# Supplementary material for: Distinct transcriptome responses to water limitation in isohydric and anisohydric grapevine cultivars
Source: BMC Genomics. 2016 Oct 20;17:815. doi: 10.1186/s12864-016-3136-x (PMC5073746; doi:10.1186/s12864-016-3136-x)
Supplement: Additional file 2: — The 5947 genes significantly modulated in leaves under our experimental conditions. (XLSX 2645 kb) [file 12864_2016_3136_MOESM2_ESM.xlsx]

## Sheet: SuppInfo_Data Set S1
Gene ID	Functional Annotation	Network	SG_WW_1	SG_WW_1	SG_WW_1	SG_WS_1	SG_WS_1	SG_WS_1	MP_WW_1	MP_WW_1	MP_WW_1	MP_WS_1	MP_WS_1	MP_WS_1	SG_WW_2	SG_WW_2	SG_WW_2	SG_WS_2	SG_WS_2	SG_WS_2	MP_WW_2	MP_WW_2	MP_WW_2	MP_WS_2	MP_WS_2	MP_WS_2	SG_WW_3	SG_WW_3	SG_WW_3	SG_WS_3	SG_WS_3	SG_WS_3	MP_WW_3	MP_WW_3	MP_WW_3	MP_WS_3	MP_WS_3	MP_WS_3
VIT_00s0222g00020	No hit	0	274.281	2067.8	2672.91	2571.41	3017.22	2737.46	4384.89	4383.75	3944.28	3149.58	3374.15	2639.75	2142.64	2287.66	2076.51	2657.3	2555.46	2253.2	1881.78	2629.55	2412.72	2397.94	2055.32	2330.51	1481.73	1510.01	1731.35	680.782	1553.11	237.566	3334.93	2851.4	3911.3	1275.84	1049.36	1215.09
VIT_15s0046g03670	NADP-dependent malic enzyme	vv10620Pyruvate_metabolism vv10710Carbon_fixation	10077.7	10323.2	10178.2	10643.3	10324.3	10628.6	8339.69	8888.73	8858.53	8993.57	8530.6	8950.03	10134.4	10043.4	9934.65	11157.6	9717.09	10266.5	8055.54	9067.57	9174.32	8678.33	8579.56	8733.58	9398.81	9883.11	10117.3	8441.35	8899.86	9420.02	9032.16	9001.88	9182.47	9329.97	9460.4	8691.96
VIT_12s0028g01250	ATP-dependent Clp protease proteolytic subunit (ClpP4)	0	11971.7	12870	12633.6	12338.7	12738.7	13437.2	13296.3	12363.5	12175.9	11645.1	12241.8	12429.8	13338.2	12617.5	13147.5	12240.8	13514.2	13063.1	14423.8	12768.1	13185.5	14081.8	13445.1	13570.5	13360	12992.4	12839.7	13474.3	12623.2	12541.2	13782.7	14824.5	13698.3	16324.3	15902.2	16484.6
VIT_07s0104g00030	No hit	0	196.604	542.343	618.812	635.93	392.39	502.594	818.97	678.977	783.803	386.44	458.451	500.224	494.361	561.923	515.112	764.716	533.985	500.756	424.005	632.844	418.866	451.767	518.027	478.084	427.836	557.603	588.701	779.708	752.692	647.971	1097.39	1217.36	1311.66	666.205	622.154	719.906
VIT_11s0037g00070	Aldehyde Dehydrogenase (VvALDHI1B1)	vv10220Urea_cycle_and_metabolism_of_amino_groups vv50101Channels_and_pores	35939	36867.6	36338.3	34053	37579.8	36585.6	40784.3	39461.3	39638.7	40570.9	40445.8	40223.3	34068	33720.1	31843.8	31322.8	33938.5	32826.9	34685.8	35714.5	35822.1	36178.9	31634.5	34275.3	37562.1	40300.8	38809.5	36742.9	38781.4	37213	43570.7	41896.2	39848.3	42064.7	41672.6	36366.1
VIT_06s0080g00850	Cysteine peptidase	0	12647.2	13055.6	12941.9	12853.2	13309.5	13016	14157.3	13973.5	13218.3	14072.9	13809.6	13023.4	10805.1	11268.1	11638	11459.8	10151.2	11221.5	12279.7	12504.5	11800.5	11778.7	12095.6	11911.6	13370.9	13963.2	14965.9	12186.6	12641.8	10520.1	13627.8	14121.9	14497.2	13077	12242.1	12814.7
VIT_09s0096g00110	Ribonuclease P/MRP protein subunit POP1	vv23008Ribosome_biogenesis_in_Eukaryotes vv23013RNA_transport	184.616	625.711	752.45	663.142	683.66	716.631	1214.19	1161.67	1020.98	994.891	973.295	888.443	791.462	722.823	584.455	997.504	780.958	808.808	934.459	1078.15	994.356	1117.23	1098.49	1071.8	663.079	768.759	784.36	279.765	754.579	240.191	1564.18	1373.47	1438.55	1042.12	812.931	1052.42
VIT_06s0009g01760	F-box protein / WD-40 repeat	0	12741.1	14029.6	13362.1	13464.8	14366	13982	13791.8	13546.7	13305.8	12974.3	13713.8	13021.4	11675.6	12058	11077.3	10995.1	12032.3	11456.2	10900.5	11125.6	9994.31	12123.3	11500.8	10976.4	11405	13103.3	12295.1	8891.4	11193.2	10811.1	12906.9	12382	12113.4	11054.2	11139.6	11337.6
VIT_00s0634g00030	Brassinosteroid insensitive 1-associated receptor kinase 1	vv30005Brassinosteroids_signaling vv34626Plant-pathogen_interaction	16665.1	17027.8	16603	16763.1	16110.8	16387.8	15347.9	15568.8	15592.4	17003.2	17436.6	16803.4	16176.8	15729.5	13623	15664.5	14712.1	15671.8	15051.4	13600	14727.4	14547.8	13628.3	15292.9	15532.3	15227.8	13761.4	12027.8	11967.1	13186.6	13148.5	14589.9	13514.4	14130.3	13894.5	13902.1
VIT_10s0116g01920	ABC transporter I member 15	vv52010ABC_transporters	18799.6	20319.1	21888.1	21501.6	21222.5	22098.7	19589.3	18991.2	17168	16746.8	16473.8	16467.5	19519.8	20250.9	20698.8	20163.2	19921.5	20638.4	17426.2	19061	16415.2	18611.1	20627.7	18265.3	22319	21535	21751.6	20578.2	21049.9	19700.9	20114.1	20339	20194.1	16068.8	15906.1	18032.7
VIT_16s0039g02320	Vacuolar protein sorting 41 (VPS41)	vv50110Protein_coat	419.057	1121.97	1116.26	1049.88	1272.11	993.677	1211.43	1324.21	1161.89	1102.51	1215.56	1049.16	2052.32	1939.91	1856.05	2298.49	2419.65	2115.04	1606.53	1963.03	1844.88	2148.2	2389.4	2176.82	1410.95	1397.86	1218.7	1331.21	1692.86	694.885	1500.87	1335.26	1889.62	1353.85	1301.31	1530.86
VIT_10s0003g03980	LEM3 (ligand-effect modulator 3) family protein	vv50108Accessory_factors_involved_in_transport	2653.31	2575.82	2517.1	2402.03	2508.23	2520.45	2575.86	2424.79	2685.27	3225.17	3028.82	3138.57	2729.26	2454.8	2174.92	2129.74	2274.93	2153.37	2848.52	2733.78	2645.78	2700.55	2814.22	2728.94	2361.51	2426.76	2498.19	1735.32	2056.75	2304.59	2433.87	2559.71	2510.71	2440.85	2647.81	2358.09
VIT_17s0000g05540	H(+)-ATPase 11 AHA11	vv10190Oxidative_phosphorylation vv50131Primary_active_transporter_cat_A2_to_A4	28139.3	25486.5	26429.2	26327.4	27777.5	26070.6	26620.9	27286.2	27002.6	22500.4	25908.6	25233.1	22033.8	21647.2	20653.7	18095.9	22535.4	21737.5	22930.1	23100.4	23964.2	22271.4	20201.1	18677	22038.9	21924.8	22407	22493.5	21350.7	22891.3	24166.5	22792.1	24323.3	20023.2	22098.7	20217.5
VIT_18s0001g09570	Chalcone reductase	vv10941Flavonoid_biosynthesis	8593.18	8901.55	8795.9	8861.67	9136.96	8784.01	10439.8	10401.2	9561.5	9182.17	10029.1	10058	9785.92	9685.27	10091.7	8892.74	7874.36	8313.57	8973.76	9698.79	8921.3	8114.14	8950.06	8182.01	7968.89	8332.25	8089.62	8240.75	8674.47	8081.38	11045.7	10230.8	10110.5	8612	9041.21	8857.17
VIT_14s0066g01020	DEAD box RNA helicase 1	vv23040Spliceosome vv50133Primary_active_transporter_cat_A9_to_A18	15599.1	13782.3	12843.3	12944	14327	15232.4	13015.9	14708.5	11726.3	13795	12936.4	13741.9	14660.4	13793.6	14044.7	16316.8	13414.3	14680.7	13328.5	13347.5	14061.6	14960.8	15461.9	14945.6	17406.9	15972.2	16816.2	17136.9	19356.3	18946.9	16101.9	16253.2	15440.7	17801.8	18010.1	18239.3
VIT_03s0038g02350	No hit	0	13157.6	14565.7	13516.8	13015.3	13603.8	12583.8	13582.8	13724.6	12312.3	13959.4	13961.5	13450.8	14585.4	15309.4	15583.4	14974.3	13711.4	14430	16932.3	17271.1	16039.2	15632.5	17409.4	15755.9	16070	14918.4	16240.1	16763	14808.4	15641.7	17392.3	17353.3	15233.8	16543.2	17094.7	17097.5
VIT_05s0102g01210	ABC Transporter (VvNAP1 - VvABCI1)	vv52010ABC_transporters	7584.23	8338.95	7941.88	7802.55	8163.7	7908.44	8021.24	7530.04	7932.26	7387.79	7316.78	7921.67	8669.88	8465.67	8101.54	8968.12	8645.07	8364.12	8533.8	8586.53	7596.17	8240.64	8103.81	7789.49	10037.2	8983.37	10472.6	9541.45	10682.4	9884.08	8726.18	8787.74	8561.83	9244.14	9100.44	9194.5
VIT_00s0646g00020	Somatic embryogenesis receptor kinase 2 SERK2	0	18963.6	18477.6	17897.2	18070.9	18682.6	17752.6	16620.5	17258.5	17470.4	18606.7	16246.6	18241.1	16709.3	15892.2	14739	16536.2	15563.6	16207.1	15170.5	15066.3	16132.5	15730.4	13711.1	15021.5	15366.7	15441.5	13954.3	13765.6	13526.6	14691.1	14776.2	14450.1	14269.2	13222.6	14974.3	14934.5
VIT_08s0007g08580	AP2-like ethylene-responsive transcription factor	vv30008Ethylene_signaling vv60003AP2_EREBP	4068.49	3660.78	4342.32	3457.71	3887.37	3838.88	4484.15	4947.14	4736.62	3682.57	4155.53	4672.89	4054.42	3805.33	3447.77	3497.46	3589.76	3602.79	4432.86	4268.69	4021.43	3823.39	3695.07	4404.7	4132.15	4498.33	4512.09	3412.71	4413.59	4351.07	5756.11	5994.1	5922.35	4395.18	4286.59	4021.95
VIT_13s0019g03920	Elongation factor 1-alpha 1	vv23013RNA_transport	18932.1	21245.1	21585.7	21167.3	19913.4	17887.1	21106.6	20090.8	18899.8	20405.9	20121	18991.6	21395.1	22356.3	22057.7	23386.7	21675.9	22622.9	22116.8	23896.8	18995.8	22263.8	23698	21189.7	23482	25172.3	24862.6	28067.5	26374.9	27811.5	24346.3	24877.6	22590.5	28258.9	24566.8	27740.1
VIT_18s0072g00740	SEC5A (exocyst complex component SEC5)	vv50111Tethering_factors	397.155	1313.58	1431.5	1528.22	1305.09	1230.75	1407.27	1488.74	1333.76	847.041	1260.25	2433.81	853.298	992.397	1033.98	850.432	1291.18	961.049	869.846	718.464	889.596	720.891	857.123	1202.68	1402.51	1403.12	1487.48	1194.83	982.46	731.462	3388.31	2811.55	3092.55	674.712	614.208	620.363
VIT_17s0000g07750	Zinc finger protein 5	vv60017C2H2	65.7596	65.6298	52.3477	70.3376	77.9427	71.7505	60.9265	75.2367	76.5105	99.4712	61.0277	63.9623	72.5272	64.2275	63.8026	72.4253	58.1535	80.0049	111.038	89.3941	70.3264	79.7626	124.077	93.7952	26.6534	82.1367	87.3768	97.1409	61.3167	94.0302	41.8962	58.3986	71.2423	227.743	209.254	229.245
VIT_14s0068g01690	TCP family transcription factor TCP20	vv60061TCP	15730.4	16132.3	14997.2	15839.8	15064.5	16205.7	15547.5	13938.6	15372.8	14442	13582.8	14241.5	16125.1	15269.2	14472.9	14614.6	14750.1	13671.6	11791.7	12106.9	12916.6	13216.8	12884.2	11529	17025.6	17142.4	16309.7	13188.8	14245.4	12729.9	14956.6	14187.1	13933.7	14879.5	14834.9	15521.5
VIT_05s0077g01260	Acyl-activating enzyme 7	vv10071Fatty_acid_metabolism vv50104Group_translocators	10415	14592.2	13066.2	13579.6	13178.1	13077.7	15873.4	15907.2	16616.2	16691.2	17618.9	16511.8	14344.4	12785.1	13047.2	14263.6	13309.2	13620	15540.9	15675	15932.9	17249.1	17527.9	16989.1	15573.2	16535.1	16309.7	14156.3	14833.6	10768.7	18392.8	18735.2	18768.1	16933.1	16967.7	16477.2
VIT_12s0035g00480	Disease resistance protein	0	208.628	1070.19	1063.78	1102.74	869.869	970.308	2138.15	1922.6	1952.11	1580.66	1811.81	1121.24	966.319	1253.73	825.506	1064.95	850.255	973.15	1020.92	1214.75	1333.41	1226.61	1311.16	1146.52	860.613	900.301	864.811	467.769	566.558	223.638	2056.9	1705.31	2395.03	1118.9	1046.69	1103.34
VIT_01s0010g02380	F-box domain containing protein	0	6567.92	6268.61	6565.41	6478.31	5974.54	6595.41	6798.16	6430.88	6301.86	5938.89	5970.02	5890.48	6115.53	6719.4	5684.18	5969.4	6087.12	5928.73	4975.85	5578.83	5024.72	5852.44	5652.19	4703.49	6830.95	6855.38	7172.12	5767.4	6177.56	6394.89	7464.53	6972.43	7229.26	4947.98	5500.36	5031.97
VIT_13s0084g00160	Proline-rich family protein	0	20464.3	17805.9	19114.9	18626.5	18327.1	18704.7	18266.3	17565	16815.7	16608.2	17767.3	16803.6	20400	19787.5	20923.7	20078.5	19853.4	21506.8	20155.9	19472.9	19715.3	19028.3	19542.5	18554.4	21364.3	20436.5	21427.2	22347.2	22778.4	22983.4	17559.9	18966.1	18638.5	20773.7	19890.3	21687
VIT_00s0193g00020	No hit	0	82.8174	220.98	216.681	240.714	130.702	383.932	613.145	465.575	725.452	228.862	228.275	291.082	195.156	117.029	333.445	211.373	148.214	135.589	151.75	192.443	237.078	209.354	138.424	151.468	309.03	331.842	419.386	117.979	228.782	172.621	499.564	496.136	486.657	224.988	168.847	180.005
VIT_09s0002g03620	NADP-dependent malic enzyme	vv10620Pyruvate_metabolism vv10710Carbon_fixation	14548.3	15726.7	14732.1	14041	15228.5	14869.4	12130	12546.5	12175.4	13065.2	12602.7	12184.1	14540.8	14331.4	15668.5	13106.6	14616.3	13349.8	11988.3	10514.4	12315.5	12001.1	13629	12305.8	16483.7	16011.3	15988	13751.4	14607.3	13861.3	13334.7	12281.7	14004.6	12077.6	12727.3	13079.6
VIT_08s0007g08690	Villin-3	vv44810Regulation_of_actin_cytoskeleton	9654.62	10546.8	9945.15	10803.2	9512	10061.3	9986.05	9346.14	10457	9230.13	9899.81	10149	9814.57	9945.13	10358.2	12185.6	11438.1	12254.4	11809.1	12373.5	10490.4	12789.5	11492	12654.6	10619.5	9189.66	9881.26	12515.9	11549.6	13125.3	11436.9	11650.6	11202.6	13277.5	12954.4	12354.8
VIT_02s0109g00380	Stress response suppressor 1	vv23040Spliceosome vv50133Primary_active_transporter_cat_A9_to_A18	9653.44	8829.77	9581.2	9023.24	10012.2	9438.46	10708.5	10699.2	10382	9045.85	9703.04	9934.95	10724.7	10587.3	9926.72	12802.6	11494.5	11119.8	10863.7	11505.8	10545	11231	12450.3	12836.6	10470.8	9946.14	10210.4	11562.2	13395	13080.2	11412.6	11957	11270.2	11815.2	11105.8	11025.5
VIT_01s0011g06540	Endomembrane protein 70	0	19427.7	21145.1	19573.8	19417.3	21462.3	19905.3	23714.9	22977.2	24373.8	23858.6	23907.4	23667.6	19917	20356.4	19580	20276.9	20684.7	19116.6	21729.4	23391.3	23509.2	20725.5	20930.1	20159.5	19543	20280.8	19478	23544.4	20687.6	19719.5	25550.3	24693.3	22925	25008.7	26770.2	24672.1
VIT_01s0127g00060	Alpha-glucan water dikinase, chloroplast precursor	vv50108Accessory_factors_involved_in_transport	15227.8	17966.8	19276.8	18245.1	18394.5	18334.6	20625.8	21043	20327.2	21281.3	20445.4	19627.2	20789.1	20495.1	21324.1	23550.2	19810.2	22824.2	22146.7	23141.2	21884.1	23152.7	23067.5	23255.9	16411.7	16854.2	16962.7	13684.8	18642.2	15361.1	20554.7	21775.4	21972.6	18173.4	16190.4	19255
VIT_08s0040g02230	Unknown protein	0	25834.7	24016.1	22446.1	24649.8	21553.5	22856.7	22681.8	21709.2	21255	21911.6	21094.1	21119.4	20709.6	20684.2	21647.2	17822.2	19807.7	20062.8	19385.4	21549.1	21044.7	19021.9	20148.5	18684.9	26717	24972.8	25960.2	25923.6	24861.8	26882.2	25771.6	23726.6	22379.9	23042.8	22788.3	25550.3
VIT_06s0004g04510	Heat shock protein 70	vv23040Spliceosome vv24141Protein_processing_in_endoplasmic_reticulum vv50101Channels_and_pores	21455.2	21538.2	22955.7	22803.5	20850.1	20235.6	24143.4	23927.8	24030.9	19851	21407.3	20629	22517.8	24916.7	21010.4	27398.4	24244.3	26540.9	24768.7	26865.7	25409.7	29346.8	29231.7	28835.4	21663.2	23729.1	20787.9	28079.3	27897.3	26586.5	22521.5	24001.9	20381.1	22751.4	22471.5	25698.4
VIT_15s0048g02540	Pseudo-response regulator 9 (APRR9)	vv30007Cytokinin_signaling vv60050PseudoARR-B	23486.4	24533.1	25480.5	23240.9	24013.6	23662.3	25730.9	23938.8	24331.7	22653.7	23655.3	23139.2	20126.7	21913.4	20678	15930.2	21466	18685.1	18459.8	18727.9	20710.5	20088.8	18267.2	19018.9	26157	25093.7	26281.5	22432.1	23747.9	20436	25496.8	24077.1	27670.2	22585.5	22970.4	21448.4
VIT_10s0003g02150	Trehalose-phosphate synthase 1	vv10500Starch_and_sucrose_metabolism	1078.71	5965.57	6100.14	5040.54	5442.87	4760.3	9187.48	8107.5	7738.02	6717.02	9104.85	6040.74	2518.55	2953.9	2493.42	2194.15	3705.21	2740.59	4296.23	4045.44	4840.61	3917.23	1670.26	3503.27	5250.51	4842.02	5135.75	1553.4	3189.36	758.88	10621	9275.87	11338.1	2581.08	3476.89	2573.97
VIT_17s0000g00300	Signal recognition particle subunit 68 SRP68	vv23060Protein_export vv50132Primary_active_transporter_cat_A5_to_A8	3658.97	3427.83	3116.05	3321.38	3418.16	3237.39	3544.32	3316	3561.14	3397.73	3464.92	3295.81	3634.74	2983.25	3385	3375.77	2903.47	3031.88	3371.69	3442.9	3341.9	3238.28	3867.62	3310.52	3893.34	3902.24	3821.25	4671.87	4462.92	4804.86	3907.72	4113.03	3527.92	4611.45	4906.48	3931.17
VIT_13s0019g04590	Arsenite-transporting ATPase (ArsA)	vv50131Primary_active_transporter_cat_A2_to_A4	8498.15	8359.22	8989.34	9373.41	8928.53	9287.07	9679.5	9922.33	9562.82	9723.12	9689.97	9059.04	9787.99	9597.28	8718.57	10654.1	10374.3	10637.8	10190.5	10039.4	9935.52	11242.5	10390.5	11289.2	8819.14	9441.43	8461.43	9785.3	10533.6	10259.4	9061.02	9852.84	9454.49	11069.9	11630.8	11962.8
VIT_02s0025g00380	2-C-methyl-D-erythritol 2,4-cyclodiphosphate synthase, chloroplast	vv10100Biosynthesis_of_steroids	21510.4	18054.5	18741.4	19013.2	18238.1	19485.9	18005.2	17667.9	16909.3	18372.9	18755.8	16100	22762.7	22049.9	21784.5	19902.7	19473.1	20655.1	19145.1	21598.8	21331.9	17439.4	17357.3	18595.3	24847.5	24058.7	24666	23413	21697.6	23189.4	17768.1	20336.7	18093.7	20849.5	18673.6	19017.1
VIT_11s0016g03670	Zinc finger (Ran-binding)	vv60080Other_zf	9783.98	10475.5	9641.21	9635.12	10725	10547.7	9787.55	10535.5	8578.91	9186.01	9166.9	9507.69	10425.8	9534.75	8401.68	9507.87	8378.01	8988.22	7821.3	8820.53	8978.23	9097.42	10162.8	9809.9	11451.9	12388.3	12022.8	11869.1	12758.3	11919.7	11310.7	11534	11000.4	11082.7	11187.4	11601.8
VIT_12s0142g00670	PMH2 (putative mitochondrial RNA helicase 2)	vv23040Spliceosome vv50133Primary_active_transporter_cat_A9_to_A18	12841.9	12403.7	13780.7	11945.8	13074.4	12095.5	12740.8	12586.9	12171.7	11635.6	11566.6	12194	11906.8	12421.3	11137.2	12982.1	14094.7	13082.7	12117.1	11741.8	10734.3	12135.9	11217.1	13571.5	15136.7	14953	14843.6	16337.4	15835.3	15036	13451.7	14590.5	13440.6	15533.4	13864.2	15845.5
VIT_00s2438g00020	Ca2+-ATPase 2 ACA2, plasma membrane	vv50131Primary_active_transporter_cat_A2_to_A4	253.157	1083.5	1473.31	1359.86	1183.41	1018.86	2374.67	2392.87	2507.27	1644.57	2023.96	1264.09	1072.15	1398.11	1012.37	1719.52	1522.45	1271.61	1363.49	1759.85	1342.73	1961.36	1675.16	1858.2	721.88	716.459	814.254	470.745	903.001	365.611	1912.65	1867.03	2547.09	891.438	830.978	791.67
VIT_03s0017g01980	Choline-phosphate cytidylyltransferase B	vv10564Glycerophospholipid_metabolism	7054.24	7725.03	8104.06	6878.66	6748.78	6962.37	6192.22	5884.51	5953.57	5840.31	5883.48	5523.94	6699.66	7428.06	6942.74	7097.58	6698.51	6946.02	5300.42	6703.27	5505.14	5344.02	5799.08	6130.35	5993.79	5698.24	6436.89	7144.23	7550.41	7450.16	6811.32	6213.63	6002.74	5297.72	5627.33	4986.04
VIT_07s0104g00310	CUE domain containing protein	0	13257.6	13893.9	14006.3	15388.4	14609	14421.2	14376.6	14871.5	14541.9	13882.3	13390	13975.3	13704.6	14650	12311.4	15029.9	13768.7	14179.1	12391.4	13618	12125.3	12831.4	11884.7	11848.9	13890.5	13416.4	13200.8	11260.3	11329.8	11983.3	13395.5	14090.9	13443.5	9586.96	10656.9	11512.2
VIT_11s0016g02210	GATA transcription factor 24	vv60016C2C2-GATA	10227.6	7581.22	9569.31	8804.67	9855.5	8264.31	11301	10284.3	10834.7	7124.33	9382.97	9417.16	8771.74	8073.6	6897.49	7415.63	7128.23	8082.54	7998.73	8107.37	7416.48	8554.71	7739.24	10301.4	9705.34	9057.5	9591	13867	13899.2	12430.1	9741.27	10349.8	9572.35	10844.4	10325.5	10360.7
VIT_02s0025g02570	CYP78A8	vv10902Monoterpenoid_biosynthesis vv10940Phenylpropanoid_biosynthesis	25437.6	28274.9	27293.3	25156	26493.3	27234.3	29618.5	30243.9	26697	24734.7	28316.7	28810.2	28436.8	29336.7	20435.1	23113.9	30124.7	23318.7	28332.3	28002.2	31390.3	27157.5	21074.9	24332.6	38222.7	40965.7	37888.9	33644.7	35027.8	30264.6	40647.9	36868.4	40047.2	32391.3	34382.2	30632.7
VIT_18s0001g05710	Hydrolase, alpha/beta fold	0	7529.52	6209.37	6843.84	7469.7	7505.37	7594.64	7192.01	6418.5	6542.16	6367.38	6801.77	7281.66	6500.6	6811.17	6260.18	6372.48	7127.72	7043.23	6471.93	5583.65	6671.1	6051.36	4680.06	5950.48	7902.62	8034.18	7522.52	9119.66	8030.38	9868.43	6497.18	7315.21	7068.7	9052.9	8348.28	8669.8
VIT_13s0067g02520	Major Facilitator Superfamily MFS	vv50121Porters_cat_1_to_6	1292.02	1531.37	1514.39	1637.34	1660.91	1580.34	1498.38	1504.22	1393.46	1312.44	1419.39	1362.01	1151.9	1285.96	1145.7	1132.6	1048.37	1353.53	1043.06	1139.27	987.476	1169.8	1283.15	1334.78	1130.21	1104.53	1229.6	1010.13	1050.67	1221.03	1209.95	1130.7	1010.91	1232.74	1148.29	1095.21
VIT_13s0019g01570	Unknown protein	0	3847.91	3396.43	3431.78	3616.41	3607.35	3365.34	3786.61	3802.13	3803.1	3307.57	3456.22	3680.12	3532.68	3825.04	3384.18	4441.12	3337.08	4086.83	4477.66	4509.76	4077.88	4592.2	4687.54	4865.31	3945	3718.16	4029.87	4890.19	4147.07	4832.14	4112.51	4464.71	4280.18	5124.45	4659.59	4972.42
VIT_08s0040g01760	Ribonucleoprotein (CP-RBP31)	vv50133Primary_active_transporter_cat_A9_to_A18	19789.2	20176.9	21590.3	19797.1	17875.4	18332.1	23197	22716.1	21026.4	23116.9	22712.1	21264.1	17211.9	17681	17529.1	18929.3	18520.3	17477.2	20298.8	21031.7	20964.2	19112.1	17344.2	19678.2	17448.4	17223.8	17475	18084.3	15832.9	15502.3	20962.5	21866.3	19500.1	19602.7	18235.2	19333.7
VIT_07s0005g01590	Serine/threonine-specific protein kinase	0	3304.95	3311.8	2918.84	3265.53	3694.13	3865.28	3637.18	3465.83	3404.51	3939.4	3405.29	3299.65	3565.54	3303.63	2705.74	3918.83	3303.33	3693.92	3237.24	2944.85	3211.5	3600.62	3127.75	3405.13	3586.97	3516.42	3106.36	4484.26	4584.26	4361.29	3346.4	3418.01	3263.97	4983.39	4616.9	4884.4
VIT_08s0007g01340	Proteasome inhibitor subunit 1 (PI31)	vv23050Proteasome	6391.34	6037.16	5697.99	5791.14	5695.52	6098.35	6072.71	5549.92	5708.46	6751.72	6118.14	5036.05	6945.7	6556.78	6722.65	6875.16	6751.61	6984.23	7151.85	7211.87	6941.89	7124.4	7630.78	7694.51	6681.05	6751.86	6624.97	8194.75	7849.87	6650.11	5304.17	5933.79	5593.94	7936.59	7789.26	8595.97
VIT_06s0061g01540	KCBP- interacting protein kinase	0	9101.55	6641.95	6465.54	6921.51	8080.1	8680.45	8254.09	8031.21	7239.31	7977.69	8247.06	8623.85	7288.16	6904.07	5769.37	6955.66	6311.29	6801.86	7306.22	8177.22	8028.78	7778.8	7413.32	6464.35	8605.42	8548.83	8145.3	9589.42	9255.97	9787.75	8788.36	9272	9004.32	11296.8	11593.2	10617.6
VIT_03s0110g00170	CF4	vv34626Plant-pathogen_interaction	643.208	434.454	719.995	822.903	808.321	610.425	636.738	745.009	829.97	1408.69	1119.22	1135.71	294.421	350.487	387.589	435.412	430.288	348.736	319.344	465.514	634.303	454.108	535.046	427.099	408.755	341.937	392.289	96.9035	318.642	201.828	275.236	370.694	282.702	173.617	770.997	135.773
VIT_00s0160g00150	No hit	0	74.9806	252.481	365.506	262.855	372.138	244.604	750.757	659.266	634.69	496.854	781.997	576.417	279.25	267.352	199.983	336.171	327.549	362.584	581.025	564.426	544.59	539.044	554.043	548.575	284.972	260.975	373.402	295.197	423.603	120.111	721.616	533.849	881.431	700.425	687.779	713.564
VIT_00s0558g00030	Pro-X carboxypeptidase Lysosomal	0	7521.45	8529.13	7736.58	8357.96	7654.9	7888.21	8434.19	8725.63	7992.41	8301.57	7878.2	8613.71	7364.93	7264.99	7802.62	7039.12	6751.43	7121.92	8266.67	8915.7	8129.95	8085.13	8098.21	7306.28	6793.4	6361.56	6474.35	6916.53	6062.58	6247.57	7753.3	7584.54	7155.15	6627.93	6639.85	6846.2
VIT_18s0001g01270	Ankyrin	0	13760.5	13619.6	14955	13709.2	14083.8	12793.2	13916.6	13518.5	13000.2	12623.1	13540.5	13628.1	11961.5	12716.3	11247.9	10523.9	11489.5	10512.5	11037.6	11084.6	11185.6	10356.8	12091.1	10915	12860.4	14042.6	11801.8	10629.4	11325.5	11333.3	13161	13519.2	13187.9	10320.8	10635.8	11113.1
VIT_18s0001g00860	DNA-directed RNA polymerase II subunit A	vv23020RNA_polymerase	19111.4	20975.4	21774.7	20403.2	21580.2	20146.1	22068.6	23722.9	20356.5	22136.4	21797.4	20412.2	27287.7	27184.3	27072.5	29063.6	25445.4	26342.1	24918.8	26113.6	26360.5	27146.6	30355.3	28072.3	22594.6	24436.5	23034.3	22987.1	24475.4	19512.8	21219	21626.4	22334.5	23911.6	23930.8	26495.7
VIT_18s0001g02560	Late embryogenesis abundant protein	0	1524.1	1197.18	1458.24	1258.03	1284.23	1194.88	1316.16	1275.25	1345.38	1289.77	1365.48	1338.61	1295.69	1422.81	1420.19	1171.25	1484.16	1331.33	1641.61	1551.83	1408.95	1425.08	1634.96	1599.74	1488.53	1275.73	1532.94	1866.23	1934.67	2066.88	1489.3	1545.31	1368.44	1936.5	1733.38	1787.28
VIT_12s0057g01060	Jasmonate O-methyltransferase	vv10592alpha-Linolenic_acid_metabolism	404.023	414.183	306.213	361.73	417.771	448.491	542.764	582.536	572.025	463.221	344.62	396.521	352.064	276.8	128.804	188.605	173.93	257.425	367.739	336.563	287.435	301.853	303.239	214.298	254.854	243.636	260.398	145.662	236.6	208.477	337.023	372.863	391.975	363.864	243.576	284.509
VIT_08s0032g00720	Unknown protein	0	4606.4	5223.1	4976.18	5311.79	5483.42	5571.03	4487.89	4547.57	4798.56	4345.82	4512.44	4732.35	5042.82	4677.26	4318.32	4067.66	4571.61	4328.82	3989.4	3911.56	3809.63	3891.33	4098.04	3411.89	4854.97	4661.27	4917.17	3933.93	3877.04	3805.6	4458.69	4147.04	4669.89	3943.5	4505.98	4101.85
VIT_11s0016g03840	No hit	0	428.787	1164.62	1281.85	1359.67	1159.38	1287.03	2421.98	2200.2	2300.53	1811.73	1830.32	1480.34	1145.3	1303.29	1339.43	973.375	1334.38	1065.78	1147.73	1527.01	1323.79	1326.05	1146.73	1611.52	865.305	833.043	990.279	626.721	909.962	311.051	1408.02	1335.01	1579.39	804.797	858.357	686.48
VIT_19s0093g00060	Polygalacturonase PGA3	vv40006Cell_wall	3245.81	2561.68	2856.49	3165.42	2986.31	3366.46	5314.9	5131.76	5727.93	4275.69	4864.57	5234.95	3609	2870.69	2523.97	3122.63	2183.11	3526.53	4148.22	4759.51	5467.5	3881.18	3749.19	4414.82	3263.1	3113.22	3442.77	1718.03	3194.21	3176.8	4099.27	4403.76	4533.66	3240.84	2906.73	3526.95
VIT_00s0399g00060	Alternative oxidase / immutans protein (IM)	0	8233.13	8722.15	8743.1	8946.89	8672.78	9422.74	8274.31	7464.25	8010.51	8642.46	9066.26	8270.35	10625.1	10878.1	10624.4	11168.8	10942	11085	10232.1	9235.14	9456.79	8894.72	9194.42	9776.61	10494.7	9489.21	9984.61	9973.02	11048.3	9916.88	8779.22	8145.84	8895.79	9670.16	10134.7	8633.11
VIT_19s0014g05040	formin homology 2 domain-containing protein 5	vv44810Regulation_of_actin_cytoskeleton	1922.05	2076.22	1940.45	1776.74	2052.08	2083.25	1675.78	1653.12	1362.76	1469.54	1734.37	1650.51	1807.53	1661.81	1631.77	1722.87	1952.87	1780.69	1595.67	1525.38	1258.38	1428.47	1678.9	1575.22	2492.87	2422.48	2427.99	1872.09	1704.9	1836.56	1718.2	1659.71	1437.66	1836.19	2204.14	1859.54
VIT_17s0000g00400	Phosphate carrier protein	vv50123Porters_cat_18_to_29	9221.02	8744.18	8891.83	8025.71	8908.18	8449.31	8538.9	8678.38	8472.22	7831.4	8380.24	8156.14	7225.66	7633.89	8023.65	6566.93	7930.12	7407.73	9134.24	9235.25	8071.21	7651.84	9244.73	8183.01	9741.84	8651.22	9164.59	9972.48	9971.5	9084.27	8924.82	8523.89	8200.92	11190.7	11580.7	11081.8
VIT_19s0090g01870	ABC Transporter (VvMRP26 - VvABCC26)	vv52010ABC_transporters	1851.69	2463.88	1646.43	1789.34	1610.16	1797.66	2411.86	2156.56	2259.28	2200.47	2185.08	2449.22	1906.71	1707.86	1502.37	1964.95	1632.41	1841.4	2100.53	2067.49	1976.83	2337.7	2162.91	1910.72	1896.17	1989.85	1700.02	1910.93	1413.03	1650.11	2223.64	1907.75	2154.26	3057.05	3051.76	3071.73
VIT_04s0008g05020	Ras GTP-binding protein (RAN3)	vv23008Ribosome_biogenesis_in_Eukaryotes vv23013RNA_transport vv50112Nuclear_pore_complex	12466.1	10738.8	12277.7	11725.6	12371.8	9431.64	11937.1	12340.6	12405	10357.8	12696.7	11497.8	13529.9	12544.5	12594.2	11964.5	14720	13007	15074.3	15565	15679.9	12322.6	14264.4	14333.5	16374.2	14055.1	15705.6	18186.1	17421.7	16319.7	15912	15284	13656.6	16301.4	14789.2	16024.3
VIT_05s0020g02470	AWPM-19 membrane	vv30001ABA_signaling	205.492	54.9828	84.0954	67.3684	78.8157	62.8759	123.805	115.223	93.6008	119.77	82.8326	103.986	82.2112	105.935	98.1825	74.1906	41.8682	128.612	115.309	86.1861	41.0933	103.765	126.043	174.655	79.7444	63.5215	90.5142	306.618	332.285	338.247	103.847	179.247	127.106	280.278	202.308	237.362
VIT_18s0001g03560	Unknown protein	0	5191.32	4789.13	6307.08	6133.61	5983.34	5605.55	5980.59	5814.3	6605.86	5597.08	5394.02	6091.32	4680.82	5057.12	4436.17	4827.26	5706.22	4972.25	5219.66	4762.06	3753.7	4719.28	4577.16	5624.64	5442.85	5548.38	5839.34	7032.25	6947.97	7308.01	7425.48	7081.1	7322.74	6781.43	6101.26	6520.32
VIT_07s0005g04680	ABC transporter C member 9	vv52010ABC_transporters	3064.25	2994.38	3037.21	3038.04	2859.93	2850.52	3432.2	3287.26	3048.19	3216.77	3245.81	2924.32	3406.84	3544.35	3010.1	3635.73	3597.39	4088.6	3398.93	3724.34	3645.43	3851.96	3713.22	3583.5	3287.32	3243.71	2992.41	3900.99	3667.71	4024.36	3340.32	3453.49	3487.84	4109.47	3883.54	4103.09
VIT_07s0104g00230	IWS1 C-terminus	vv60083IWS1	13311.8	14807.2	13930.7	13652.7	13927	14123.7	13343.1	12771.9	12017.2	11876.3	12601.9	11940	13088.4	13450.9	14129.9	13176	12748.2	12305.5	11671.2	12943.4	12212.9	11512	12351.1	11658.3	11649.7	13057.2	12149.5	10366.3	10309.5	10005.2	11067.2	10768.8	10444.1	10275.2	10962.6	12265.2
VIT_02s0012g00020	Glycine-rich protein	0	7262.88	6692.63	7279.61	7045.99	7027.18	7400.23	7264.74	7083.9	6892.24	6447.71	6443.17	6370.66	6949.5	7534.77	6854.43	7083.52	7102.11	7063.09	5540.8	6626.02	6192.37	6383.3	7352.5	6230.09	8052.45	6918.8	8463.9	8156.33	9948.44	9545.6	9046.8	8641.95	8418.61	6733.61	6322.27	6670.93
VIT_14s0030g01480	Cysteine synthase	vv10272Cysteine_metabolism vv10450Selenoamino_acid_metabolism vv10920Sulfur_metabolism	7241.8	6715.92	7028.99	6361.26	6658.21	6601.12	8300.42	8509.64	8602.96	5479.97	6852.6	7268.37	6113.02	5432.79	5881.02	6527.05	5653.71	6336.8	5278.52	5347.7	5740.48	5120.21	6758.94	5976.43	7313.18	6946.24	7153.9	4585.84	5269.33	5825.55	6854.43	7176.68	6722.15	5427.01	5602.07	5400.1
VIT_07s0031g00590	Triacylglycerol lipase	vv10561Glycerolipid_metabolism	9296.22	10559	9838.54	9325.07	10308.9	10007	11654.9	11582.1	10209.1	10591.8	11305.5	10619.2	10331	9999.28	10955.1	9196.18	8932	9027.81	9474.94	11077.7	10226.1	8911.62	9118.7	8621.88	12351.2	13491.9	13827.7	7646.69	10968.3	8226.1	13237.1	12899.5	12828.6	9357.87	9239.71	9856
VIT_16s0039g01580	Carbohydrate kinase	vv10030Pentose_phosphate	17939.2	20177.4	18764.8	18645.3	19961	19531.3	17970.3	18715.9	16967.5	17462.8	16620.6	16883.8	19817.5	19878.3	18450	24087.6	21206.4	22049.5	18063.5	17386.6	17669.6	20917.5	21090.2	21975.4	18171.5	18838.8	20004	18639.8	20940.7	19404.9	15321.8	15231.5	14969.5	16396.6	13994.3	18089.6
VIT_14s0068g00220	Proteasome	0	13578.1	11111.1	10503	10327.1	11396	10953.8	11370.3	11251.8	11260.8	11879.3	11705.9	13184.5	12763.2	11398.9	11766.5	11117.4	10763.7	10732	13163.3	12653.5	13100.3	11897.9	14005.8	14385.6	13957.7	13784.7	13391.3	16471	15039.1	14991.6	12624	13210.8	12643.2	15865.9	16327.1	14299.6
VIT_01s0137g00630	Alpha-galactosidase/ hydrolase, hydrolyzing O-glycosyl compounds	vv10052Galactose_metabolism vv10561Glycerolipid_metabolism	2394.26	2097.4	2523.22	2175.54	2557.59	2262.48	2214.46	2253.79	2105.17	1985	1844.32	2033.76	2049.06	2088.6	2022.33	2791.11	2095.36	2654.82	2025.07	2338.62	1611.63	2663.28	2248.26	2670.12	1986.54	2178.88	2183.64	3583.32	3537.07	3338.75	1946.62	2041.93	1552.8	2810.65	2313.99	2771.46
VIT_12s0035g01040	NSL1 (necrotic spotted lesions 1)	0	3039.11	3060.85	2897.9	2716.86	2752.91	3056.07	2703.78	2578.56	2474.91	2893.65	2709.71	2674.15	2976.02	3156.91	2672.18	2765.38	2676.72	2543.68	2619.81	2539.42	2631.8	2519.42	2541.35	2306.09	2833.88	2961.03	2517.72	3493.79	3090.9	3267.49	2487.27	2174.97	2214.49	3350.63	3543.24	3238.58
VIT_12s0028g03340	Protein binding / zinc ion binding	0	5076.11	6844.77	5929.18	6275.7	6101.36	6228.54	6952.36	6768.22	6237.34	7093.25	7232.49	6537.52	5841.18	6531.03	6182.47	5704.29	5951.84	5639.41	7809.68	6930.77	7629.68	7196.49	7111.05	7388.95	7005.01	6663.24	7167.56	6168.69	5289.19	5542.33	8622.02	8734.61	7972.14	7644.12	7086.7	7380.49
VIT_14s0066g01120	PWWP domain-containing protein	0	5395.22	5066.87	6075.06	6012.91	6437.29	5423.84	5314.03	4929.21	4737.19	3809.53	4876.49	5072.49	5829.55	6088.89	5630.84	5786.16	6372.42	6471.27	4995.65	4814.95	4423.7	5360.85	5202.34	6144.02	6221.01	6767.06	6231.58	6935.29	8258.85	7816.91	6286.92	6387.34	6019.56	5660.94	5341.63	5982.11
VIT_14s0108g00100	Serine carboxypeptidase S10	0	399.003	530.616	388.539	332.633	466.121	349.837	466.813	487.529	530.608	488.123	595.365	509.095	497.818	521.102	477.025	539.948	339.921	583.885	767.54	668.987	677.079	824.155	1040.91	903.744	435.096	431.304	536.403	559.828	424.51	406.87	485.893	482.031	502.678	550.76	436.947	593.714
VIT_13s0019g04130	AarF domain containing kinase	0	10965.3	10132.7	10856.6	9927.52	10764.6	10265.4	12272.8	13335.5	12718.4	11290.3	12045.8	12517.6	11461.4	12018.6	11358.7	13743.1	11798.3	12107.4	14515.6	13645.5	14997.4	14066.1	13322.5	13761.1	12581	11067.1	13105	12976.7	12908.8	13092.9	12986.2	13750.1	14297.9	15273.5	13227.1	14790.5
VIT_10s0003g04650	Nuclear transcription factor Y subunit A-7	vv60021CCAAT	7521.78	7785.73	7243.34	7945.07	7832.42	7749.71	8446.59	8100.53	8696.78	7913.71	8195.87	8767.38	7669.66	8563.89	7996.54	7473.02	7854.88	8405.69	9019.25	9858.97	8638.35	7972.53	9194.02	8557.05	7790.69	8130.1	8757.36	9966.02	9452.73	10478.3	9527.48	10598.3	10490.2	11083.7	9620.97	10857.8
VIT_07s0104g00460	Ras homolog gene family, member T1	0	4132.52	4043.55	3745.77	3489.62	4052.69	3874.11	3417.82	3246.47	3566.91	3453.73	3358.46	3552.01	3975.16	4015.61	3714.68	3955.87	3704.26	4240.75	3427.21	3476.3	3725.5	3614.03	3865.02	3526.68	4310.15	4606.23	4512.19	4685.02	4094.64	5180.39	4100.75	3924.4	3689.64	5077.74	5102.34	4639.26
VIT_17s0000g07560	EDS1 (Enhanced disease susceptibility 1)	vv30011Jasmonate_signaling	9411.53	10482.1	10209.4	10107.5	9436.05	9633.85	7378.54	6597.11	7144.33	9636.88	9101.83	7660.01	8018.52	7892.34	7178.62	6018.5	7284.66	7347.65	5413.4	5287.42	5826.49	4833.95	5746.66	3837.15	7294.93	6299.52	7721.5	2160.24	4590.79	4024.21	5317.93	5069.02	4754.68	2281.79	7509.89	2230.55
VIT_10s0003g03720	Unknown protein	0	1775.11	1406.8	1265.95	1422.93	1055.97	1389.52	1647.56	1434.42	1550.9	1486.43	1472.27	1704.84	1464.72	1481.05	1412.66	1342.1	1231.32	1664.38	1914.29	2251.79	1822.11	1597.64	2005.59	1663.56	1725.44	1719.27	1733.85	1794.9	1224.73	1473.79	1735.06	1733.56	1501.67	2547.22	2744.33	2737.23
VIT_04s0008g05520	Unknown protein	0	8878.83	8250.61	8873.15	8660.42	9107.76	9667.34	7741.43	8081.5	7628.17	7265.5	7162.88	8452.67	7294.68	7631.83	6805.7	6133.6	7281.04	6679.14	5966.66	7034.16	6683.98	5885.22	4788.06	6538.31	8459.55	9235.38	8481.44	6398.52	6604.42	4810.82	7790.52	7856.61	8881.41	6774.08	6113.44	6486.5
VIT_08s0040g00890	Single-stranded nucleic acid binding R3H	0	21851.8	23338.1	21379.9	21655.4	22240.3	22103.7	21018.3	20510.7	22652.4	19622.6	19661	21183.3	24647	24876.3	25545.8	26905.5	26147.6	25900.7	25330.2	25844.2	24073.9	25812.9	24779.1	26390.4	23590.5	23822.1	24616.8	25906	26666.8	30966.1	22998.2	22989.9	23471.5	25542.7	23484.5	23992.6
VIT_06s0004g06220	Na+/Pi transporter	vv50123Porters_cat_18_to_29	19890.2	21180.2	21584.7	21256.4	21017.6	22109.9	23274	22733.4	22019.3	20321.6	22104.6	21652.8	17888.3	17647.7	19648.5	17445.2	18373.6	17517.7	15929.2	17399.2	19097.7	17055.1	17373.6	17190.5	17004	19916.6	18390.1	14114.1	16685.6	14157.2	17431.1	18480.3	18936.4	17336.2	14652.4	18366.3
VIT_06s0004g06320	Anthranilate synthase component I-1, chloroplast precursor	vv10400Phenylalanine_tyrosine_and_tryptophan_biosynthesis	5081.36	5504.42	4732.55	4638.51	4477.8	4846.78	4959.05	4940.19	4729.91	4463.07	4007.94	4859.87	5225.42	4603.64	4834.93	4259.21	4015.26	4023.08	3862.49	4272.06	4125.65	3873.56	4508.29	4345.29	6057.98	5782.35	5961.38	3954.14	4267.53	4147.39	5069.05	5267.98	4923.58	4494.55	4982.69	4477.87
VIT_19s0014g03920	Ubiquitin-specific protease 14 (UBP14)	0	4004.77	4192.56	4066.15	3849.01	4105.25	4290.33	4754.52	4725.97	4534.02	4696.19	4849.97	4862.2	4493.95	4090.01	4175.87	4945.52	4211.15	4109.63	4786.48	4810.27	4286.31	5331.26	5145.05	5669.1	5183.92	4828.68	4472.25	4824.3	5376.65	5088.76	5114.05	5914.18	5082.97	6346.63	5954.04	5606.27
VIT_07s0141g00630	Prenylated rab acceptor (PRA1)	0	4694.29	4337.17	3825.33	3799.95	3891.48	3663.44	3383.47	3244.29	3463.26	3064.13	3424.78	3402.21	3826.12	3808.33	3421.39	2666.73	3050.91	3330.61	3791.12	3247.67	3109.89	2645.51	3618.93	3420.01	4805.85	4319.62	4559.37	4564.22	4380.1	4483.67	3659.49	3627.02	3296.83	4788.55	4322.16	4426.68
VIT_14s0083g00730	Unknown protein	0	1201.32	985.591	1017.55	1059.02	1109.09	979.642	979.275	986.117	1010.89	1104.39	952.174	1009.65	1321.36	1009.82	961.844	1076.34	996.709	1166.42	1194.23	1041.89	1004.41	1127.91	1124.26	1146.98	1459.58	1249.59	1391.64	1550.56	1623.73	1802.21	1039.79	1256.46	1157.84	1384.66	1351.02	1316.22
VIT_00s0207g00070	HAD-superfamily hydrolase, subfamily IIA	0	26963.3	26207.1	28028.6	25294.7	27654.8	26925.3	24996.3	26493.5	24288	23668.1	24361.1	24199.3	26250.1	27832.2	26068.3	28363.4	28565.7	27235.1	23311.2	26967.4	21389	23100.8	24321.8	23922.2	21763.1	21644.7	23974.9	20942.5	22832.7	21176.1	23536.5	22595.1	22513	19065	17276.8	20822.4
VIT_00s2438g00010	Unknown	0	76.0158	389.868	461.02	445.058	473.526	365.137	1243.25	1272.17	1022.9	761.254	976.505	622.933	599.412	624.921	244.408	651.73	620.135	509.141	647.27	856.299	734.713	880.997	777.889	944.557	281.439	308.193	409.885	71.8334	374.512	140.869	1070.28	885.502	1533.19	560.102	462.046	592.894
VIT_00s0173g00250	RKF1 (receptor-like kinase in flowers 1)	0	643.936	2010.5	2833.4	2659.2	2784.68	2182.11	4862.11	4608.87	4505.77	3403.44	4359.94	3637.08	1996.49	2492.7	2335.48	2454.53	2732.98	2528.04	3086.11	3426.44	3022.24	3963.91	3733.29	3910.54	1591.75	1605.35	1756.09	2124.43	1805.51	817.679	4781.46	4101.9	5112.58	2305.7	1988.9	2268.31
VIT_15s0046g00990	Unknown protein	0	17970.3	18165.7	17301.9	16034.5	16879	16978.1	17254.2	17397.9	16237.9	17121.2	18594.1	18043.4	18258.6	18792.1	17268.4	10998.2	14781.2	13484.3	15412	17114.8	17898.2	14145.9	13822.4	13517.3	18580.8	20618.5	17659.1	13936.7	14156.3	12658.2	19509.1	17986.5	17882	14598.7	17258.8	15016.2
VIT_01s0026g02750	Carrier protein, Mitochondrial	vv50123Porters_cat_18_to_29	1219.67	1328.24	1529.73	1395.78	1478.54	1556.01	1515.23	1511.17	1476.8	1224.08	1186.6	1448.85	1408.39	1432.87	1149.8	1613.93	1414.89	1371.29	1481.96	1445.36	1626.11	1497.9	1720.23	1456.1	1773.89	1706.1	1572.11	2104.19	1620.93	1723.23	1754.65	1553.56	1707.94	2235.96	2179.94	2287.7
VIT_11s0016g00130	Omega-6 fatty acid desaturase, chloroplast (FAD6) (FADC)	vv11040Biosynthesis_of_unsaturated_fatty_acids	17497.9	16662.6	17117	17217.3	18524.6	19677.3	19132.1	19442.5	20108.1	18712.1	17708.8	19798.1	15739.4	15295.6	12892.4	15100.8	16780	15965.2	15677.2	15763	17078.3	16372.1	12687.8	13418.9	20533.5	18211.2	18778.5	20596.5	20276	19280.6	19594	19120.3	18661.3	20579.9	20609.3	19261.3
VIT_02s0025g00480	Serine/threonine-protein phosphatase PP1	vv10500Starch_and_sucrose_metabolism	9561.9	10481.8	11003.9	11842.5	9988.71	10922.4	11785.6	11264.5	11759.8	9458.69	9939.02	10005	8848.86	10039.2	8497.44	13865.1	12567.3	12750.2	9179.66	9436.62	9685.09	11535.5	10479	10280	9582.59	10395.3	9430.88	12857.8	11989.7	11856.5	9825.11	9371.67	9497.45	10417	10872.9	11294.6
VIT_01s0010g00820	2-oxoglutarate decarboxylase	vv10251Glutamate_metabolism	719.301	842.704	684.371	653.973	845.73	919.979	1069.55	975.844	921.83	893.362	818.573	958.967	860.984	683.801	537.014	792.105	532.476	669.178	738.772	758.751	652.216	1010.44	789.83	743.636	1169.96	1140.79	1201.72	911.263	849.446	878.375	1059.16	969.158	1052.41	1273.18	1269.5	1174.32
VIT_04s0069g00860	Sarcosine oxidase	vv10260Glycine_serine_and_threonine_metabolism	3124.24	3677.49	2987.08	2698.11	2559.67	3251.71	3539.17	3612.15	2958.96	3780.47	4287.45	4385.28	2870.75	2920.93	3548.92	3670.77	2557.63	2598.15	3390.28	3125.93	2627.64	3186.28	3519.98	3940.79	4505.22	4438.84	3793.8	3315.22	2375.42	3873.3	5436.4	6192.44	6186.88	4474.81	3936.27	4180.79
VIT_15s0048g01880	Armadillo/beta-catenin repeat	0	12422.2	12223	11429	12874.1	12610.5	13073.4	13375.2	12600.7	12790.5	11184.6	11710.7	12852.3	10815.7	10958.4	9751.19	7821.51	9644.62	9788.15	10043.7	9288.04	10555.4	10538.2	9201.19	9618.54	9428.47	10763.6	9659.08	8645.23	9842.12	9083.19	10633.9	10160	10794.8	8812.82	10067.3	10057.8
VIT_01s0011g05650	1-aminocyclopropane-1-carboxylate oxidase	vv10640Propanoate_metabolism vv30008Ethylene_signaling	12137.7	13395.8	11244.3	11335.6	10163.6	11195.5	9943.67	10950.8	8834.38	10873.8	10516.4	11306.7	13252	11882.6	14915.8	13565	13532.8	13358.8	11939.7	11788.6	11954	13595.4	14055	13588.7	11175.6	12241.7	11074.1	9950.67	9786.72	9997.75	9922.6	10637.6	9171.5	10151.8	9059.63	10704.1
VIT_00s0173g00130	RKF1 (receptor-like kinase in flowers 1)	0	445.272	1393.83	1715.99	1658.97	1850.69	1394.58	3875.07	3462.38	3471.82	2352.84	3267.64	2297.19	1568.09	1707.84	1751.44	1803.77	1996.01	1590.58	1990.07	2775.03	2466.19	2603.49	2745.58	2485.04	1357.22	1299.73	1490.24	1394.48	1462.4	500.813	3815.52	3164.18	4346.17	1720.46	1711.23	1892.23
VIT_04s0044g01700	RNA polymerase I specific transcription initiation factor RRN3	0	8026.68	7931.2	7517.23	7748.41	7526	7195.73	7375.99	7370.06	7071.25	6347.41	6164.74	6369.94	8302.23	8210.28	7517.56	9020.52	7850.51	8521.31	6538.06	7527.24	7022.48	7340.15	8175.85	6341.07	8889.5	8546.34	9521.33	9921.59	9926.21	10454.8	9534.38	8483.46	7900.56	8031.31	9212.04	7885.9
VIT_06s0009g01020	FK506-binding protein 4/5 TWD1 (twisted dwarf 1)	vv50108Accessory_factors_involved_in_transport	5693.84	6088.88	6391.79	6629.05	6510.59	6280.98	6132.7	6044.95	6279.12	6492.89	6348.91	6783.89	6406.06	5895.77	6881.68	5550.5	5812.16	5868.62	6469.86	6365.09	6193.16	6311.27	6528.82	6340.11	5226.61	5888.32	5643.23	4749.06	5161.09	5546.34	6029.17	5951.04	5554.79	4718.6	4940.1	4508.72
VIT_18s0001g12350	GYF domain-containing protein	0	6209.1	6640.41	6726.37	6801.84	6365.91	6763.75	8410.22	8112.97	7376.24	7374.57	8064.85	7156.44	7829.67	7331.58	6389.6	7987.81	7002.34	7605.38	7626.51	7849.94	7635.92	8606.71	8547.53	8165.94	7868.21	8028.4	7593.86	9280.92	8510.7	9000.77	8889.55	9025.93	8388.54	9233.25	8765.72	10248.8
VIT_07s0031g03160	U3 small nucleolar ribonucleoprotein protein IMP4	vv23008Ribosome_biogenesis_in_Eukaryotes	1813.85	1446.65	1718.62	1590.29	1592.77	1357.51	1477.03	1495.48	1542.26	1403.04	1618.07	1652.9	1661.33	1799.89	1642.56	1713.62	1720.27	1779.48	2000.82	2138.55	1867.61	1750.02	1905.92	2065.38	1930.08	1879.85	2067.29	2458.59	2441.56	2519.21	1768.98	2057.69	1575.71	2048.66	1782.62	2177.38
VIT_09s0018g01810	F-box family protein	0	6552.11	5527.97	5362.87	5501.01	6019.95	5774.2	5373.73	5299.43	5133.95	4726.16	5332.97	5830.53	6231.07	7186.24	6059.93	6074.05	6232.81	6639.01	6406.22	5627.33	6460.51	6866.57	6982.27	6745.69	7488.85	6717.15	6728.38	8635.19	8088.55	8377.93	7211.84	6093.61	6947.63	6742.47	7259.92	6498.44
VIT_00s0391g00020	Protein cbbY	0	22509.3	20653.9	23977.7	22256.3	23931.5	24055.1	20663.8	21265.6	19614	22009.4	20309.1	20567.9	18452.5	20643.7	19665.5	18842	20722.7	20224.6	17408.6	17902.7	16879.2	17696.8	14715.4	17081.3	20763.6	23414.2	23093.4	20764.2	21952.5	20241.4	18856.3	19680.9	18307.3	16696.3	14938	17954.8
VIT_11s0016g01210	Pentatricopeptide (PPR) repeat-containing	0	229.756	248.543	200.03	210.004	233.528	172.033	204.924	242.493	156.671	196.159	215.655	208.511	201.109	208.935	148.428	230.956	206.301	180.966	179.794	205.566	165.75	208.808	151.366	208.128	364.231	350.33	355.424	225.993	279.258	297.209	295.375	191.9	251.947	323.767	370.25	365.498
VIT_04s0023g01220	Dolichyl-diphosphooligosaccharide-protein glycotransferase	vv10510N-Glycan_biosynthesis vv24141Protein_processing_in_endoplasmic_reticulum	1105.91	1153.23	1311.06	1266.08	1374.91	1106.74	1370.42	1313.7	1192.53	1295.24	1324.38	1405.46	1081.58	1108.16	1246.87	1002.98	861.595	1126.12	1336.42	1304.24	1156.97	1476.24	1470.07	1570.7	1398.37	1533.93	1603.97	968.122	1355.98	1230.64	1449.09	1552.46	1503.42	1756.84	1737.14	1800.8
VIT_13s0156g00080	Lactose permease	vv50121Porters_cat_1_to_6	11756	12943.4	13243	12729.4	13865.8	13735.5	12578.6	11627.7	12448	11831.8	12460.9	13087.1	13943.9	11898.1	12037.9	9029.29	10997	10354.6	9691.04	10448.6	10752.6	9016.7	11743.7	10558.9	10376.9	10416.2	11161.7	8615.67	9637.94	9378.79	8631.61	9636.09	9741	10130.1	9768.42	9647.31
VIT_13s0106g00620	Nitrogen fixation NifU	0	5511.81	5223.43	5294.97	5288.76	4910.07	5351.97	6578.77	5801.81	6046.29	6385.92	6293.64	6262.82	4901.22	5166.42	5641.17	4922.46	5510.53	5252.1	7038	6396.58	5951.41	5618.5	5711.97	6498.12	5123.81	5557.19	5197.61	6710.43	6547.15	7200.86	5573.56	6205.71	5676.3	7204.95	7090.32	7002.82
VIT_10s0003g04950	Esterase/lipase/thioesterase	0	1853.32	1139.71	1399.48	1094.23	1456.05	1322.19	1645.93	1638.59	1333.89	1253.25	1534.35	1483.89	1235.85	1323.53	755.434	1421.64	1262.77	1312.45	1380.64	1066.29	1166.45	1216.61	856.085	1404.14	2216.63	2007.62	2159.9	1993.47	2433.86	2477.9	1762.97	1683.27	1786.09	2282.1	1861.98	2172.5
VIT_15s0048g00800	Guanine nucleotide exchange MIN7	vv34626Plant-pathogen_interaction	10306.5	11363.8	10343.3	10615.1	11059.5	10729.9	11518	11356.1	10811.4	11051.8	11021.1	10747.1	11316.3	11789.6	10957.5	12979.8	11950.2	12504.5	11950.5	12523.3	10920.1	12860.5	13601.8	11913.3	11837.5	12133.6	11312.5	15115.4	13465.2	14974.6	12694.4	12114.8	11812.2	14057	13520.2	14849.2
VIT_18s0001g14120	Translation initiation factor eIF-3 subunit 3	vv23013RNA_transport	2581.72	2740.74	3007.64	2874.1	3354.23	2919.62	2738.34	2698.77	2729.58	2465.77	2773.54	2708.22	3374.03	3399.54	2889.59	3289.01	3338.33	3260.93	3093.46	2820.47	2717.77	2589.25	3043.89	2880.64	3615.12	3427.38	4026.3	3612.16	4001.46	3638.58	3633.21	3343.06	3756.16	3543.93	3581.69	3394.84
VIT_18s0072g00380	Abscisic stress ripening protein 2 (ASR2)	0	30654	23013.8	25334.8	26003	27633.9	24376.3	25847.2	22757.2	26194.8	25493.8	24816.7	19941.8	31307.5	28664	28842.4	31816.8	33117.3	32116	30986.9	31836.7	32743.7	33255.9	31045.8	31709.1	26399.4	27686.8	26273.7	33601.4	31401.1	33033.6	23241.4	25277.1	28154.5	36990.1	37080.3	34603.4
VIT_04s0023g02460	Transducin protein	0	11708.5	10231.5	10881.5	10194	10599.4	10354.1	8065.55	8650.81	8070.81	8354.96	9073.21	8673.64	11468.1	10752.3	10825.8	10307.6	10029.9	10694.4	9661.79	9175.86	8524.65	9134.83	9414.56	10388.2	11564.5	10622.2	10649.7	9790.25	10742	9819.65	8633.42	8805.4	8043.82	9895.6	9237.56	9588.18
VIT_12s0034g00240	Mekk1	vv24120Ubiquitin_mediated_proteolysis vv34626Plant-pathogen_interaction	8710.26	8695.33	9041.14	8620.52	9120.28	9027.22	6656.88	6928.35	6895.6	6619.76	7478.36	7351.74	8963.24	9090.67	9260.8	7608.57	8138.21	8158.81	7869.81	6567.22	7041.51	7170.35	7881.98	6772.22	10394.3	9197.44	10031.8	9584.01	8522.64	9542.56	7735.05	7378.09	7548.62	7835.28	8991.09	6995.29
VIT_17s0000g00870	1-aminocyclopropane-1-carboxylate deaminase	vv10640Propanoate_metabolism	6773.77	6377.39	6566.2	7264.93	6750.67	7118.99	5317.42	5490.7	5523.4	5229.19	5849.77	5739.32	5213.17	5848.29	6242.98	5753	5499.95	5686.77	5560.57	5760.95	5455.3	5268.18	4714.05	4806.52	7206.04	6723.71	6828.42	6775.64	6101.22	5729.51	5742.58	5595.98	5385.8	5824.6	5323.15	5446.66
VIT_13s0147g00160	Aluminium-tolerance ALMT1	vv50125Porters_cat_66_to_94	3549.51	4618.74	4510.97	4333.18	4595.03	4622.51	5995.01	6074.41	5567.66	5131.04	5451.51	5734.49	4371.05	4698.94	4024.43	5957.83	5178.28	5620.66	5057.29	5699.6	4883.2	5462.57	4757.35	4324.56	5158.05	5243.24	4845.53	6198.75	4873.14	4330.15	6547.23	5729.06	6807.78	7469.27	7647.6	7245.47
VIT_17s0000g06950	DEAH (Asp-Glu-Ala-His) box polypeptide 16	vv23040Spliceosome	2036.03	1759.23	2057.9	1763.72	2136.19	1818.86	1918.99	2003.25	1771.67	1842.73	2167	1943.19	2538.71	2414.24	1945.12	2765.65	2342.9	2712.23	2257.06	2089.02	2316.61	2554.62	2746.36	2624.41	2616.56	2398.98	2583.69	2767.97	3074.27	2815.66	2177.36	2214.55	2414.94	2197.68	2123.66	2053.36
VIT_00s0587g00040	Unknown protein	0	4082.68	3783.32	3454.5	3482.04	3503.07	3807.1	3567.65	3461.34	3564.96	3323.11	3278.22	3823.37	3831.92	4065.93	3488.03	3935.76	3267.82	3931.65	3854.94	3903.51	3603.86	4152.88	4637.74	3975.36	4816.18	4728.03	4883.59	4821.64	4583.64	5115.46	4147.95	4236.97	3883.08	4911.4	4885.13	4595.34
VIT_14s0036g01030	Ankyrin repeat	0	11734	13941.7	13794	13157	13697.4	14653.2	13197.4	13007.5	12036.1	13537.2	12775.8	12923.4	10670.7	12485.5	11506.2	11511.4	12385.9	11111.3	9910.1	10326.4	11418.3	10612.3	10292	10418.5	12149.6	11534.4	12536.2	10795.1	11360.6	11433.5	12384.7	11430.9	12189.2	9622.15	9475.45	8997.68
VIT_01s0011g05100	Bet v I allergen family	0	905.129	498.497	362.864	462.016	655.235	539.806	397.938	423.75	437.952	516.477	360.588	426.298	772.043	471.968	484.296	471.726	495.711	682.614	532.091	528.964	413.635	317.735	318.515	320.827	1414.13	1190.66	1325.41	386.515	671.786	368.799	480.077	518.025	423.745	511.57	562.321	433.277
VIT_07s0005g00770	RelA/SpoT protein (RSH1)	0	13970	13043.2	14367	13762.8	15075.6	13621.5	15527.7	14860	14580.7	13911.4	14158	14445.3	11184.9	10456.1	11397.1	11510.5	11136.6	10993.8	11757	12176.8	13225.9	11426.6	10173.4	11880.9	12239.9	13506.9	12472.8	9401.78	12018.8	10043.8	12388.6	12658.6	12776.7	12097.3	10974.2	12032.5
VIT_11s0016g01490	WAVY growth 2	0	3458.57	3802.26	3442.43	3404.94	2979.24	3224.28	2945.55	3077.34	2785.2	3123.05	2870.58	2916.54	3170.32	3060.27	2934.35	2511.43	2477.51	2441.21	2532.57	3082.59	3053.56	2264	2713.93	2386.83	3047.92	3048.05	3300.05	2378.6	2514.8	2624.3	3026.27	2940.45	2637.79	2477.7	2491.39	2447.52
VIT_12s0055g00200	UDP-glucose glucosyltransferase	vv10500Starch_and_sucrose_metabolism	8337.09	8437.68	9842.94	8679.52	6093.8	7830.57	9445.63	9720.25	9982.09	8348.82	9986.33	10650.1	6848.32	7983.35	8494.4	8890.05	8498.78	9032.14	11549.7	11104.2	9450.13	12919.7	12484.1	12669.8	7037.82	8117.59	6548.63	6939.4	7355.83	6658.72	7700.3	8089.48	8862.19	7784.57	7314.85	9551.66
VIT_05s0020g02940	Kinase associated protein phosphatase (KAPP)	vv60028FHA	4160.95	4237.18	3791.28	4078.87	3987.57	3898.45	4319.45	3821.25	3983.72	4132.68	4010.01	4030.54	3894.68	3243.92	3240.75	2766.89	2837.06	2702.04	3062.85	3282.42	3371.21	2791.75	3230.62	3180.2	3485.82	3346.41	3660.4	3260.4	3059.59	3636.13	3738.49	3637.1	3656.91	3190.33	3624.56	2943.97
VIT_18s0041g00240	R protein L6	vv34627R_proteins_from_Plant-pathogen_interaction	1801.46	2416.36	2870.77	3162.43	3039.23	3318.97	4454.82	4249.83	3975.44	3802.74	3903.13	3943.02	3042.32	2974.69	2896.15	2901.11	3033.48	3217.89	2916.98	3092.7	3055.6	3622.42	3689.53	2769.95	2750.04	2893.74	2723.71	2903.31	2930.64	2329.63	3746.33	3693.89	3841.74	3593.74	3364.51	3771.79
VIT_19s0014g03700	Cyclic nucleotide-regulated ion channel 4	vv34626Plant-pathogen_interaction vv50101Channels_and_pores	27642.9	31861.4	29547.1	30482.9	30596.4	29030.3	26553.7	27035.4	26554.6	25982.7	26332	26821.4	33031.8	31390.2	32082.3	27037.8	27648.7	27498.6	25203.8	25561.6	28744.4	24427.5	26716.6	22526.2	29439.6	28353.4	30079.9	23618.6	24921	23768	28200.3	26104.5	26956.1	23050.3	23481.8	23137.3
VIT_10s0003g02210	Pentatricopeptide (PPR) repeat-containing protein	0	1837.89	1764.22	1502.56	1664.77	1857.59	1783.13	1466.87	1438.24	1486.58	1375.16	1552.64	1686.29	1872.45	2057.29	1766.56	1898.44	1838.31	1667.45	1826.5	1679.97	1727.25	1462.62	1709.68	1349.05	2100.68	2030.64	2150.23	1920.93	1936.03	2240.01	2087.97	2026.91	2204.39	2287.38	2203.2	2064
VIT_06s0080g00660	No hit	0	666.531	394.567	319.376	430.459	459.145	305.764	317.814	187.926	360.766	338.47	359.361	213.668	457.443	466.195	533.188	583.309	549.654	704.561	620.118	492.533	339.719	609.88	631.318	706.918	299.702	389.092	475.743	1027.58	980.616	1317.04	276.015	277.424	512.501	583.835	420.473	528.365
VIT_18s0001g07200	SUPPRESSOR OF ACAULIS 51	0	9385.61	10890.4	9586.55	9508.27	9572.56	9308.12	11016.5	10329.3	10520.5	10172.6	10663.2	10521.4	9082.89	8443.15	9220.57	7486.84	7740.04	7171.93	9537.97	10170.4	9416.4	8899.36	10126.2	8259.55	10119.1	9809.62	11665.8	5643.87	8172.69	7281.01	11849.3	11052.5	11105.2	8207.5	9324.47	8167.73
VIT_17s0000g05860	ABC Transporter (VvATH1 - VvABCA2)	vv52010ABC_transporters	5447.44	6343.62	6525.51	6458.39	5754.46	6099.05	7713.95	7834.51	8058.85	8021.67	8432.22	7491.46	5974.18	5746.81	4795.66	4787.95	5876.15	5596.96	6739.86	5938.63	6826.24	6114.84	7242.66	6020.32	5502.19	5028.58	5779.49	3521.65	5158.85	4039.68	6623.29	6508.48	5712.94	5427.87	6029.77	4687.95
VIT_13s0067g02480	SOS2 (salt overly sensitive 2)	vv30001ABA_signaling	22446.6	24401.5	23401.8	23712.4	24267.6	23055.1	19900.4	20871.8	21528.7	20659.8	21423.5	21867.4	23773.8	23640.8	26340	23239.7	23008.8	23266.9	20025.6	22062.2	20492.4	19790.5	19913.1	17350.9	25571.4	23577	24858.3	20048.3	21846.8	20980.3	24817.9	23258.6	24295.9	18654	19224.2	18549.1
VIT_00s2390g00010	R protein MLA10	vv34627R_proteins_from_Plant-pathogen_interaction	262.37	1264.68	1244.99	1233.37	1211.57	1004.45	1914.04	1972.88	1960.09	1539.42	1936.47	1180.99	1047.64	1187.54	1096.23	1358.77	1422.72	1077.34	1531.46	1399.25	1445.33	1587.54	1497.71	1501.9	684.442	690.775	746.092	363.076	633.52	291.703	1432.71	1368.72	1804.55	715.455	793.998	701.552
VIT_04s0210g00220	Ubiquilin-1	vv24141Protein_processing_in_endoplasmic_reticulum	12428.5	13479.1	13230.7	12873.7	13548.4	12680.7	13474.7	13206	12917.8	12896.7	12740.3	12378.5	12604.3	12189.6	12032.8	11372.1	11934	13361.3	11043.7	11200.6	11490	12219	12818.3	10616.9	14309.4	14391	14708.1	17277.6	15603.4	14847.7	15525.1	15380.4	13665.7	15405.1	15307	15320.7
VIT_19s0177g00210	Protein disulfide isomerase (PDIL) protein	0	7352.96	7138.04	6695.57	7010.31	7840.09	7316.31	7061.59	6383.11	6106.38	5585.9	6100.93	6914.04	5966.13	5839.24	6372.51	2913.71	4995.35	4686.39	5630.74	5923.16	5915.99	4438.53	5254.3	4403.58	7116.84	7011.01	7608.37	6519.96	6134.36	7216.86	7024.23	7165.62	7347.01	5702.29	5916.06	5407.61
VIT_07s0031g01490	RKP (Related to KPC1)	0	10259.4	8927.99	9928.03	10319.4	10646.9	10479.3	10601.6	9600.5	10315.5	8634.73	10418.3	11203.1	10566.8	11484.2	10875.9	13609.6	11816.7	12536.8	12242.6	11190.6	11074.4	12176.4	11146.3	10984.6	12252.2	11643.4	12411.7	14360.1	13549.1	15959.4	13778.9	12276.8	12643.8	13699.6	15590.1	13102.2
VIT_07s0005g04490	Transducin protein	0	4442.37	4581.09	4260.68	3823.68	4655.82	4117.17	4879.45	4894.07	4090.33	4658.61	5073.51	4496.64	4685.87	4383.76	4293.23	4463.96	4641.33	4587.76	5141.37	4826.12	4606.62	4833.97	5373.01	4699.67	5248.59	5419.76	4955.46	6251.19	5110.29	5298.62	5561.76	5145.86	5540.77	6589.85	6852.88	6616.77
VIT_05s0077g00920	MAP3K delta-1 protein kinase	0	7605.33	8432.96	8008.68	7471.15	8041.03	7980.43	8506.79	7371.84	7761.15	7582.35	7270.98	6757.67	7474.22	6923.93	7234.06	6125.38	5989.95	6746.54	5569.85	6412.66	6087.7	5260.65	6587.67	5034.51	6236.82	6525.6	6363.17	5763.92	5607.49	5946.78	6437.9	5447.19	6262.93	5898.36	6095.04	6250.01
VIT_08s0007g06490	DNA polymerase delta, subunit B	vv23030DNA_replication vv23410Base_excision_repair vv23420Nucleotide_excision_repair vv23430Mismatch_repair vv23440Homologous_recombination	2537.67	2239.82	2236.91	2024.75	2204.51	2339.66	1718.05	1742.29	1596.45	1495.76	1672.63	1713.24	2281.8	2030.4	1951.66	1762.37	1630.29	1917.57	1811.6	1819.57	1704.67	1562.62	1743.78	1411.3	2226.59	2424.14	2300	1734.52	1616.85	1986.85	1499.62	1717.87	1335.9	1953.28	1618.52	1781.34
VIT_00s0880g00020	Translation initiation factor eIF-3 subunit 7	vv23013RNA_transport	5897.6	7220.86	6749.39	6173.64	7544.52	6636.96	7278.35	6964.92	5522.48	6428.6	6539.72	6280.18	6171.55	7073.83	5115.62	5952.75	7076.93	6465.19	6105.72	6160.26	6307.03	6745.77	7022.33	7033.83	7859.12	8326.07	7864.3	9800.46	9515.86	9158.66	8953.76	8053.72	7706.68	8601.25	9678.63	9798.19
VIT_19s0015g02200	No hit	0	31.7118	38.839	95.328	125.453	58.6182	111.531	226.296	191.741	175.823	115.23	150.398	154.561	94.1315	78.5912	70.4975	90.9149	99.9188	77.936	100.488	106.982	82.0102	125.381	80.5101	163.348	45.1861	77.6908	67.5896	127.323	87.5446	61.342	232.762	187.913	212.905	87.489	66.3291	82.3833
VIT_01s0010g03570	NLI interacting factor (NIF)	vv50132Primary_active_transporter_cat_A5_to_A8	4232.84	4238.43	4118.82	4158.44	4378.14	4370.95	4516.05	4279.58	4945.46	4257.35	4264.98	5644.57	5378.31	5079	4607.02	5314.21	4663.62	4935.55	5201.61	5237.16	4845.53	4983.22	4995.58	5305.73	5575.3	5467.99	5686.99	6794.11	6225.92	6544.3	5670.78	5747.93	6254.9	5505.18	5286.73	5480.05
VIT_17s0000g09680	RNA-binding protein RBP31	vv50133Primary_active_transporter_cat_A9_to_A18	27466.9	25256.8	27015.8	26742.9	26402	25616.1	24188.7	25393.4	24270.4	23103	21509.7	23246.9	24708.1	24464.7	23659.5	28013.4	26747.5	25321.8	20354.7	23277	22316.1	20626.5	19468.8	19993.7	27058	26528.4	27543.5	27009.6	29529.8	27341.5	23166.1	24514.5	23654.2	25229.9	21555.3	24186.2
VIT_16s0013g00350	Heat shock protein binding	0	8383.7	7378.22	8092.57	8664.42	8457.36	9056.49	8937.1	9946.61	9383.36	8403.24	9199.88	9217.13	6604.21	6395.17	5893.01	7283.98	6487.44	6834.83	7553.5	8098.33	7898.57	8075.01	6860.32	7680.88	6640.64	6045.81	7274.43	7026.62	7639.59	7929.56	8741.25	8154.72	8612.79	8506.36	7271.96	7980.26
VIT_00s0179g00260	Calcium-transporting ATPase 12 ACA12	vv34020Calcium_signaling_pathway vv50131Primary_active_transporter_cat_A2_to_A4	205.469	322.022	545.365	430.65	551.625	437.186	778.581	718.756	701.416	658.819	608.617	586.223	328.842	551.311	235.031	399.067	435.048	501.003	519.632	438.572	508.53	588.599	639.965	775.464	253.391	230.544	360.201	448.276	426.707	345.504	884.452	767.6	973.222	536.287	544.605	451.182
VIT_01s0011g04970	SEC12-like protein 2 STL2P	vv24141Protein_processing_in_endoplasmic_reticulum vv50110Protein_coat	3478.55	3528.05	2948.03	3135.67	3445.51	3391.38	3044.11	2823.81	2486.5	2487.03	2814.04	2500.06	3514.59	3043.36	3118.61	2766.07	2764.27	2888.79	2566.52	2772.15	2705.9	2613.01	3188.22	3071.58	4045.65	4239.25	3647.69	4200.2	3619.73	3885.74	2633.54	2933.4	2420.47	3066.68	2801.59	3089.68
VIT_18s0001g13680	Histone H3	0	20468.9	22323.6	20987.9	21872.3	17818	19751.9	19127.5	19080.5	19231	20474.8	19946.8	19287.2	16647.2	18151.4	19141.5	14825.6	19085.4	15590.4	16333.3	16968.6	17131.9	13879.8	14180.3	16173.1	21708.6	23196.7	22871.9	15019.2	14230.1	14244.8	19256.5	18868.2	18763.7	15426.9	19456.3	15242.3
VIT_18s0041g01640	Leucine-rich repeat family protein	0	534.604	1453.5	1625.51	1617.77	1220.61	1379.19	1555.36	1534.5	1806.41	1045.23	1444.26	1133.47	1586.03	2033.94	1792.95	2941.01	1911	2387.85	1853.68	2166.29	2145.76	2608.79	2845.73	2628.77	1003.81	1186.28	1360.78	345.634	1108.31	583.59	1841.58	1531.84	2297.77	963.882	829.92	1166.6
VIT_07s0005g01170	Phosphoribosylformylglycinamidine cyclo-ligase,chloroplast/precursor	vv10230Purine_metabolism	2993.28	2722.84	2563.55	2533.9	2889.51	2687.88	3411.9	3091.43	3271.41	2918.78	2871.05	3231.85	2599.95	2811.74	2892.78	3049.52	2941.55	3129.97	3934.81	3562.39	3148.74	3092.75	3446.76	3584.49	3098.64	2871.1	3071.8	3621.85	3504.82	3619.94	3344.97	3676.43	3717.13	4033.79	3772.27	4136.72
VIT_10s0003g03770	Pyruvate dehydrogenase beta subunit	vv10010Glycolysis vv10252Alanine_and_aspartate_metabolism vv10290Valine_leucine_and_isoleucine_biosynthesis vv10620Pyruvate_metabolism vv10650Butanoate_metabolism	2260.72	1998.62	2033.87	2015.75	1869.73	1930.93	2663.82	2412.27	2506.93	2193.12	2049.72	2257.71	1773.06	1735.14	1780.88	1551.93	1676.13	1665	1655.75	2054.19	1996.46	1983.6	2059.61	1848.21	1446.2	1754.82	1598.87	1647.51	1443.84	1671.99	1954.09	1832.44	1833.41	1830.1	1826.93	2251.35
VIT_01s0011g01590	Ser/Thr protein kinase	0	3539.92	3530.51	3542.54	3603.33	3282.4	3656.12	3457.76	3817.4	3350.07	3351.12	3176.53	3570.72	4071.08	4204.38	4158.07	3979.75	3576.08	3663.26	3693.68	3696.34	3604.4	3781.68	3660.36	3510.43	4090.85	3939.44	4445.97	4752	4340.82	5288.59	4338.12	4392.87	4140.23	4246.25	4398.36	4231.43
VIT_08s0007g04700	Phosphatidylinositol-4-phosphate 5-kinase	vv10562Inositol_phosphate_metabolism vv34070Phosphatidylinositol_signaling_system vv44810Regulation_of_actin_cytoskeleton vv50110Protein_coat	12709.2	13553.7	13269	13539.6	12527.7	12500.5	10679.2	11795	10481.2	10692.5	10516.9	9989.55	13784.7	12566.3	12484.9	11783.7	11467.1	11868.1	9139.59	11102	9615.06	10086.9	10502.3	9654.51	13080.4	12922.6	13971.1	8576.56	11213.1	8751.45	10906.6	10161.4	10410	10293.4	9078.92	9810.73
VIT_14s0066g00860	Pentatricopeptide (PPR) repeat	0	139.608	163.089	192.292	202.637	196.606	239.423	139.397	195.48	112.858	118.644	178.651	197.469	153.606	176.563	89.7016	313.025	212.783	303.23	225.539	178.998	87.6634	237.806	137.711	235.582	297.693	287.453	375.357	498.77	411.996	361.003	183.148	151.017	195.484	442.401	367	332.535
VIT_18s0072g00880	Exosome complex component RRP45	vv23018RNA_degradation	2680.66	2703.94	3001.71	2883.06	3147.81	2947.4	3404.95	3330.6	3331.69	3134.92	3045.96	3199.87	3204.76	3535.85	3018.07	3379.4	3383.57	3264.8	2928.21	3329.52	3168.38	3348.52	3293.42	3280.64	3635.38	3261.73	3783.31	3283.19	3833	3708.05	4920.23	4377.13	4117.11	3247.43	3185.1	3145.99
VIT_08s0007g03310	Unknown	0	4181.97	3973.27	3579.35	3618.71	3973.18	3579.12	3246.16	3014.9	3616.76	3159.07	3410.17	3352.39	4442.2	4432.41	4207.4	3562.3	3425.49	3801.29	3439.66	3440.27	3490.17	3101.14	3546.05	2940.14	5019.4	4465.12	4967.24	4063.26	3947.51	4378.92	4549.05	3814.25	4474.3	4211.18	4130.48	3758.81
VIT_19s0015g00810	SEC13	vv23013RNA_transport vv24141Protein_processing_in_endoplasmic_reticulum vv50110Protein_coat	10510.8	9683.16	9216.09	9446.47	9638.59	9470.39	10039.9	9678.23	10426.8	9757.87	9954.04	10946.3	7772.11	8278.91	7922.08	7271.52	7422.46	7924.7	10322.1	10122	9878.95	8949.89	10340.8	9854	9453.68	9389.01	9262.39	9920.36	9723.18	11638.8	10770.9	9977.83	9766.33	11034.7	10998.9	10765.8
VIT_12s0028g03750	Zinc finger (C3HC4-type ring finger)	vv60078Other_zf-C3HC4	4335.88	4146.69	4376.75	4050.88	4277.64	4523.07	3787.6	3625.68	3255.12	2887.81	3023.87	3677.46	4266.33	4540.13	4335.44	4286.91	3915.39	4112.31	2693.94	3326.64	3372.94	2935.75	3379.87	2790.34	4922.36	5288.91	5359.36	3372.54	3952.17	4673.14	3321.96	3864.71	3286.21	3815.94	3193.29	3568.18
VIT_16s0039g02190	Pentatricopeptide (PPR) repeat-containing	0	601.125	834.21	803.921	728.896	896.591	834.634	1262.29	1079.89	1129	1004.4	1090.37	1107.7	926.955	887.26	801.883	1046.89	932.258	931.191	991.981	969.622	945.779	1023.15	1002.16	916.369	1159.09	998.744	1169.16	794.835	1227.78	1183.37	1445.47	1387.76	1496.41	1354.07	1323.46	1175.98
VIT_06s0004g01530	DNA topoisomerase 6 subunit B (TOP6B)	0	1580.47	1949.64	2137.76	1991.76	2172.83	1992.52	2085.28	1987.26	2029	1832.94	1683.36	1920.72	2346.32	2628.59	2225.63	2674.33	2266.55	2305.78	1636.55	2107.03	2045.15	1581.23	2096.24	1472.52	2804.61	2465.24	3007.76	1413.76	1916.66	2038.34	3013.57	2905.83	2877.9	1658.18	1606.84	1572.29
VIT_08s0040g00210	L-2-hydroxyglutarate dehydrogenase	vv10020Citrate_cycle	956.12	948.414	1214.3	1232.02	1167.5	1175.23	1573.2	1673.92	1665.41	1380.51	1418.3	1326.08	1018.82	1238.02	921.96	1660.51	1546.64	1435.38	1117.14	1287.1	1215.68	1536.81	1357.88	1649.15	962.578	901.719	1059.91	855.953	1184.68	918.383	1133	1199.69	1296.45	1121.01	850.99	1183.78
VIT_05s0094g00780	Cysteine synthase	vv10272Cysteine_metabolism vv10450Selenoamino_acid_metabolism vv10920Sulfur_metabolism	18075.4	17989.6	20519	19205.5	18755.5	17946.2	17405.8	17929.2	17961.3	17066.3	18953.9	17461	17964.5	21074	19562.4	21600.8	21756.9	20710.9	21388.6	22025.1	19840.7	19960.8	20057.7	22334.2	19558.3	20225.5	18669.1	13872.3	16100	15124.1	17895.8	17440.1	16882.2	15996.5	14593.5	15933.9
VIT_06s0061g00460	Lactoylglutathione lyase	vv10620Pyruvate_metabolism	10340	9669.45	10066.6	10142	9306.11	9801.42	11146.4	12146.4	11827.8	11192.2	11216.5	11756.7	9795.28	9627.71	11081.4	10892.5	10998.1	10730.3	13047.9	14350.5	13456.6	12226.6	11775	12995.4	10582	11059.8	11149	12945.7	11702.3	13383	10918.3	12182.6	11110	13294.1	12074.7	13089.2
VIT_00s1373g00010	Transducin protein	0	9344.84	8940.72	8728.71	8100.13	9115.94	9120.11	8562.47	8275.64	7858.41	8873.6	8493.76	8320.4	9027.58	9639.64	9022.17	9841.91	9016.7	8939.66	9382.02	8719.85	9758.16	9970.39	10902.7	8987.68	10858	10530.9	10316.5	12234.7	10870	10743	10496	9802.15	8709.53	13348	13541.3	11598.3
VIT_15s0046g00950	Autophagy protein Apg6	vv44140Regulation_of_autophagy	4350.11	5385.05	4948.28	5382.8	4518.66	4901.07	4752.86	4448.21	4521.51	4718.74	4628.71	4783.02	6102.68	5532.49	5213.79	5078.75	4851.21	5152.78	4832.99	4758.38	4655.78	4966.9	5426.69	4999.77	5406.81	5199.05	5536.58	3883.55	4158.83	4284.19	4892.7	4900.48	5211.73	3708.09	3799.2	3511.77
VIT_12s0028g03780	Riboflavin synthase alpha chain	vv10740Riboflavin_metabolism	8212.8	5382.26	6003.79	5517.7	6341.5	6027.68	6498.51	6491.31	5485.29	6105.18	5990.54	6308.54	6043.18	6557.08	5626.03	6274.56	6614.23	6987.9	6950.93	6372.83	7111.52	6890.42	8154.59	7916.53	7410.56	7367.75	7166.62	9484.76	8868.24	8561.4	6364.94	6726.65	6239.84	9985.17	9024.14	10303.9
VIT_12s0035g00830	Group II intron splicing factor CRS1	0	1188.74	968.816	924.115	912.284	1061.76	1020.69	941.821	971.022	872.327	912.429	837.073	953.186	1013.91	1145.37	959.404	935.816	832.376	1131.88	1051.75	957.081	967.271	990.716	1094.37	1064.72	1326.15	1171.45	1381.98	1604.49	1491.56	1779.05	957.93	1177.53	1069.09	1157.11	1084.65	1144.85
VIT_05s0020g04870	Membrane related protein CP5	0	15212.1	13438.7	13091.9	12672.1	12396.7	12758.8	12345.2	12678.2	11692.5	11938.9	11107	11961.7	14196.7	13779.8	12943.7	13023.3	13317	12607	10551.5	12220.9	11619.5	12907.7	15279	12048.7	17683.3	15149.3	17430.4	15894.5	18284.1	16643.7	15280.2	14654.8	13657.2	15039.3	15334.3	14669.1
VIT_13s0019g02390	Dihydrofolate synthetase	vv10790Folate_biosynthesis	10690.5	11722.2	11848.6	12001.1	12883.1	12940.5	12461.6	12057	11693.4	11074.1	9660.35	10480.9	11571.5	10787.9	8910.29	8924.89	9163.68	8974.71	7392.28	9418.71	8420.97	8026.39	8663.56	6093.31	10238.2	10196.6	10580	8699.95	9219.98	7278.04	9982.48	9629.84	9750.94	8287.62	8322.05	8909.52
VIT_01s0150g00260	Zinc finger (C3HC4-type ring finger)	vv60078Other_zf-C3HC4	3590.12	3634.96	3206.23	3255.18	3090.61	3321.6	3867.23	3532.28	3829.09	3766.47	3489.59	3828.28	3715.38	3952.93	4111.35	3384	3589.03	3865.47	4692.61	5046.25	4595.2	4192.87	4689.12	4288.95	3929.37	4155.19	3819.7	4787.75	3484.59	4319.46	3768.22	3661.5	3744.78	5148.18	4854.49	5129.72
VIT_04s0043g00820	Syntaxin 1B/2/3/4	vv24130SNARE_interactions_in_vesicular_transport vv50101Channels_and_pores	213.367	202.125	198.343	180.991	182.547	150.727	197.405	173.566	146.236	153.024	226.206	157.348	137.846	229.644	93.8852	106.771	72.6425	250.406	311.531	170.153	132.036	292.197	339.076	490.57	261.079	212.001	268.399	769.684	774.597	456.032	113.206	120.079	138.864	230.109	153.192	275.609
VIT_13s0084g00650	Protein arginine N-methyltransferase 3	vv10340Histidine_metabolism vv10350Tyrosine_metabolism vv10450Selenoamino_acid_metabolism	2546.87	2190.89	2238.66	1916.76	2353.08	2133.76	1881.5	1974.46	1688.99	1589.16	1858.37	1921.6	2155.56	2124.09	1724.46	2054.77	1879.86	1981.86	2019.54	2136.8	1868.5	1994.53	2280.15	2269.99	2864.02	3007.12	3063.1	2901.68	2750.21	2587.57	2225.56	2537.41	1842.57	2738.74	2491.54	2785.51
VIT_19s0015g00520	Unknown protein	0	7560.83	6340.42	7514.63	6371.42	6710.11	6428.1	8285	8498.22	7607.63	8747.52	9020.9	7893.59	6201.04	5914.99	6032.13	5933.34	7186.8	6227.27	8924.48	8388.25	7792.73	7070.51	6119.23	6928.67	6160.11	5201.76	5552.22	6534.99	5100.55	4770.84	6246.55	6724.63	6618.43	7499.25	7230.68	7665.5
VIT_18s0001g10530	Pentatricopeptide (PPR) repeat-containing protein	0	239.445	320.288	298.997	286.184	240.902	266.094	223.713	198.724	244.614	186.745	261.735	169.153	205.889	289.389	130.426	420.923	365.796	428.447	404.211	299.089	173.293	341.256	195.614	304.517	390.952	393.439	449.876	594.26	555.702	462.148	325.709	293.739	287.139	565.98	468.459	525.431
VIT_02s0025g03210	Unknown protein	0	12774.9	14652.9	13326	14549	14306.4	14303.4	12740.3	13295.4	13114.4	12272.1	12043.9	13224.6	12557.3	11863.6	13173.7	9995.02	11255.9	10791.7	10947.1	11808.4	12315.3	11289	11867.4	10590.4	11923.9	11571.1	12035.4	9599.98	10243.2	9229.03	11066.1	10378.9	12388.3	10355.6	11289.7	10523.9
VIT_14s0066g01700	Calmodulin binding protein	0	9528.48	9560.91	9284.66	7431.98	7609.39	7353.6	7338	7114.66	6946.41	7655.29	8027.78	7403.27	9566.97	9485.1	9710.22	7190.59	8131.26	8340.15	8540.6	8636.47	8441.11	6814.74	8655.6	7742.64	9693.49	9244.32	9118.9	9395.05	8250.88	9302.35	7351.33	6915.63	6972.41	8644.78	8258.57	8800.53
VIT_08s0007g08720	Pentatricopeptide (PPR) repeat-containing protein	0	966.648	1173.84	1053.76	1133.81	1213.32	1073.2	1123.23	1088.43	1032.92	958.597	1091.16	1140.97	1108.98	1273.22	971.463	1215.46	1017.5	1062.82	1146.27	1028.7	971.52	1312.92	1251.62	1089.47	1383.51	1383.65	1426.68	1468.98	1603.78	1580.17	1391.89	1391.04	1398.89	1812.76	1581.03	1399.58
VIT_05s0029g01230	Unknown protein	0	929.979	1493.01	1623.52	1500.71	1647.52	1599.7	2448.39	2482.58	2479.98	2187.13	2425.98	2010.97	1885.44	1999.11	1495.32	2526.06	2145.08	2198.65	2727.06	2746.62	2640.89	3648.06	2859.94	3233.67	2141.22	1889.6	1726.83	2643.94	2106.59	1168.18	2553.08	2318.2	2967.72	3383.92	3064.45	3199.57
VIT_18s0089g00360	Eukaryotic translation initiation factor SUI1	0	2688.73	2374.68	2424.63	2372.98	2419.85	2566.89	2457.33	2622.82	2351.82	2300.1	2559.93	3010.86	2882.15	2561.71	2321.52	2384.25	2197.58	2438.79	2816.62	2805.51	2399.45	2924.93	2822.14	2821.59	2978.07	3136.01	2904.93	4311.95	3238.71	3935.16	2869.16	2804.68	2434.32	3685.56	3475.46	3765.17
VIT_00s0285g00020	CBL-interacting protein kinase 23 (CIPK23)	0	2091.06	3260.06	4720.82	4796.1	4824.62	4332.64	6781.01	6764.35	6776.14	5697.17	6252.46	6117.4	4453.99	4704.45	4151.19	4712.81	4733.98	4653.76	4745.34	5491.31	5182.86	5664.64	5061.61	5470.8	3452.29	3217.06	3631.49	4592.72	4498.73	2960.2	7492.57	6245.69	7427.48	4616.6	4592.84	5301.84
VIT_06s0004g01160	10-formyltetrahydrofolate synthetase	vv10630Glyoxylate_and_dicarboxylate_metabolism vv10670One_carbon_pool_by_folate	18770.6	19681.8	19384.2	19983.1	19878.5	21436.9	20081.6	19310.3	19226	18960.1	18007.2	18615.7	19394.9	18589.5	18431.7	17813.3	18653.4	17891.8	16746.4	17630.8	18183.5	17580.6	17385.5	15263.4	16388.7	16824.3	15388	15096.8	15927.1	13950.8	16176.9	15457.4	16007.7	15848.5	16324.6	16760.4
VIT_11s0016g00830	Ribose isomerase	vv10030Pentose_phosphate	6032.36	6196.39	5900.26	5731.93	6176.14	6288.26	6750.38	6080.64	6171.73	5274.55	6381.2	6183.93	6026.66	6497.62	6465.31	7513.47	6137.54	6665.1	7580.44	7600.59	6179.16	6174.04	7480.84	7118.14	7754.07	8888.43	8768.15	9190.92	7773.25	8205.75	8278.84	8079.74	7403.67	9082.66	8390.63	9550.52
VIT_04s0044g01980	Unknown protein	0	3875.19	3439.43	3211.41	3222.19	2920.89	3427.26	3372.31	3079.73	2985	3237.17	2986.26	2914	3030.17	2930.37	3017.5	2252.76	2592.7	2639.19	2410.25	3006.52	2403.09	2355.38	2502.83	2394.84	2507.04	2798.36	2527.08	2490.86	2040.44	2529.52	2377.11	2326.84	2261.47	2382	2382.89	2379.34
VIT_05s0020g02480	Glutamine synthetase	vv10251Glutamate_metabolism vv10550Peptidoglycan_biosynthesis vv10910Nitrogen_metabolism	22098.8	19850.9	23713.1	23983.9	23499.4	22347.4	23469.2	25043.6	24399.2	21623.4	20717.3	22026.9	17273.3	18705.7	17455.2	17425.4	21241.7	18637.2	15794.9	18606.7	18689.7	16966.3	12983.5	14941.5	18361.1	18328	18434	17862	19760.9	16940	17422.6	19220.8	19401.5	16609.1	17422.4	18571.3
VIT_18s0001g06970	DnaJ homolog, subfamily A, member 3	vv50132Primary_active_transporter_cat_A5_to_A8	804.901	843.357	833.835	881.511	953.411	718.326	1085.43	1005.43	851.137	891.38	939.402	986.675	835.548	876.314	654.094	806.726	822.543	790.893	952.893	1003.26	752.248	782.851	941.342	953.306	1068.74	1128.04	1241.26	1255.06	988.355	1248.88	1402.51	1365.06	1255.77	1363.32	1204.56	1245.61
VIT_10s0003g04610	RNA, U3 small nucleolar interacting protein 2	0	4061.15	3844.09	4307.59	3537.12	3865.32	3667.28	3228.48	3313.5	3145.6	3169.66	2740.47	3159.91	4053.07	3547.94	3372.52	3232.73	3820.87	3203.25	3013.36	3091.92	3241.94	3082.41	3283.05	3147.76	4674.63	4042.93	4719.2	4240.43	4056.34	4010.12	4528.75	4116.89	3873.47	3346.49	3700.17	3591.89
VIT_14s0108g01470	Circadian clock coupling factor	0	11436.2	10412.1	10127.6	10001.2	8418.62	9537.73	9092.92	9310.48	9086.55	8537.35	9481.88	9012.26	7803.66	8185.45	9252.39	6267.05	6656.87	6642.36	9356.12	8824.92	9273.06	6347.51	9506.24	8476.3	11731	12071.3	11599.5	9201.24	8888.59	8086.98	10105.5	9885.4	9948.55	9295.98	9636.14	9969.66
VIT_19s0014g03310	No hit	0	10532.4	7016.64	7237.45	8231.58	7629.55	8324.92	6957.89	7634.61	7662.74	5416.64	5408.56	7655.14	7415.58	7747.69	6065.79	5480.44	3553.63	6076.7	6569.98	4878.05	5153.74	5184.9	8741.7	7044.44	8823.5	9412.98	9633.04	12501.7	12208.3	11937.4	5645.94	7131.63	7283.38	11075.8	9747.17	11772.2
VIT_07s0151g00090	Quinone-oxidoreductase QR1	vv10190Oxidative_phosphorylation vv50134Primary_active_transporter_cat_D1	8315.13	9267.8	9429.78	8657.84	7957.53	9198.31	11760.4	10089.5	10392.2	10450.6	10225.2	10356.9	7680.89	8758.2	7568.25	8258.82	7953.29	9389.4	9802.78	10216.7	8978.68	9708.97	9200.81	9299.14	10441.3	10468.7	10118.9	9860.8	7995.17	9751.34	12886.7	12217.6	10539.2	14052.3	11826	13742.6
VIT_09s0002g02530	NADP-specific glutamate dehydrogenase	vv10251Glutamate_metabolism vv10910Nitrogen_metabolism	14755.8	15128.4	15036.4	14719.5	13634.1	14649	12924.7	14572.9	12999	13456.6	13732.4	14731.3	17926	16280.7	16697.8	15743	13004.9	15004.7	15819.7	17159.4	14246.9	14402.4	16913.9	15122.5	17344.4	17888	18519.5	10559.3	12078.9	11860	15628.4	16870.6	15271.4	12045.9	11696.4	13006.2
VIT_06s0009g02480	myb domain protein 65	vv60044MYB	813.917	1101.52	890.121	811.363	827.237	976.825	650.073	723.297	651.824	691.095	719.232	667.369	743.195	587.946	501.823	585.385	495.689	495.942	631.109	547.058	527.812	421.152	645.756	584.177	1135.43	1034.59	1221.21	243.029	568.476	450.825	632.186	595.254	550.653	720.788	712.078	581.052
VIT_18s0001g07750	Sas10/U3 ribonucleoprotein	0	3290.17	3050.01	3826.2	3129.88	3395.36	2923.51	3046.15	2994.7	2925.94	2643.45	3282.48	3156.8	3345.17	3763.11	3569.6	3718.66	3924.82	3860.7	3732.42	3524.02	3169.28	3114.39	3293.51	4230.03	3953	3909.28	4132.31	4894.52	5008.55	5318.71	4189.66	4971.74	4135.99	3849.18	4095.32	3743.1
VIT_05s0077g01710	U3 small nucleolar RNA-associated protein 5	vv23008Ribosome_biogenesis_in_Eukaryotes	3990.89	3942.53	4390.44	3837.49	4273.32	3781.56	4427.16	4495.68	4626.05	4149.56	4879.53	4490.93	4629.61	4651.24	3990.81	4527.29	4244.91	4540.19	5999.65	5422.79	4929.41	5388.72	5877.65	6245.12	5379.41	5474.73	5824.94	4054.36	4841.63	5052.89	5502.52	6025.07	5681.76	5946.42	5226.53	5444.94
VIT_04s0008g02630	Unknown protein	0	3169.98	2486.16	2716.87	2868.72	3167.61	2720.86	3072.74	3148.47	3162.23	3067.01	2938.79	3767.58	2991.63	3081.04	3133.12	3223.34	2656.24	3269.56	3987.43	3870.96	3316.79	3776.11	4266.37	3540.92	3237.45	3086.56	3138.97	4082	3838.91	4265.19	4075.09	4323.17	3785.01	4510.73	4271.92	4457.37
VIT_06s0009g00210	Calmodulin-binding region IQ5	0	1813.9	1984.04	2099.49	1979.95	1864.6	1954.68	2408.65	2273	2402.08	2019.11	1903.05	2091.61	2087.97	2074.19	1673.52	2084.56	1780.7	2192.15	1836.98	2077.89	2074.19	1728.77	2243.85	1963.35	2509.01	2576.07	2644.2	2734.96	3187.62	2407.25	2646.18	2812.09	2620.59	2866.78	2661.61	2867.98
VIT_10s0116g00960	Transcription factor jumonji (jmjC) domain-containing protein	vv60038Jumonji	1462.13	1280.97	1349.75	1422.85	1580.75	1489.79	755.383	718.217	565.357	835.53	664.297	629.547	972.796	1019.32	657.545	847.342	1076.14	1017.93	210.322	388.004	425.289	322.944	395.767	308.456	1022.59	1058.98	1158.16	264.273	545.412	461.027	527.184	513.746	288.352	202.628	1206.63	195.611
VIT_12s0055g00710	Phosphatidylserine decarboxylase	vv10260Glycine_serine_and_threonine_metabolism vv10564Glycerophospholipid_metabolism	4117.35	5302.25	5239.16	5124.86	5146.36	4943.77	6183.53	6088.36	6363.96	6896.57	6004.08	5589.01	4908.66	5259.11	5310.8	5320.02	4630.46	5280.66	6235.47	7143.06	5615.71	6006.43	6352.29	5569	5684.13	5716.44	5644.16	6617.18	5527.09	5187.05	7748.09	7566.61	7986.23	7615.21	7281.2	7787.89
VIT_15s0046g02960	Barwin endoglucanase	0	131.38	89.455	111.208	93.5677	116.708	110.178	111.603	103.502	80.8778	94.1298	104.642	156.388	119.877	64.7633	79.4356	104.001	50.3282	81.7651	48.2728	106.806	81.3323	107.357	88.0913	130.206	65.3313	100.631	89.3169	186.67	184.052	232.591	224.838	303.79	321.385	125.427	69.6907	91.1145
VIT_02s0025g04850	CYP76B1	0	13505.3	17030.9	14617.5	13372	12316.3	13903.5	15964.6	15523.9	15329.9	16937.7	19069.7	16573.2	13691.5	13511.8	14219.7	13378.5	13014.9	14201	15471.2	15666.1	13780.3	14883.9	14630.2	13987.5	12042.4	13290.4	13017.2	11708.9	11872.3	11450	14904.9	14768.3	13918.6	11895	11738.4	11777.5
VIT_09s0002g01460	Ribosomal protein S3 (RPS3A) 40S	vv23010Ribosome	11617.4	10948	11736.6	12054.6	9567.06	10209.8	11922	11264.7	12450.5	10269.7	11413.8	11463.7	12542.9	11805.7	13043.8	12593.3	13225.3	12209.7	12656	13300.3	12820.9	11624	11058.3	12911.3	14146.6	13931.1	12263.5	19450.6	15008.2	17472.6	13151	14397.4	12116.8	17166.8	15188.6	15818.2
VIT_13s0073g00710	Nucleolar GTP-binding protein NOG1	vv23008Ribosome_biogenesis_in_Eukaryotes	11220.5	11391.6	12032.6	11837.7	12441.1	11352.3	12583.9	11898.8	12018.5	10531.3	11830.9	12346	8755.17	10769.6	9555.96	12390.8	12111.8	11373	12156.1	10225.9	9968.35	11428.6	9454.85	11509.4	14370.7	14371.8	13365.1	17307.2	14844.4	15151.2	15674.4	15172.2	13485	14253	12998.3	15784
VIT_05s0102g00310	GUN4	0	23419.7	20746	23320.7	22724	22551.4	23179.8	21813.1	24163.8	22211.6	20178.7	22122.5	22562.1	15568.7	18816.8	17679.2	15292.9	19346.1	17193.9	19719.3	18239.9	21026.5	16998	11411.2	16853.5	22365.7	20999.1	22083.1	30633.8	25675.9	27369.6	22867.1	21878.1	21920	24363.4	21889.6	23698
VIT_00s0374g00050	U-box domain containing protein	0	18546.3	15706.5	16570.2	16685.5	17688.8	16307.3	16209.2	15704.4	14253.5	14186.2	15095.4	16030.1	16728.2	16457.5	15828.6	9087.51	16061.7	12609	10826.5	11775.5	13445.2	11622.6	11410.5	9354.1	19936.9	19482	19496.9	17467.5	15810.8	16699.3	19830.2	18475.4	19052	15648.7	16989.3	15561.5
VIT_11s0016g03720	Aspartate aminotransferase, cytoplasmic (Transaminase A)	vv10252Alanine_and_aspartate_metabolism vv10272Cysteine_metabolism vv10330Arginine_and_proline_metabolism vv10350Tyrosine_metabolism vv10360Phenylalanine_metabolism vv10400Phenylalanine_tyrosine_and_tryptophan_biosynthesis vv10710Carbon_fixation vv10950Alkaloid_biosynthesis_I	9803.84	10785.7	9158.46	9329.42	9046.24	8380.18	8253.25	8049.06	8895.39	8968.5	8205.11	8958.48	10120.1	9521.25	9922.65	10465.2	10496.3	10600.3	9507.66	9243.27	9675.31	9837.99	9397.21	9048.99	10077.8	9542.53	10784.3	12441.2	12292.1	12639.3	9352.66	9156.93	8982.91	10065.3	11016.4	9825.2
VIT_01s0127g00230	NIK3 (NSP- interacting kinase 3)	0	3382.15	3248.15	2846.48	3210.31	3302.12	3369.76	4134.3	3900.06	4114.52	4376.91	3979.78	3842.59	2732.82	2531.54	1649.05	2097.98	2264.23	2328.97	3306.31	2715.44	3219.35	3263.99	2350.74	3180.57	3012.34	3011.85	3167.27	3241.62	2915.61	3274.38	3694.17	3618.3	3793.05	3655.41	3664.39	3290.92
VIT_00s2024g00010	Unknown	0	4669.89	3994.47	4020.91	4027.33	4283.48	4175.28	5079.15	4697.87	4725.94	4263.81	4555.94	4670.56	4047.84	4045.22	3913.39	4866.58	3993.55	5034.97	5301.13	4821.21	5077.86	5839.22	5605.43	5700.78	4708.84	4836.57	4941.47	5633.2	5004.43	5449.47	4908.11	4911.45	4829.39	5661.99	5531.69	6290.7
VIT_05s0077g00060	D1 protease	0	8317.86	7457.13	8152.54	7668.66	7572.81	8272.64	9019.91	9468.58	9635.96	8867.6	8877.67	10179	6061.78	6429.92	6489.98	5559.87	5698.02	5843.78	8352.72	7648.18	7063.29	8169.71	6011.27	8158.14	7338.45	7279.85	7568.94	6757.54	6698.74	7114.48	7301.03	7899.1	7103.99	7512.92	6587.69	7401.02
VIT_18s0001g12370	Glucose-6-phosphate isomerase, cytosolic (PGIC)	vv10010Glycolysis vv10030Pentose_phosphate vv10500Starch_and_sucrose_metabolism	5650.47	6679.4	6087.77	5774.49	5374.38	6365.48	4792.76	4591.35	4924.4	5257.61	3941.23	4403.73	5866.36	5852.7	6386.34	6073.02	5643.49	5669.13	4738.53	5032.36	4555.84	4139.48	4633.67	4076.58	5568.23	5604.67	5833.32	6134.68	6343.23	6368	4763.03	5191.27	4325.6	6292.85	6014.39	5701.16
VIT_08s0007g02490	2-cys peroxiredoxin BAS1, chloroplast precursor	vv10360Phenylalanine_metabolism vv10680Methane_metabolism	19767	19437.5	19332.4	18213.2	18566.2	18521.6	24515	25512.5	22695.9	23478.4	23714.8	24244	17559.8	16570.9	15691.1	16731.8	17983.8	17309.3	21388.7	22396.2	20821.9	21566.1	17120.9	21821.5	16065.2	17840.7	16144.8	19413.2	18469.8	16074.5	19751.3	21547.3	20496.5	21621.5	20311.5	24288.8
VIT_02s0012g01240	PHD finger transcription factor	vv60048PHD	10572.3	11351.1	11264.8	10940.5	12683.8	11166.4	9380.21	9543.56	9005.84	7595.48	8465.33	9692.85	12432.6	12255	12419.2	9704.26	9148.54	9961.05	8760.99	8809.6	9112.69	8700.5	11201.5	8679.8	10155	11476.4	11311.3	9607.53	11412.8	11103	9739.53	10257.5	10536	7409.65	7088.59	7929.83
VIT_18s0001g07640	Eceriferum 2 (CER2)	0	18695.1	18870.3	19459.1	18953.2	18237.9	18706.3	17166.5	17911.8	17061.1	17726.7	17950.4	17018.4	17287.3	22374.5	19818.9	16204.8	17355.6	16215.4	16303	14908.4	14812.5	18062.6	15335	15921.4	16734.5	16111.5	16097	9052.88	13700.8	11366.6	14924.8	15737.7	15966.8	14311.3	14644.3	14455.2
VIT_14s0066g00450	Sucrase	vv10500Starch_and_sucrose_metabolism	11333	10407.8	9736.81	8504.21	9883.79	8535.02	9002.63	9289.92	7775.41	9745.79	10629.4	9396.91	9971.1	8707.17	8699.65	5367.15	7817.71	6350.76	7833.84	7546.35	8440.76	6076.95	7532.07	7020.43	11622	11098.1	11538.2	7752.12	9037.43	8278.47	11081.2	10113.5	10158.5	6613.54	8721.06	6331.36
VIT_00s2038g00010	Tobamovirus multiplication 1	0	3371.68	3500.9	3404.53	2989.16	3310.84	3093.15	2712.28	2620.79	2570.61	2712.56	2795.8	2715.06	3290.35	2648.72	3113.8	1971.11	2391.97	2113.58	2341.97	2835.11	2375.54	2079.33	2386.39	2426.63	3085.14	2935.65	3334.16	2857.96	2871.69	3115.22	2742.53	2701.71	2255.19	3333.99	3103.95	3113.24
VIT_16s0013g00370	Heat shock protein binding	0	5166.7	4741.76	6085.66	6180.05	5651.34	6007.39	5655.72	6810.59	6482.09	5267.54	6180.03	5902.03	3647.73	4588.51	3820.79	4635.43	4667.01	4738.92	4023.15	5005.46	4329.1	4238.29	3249.82	4561.72	3578.56	3852.03	4050.32	4153.89	4114.06	4141.95	5108.66	4943.94	5194.17	4276.91	3565.1	4534.02
VIT_06s0009g02610	Unknown protein	0	201.363	144.914	131.201	178.136	187.371	141.708	216.034	279.093	214.757	197.791	183.537	264.314	186.175	135.023	209.908	224.027	175.419	191.794	168.308	150.959	138.551	210.673	210.052	183.073	178.748	208.534	188.135	215.415	267.889	317.065	384.875	485.311	403.897	147.786	249.825	165.155
VIT_06s0004g03150	Unknown protein	0	1378.66	1328.01	1338.67	1110.81	1182.44	1190.04	1438.47	1532.66	1380.5	1458.96	1516.75	1424.13	1610.41	1471.98	1119.27	1658.18	1527.98	1611.7	1692.86	1736.28	1574.87	1771.11	1834.34	1736.81	1529.39	1486.78	1574.79	1674.62	1651.48	1780.48	1596.92	1616.71	1521.49	1931.53	1773.53	1866.86
VIT_06s0004g04940	Telomere repeat binding factor like TRFL2	vv60045MYBrelated	7478.1	7915.5	7483.61	7923.17	7858.37	8778.44	8081.77	8273.46	9478.23	9209.6	7681.78	8398.01	8742.61	8960.52	7964.95	11019.1	9870.05	10602.9	9049.6	9150.53	9910.76	11171.4	12262.3	10816.1	7839.6	7825.22	7741.53	7992.31	8035.74	8791.87	9619.24	8627.86	9796.41	10424.8	9604.91	10073.4
VIT_06s0080g00440	Ribosomal protein S9	vv23010Ribosome	4685.59	3720.51	4821.11	3914.73	4779.2	4019.69	3938.82	4240.26	3862.82	3817.05	4149.43	4092.39	4919.45	4627.45	3831.37	4466.82	5142.12	5143.66	4545.35	3655.52	3947.28	4210.89	4171.31	4414.8	5760.71	4525.78	5626.48	7034.95	7366	6906.95	4571.9	4485.28	4309.26	5165.35	4895.13	5051.29
VIT_12s0028g02370	Methyltransferase type 11	0	8738.04	5612.99	8296.75	7760.94	8956.05	8460.96	8012.78	8011.23	7943.64	5773.44	7092.24	7619.88	6671.97	8232.91	6177.48	7913.43	7850.64	9279.63	7181.59	5884.28	6446.73	6790.16	5928.77	7508.76	10240.5	9222.08	8776.64	14250.3	14219.9	13873.7	6798.37	7369.17	8249.06	10167.7	7509.36	10080.1
VIT_04s0043g00250	Nonsense-mediated mRNA decay NMD3	vv23008Ribosome_biogenesis_in_Eukaryotes vv23013RNA_transport	3685.28	3552.89	3460.32	3634.31	3971.98	3412.67	4483.08	4239.05	4247.64	4151.93	4225.18	3989.42	3507	3273.34	3264.56	3544.16	3537.13	3532.51	4157.64	4543.43	4042.8	4364.46	4590.93	3972.69	3511.81	3339.12	3673.58	3639.47	3979.25	3828.06	4407.75	4244.79	4154.6	4551.93	5011.56	4451.81
VIT_13s0084g00070	CYP72A53v1	0	12330.7	13632.6	14018	13929.6	13694.6	14073.3	15074.9	14606.2	15416.8	14625.5	15175.2	15352.9	13925.2	13053	12273.3	12338.2	14274.5	12331.1	11937.3	13403.5	12784.9	12779.3	11883.6	11600.3	11416.1	12010.6	10854.1	12772.6	11197.3	11019.2	11221.6	11153.1	10560.7	10709.6	10897.6	9851.14
VIT_19s0176g00140	CID9 (CTC-Interacting Domain 9)	0	3475.53	3724.19	3796.91	3537.87	3934.03	3657.72	4345.7	3974.04	3996.63	3542.02	3772.17	3825.68	3488.61	3661.53	3128.14	3309.46	3427.11	3663.13	4031.91	3930.59	3562.46	3973.64	3842.94	3736.82	4033.17	3938.7	4006.7	4633.4	4498.77	4251.2	4233.42	4166.33	4172.28	4960.07	4888.85	4864.07
VIT_10s0042g00070	Proteasome 20S alpha subunit C (PAC1) (PRC9)	vv23050Proteasome	15969.5	13673.3	12906.3	13034.8	12555.5	12387.5	11144.9	11263.9	10842.8	12778.5	11807.5	11205.9	18044.2	15714.6	16785.5	12292.1	13147.2	13557.5	12443	13047.9	13994.6	11245.1	13517.1	10925.1	14774.2	15160.1	14953.2	13538.1	13055.1	13266.7	10921.6	11393.6	10053.5	11215	12312.3	11595.5
VIT_18s0001g11290	Signal peptidase 1	vv23060Protein_export vv50132Primary_active_transporter_cat_A5_to_A8	6890.23	7074.03	6905.05	7213.16	6968.5	7092.21	5445.5	4859.73	5972.83	5858.24	4806.09	5221.22	6657.75	6400.03	6066.52	5298.49	5388.04	5467.06	3980.81	4319.94	4253.08	4451.71	5391.65	3794.35	6915.27	5920.98	6873.39	5655.64	5831.01	5733.67	6065.73	4439.27	4679.43	4000.01	5310.07	4254.85
VIT_09s0002g04110	Peroxisome assembly protein 2 (Peroxin-2) (PEX2)	vv44146Peroxisome vv50133Primary_active_transporter_cat_A9_to_A18	5367.73	6192.22	5275.01	5203.25	5459.15	5571.49	5005.17	4480.75	5206.65	4763.13	4729.32	5202.34	5011.09	4884.06	4948.89	3347.01	3805.18	4198.23	4280.62	4345.05	3587.2	4087.14	4099.96	3524.39	5485.31	5830.88	5849.81	4809.56	4146.32	4700.43	5079.11	4945.94	5058.65	4651.62	4472.96	4320.97
VIT_00s0125g00250	Zinc finger (ubiquitin-hydrolase) domain-containing	vv60080Other_zf	828.063	733.947	683.498	681.61	705.629	615.047	540.039	449.415	486.959	445.875	491.349	478.35	672.036	750.844	605.349	619.121	544.725	586.285	495.63	565.426	357.235	379.432	609.211	431.884	935.128	892.414	955.719	666.861	612.144	837.067	669.719	592.553	550.608	546.838	560.524	529.216
VIT_04s0023g02700	Thioredoxin H	0	4641.17	3343.58	3828.89	4106.15	4420.44	3771.64	3708.55	3645.43	4106.86	3863.61	3770.49	2713.86	3624.21	3568.42	4413.02	2759.11	3945.21	3916.19	3818.65	4824.78	3814	3312.5	2821.16	4836.19	3514.49	3183.59	3375.28	6093.16	5218.32	5416.85	4544.76	5408.35	6385.72	8862.14	6774.95	8227.51
VIT_14s0060g02210	Translation initiation factor IF-2	0	6182	5645.16	6011.89	5540.54	6020.86	5590.1	7689.24	7893.59	6504.84	6667.84	6517.1	7390.55	5080.13	4963.9	4884.2	5609.12	5664.45	5225.83	5168.32	5676.43	5560.54	6201.4	6123.85	5599.47	6042.72	6128.14	6775.76	5799.04	6522.23	6521.31	7222.5	7472.7	6650.07	7290.98	6732.62	7176.64
VIT_11s0037g01280	GCN5 N-acetyltransferase (GNAT)	vv60082GNAT	7026.79	5299.54	5922.03	5125.35	5493.48	5821.9	4711.49	5059	3937.85	4752.02	4912.74	4635.15	5289.48	4911.18	4542.8	4648.63	4666.55	4800.01	4419.03	4707.13	4020.13	3850.04	3573.66	3932.3	6214.95	5936.13	6115.23	4526.22	4554.35	4619.06	3489.57	4224.06	4187.16	4326.66	3804.19	4484.68
VIT_16s0022g02420	Subtilisin protease C1	0	138.692	193.496	179.087	191.674	158.8	181.411	165.763	199.127	180.468	157.47	106.606	170.99	178.194	199.364	125.693	222.553	212.456	212.887	199.422	223.825	168.257	320.795	247.801	290.623	110.007	204.745	204.031	407.45	281.8	217.282	181.878	204.338	188.77	449.145	393.636	418.159
VIT_04s0008g03180	Unknown protein	0	2648.82	2389.81	2767.29	2747.77	2746.21	2584.08	2388.73	2166.34	2409.88	2297.55	2583.93	2402.88	2665.91	2995.29	2899.2	3188.16	2944.17	3343.36	3001.33	2642.76	2503.25	2141.31	2159.17	2363.14	3095.32	2520.19	3331.66	3965.11	3621.67	4150.48	2847.27	2984.88	2729.99	3016.88	3118	2520.12
VIT_08s0007g05080	Unknown protein	0	6437.84	7680.26	7280.61	7432.1	7776.27	7489.81	7903.78	7045.18	7218.21	7153.84	7636.64	6851.39	7698.96	7181.56	6875.49	6826.03	7168.69	6852.16	6038.16	6256.74	6368.34	5952.75	6049.75	6355.5	7349.84	7535.97	7543.31	5092.18	6562.41	5731.9	7430.88	7783.67	8128.8	5343.92	5469.7	5212.73
VIT_11s0037g00740	Serine carboxypeptidase S10	0	14396.4	16249.8	14654.3	16835.9	15548.5	16934.9	17756.9	17771.8	18267.9	18275.7	17199.3	16297.9	12572.4	12652	10834	13523.6	14808.9	13657.5	14131.4	14438.4	14403.1	15088.1	12090	14256.6	12372	13273.2	12300.3	12060.4	11948.3	9974.09	14935.1	14063	14773.2	13937	15346.5	12198.7
VIT_04s0044g01690	Glucose-inhibited division family A	0	4614.92	4277.74	4533.99	4956.21	5015.4	5418.13	5755.1	5830.39	5583.87	5371.44	5378.21	5714.16	4308.87	4342.48	3730.17	5246.62	4456.53	4618.31	4853.07	4930.55	4754.07	5426.37	4588.29	5203.99	3709.8	3752.35	3996.17	3908.72	4590.03	3956.88	4677.45	4683.64	4685.63	4775.37	4979.02	4685.95
VIT_10s0116g00290	UBX domain-containing protein 1	vv24141Protein_processing_in_endoplasmic_reticulum	6745.01	5845.61	5549.17	5856.8	5937.69	6002.99	5575.75	5681.26	5629.18	5718.92	5793.15	5731.2	6996.98	7635.05	7133.24	6524.37	6920.64	7123.6	7295.94	7138.97	8288.56	6925.77	6937.19	6408.4	7121.29	7275.57	7023.76	8159.82	7515.06	7914.19	7393.08	6381.2	7038.19	7262.47	7231.38	8063.02
VIT_05s0020g00670	S-adenosylmethionine synthetase 1 (SAM1)	vv10271Methionine_metabolism vv10450Selenoamino_acid_metabolism	26733.9	25800.6	24286	22010.6	22783.2	20361.9	23554.4	23281.9	22162.5	25159.3	23403.2	21506.2	20743.3	18882.2	18581	12983.8	19225.2	16474.8	21995.8	21857.2	20262.5	20809.6	22273.3	20443.3	25674.3	25642.6	25268.5	20661.6	18395.5	21045.6	31719.6	28951.5	25890.4	22757.4	25132.9	24128.1
VIT_14s0006g01840	Seven in absentia protein	vv24120Ubiquitin_mediated_proteolysis vv60035HMG	2602.7	3151.74	3103.5	3226.36	3494.72	3675.65	3053.01	3161.14	2973.98	2820.23	2771.61	2720.94	2963.92	2687.56	2147.61	2642.73	2600.45	2512.96	2181.55	2538.33	2681.67	2286.76	2274.02	2260.06	2447.99	2441.26	2560.06	1552.94	2268.42	1914.6	2152.73	2345.26	2212.28	2025.82	2301.84	2081.37
VIT_13s0139g00110	Polygalacturonase GH28	vv40006Cell_wall	7186.64	6251.68	6265.75	6399.48	7036.2	7070.2	7978.72	8391.32	8191.93	8372.35	8649.95	8795.79	6529.05	5389.43	5002.78	5254.73	4319.03	5340.93	7961.94	6845.13	8318.99	5824.1	6354.26	6153.31	7537.5	7060.78	7722.74	3316.85	5974.06	5275.97	8542.77	8598.18	9317.77	7592.81	7579.94	6294.18
VIT_04s0023g01950	TUBBY like protein 2 TLP2	vv60063TUB	3223.36	3469.93	3232.73	3624.32	3439.24	3758.28	3045.47	2808.33	2961.44	2752.48	2448.09	2668.16	3166.08	3054.69	2762.57	2396.43	2534.41	2716.77	2117.23	2298.59	2370.76	2189.52	2744.53	1793.97	2674.02	2577.58	2598.97	2708.36	2254.06	2179.85	2419.62	2150.9	2260.69	2356.4	2494.14	2274.17
VIT_13s0067g02460	SAC3/GANP	0	1114.89	1416.54	1464.57	1441.82	1372.58	1417.52	2119.67	2057.89	1820.45	1883.71	1822.02	1862.68	1361.58	1424.79	1063.37	1373.4	1273.63	1277.37	1665.4	1841.43	1386.2	1656.18	1800.26	1717.78	1359.72	1366.72	1662.76	1406.82	1239.55	1123.38	1931.05	2131.23	1792.59	2035.51	1981.32	1734.06
VIT_08s0040g02630	Ribosomal protein L23A (RPL23aA) 60S	vv23010Ribosome	6374.27	5368.1	5996.88	5449.68	5479.15	4703.32	6304.68	5796.85	6828.67	6501.23	6785.99	6443.71	6108.46	6571.92	6657.6	5818.68	7055.9	6944.77	9088.43	7796.82	7953.71	7377.94	7309.72	8329.25	6182.27	6484.78	5876.01	7354.28	7125.56	7597.4	6347.49	6333.47	7015.88	8040.33	8127.25	8107.98
VIT_17s0000g07800	Unknown protein	0	9970.13	7765.43	10994.9	9188.66	10114	9038.18	7726.58	6978.14	7091.15	6345.31	7387.22	7231.6	7710.13	9141.77	7997.34	8475.43	9082.27	9112.8	7635.45	8797.78	7202.45	6324.3	5292	7486.57	8432.5	9206.63	8366.91	12440.5	11849.5	12943.9	5963.08	6904.3	6466.09	10028.5	7348.93	10084.2
VIT_00s0269g00110	Ankyrin repeat protein	0	178.303	207.743	337.312	370.005	202.266	268.642	179.75	222.374	295.095	221.157	274.465	210.054	328.98	443.558	397.324	630.662	684.098	564.184	207.096	213.808	308.299	252.698	226.873	222.453	185.386	168.199	190.909	260.997	391.225	139.669	228.274	225.851	249.166	156.306	111.736	142.658
VIT_11s0052g00780	No hit	0	29.3113	21.4029	29.9684	27.9033	29.1719	23.0531	36.6453	17.9558	26.605	25.8522	39.2746	48.283	32.0294	22.582	23.6104	23.154	26.5259	19.7654	20.8398	20.739	27.3623	25.159	35.204	38.4028	26.0768	24.9003	23.1631	23.1591	43.5311	38.4219	78.7124	73.8462	71.249	20.3715	23.4921	17.9768
VIT_19s0014g00870	Brassinosteroid Signaling positive regulator (BZR1)	vv30005Brassinosteroids_signaling vv60010BES1	9143.31	9134.68	7897.73	8866.53	7634.27	8614.27	7863.64	7757.69	7844.39	8679.48	7332.56	7822.85	10126.1	11204.9	9483.14	12290.9	11231.6	10729.8	8686.12	10616.4	9158.48	9760.79	11021	10928.4	9955.81	10416.8	9441.57	12141.2	10658.8	10593.6	10277	10035.3	9473.48	12082.3	11051.1	12222.6
VIT_14s0066g01110	Ribosomal protein L12-1, chloroplast (CL12-A) 50S	vv23010Ribosome	18452.8	15239.5	17833.9	16609.6	15181.1	16301.1	17716.8	16422.7	17703.8	16960	17036.5	14572.5	15651.5	14613.4	13264.1	13792.2	15652.1	14603.1	14766.5	14468	14421.3	13481.7	12658.9	12538.6	13466.9	14310.6	13332.3	14562.7	14312	13744.4	10757.5	11171.4	11841.3	14653.6	15004.4	15473.2
VIT_14s0006g01890	Unknown protein	0	2323.79	2709.6	2998.26	2882.06	3244.18	2844.15	3016.63	3447.03	3185.39	3028.13	2848.07	3068.31	2555.45	2567.32	2016.36	1679.86	2296.59	1756.8	1936.66	2072.27	2244.91	1499.73	2093.35	1951.7	2431.45	2241.7	2599.64	1364.99	2092.43	1889.46	2952.05	3125.22	3100.94	2284.89	2220.24	1733.68
VIT_11s0118g00630	Unknown protein	0	10798.9	9118.51	8983.78	8687.86	9387.29	10445.7	11890.9	11795.2	11522.7	11651.5	11145.9	13018.4	8776.59	8081.75	6927.99	6793.31	7613.92	6818.29	9942.17	9832.93	9090.83	9536.31	7193.64	9174.01	9605.75	10263.9	9454.07	9574.58	8654.79	9585.35	10161.8	11571.8	10299.1	11294.5	11007.9	10834.8
VIT_06s0004g04930	Oxysterol binding protein	0	14606	16652	15381	16534.3	16753.8	16409.6	16332.5	15180.2	15954.8	14956	16529.7	16090.7	14113.8	13401.8	13975.8	11702.4	13137	12872.7	14609.6	13933.8	14562.5	13484.9	14129	13609	16063.4	15922.3	15205.2	13330.2	12553	12601.2	15809.6	16713.4	15621.1	13201.2	13936.3	12635.8
VIT_14s0066g01890	Sterile alpha motif (SAM) domain-containing	0	4113.78	3654.18	3476.91	3444.79	3539.89	3614.93	3177.5	3409.14	3067.03	3941.1	3545.31	3433.83	4168.91	3785.88	3894.2	2809.59	2954	2706.2	2992.12	3390.52	3290.92	2691.64	3051.82	2590.46	3745.22	3929.73	4078.1	2783.41	2736.47	3297.83	3343.27	3667.26	3482.68	2936.39	2961.08	2880.59
VIT_16s0098g00970	Subtilisin serine protease	vv50101Channels_and_pores vv60085MTERF	3589.43	3678.29	4110.96	4592.93	4309.24	5406.64	4046	5157.24	4965.12	6175.25	5716.6	4756.01	2067.86	2552.97	1496.29	2039.14	4450.02	2650.38	3180.75	2154.76	3632.54	2944.92	2133.2	2060.55	2247.93	2475.08	2525.32	623.771	2320.87	887.82	2367.04	2038.1	2232.15	1245.97	2991.74	1137.35
VIT_08s0007g06790	fb27	0	4804.6	4237.82	4125.46	4106.48	4278.96	3845.63	4389.62	3437.53	4153.5	3733.1	3815.67	3841.04	4633.78	4712.85	4986.47	4359.64	4968.08	4802.52	6030.33	4919.22	5435.47	4802.17	6009.76	4647.53	5202.94	4548.14	4812.01	6373.88	5882.41	5713.86	4651.91	4001.71	3919.33	5873.23	6305.06	5915.45
VIT_11s0016g04240	Vernalization insensitive 3	vv30009Flower_development	5006.45	5532.82	5954.91	5681.73	5743.71	5691.1	6445.57	6093.02	5550.44	5688.08	5668.25	6267.35	5058.58	4645.29	4488.84	4109.02	3968.89	4247.92	3649.32	4656.73	4547.57	4393.02	4917.8	4089.6	5956.78	5995.71	5757.83	4042.56	4940.49	4412.09	6071.58	6008.24	5694.56	5299.57	5695.17	4802.68
VIT_19s0090g00080	Ubiquitin-conjugating enzyme E2 variant	0	6299.01	5413.09	6844.52	6605.24	5068.35	5357.18	11047.6	10590.4	10920.5	8653.94	11158.6	10247.9	4729.65	5086.31	6625.33	4423.41	7061.21	5957.03	7395.13	6299.94	6721.95	8187.57	5058.58	7511.37	4020.18	5590.94	3327.91	6162.52	3240.44	3969.85	4246.09	4124.89	5489.71	7403.67	7499.51	7759.23
VIT_03s0038g04080	Glutamyl-tRNA synthetase	vv10860Porphyrin_and_chlorophyll_metabolism vv20970Aminoacyl-tRNA_biosynthesis	4332.45	4071.09	3953.74	3878.83	4301.06	4388.56	5135.7	4759.55	4401.6	4209.65	4142.11	4589.97	3422.09	3627.4	3106.97	3501.83	3115.96	3466.13	4049.24	4213.44	3237.14	3887.3	3815.44	3744.98	4035.56	4604.89	3919.32	4036.97	4451.47	4251.95	4606.25	4877.27	4390.53	5617.44	5202.47	6030.94
VIT_18s0001g09170	Interferon developmental regulator	0	8832.87	9605.92	9940.91	9276.13	9523.26	9348.15	9829.68	9307.22	9110.57	9179.46	9396.9	8798.89	8172.81	7812.06	7386.95	6376.2	8343.5	7529.15	6877.11	7115.51	6807.16	6521.35	6543.23	6939.78	8806.23	8835.23	9054.19	7630.95	8849.81	8929.62	7987.62	8712.81	8806.99	7142.89	7785.67	6530.55
VIT_00s1569g00020	Calcineurin B protein 3	0	1980.84	2471.06	2046.45	2330.21	2492.45	2008.3	1593.1	1527.71	1657.79	1334.93	1613.58	1802.01	2200.02	2198.14	2012.48	2138.5	2027.48	2226.83	1749.03	1822.62	1749.73	1747.15	1843.62	1557.94	2363.41	2430.71	2547.67	2435.83	2151.88	2302.64	1661.57	1721.55	1759.66	1963.21	1903.58	1648.79
VIT_16s0098g00830	Nascent polypeptide associated complex alpha chain	0	10498	8273.63	8721.51	8695.98	8560.15	8536.63	9712.1	8827.97	9457.13	10340.4	10000.2	10184.1	8409.91	9044.51	9930.75	10015	10160.8	9972.21	12352.9	11096.7	11173.8	10879.1	9431.94	11597.3	9528.24	9894.03	10328.4	15030.9	11504.8	14653.5	9808.14	10948.6	9292.24	13430.9	13670.1	13411.5
VIT_08s0007g03180	ABC Transporter (VvATH4 - VvABCA5)	vv52010ABC_transporters	344.221	400	427.332	353.181	432.256	450.76	481.485	526.244	478.285	425.47	437.186	436.723	403.63	373.271	317.336	381.71	410.195	358.731	388.36	349.267	329.556	322.581	409.79	334.408	618.802	508.433	484.055	436.719	536.262	508.355	500.948	450.377	460.456	641.009	591.132	579.057
VIT_00s0551g00020	Ribosomal protein L15e	vv23010Ribosome	26390.8	19729.4	19569.4	18525.6	20011.2	20066	21140.3	20837.5	19838.1	21457.4	19165	21465.5	19463.6	19381.8	18598.5	18566.1	18653.8	19236.5	21185.6	19363.5	19328.6	20105.1	21981	23703.5	24870.7	23600.2	23934	31533.7	27874	30086.1	21939.9	22123.6	19433.5	26767.6	25146	28219
VIT_09s0070g00970	RKF1 (receptor-like kinase in flowers 1)	0	576.611	1919.81	2557.57	2796.51	2706.47	2217.17	4909.14	4814.81	5034.68	3799.65	5062.62	3964.65	2048.77	2623.67	2375.5	2574.87	2751.22	2615.75	3501.53	3777.15	3581.3	4031.62	3844.63	3737.44	1632.83	1621.96	1604.06	2004.82	1792.91	708.097	4641.44	4238.19	5882.01	2458.49	2451.23	2531.58
VIT_08s0058g01210	Non-specific lipid transfer protein LTP1	0	3743.76	918.214	1858.66	1157.94	3065.77	3070.77	2391.08	2664.57	1851.02	3857.01	3940.76	1185.86	5094.7	4956.31	6664.55	5400.71	6461.55	7591.32	3157.17	5881.15	4345.76	5729.94	1528.55	4382.04	2022.72	2059.75	1154.82	13882.2	8522.53	11381.7	1245.27	1743.3	1136.02	8036.6	5065.33	8380.39
VIT_18s0072g00860	Photosystem I assembly protein Ycf37	0	3602.8	2574.4	2804.94	2736.68	2639.98	2885.41	2696.24	2979.78	3016.65	2840.5	2580.58	3018.44	3456.72	3013.18	2986.57	3655.66	3458.67	3502.42	3417.15	3888.9	3019.81	3452.53	3065.85	3325.94	3344.1	3061.04	3008.85	4852.19	3859.82	3877.2	2703.9	2957.13	2766.79	4850.68	4390.83	4869.27
VIT_17s0000g09900	Unknown protein	0	52.8751	43.6181	59.8811	31.9502	39.0201	29.5316	173.238	169.588	143.642	75.6005	65.3464	75.0848	62.8695	31.9428	63.8537	62.9223	48.7018	36.6111	48.3681	58.3066	76.6481	57.9358	46.7396	63.4911	64.9433	39.2518	46.9818	57.0311	56.056	54.7738	39.7861	90.7817	88.1732	71.4654	64.0365	60.1848
VIT_05s0029g00020	Ribosomal protein L13A (RPL13aD) 60S	vv23010Ribosome	13149.6	11823	11085.8	10992.3	11168.6	10440.2	11160.3	10815.9	10690.5	10976.2	9713.84	9899.5	12355.1	11842.7	11967.1	12021.5	12218.7	11410.8	11650.2	14005.3	13175.8	11758	12567.6	12653.3	13531.2	13385.5	11487.2	19363.5	14866.8	18099.8	12981.5	13992.3	11671	14577.9	14543.2	14388.7
VIT_11s0037g01250	Dolichyl-phosphate-mannose--glycolipid alpha-mannosyltransferase	vv10510N-Glycan_biosynthesis	4406.38	4336.27	4381.65	4409.89	4137.84	4268.4	3048.67	3687.96	4018.48	3427.82	3648.84	3975.33	4616.31	4781.85	5427.21	5425.19	4591.84	4770.62	3879.22	4060.94	4290.5	3470.85	3359	3863.28	4600.46	4617.3	4694.53	3758.42	4381.35	4236.16	3357.07	3419.34	3697.3	3358.21	2885.77	3286.09
VIT_13s0064g00340	Cinnamyl alcohol dehydrogenase	vv10940Phenylpropanoid_biosynthesis	818.148	895.792	1119.89	1045.46	939.077	961.523	737.64	919.307	1065.84	831.868	1046.38	825.804	1091.91	1337.96	1287.58	1322	1545.34	1420.85	1390.84	1152.94	1488.19	1448.53	1321.52	1441.4	804.713	844.959	799.297	933.988	913.774	971.221	818.898	660.979	905.614	942.051	664.719	961.214
VIT_06s0004g03070	Zinc finger (C2H2 type) JACKDAW	vv60017C2H2	3669.49	4197.46	3783.58	3750.39	3961.09	4001.02	4130.17	3724.7	4406.61	3815.69	3627.15	3877.8	3802.24	3596.72	2858	2833.5	2988.54	3046.8	2888.58	2598.65	3243.82	2914.4	2560.82	2526.41	3814.21	3664.6	3810.32	2700.54	3342.65	3335.51	4545.82	4039.72	4424.48	2865.98	3266.14	2654.82
VIT_07s0031g00490	MAP3K protein kinase	0	168.68	177.25	157.892	138.782	215.434	171.806	322.809	281.518	301.172	347.137	331.979	398.394	147.273	151.756	167.958	110.778	180.803	151.817	216.051	171.917	214.809	140.615	157.184	190.335	199.017	150.68	128.439	161.338	155.025	100.223	168.229	184.687	151.035	166.844	266.809	162.653
VIT_05s0049g01180	Ankyrin	0	16165.7	17013.8	15602.2	15444.2	16238.1	15705.8	14644.1	14276.8	14227.4	14918.6	14331.1	15418.6	13941.2	13679.4	15488.5	11405.5	12883.9	11218.1	11818.8	13843	12893.8	11323.7	12138.4	9934.3	13646.5	13400.8	14794.9	11383.7	10779.5	12522.9	14418.3	12919.5	11983.2	11295.3	11944.7	10828.1
VIT_15s0021g01320	Alpha-1,6-mannosyltransferase	vv10510N-Glycan_biosynthesis	892.906	1050.33	1027.4	984.872	1019.67	1010.77	1146.59	1238.24	1168.58	1311.33	1270.34	1203.86	936.435	1013.07	919.403	982.88	891.701	908.16	1290.08	1294.09	1183.02	1080.26	1198.73	1153.92	1139.88	1052.9	1241.29	1222.04	1026.07	1054.73	1302.85	1471.28	1287.64	1399.49	1356.31	1228.81
VIT_07s0191g00060	Ribosomal protein S6 (RPS6B) 40S	vv23010Ribosome vv34150mTOR_signaling_pathway	6168.93	5409.93	4967.86	4722.53	4510.75	4542.78	4812.09	5007.65	5352.94	5329.76	4260.06	5220.95	5325.48	5690.43	6257.07	6310.13	6407	5958.27	6014.97	6692.07	6827.73	5992.21	6227.27	5888.58	6112.26	6222.95	5663.23	8513.7	7332.52	8821.35	6677.11	6146.79	5386.86	5868.61	7015.15	6559.99
VIT_17s0000g08890	Cell division control protein 48 homolog E	vv24141Protein_processing_in_endoplasmic_reticulum vv44110Cell_cycle vv50133Primary_active_transporter_cat_A9_to_A18	11906.7	11816.4	9913.46	10105.6	10985.6	11767.5	12817.7	11973.3	12783.9	13592.8	12330.4	12944	13432.3	12429.1	12069.5	13482	12088	12581.9	13340.1	14203.4	14322	14792.6	15180.5	14283.8	13783.5	13661.8	13490.6	14766.2	14630.3	17005.5	14537.8	14972.1	13415.9	16552.5	18093	15838.8
VIT_08s0007g05330	EDA7 (embryo sac development arrest 7)	0	2813.67	2730.67	3082.27	2705.69	3312.16	2751.57	3352.1	3029.99	3334.62	2916.53	2919.85	3286.32	2933.36	3248.81	2935.6	3520.29	3206.61	3158.56	3268.98	3272.44	3132.83	2796.17	3443.47	3230.53	3619.85	3332.71	3508.42	4243.35	4390.41	4523.94	4089.8	3900.43	3709.18	3984.39	3855.14	3771.22
VIT_04s0008g07250	Aspartyl protease	0	8903.02	9764.38	9648.88	9014.91	9906.5	8952.46	4449.58	4585.06	3826.33	5929.95	4691.61	4194.79	3411.41	4400.41	3569.17	3362.75	6325.98	4438.88	1562.12	1614.21	2097.89	1207.08	2075.13	1206.01	5027.64	4312.17	5186.88	468.443	3183.71	1123.54	2503.39	2135.32	1706.88	557.531	4928.21	449.222
VIT_02s0012g01940	Myb KAN2 (KANADI 2)	vv60029G2-like	3980.59	3886.59	4061.95	3720.16	3607.42	4096.34	3022.5	3054.55	3044.68	2978.61	3069.82	3633.72	4089.18	3627.5	3862.34	3318.72	2964.06	3071.03	3008.63	3355.15	3043.1	2890.64	2967.9	2466.53	3688.1	3880.57	4140.1	2947.95	3385.46	3638.52	3314.39	3251.55	3229.03	2240.01	2838.58	2400.81
VIT_04s0023g03420	Calcium-dependent protein kinase (VvCPK3)	0	7288.22	8914.36	8157.33	8622.42	8642.39	8983.59	7730.39	7613.36	7991.93	8896.09	7839.62	7807.41	8428.26	8460.62	8627.19	9816.58	8883.13	9269.61	6966.82	8009.68	8159.26	7298.14	8993.68	8238.46	6361.84	6356.2	6427.81	5132.62	6257.64	6607.37	7100.36	7652.84	6183.89	5995.39	6186.87	6058.3
VIT_05s0020g03490	ferredoxin	vv10195Photosynthesis	6623.12	5062.97	5991.08	5722.73	5528.35	5336.8	6874.11	5959.59	6253.76	5907.59	5858.54	5175.27	6056.04	6400.62	5798.68	4765.34	5197.43	6572.75	6711.38	6723.04	5901.65	6414.7	5540.61	7108.71	5928.62	5697.72	5964.16	10290.4	8354.85	9490.97	5591.28	5880.99	5623.41	9119.43	7664.79	9525.77
VIT_07s0005g00520	Protein translocase ATOEP16-4	vv50132Primary_active_transporter_cat_A5_to_A8	1083.15	852.343	755.983	827.323	823.193	705.636	692	876.998	919.195	853.33	893.985	1111.69	710.686	729.016	1002.08	810.268	881.833	840.874	1206.54	1066.33	1305.21	1020.78	1186.29	1119.46	749.888	822.426	773.263	758.935	442.614	587.246	624.491	716.66	733.674	1440.25	1275.43	1354.31
VIT_14s0060g02350	Lysyl-tRNA synthetase	vv10300Lysine_biosynthesis vv20970Aminoacyl-tRNA_biosynthesis	3769.56	3470.1	3758.38	3369.14	3323.48	3233.52	3842.22	3156.96	3388.39	3293.42	3657.04	3655.55	3393.64	3507.88	3694.67	4714.81	3768.79	4162.36	4283.46	4452.94	3791.63	4332.87	4268.55	4391.06	3710.88	3923.41	4036.93	5730.88	5056.91	5946.08	3934.61	3735.66	3554.65	5006.86	3920.78	5031.53
VIT_05s0062g00640	UDP-glucose:flavonoid 7-O-glucosyltransferase	vv10941Flavonoid_biosynthesis	20817.4	20797.4	23786.5	25021.9	23995.9	21974.8	21990.3	21339.4	22734.3	19638.3	20898.6	19252	18175.4	18028.4	15711.3	16251.1	19766.8	17879.4	16350.7	15259.6	16316.6	16572.5	8976.85	13932.1	19361.8	19577.1	18518.9	16215.4	16893	12365.8	14234.9	14688.8	14719.7	12785.1	12326.8	13968.1
VIT_08s0007g07460	Chaperonin	0	8107.15	7199.73	7007.88	6419.85	6657.16	6181.3	6195.54	6014.1	6137.66	6631.63	6086.31	6410.4	6977.75	6692.62	8022.98	6786.34	6888.92	7272.34	7700.63	7515.41	7024.56	7458.68	8175.01	7103.21	8402.71	7333.43	8908.81	9254.69	9333.47	9650.08	7467.14	8163.1	6722.69	9021.08	9505.38	8512.57
VIT_02s0025g05060	Microtubule motor PAK (phosphatidic acid kinase) KHC	vv44810Regulation_of_actin_cytoskeleton	1824.47	1564.81	1921.05	1667.46	2026.39	1861.07	1427.51	1315.77	1251.36	1459.31	1409.82	1536.54	1431.45	1439.97	1297.13	1620.59	1475.77	1661.43	1217.68	1327.52	1175.75	1460.95	1144.81	1256.07	1645.36	1798.44	1702.75	2054.61	1754.63	2071.47	1584.95	1538.41	1469	1575.21	1780.61	1628.95
VIT_07s0031g01530	Stress enhanced protein 2 (SEP2)	0	19261	14996.3	16517	15559.6	15259.9	14773.8	12988.3	12562.8	13512.1	11960.2	14024.3	14238.9	19521.3	18149.5	18418.7	16368.4	15484	17289.4	17044.1	18151.9	17621.4	16330.8	17658.2	16702.8	19760.5	19504.7	19992.2	19834	17674.3	20094.5	18807.2	15842.5	17479.2	15859.1	16921.5	16622.4
VIT_09s0054g00060	Ribosomal protein L7 (RPL7D) 60S	vv23010Ribosome	8882.35	8459.1	8466.71	8507.04	8705.05	7796.12	11283.9	11460.3	10882.8	10131.5	10570	10341.4	8275.53	8286.42	8218.75	8191.71	9337.7	9153.69	10424	10898.1	11282.8	10001.8	9039.93	10835.9	9782.15	10267	9436.97	12317	10064.5	10323.5	11166.8	11384.7	10968.5	10483.7	11944.8	11308.1
VIT_14s0068g00520	F-box domain containing protein	0	18215.4	16663.7	16868.9	16632.1	16359	16778.3	13622.2	13672.8	14358.7	14150.9	14406.4	15323.5	16930	15639.4	15687.1	12810.9	13767.3	14161.3	13871.9	13668.1	13727.3	12376.7	13538.9	12989.2	18336.9	16546.1	16781.1	15253.5	13403.4	13025.1	14232.8	14720.4	14774.4	13793.9	13205.1	12767
VIT_00s0271g00020	S-locus protein kinase	0	280.197	194.487	250.815	208.979	180.857	172.46	87.0098	86.5792	172.403	95.985	134.55	174.036	127.985	140.792	103.732	100.95	177.542	148.613	149.831	99.8855	133.473	106.69	96.8599	97.2737	340.449	309.219	421.096	89.5327	122.628	165.124	89.8126	110.452	103.009	147.514	151.018	86.7571
VIT_08s0056g01110	Intron-binding protein aquarius	vv23040Spliceosome	2197.58	1913.08	2318.31	2123.68	1762.32	1793.12	2658.41	2682.61	2697.62	2638.51	2773.61	2852.06	2220.58	2580.72	2471.79	2612.27	2045.94	2457.57	2739.43	3268.88	3082.88	2889.23	2971.6	2667.49	2312.83	2574.07	2644.48	2045.83	2248.74	2552.18	3214.76	3023.24	3174.25	2986.72	2862.06	2879.89
VIT_10s0003g03070	Beta-ketoacyl-ACP synthase precursor	vv10061Fatty_acid_biosynthesis	4093.2	4729.45	4622.52	4241.22	4934.32	4364.22	5756.44	6013.23	4521.27	5727.97	5279.05	5001.97	4708.23	4418.94	4401.94	5045.69	5247.91	4702.26	5655.49	5824.62	5484.43	5956.96	5667.59	6484.84	4704.63	4893.26	4684.81	7344.35	6550.15	6052.93	4857.69	5301.53	4582.65	6864.28	6874.36	6608.03
VIT_18s0072g00770	fructose-1,6-bisphosphatase, cytosolic	vv10010Glycolysis vv10030Pentose_phosphate vv10051Fructose_and_mannose_metabolism vv10710Carbon_fixation	14064.2	13032.9	14402.8	15829.7	15108.1	15819.8	15205.5	15549.6	15471	13407.7	12896.8	14409.2	15851.6	14706.5	12250.1	13136.5	13262	13191.4	9555.15	11529.3	12950.6	9912.69	8920.06	8145.17	12397.3	13813.1	13683	13965.4	13210.7	14173.7	12457.8	12554.5	13588.4	12419.1	13793.1	12722.9
VIT_07s0005g00960	Unknown protein	0	2247.44	2166.14	2077.53	2083.94	2166.12	2204.68	2605.7	2509.23	2666.27	2673.91	2700.83	2725.44	1913.25	1803.36	1860.41	1615.46	2052	1734.3	2651.6	2046.13	2568.67	1983.09	1761.03	1996.1	2014.21	1958.65	1938.01	2162.62	1740.31	1994.66	2333.93	2341.62	2288.47	2572.85	2603.69	2395.59
VIT_08s0056g01070	MATE efflux family protein	vv50125Porters_cat_66_to_94	6141.85	5118.9	6650.49	5608.67	6301.07	4770.77	6944.84	7100.75	6642.09	7274.47	7791.39	7257.94	9076.31	9691.4	9020.21	9236.95	8762.42	9043.15	8147.01	8729.86	7171.51	8680.35	8341.5	7923.28	6373.47	5905.05	6389	9591.01	8136.36	7652.34	6498.76	6673.6	6692.23	6886.5	5348.82	7444.55
VIT_09s0070g00070	No hit	0	287.116	410.795	517.69	506.397	556.519	387.178	836.659	810.095	859.621	472.354	618.909	617.447	309.629	399.462	195.682	246.079	261.088	273.495	365.32	542.286	440.846	279.186	406.842	350.973	441.13	388.262	459.824	381.858	357.379	167.088	761.134	586.641	893.451	374.947	413.434	381.057
VIT_15s0048g01250	MIKC-Type MADS Box Genes Family (VvSOC1.1)	vv30009Flower_development vv60042MADS	5798.87	4537.37	4787.48	4930.52	4968.06	5038.23	5847.59	5418.87	5841.27	7150.99	5918.1	6117.58	4693.75	3437.9	4123.22	3139.35	3976.33	4215.92	3934.84	4733.28	4960.52	3451.81	3475.62	3889.64	3354.82	3490.21	3808.39	3734.12	3413.81	4821.65	4048.48	4241.02	4456.85	3473.29	3834.82	3339.96
VIT_01s0011g02430	Metal-dependent phosphohydrolase HD domain-containing protein	0	5566.36	4841.9	4914.43	5058.83	4699.19	4756.34	5632.16	5357.43	4843.34	5275.81	4798.6	5513.18	4647.02	4094.1	4430.53	3158.57	3693.71	3870.01	4681.26	4966.6	4848.23	3294.12	4206.6	3646.65	3889.47	3887.3	3822.21	4083.11	3249.73	4282.34	3362.53	3759.41	2865.27	3757.9	3941.34	3841.14
VIT_05s0029g01100	RNA recognition motif (RRM)-containing protein	0	1818.42	1529.5	1460.41	1484.01	1651.34	1491.62	1155.44	1262.11	1171.74	1118.24	1266.27	1234.13	1699.49	1442.25	1697.27	1821.57	1571.4	1718.98	1450.3	1470.33	1572.94	1382.85	1385.74	1555.42	1847.66	2165.07	2122.22	1602.05	1740.88	1831.41	1200.53	1333.5	1369.92	1328.04	1144.06	1535.86
VIT_01s0010g03780	Histidine kinase (AHK3)	vv30007Cytokinin_signaling	8070.97	10391.6	9600.99	9794.47	9760.26	9930.32	10099.9	10532.8	10613.3	10554.3	11275.9	10945.2	12296.6	12408.8	11588.9	14228.1	12103.1	12981.3	12469.1	12889.9	12960.2	13445.1	14704.9	13547.9	10660.1	11123.8	10671.2	10522	11135.3	10520.5	12057.5	12582.5	12623	12877.6	10806.8	12227.4
VIT_15s0046g01120	Ribosome biogenesis regulatory protein (RRS1)	0	4742.29	3974.21	4742.71	4233.08	4450.72	4204.1	4519.41	4473.52	4371.49	4032	4255.11	4589	4243.64	5202.46	4930.92	5892.78	5586.72	5326.64	5563.26	4926.04	4676.3	5192.09	4253.82	6248.9	5729.03	5540.11	5028.01	7239.04	7417.68	7874.43	5608.1	6096.44	5289.35	5899.25	5526.49	5965.86
VIT_08s0040g02510	PHD zinc finger protein	0	4751.63	5992.03	5259.22	5782.29	5620.13	5633.37	4734.24	4430.06	4690.19	5084.89	4924.83	4940.32	5629.1	6019.67	6367.94	4851.84	5388.84	5068.48	4573.22	5380.39	4894.3	4954.42	5215.97	4562.74	5250.86	4858.57	5447.04	4265.77	4392.53	3997.78	4793.11	4384.2	4332.86	3568.43	4010.84	3681.5
VIT_19s0090g01460	SWIB complex BAF60b domain-containing protein	vv60092SWIB	4415.96	5076.23	4462.51	4455.68	4831.18	4647.19	4131.04	4507.09	3851.61	3612.62	3848.95	3000.94	4612.71	4505.2	4736.93	4061.74	4250.68	4201.8	2689.52	3697.74	3548.18	2816.47	3220.69	2909.31	5251.95	5530.6	5754.33	4023.15	4652.12	3032.36	4640.09	3853.76	4857.64	2897.67	3003.47	3269.45
VIT_01s0010g00590	Short-chain dehydrogenase/reductase SDR	0	2451.27	1630.97	1939.62	1990.95	2262.5	2278.68	1866.02	2079.64	2089.56	1822.5	2156.95	2256.8	2081.18	2082.63	2113.65	2622.86	2184.56	2464.51	2516.58	2488.62	2199.88	2214.99	1867.85	2237.71	2947.79	2622.79	2763.71	3108.4	2789.49	2650.89	2331.06	2433.57	2572.69	3814.98	3296.01	3510.98
VIT_09s0002g02110	Ribonuclease III	0	1674.13	1463.27	1639.39	1323.26	1441.56	1321.61	1472.44	1579.15	1383.47	1387.69	1381.45	1261.68	1630.55	1569.82	1642.99	1803.66	1843.36	1972.36	1963.1	1978.08	1379.81	1647.45	1302.07	1966.29	1596.94	1555.68	1826.04	2690.34	2356.05	2253.02	1415.28	1399.84	1170.25	2478.62	2041.49	2338.06
VIT_19s0090g00130	Unknown protein	0	13066.5	13685.1	12189.7	12588.7	12506.2	12534.4	9734.15	11191.9	9956.33	10823.9	10693.9	11411.1	13627.6	13426.1	12793	12034.8	12087.4	12927.4	10659	10179.9	9948.3	11237.7	12039.5	11254.6	13708.8	13800.9	13569.1	11560.6	11954.9	11692.6	11485.5	11542.9	11634.5	11491.3	10999.9	11797
VIT_05s0020g04150	Emp24/gp25L/p24	vv50110Protein_coat	7815.38	7789.97	7309.82	7813.93	7152.96	6833.14	8418.55	8560.28	8687.95	9737.26	9103.97	8007.71	8789.18	9190.99	9607.2	7595.17	8035.74	8586.37	11131.5	10900.2	9429.17	9265.51	11337.9	10440.9	8832.15	8192.48	9031.12	10411.3	9751.45	9743.07	8983.77	9422.56	8446.24	12291.2	10960.8	10940
VIT_14s0083g00970	Ribosomal protein L7A (RPL7aB) 60S	vv23010Ribosome	9604.99	7706.45	6893.46	7571.77	8112.27	7202.96	8023	7834.89	8076.49	7698.83	7866.83	9173.18	8047.35	8266.5	8927.97	8089.3	10007.7	8690.88	10981.6	9889.95	10518.5	10434.4	8927.01	11867.5	9347.21	9670.93	9424.47	15051.5	12263.1	14109.7	9229.9	11140.3	9317.68	11640.3	10684.1	11098.5
VIT_05s0062g01190	Pirin	0	3037.84	3422.67	3196.77	2847.89	2713.95	2744.13	2467.13	2620.78	2170.17	2315.99	2472.07	2754.62	3265.73	3744.4	2881.47	2630.53	3208.81	3090.31	2888.34	2162.12	1955.56	2327.11	2901.39	2463.21	4849.11	5395.51	5348.66	2287.82	3384.4	2047	3282.01	3362.65	2866.04	2922.9	2782.36	2933.2
VIT_06s0009g03330	Cig3	vv23015mRNA_surveillance_pathway vv30007Cytokinin_signaling	8006.18	8621.06	8290.05	7832.58	8050.69	7607.22	6742.72	6765.04	7066.24	7613.05	7836.61	6760.22	8592.35	7545.96	8833.46	6799.16	7018.08	6361.02	6653.21	8286.67	7433.85	5824.79	7342.29	6121.11	7003.21	7189.59	7630.35	4227.86	5700.62	5595.13	6391.88	5992.73	6547.16	5120.71	5533.9	5316.1
VIT_05s0020g01010	No hit	0	137.162	57.5761	137.212	75.3211	113.535	94.8652	134.3	117.994	110.716	131.416	99.6077	186.363	176.822	84.611	151.376	214.162	102.392	181.762	85.1931	117.345	111.434	122.59	110.463	202.862	208.956	111.533	134.93	570.669	474.639	724.724	183.611	395.16	440.115	238.126	127.728	271.139
VIT_01s0026g02100	Unknown protein	0	12483.9	11231.7	11197.8	10582.6	11782.6	9746.37	9973.29	10557.7	9227.92	8941.45	10439.1	10066.7	8847.96	8994.16	10574.3	6647.99	7186.98	7347.88	9689.67	8944.93	8809.88	6535.75	10148.9	7983.98	12444.1	12612.8	12668.3	9024.89	8206.57	7772.84	10948.3	10541.2	11194.7	7895.13	8461.83	8299.92
VIT_04s0023g02810	Aldehyde Dehydrogenase (VvALDH3F1)	vv10010Glycolysis vv10071Fatty_acid_metabolism vv10220Urea_cycle_and_metabolism_of_amino_groups vv10280Valine_leucine_and_isoleucine_degradation vv10340Histidine_metabolism vv10410Beta-alanine_metabolism vv10561Glycerolipid_metabolism vv10620Pyruvate_metabolism	10542.5	11359.5	11638	13038.1	12881.5	12427.8	15001.6	14429.8	14803.4	13868.6	12351.7	13825.4	14602.8	13415.4	14655.8	13625.2	12790.9	12479.7	11440.2	15640.7	14324.5	13084.5	13229.3	13370.7	11274.8	10473.4	11470.5	9412.56	10084.6	8604.82	13330.3	14676.9	14703.8	11818	11481.7	11668.9
VIT_06s0004g02220	Heterogeneous nuclear ribonucleoprotein	0	5087.7	4974.47	5037.61	5147.66	5129.28	4778.99	5623.86	5267.38	5157.87	4820.77	5337.4	5240.4	5122	4790.55	5301.74	4880.05	5017.04	5099.12	5962.71	6409.33	5471.61	5361.62	5749.46	5877.82	6151.88	5405.79	5769.92	7694.59	6349.47	6969.56	5902.15	6303.48	5755.79	7077.23	6895.37	6522.17
VIT_04s0044g00300	Unknown protein	0	325.466	420.558	517.061	320.791	402.057	345.44	547.804	584.148	448.507	358.449	491.993	478.77	474.426	496.141	257.847	459.118	551.127	459.398	571.342	599.746	457.151	646.08	563.852	635.768	699.776	754.554	765.507	768.986	651.417	542.5	907.492	808.262	749.818	770.494	725.757	911.601
VIT_12s0121g00080	Copine BON3 (BONZAI 3)	0	2166.11	2098.59	1842.87	1828.68	1601.13	1710.89	1422.08	1410.94	1358.72	1393.36	1469.87	1622.38	1649.09	1372.62	1631.17	1309.55	1324.76	1349.18	1201.05	1521.51	1453.06	1252.61	1489.44	1199.77	1928.69	1989.23	2156.9	1300.5	1463.65	1813.62	1989.37	2168.7	1880.83	1900.22	1962.98	1752.26
VIT_00s0291g00060	Inorganic phosphate transporter 2-1, chloroplast precursor	vv50121Porters_cat_1_to_6	16942	17748.5	16799.8	18761	17971.4	19733.2	18520.5	19884.5	18383.5	18408.1	17595	17566.9	14705.7	14137.5	12917	14021.8	15391	14546.1	12498.8	14138.7	15304	14064.3	13035.1	12028	14271.3	14323	12888.2	17128.8	15733	14499.1	15231.8	14773	17369.9	16873.5	17911.1	17037.1
VIT_11s0065g00020	Unknown	0	2440	2591.86	2852.96	2875.96	2585.52	2643.83	2699.26	2757.67	3290.57	2487.28	2840.39	2800.23	3171.04	3124.89	3394.32	5281.49	4707.25	5098.8	2811.6	2533.7	3737.36	3962.45	2885.4	3728.53	2012.22	2554.77	1989.26	2873.11	3731.92	3584.65	2472.85	2408.18	2584.39	2689.17	2012.28	2960.06
VIT_18s0075g00220	ReMembR-H2 protein JR702	0	4331.43	5976.97	5177.81	5567.63	6354.75	5705.98	7868.29	6793.96	8137.77	6283.07	7098.58	5794.58	5478.22	6378.83	4672.16	7194.89	6544.8	7521.1	9576.23	7607.47	8378.13	9624.66	8758.34	8958.24	6250.24	5910.21	5602.01	7495.03	8249.06	4800.1	6995.95	6428.43	7530.38	11317	11745.6	10013
VIT_03s0038g01410	Aquaporin PIP PIP1A	vv50101Channels_and_pores	3036.39	3058.02	2371.62	2635.77	2732.64	2605.1	1983.59	1554.93	2228.5	1863.93	2162.43	2306.41	3239.78	2939.19	2966.07	2895.42	2370.17	2797.23	2308.12	2350.4	1695.82	2209.48	2237.48	2033.21	3773.26	3660.05	3975.04	2729.71	2558.23	2707.19	2800.95	2376.6	2597.5	2822.07	2552.02	2531.19
VIT_05s0029g01070	Ribosome biogenesis protein Bms1	vv23008Ribosome_biogenesis_in_Eukaryotes	9171.85	9209.49	10258.9	9624.96	10176.1	10507.4	12235.2	11625.1	11278.1	11254	11230.5	11721.6	9071.44	10245.1	9317.37	10284	9540.43	9679.5	11449.1	11203.3	11689.4	11276.6	11255.2	12130.3	8421.67	8711.05	9831.93	8033.84	9672.62	8885.28	10594.4	11054.4	10477.7	8307.52	8274.75	8711.19
VIT_18s0001g05400	Unknown	0	5091.46	5563.61	4855.81	5313.95	5604.73	5359.23	2975.07	2943	2602.95	3549.31	2946.15	2100.38	4990.36	4751.55	4066.54	3954.79	4395.8	3401.83	2618.33	2702.81	2487.57	2678.84	2546.91	2419.49	5591.23	5468.16	5293.91	3791.67	3438.58	1406.42	2736.06	2318.42	2872.53	3320.74	3672.64	3280.2
VIT_17s0000g07360	Transposon protein, Mutator sub-class	0	3248.43	2816.04	2787.98	2477.98	3068.88	3208.69	3616.45	3268.32	3661.82	3000.44	3279.15	3987.54	3263.08	3286.79	2404.69	3061.56	3273.24	3492.55	4200.41	3828.05	4046.02	3908.73	4083.14	4087.31	4172.78	3339.13	3856.62	4409.04	3930.57	4229.76	3628.75	3912.65	3941.49	5050.16	5653.08	5383.71
VIT_09s0002g00790	Beta-ketoacyl-ACP synthase II	vv10061Fatty_acid_biosynthesis	7864.5	7652.46	7265.42	7270.26	7618.59	9019.24	10033.1	10065.4	10142.3	8816.78	9419.76	9496.24	7379.58	7440.87	6735.19	6909.98	7510.66	6435.7	8305.31	8593.9	9364.39	8672.17	7099.13	8081.39	6885.93	6861.66	7113.67	7293.96	8075.3	7036.93	8853.18	8119.52	9188.98	10168.1	9635.62	10054
VIT_13s0067g02970	Glucose-6-phosphate/phosphate-translocator	vv50122Porters_cat_7_to_17	4756.26	5102.21	4655.96	5038.14	4894.37	4696.01	4687.9	4585.99	4612.28	5241.41	4630.28	4481.04	5244.14	4803.09	4729.04	4462.63	4570.97	4518.85	4484.14	4674.5	4414.64	4317.66	5244.56	4490.1	3421.09	3798.74	3859.6	3067.9	3776.14	3503.59	3966.3	4131.06	3777.96	3780.39	3605.13	3812.06
VIT_06s0061g00860	Zinc-binding protein	0	5044.53	5303.58	4740.5	5173.61	4604.43	4983.46	4020.22	4320.85	4017.46	4679.44	3687.99	3976.24	4316.18	3807.15	4185.21	2810.24	3335.95	3009.3	2466.17	3071.65	3162.59	2302.66	3901.29	2217.56	3539.93	3395.21	3599.65	2166.85	2835.25	3032.76	3029.7	2960.41	2809.92	2308.04	3331.92	2213.34
VIT_18s0001g14700	Unknown	0	5734.41	6917.17	6646.78	6639.03	6813.2	5939.87	6096.98	6363.53	6489.23	7077.62	6675.65	6386.88	6331.23	6313.38	6065.36	5909.49	5566.2	5707.83	6375.92	6527.64	6361.3	6709.47	6645.86	7080.78	5823.16	5912.01	6480.51	4484.76	5643.8	5624.03	6522.83	6376.31	6418.77	4324.28	4220.85	4518.52
VIT_04s0023g03880	Unknown	0	7288.09	6199.35	5299.07	6059.98	5932.21	6589	5538.09	4921.08	5950.64	4390.4	5357.32	5573.76	7905.87	7850.92	6555.87	8518.63	7104.01	7553.05	6578.06	5722.15	5938.91	6439.4	6744.99	6836.19	8000.13	7872.74	7716.8	8838.63	9287.4	9611.4	6578.72	5909.68	7021.62	6757.15	7142.38	6545.33
VIT_00s0404g00010	Beta-galactosidase	vv10052Galactose_metabolism vv10511N-Glycan_degradation vv10600Sphingolipid_metabolism	160.289	341.388	318.261	305.321	470.199	321.784	665.976	663.086	662.055	513.976	448.183	382.709	288.223	424.025	460.891	348.276	363.623	305.824	318.195	375.147	400.3	331.198	358.023	326.44	149.016	259.32	195.139	205.502	272.565	177.135	373.592	333.835	389.374	282.791	295.606	272.721
VIT_14s0081g00680	Unknown protein	0	2871.18	2462.74	2855.46	2731.48	3011.7	2683.46	3354.49	2884.71	3122.68	2646.65	3391.25	3085.43	3099.2	3005.91	3016.35	3626.57	2841.93	3526.1	4063.55	3603.33	3606.74	3425.41	3733.44	3738.65	3640.67	3136.23	3902.43	4408.4	4446.61	4517.19	3827.35	3932.11	4191.21	4018.44	4018.67	3791.42
VIT_11s0149g00040	Adenylate kinase	vv10230Purine_metabolism	8043.38	8209.26	8945.71	9100.48	9666.64	9471.08	10832.7	11356	11190	10333.6	12241.1	11126.3	9876.17	9274.6	9181.74	9104.51	9295.41	9409.42	11325.5	11342.2	11438.8	10133.9	9287.43	9376.52	10199.8	9848.5	11715.8	10256.1	12519.8	10857.3	11931.6	11277.6	13734.6	12999.6	13793.4	12468.8
VIT_14s0066g00580	GPI transamidase component protein	vv10563Glycosylphosphatidylinositol-anchor_biosynthesis	5168.15	4732.25	5058.43	4857.81	5311.38	5101.36	4545.63	4688.28	4348.43	4418.02	4993.32	4961.78	5846.46	5964.2	5243.53	6349.5	5446.81	6104.61	6200.02	5474.67	5435.4	6389.6	6249.78	6234.36	5714.17	5339.59	6078.45	6928.42	7877.17	6808.74	5328.87	5147.87	5275.31	6544.66	5801.1	5545.41
VIT_07s0031g02420	F-box domain containing protein	0	6830.98	8652.69	8419.27	8446.88	8652.75	7857.22	8159.36	8710.94	8385.74	8849.79	8657.01	9460.98	7050.91	6852.39	6046.21	5424.24	6562.85	5797.26	6861.55	6262.61	7078.12	6513.46	5998.14	5733.25	7200.55	7039.75	6990.47	5244.9	5879.52	5382.65	8069.81	7827.47	7751.79	6610.57	7595.61	5415.72
VIT_14s0006g01830	Methionyl-tRNA formyltransferase	vv10271Methionine_metabolism vv10670One_carbon_pool_by_folate vv20970Aminoacyl-tRNA_biosynthesis	677.699	561.838	676.25	614.901	561.769	610.981	908.595	850.162	712.034	840.267	760.359	679.605	574.43	602.428	476.538	655.393	557.907	560.806	705.831	778.09	659.451	632.156	609.393	704.244	684.524	690.565	748.174	842.024	755.249	816.575	812.442	791.421	660.288	1017	960.164	1037.72
VIT_02s0025g03290	Hydroxyproline-rich glycoprotein	vv40006Cell_wall	6764.53	7253.78	6361.63	7113.21	6828.68	7492.83	5735.76	6169.5	5607.03	6431.34	5772.67	6100.57	7725.4	7243.59	7426.56	7708.96	7106.28	7163.5	7051.22	7355.72	7100.44	7728.89	9871.09	8196.03	6101.84	6528.72	6384.87	5435.35	6498.33	6169.49	5776.23	5450.73	5249.04	6023.25	6264.98	6115.59
VIT_04s0023g01920	Bg55	0	6538.68	7038.18	7200.54	6880.91	7625.77	7593.91	8344.85	8466.87	8244.25	7984.49	8840.69	8245.51	6202.81	7502.95	6013.1	6878.38	7224.86	7127.26	8136.8	8173.06	8642.17	8343.82	8171.44	7483.06	8302.89	7857.25	7863.4	5951.64	5921.58	5623.96	10599.6	8255.67	9541.62	7263.73	7449.83	6871.44
VIT_15s0046g02330	Unknown protein	0	5721.12	4700.98	4923.24	4735.32	4343.22	4699.31	4194.5	4351.46	3733.44	4205.56	4346.09	4626	3863.07	3894.52	4193.98	3340.75	3414.22	3746.41	3780.29	4354.19	3534.07	3296.81	3716.92	4230.14	3862.67	4213.92	4472.68	3143.66	3517.89	3327.87	3165.43	3564.65	3114.05	3156.37	2777.05	3124.59
VIT_19s0090g00340	Heat shock protein 91	Vv23040Spliceosome Vv50101Channels_and_pores	10300.3	9122.91	9349.91	9230.39	9447.02	9034.04	7492.9	7094.58	7322.03	7058.74	6969.75	7845.63	8712.48	8151.95	8163.97	7948	8051.73	7467.07	7180.29	6434.51	6406.38	7332.87	7708.05	7037.1	8436.55	8130.95	9072.59	8378.14	8055.1	9289.64	7996.21	7573.52	6691.1	6557.54	6900.75	6523.77
VIT_06s0004g05890	Ceramidase	vv10600Sphingolipid_metabolism	8039.03	10523.1	9910.48	10329.7	10594.1	10008.8	10656.9	11071.9	10187	10786.4	11471.6	11248	9349.79	8879.98	8718.51	8587.97	9450.28	8746.68	9779.49	10874.6	9177.13	10486.6	10860.8	9465.36	8510.43	8509.96	8239.68	5508.3	7410.48	6320.62	10449.7	10200.3	8749.76	8164.55	8340.45	7968.19
VIT_08s0105g00490	Glutaredoxin-related protein;	0	5861.3	5689.62	5317.92	5046.93	5378.72	4807.18	4317.53	4803.45	4053.04	4046.36	4529.33	4193.39	6150.02	5852.9	5522.62	6285.19	5974.91	5910.57	5372.4	5755.44	4656.78	5764.46	6766.94	6230.64	6517.39	6073.81	7113.13	6513.92	6628.28	6395.1	4755.39	5533.56	4764.79	5839.95	4924.83	5733.51
VIT_02s0087g00800	Unknown protein	0	9774.82	9678.53	9976.52	10569.1	10876.5	11255	9597.14	9704.25	9565.09	9161.55	7842.83	9002.96	8558.44	8249.32	7034.29	10297.9	10212.6	10053.5	6739.38	7793.87	8102.37	7673.95	7106.71	7293.29	7501.95	8515.81	7338.99	7594.15	9611.84	10345.8	5639.81	7055.99	6322.19	8677.35	7498.83	8229.64
VIT_19s0015g01010	Farnesyl diphosphate synthase	vv10100Biosynthesis_of_steroids vv10900Terpenoid_biosynthesis	4280.14	4057.11	3939.83	4152.7	4189.17	4301.94	4199.16	4209.33	4286.18	4288.59	3835.07	3914.96	3650.15	3842.62	4084.06	3690.71	3773.33	3664.33	3437.35	3263.34	3649.39	3247.06	3140.18	3017.47	4078.69	3871.01	4010.44	5575.81	4547.5	5026.72	4034.48	3813.32	4150.55	4075.76	4558.01	3858.77
VIT_04s0044g00480	MTN21	vv50122Porters_cat_7_to_17	223.191	237.043	149.286	187.295	194.007	181.45	174.767	158.391	154.021	199.187	152.315	262.628	218.405	206.917	222.74	231.588	219.803	242.622	102.543	145.298	157.606	194.957	148.625	181.671	275.776	349.536	368.546	322.978	326.432	395.933	152.447	198.842	194.787	235.141	165.285	211.347
VIT_08s0040g03070	WRKY (VvPH3)	vv44110Cell_cycle vv60066WRKY	14891.7	16201.5	16076	17453.8	17075.9	17748.5	19299.2	17514.9	17241.8	18511.2	18201.6	18253.5	17115.6	18189.3	18735.2	18441.1	17412.6	17520.3	15607.6	17759	17477.5	16980.6	15782.9	16626.5	16962.1	17792.7	16724.6	13983.7	16028.7	14518.2	18734.9	19284.1	18104	13198	12718.4	13280.4
VIT_12s0059g00230	Epoxide hydrolase 2	0	6758.66	6804.64	6228.15	5455.8	5421.51	5887.55	4327.38	4591.95	4597.53	5853.31	5081.75	4329.73	7657.76	7234.14	6924.85	5824.93	6564.23	5980.78	6067.11	5828.09	4023.6	5194.45	4574.31	4476.11	8586.6	8332.22	9586.45	6471.89	6256.84	7326.8	7760.71	6568.38	5133.51	4604.44	5112.1	4488.66
VIT_15s0048g01830	Pentatricopeptide (PPR) repeat-containing	0	1258.72	821.622	849.566	728.757	835.758	922.563	860.425	705.542	827.138	797.081	872.965	930.145	863.295	909.619	598.747	1412.82	1044.1	1198.51	1297.71	885.375	789.629	1464.18	840.021	1173.98	1210.03	1016.09	1222.52	1726.57	1627.46	1853.75	1064.32	1066.2	905.641	2085.73	1660.79	1860.63
VIT_14s0171g00060	Disease resistance protein	vv34626Plant-pathogen_interaction	5671.83	4399.18	5464.61	5404.02	6210.66	5571.77	4981.44	6516.16	6903.56	6441.39	6165.05	6885.37	3605.08	4045	4223.33	4607.34	4959.22	4509.95	4549.44	3885.12	5336.09	3891.86	2279.01	3163.97	3676.17	4066.27	3506.24	4150.05	3711.06	2895.21	3519.35	3139.4	3723.66	3144.74	3840.41	4427.74
VIT_19s0014g01400	Agenet domain-containing protein	0	121.402	52.214	62.8287	45.5397	64.5796	85.3017	87.2288	80.2217	100.734	101.485	124.104	87.112	79.1552	69.0655	106.36	132.533	109.56	73.9798	155.792	140.374	139.138	144.739	135.624	196.001	153.664	133.224	113.505	172.731	121.628	126.498	101.712	156.492	187.324	248.833	263.972	241.472
VIT_04s0008g02990	Cycloartenol synthase	vv10100Biosynthesis_of_steroids	232.766	213.967	209.99	241.292	235.476	252.192	326.877	374.755	287.668	314.223	282.214	273.856	289.198	310.849	224.981	270.822	109.527	337.129	418.766	361.147	312.415	463.019	669.347	579.381	311.745	328.925	352.575	522.925	575.402	348.468	319.879	407.103	376.451	728.111	552.074	717.762
VIT_07s0141g00720	fimbrin 1	vv44810Regulation_of_actin_cytoskeleton	288.665	51.1515	118.625	76.3538	162.644	129.024	300.922	283.077	321.932	336.924	338.571	251.278	90.354	58.4602	124.317	59.248	79.7917	94.9565	271.433	255.22	223.117	189.938	175.344	152.934	114.909	83.3167	112.59	60.346	128.509	110.357	217.548	144.12	194.634	321.272	368.39	308.129
VIT_15s0021g02220	MADS-box agamous-like 80	vv60042MADS	140.426	194.602	544.292	497.013	450.649	438.757	724.245	643.537	762.724	504.904	614.678	735.281	314.379	382.91	229.527	353.664	440.908	292.611	368.709	451.757	386.772	324.878	257.432	387.004	294.194	342.323	296.479	893.114	471.052	411.216	1315.8	1002.94	1258.18	629.52	453.073	597.426
VIT_13s0175g00210	NLI interacting factor (NIF)	vv50132Primary_active_transporter_cat_A5_to_A8	3943.71	5435.7	5208.32	5334.86	4895.66	5338.88	5426.3	5168.9	5245.22	4549.72	4910.97	5366.21	7083.96	7216.86	6218.36	6777.68	6125.64	6444.96	5858.25	6175.12	5630.04	6064.42	7130.9	5219.61	8295.03	7950.45	7849.99	7478.51	7135.37	5667.81	7609.02	7034.25	7870.98	7656.96	7252.04	7470.87
VIT_06s0009g01340	Ascorbate oxidase precursor	vv10053Ascorbate_and_aldarate_metabolism vv50109Incompletely_characterized_transport_systems	4372.16	3603.32	3359.52	3101.88	3227.47	3061.62	3858.68	3792.93	3758.64	3995.75	3981.02	3855.86	3320.2	2616.88	2851.77	3011.02	2652.78	2594.85	3545.83	3471.88	3431.94	3559.2	2973.68	3020.64	2942.43	3266.12	3221.58	2844.71	2125.63	2192.32	3980.28	3852.72	4016.35	2746.89	2921.03	3053.67
VIT_07s0129g00480	Molecular chaperone DnaJ	vv50132Primary_active_transporter_cat_A5_to_A8	1454.45	1159.42	1405.33	1237.06	1359.6	1290.07	1339.24	1266.12	1344.01	1049.8	1319.86	1582.58	1673.92	1639.41	1188.71	1898.42	1642.44	1862.5	1938.04	1642.38	1670.38	1771.63	1984.17	1804.46	1755.43	1628.77	1717.66	2568.62	2040.42	2717.31	1345.12	1407.07	1479.45	2136.17	1909.88	1853.26
VIT_01s0026g01880	Protein kinase APK1B	0	5590.58	6579.09	6169.06	6237.28	6353.5	6824.9	8025.22	7348.03	7591.42	8562.84	7441.21	7065.2	6576.75	6622.11	5479.93	5624.1	6280.52	5901.56	7184.38	7209.27	6951.85	7160.38	8580.08	7461.1	5029.63	5119.25	5872.91	2748.63	4620.99	4336.94	6677.51	6250.01	6482.92	6066.96	6866.63	6003.01
VIT_00s1206g00010	Aspartic proteinase nepenthesin-1 precursor	0	26077.7	27548.8	26410.4	27656.3	27681.5	27991.5	29609	29511	30657.6	32572.5	29253.2	30007.6	19926.5	22636.5	25047.5	21956.8	20988.3	23899.8	26607.9	28338.3	26848.5	28109.3	26705.7	24399.2	25510.3	26597.9	24637.5	20533.3	18374.2	20921.1	27938.9	24032.3	26771.6	21971.3	19233.9	23568.3
VIT_05s0077g01410	No hit	0	426.235	341.748	266.077	365.261	314.707	333.493	342.819	354.334	352.319	303.574	331.317	358.851	424.164	348.973	346.387	380.094	280.97	406.624	644.591	555.378	560.002	433.153	518.248	526.719	465.373	432.573	461.969	566.357	438.07	541.973	367.594	378.133	416.108	604.904	503.935	589.398
VIT_00s0483g00020	SGT1	vv30003Auxin_signaling	3317.49	3568.96	3697.2	3410.84	3683.84	3642.94	3730.07	3877.71	3318.63	3379.01	3590.17	3575.77	4400.61	4202.06	3985.61	4115.51	3931.96	3740.11	3669.12	4285.82	3732.07	4225.52	4075.31	4462.34	4110.75	4441.57	4048.39	5085.8	4378.28	4327.23	4825.21	5073.51	5239.72	4932.28	4644.44	4853.94
VIT_04s0069g00930	Pentatricopeptide (PPR) repeat-containing	0	1691.45	2943.98	3720.16	3372.48	3975.99	4159.92	6528.62	6356.75	5962.71	4965.59	5327.26	5378.56	2711.49	3046.05	2288.6	3285.61	3195.61	3042.42	3249.77	3815.4	3967.65	3844.36	3308.1	4343.2	2713.58	2770.17	2748.66	2298.24	3882.22	2106.9	4392.81	5066.5	5308.8	3596.35	3220.32	3016.56
VIT_19s0027g01740	RPS5 (resistant to p. syringae 5)	vv34627R_proteins_from_Plant-pathogen_interaction	137.484	151.188	165.155	161.575	171.841	174.03	84.295	88.5418	108.489	124.483	82.9708	93.5816	96.0094	100.727	64.3234	71.9359	78.3576	99.5992	77.2157	64.0452	52.0186	68.739	50.4177	76.6094	109.077	89.9924	117.788	91.5571	143.65	115.221	103.712	88.442	109.607	111.157	118.981	84.5125
VIT_14s0083g00930	BIM2 (BES1-interacting Myc-like protein 2)	vv30005Brassinosteroids_signaling vv60011BHLH	7689.28	8282.36	7277.03	7337.24	7704.75	7981.25	5962.7	6049.93	5975.13	6069.75	5646.4	5621.37	7811.02	7239.18	7450.53	6719.51	6884.5	6588.89	6082.46	6163.87	6274.06	6032.67	7157.45	5579.66	6629.53	7207.16	7312.4	5003.34	5907.61	5488.07	5718.4	5617.39	5580.08	5983.15	6574.87	6147.6
VIT_01s0026g02580	Cycling DOF factor 2	vv60015C2C2-DOF	6015.19	6828.59	5946.92	5793.24	6239.95	6593.94	6534.57	6495.4	5941.93	6667.11	6382.06	6321.6	5833.11	6054.46	5642.25	6152.27	6660.9	6813.97	5824.58	5704.79	5854.69	7911.37	7818.71	6822.59	9159.5	9008.64	8706.93	7456.64	6972.17	6625.44	8352.77	6662.38	7781.76	7836.82	8619.08	7285.19
VIT_02s0033g01320	Amino acid permease	vv50123Porters_cat_18_to_29	8442.54	7606.8	8233.91	8741.3	9833.79	9119.49	9286.67	9531.81	9690.2	8641.16	8617.25	9945.33	5657.36	6303.89	4946.97	6504.67	8052.08	6820.43	6145.08	5833.22	7060.66	6764	5388.82	5799.53	7490.15	7411.48	7046.74	6506.77	6541.23	7131.43	7936.68	7276.29	7167.98	6181.82	7866.95	5513.52
VIT_04s0008g06510	Unknown	0	1627.93	1531.52	1627.51	1476.66	1707.88	1592.71	1461.52	1447.96	1430.92	1364.97	1511.24	1672.26	1654.39	1726.68	1544.85	1337.62	1358.09	1438.64	1498.81	1588.38	1266.51	1384.06	1724.89	1531.58	1640.98	1816.83	1749.54	2374.54	1833.21	2290.7	1709.1	1726.04	1779.34	2291.34	2164.31	2271.24
VIT_07s0205g00110	Glycogen synthase 2	vv10500Starch_and_sucrose_metabolism	1723.14	1745.26	1765.75	1751.33	1555.65	1662.49	1595.77	1459.34	1408	1315.97	1387.6	1211.86	1515.73	1497.52	1368.79	1560.73	1284.85	1486.87	1355.81	1480.75	1211.73	1033	1536.56	1162.05	2155.35	1897.79	2176.06	1769.32	1954.16	2057.57	1833.92	1960.73	1622.08	2160.7	1810.45	2074.63
VIT_14s0066g00480	Heterogeneous nuclear ribonucleoprotein A1/A3	vv23040Spliceosome	13554.6	11889.8	12935	12557	13515.8	12599.6	13140	12714.9	12041.5	11305.9	12426.9	12764.9	9743.51	10635	10049.8	9138.74	11112.4	10303.9	9122.21	9943.83	9715.72	9938.48	9406.09	10585.6	11701	11796.4	12925.6	14396.6	13698.8	13742.8	11713.2	11409	12348.2	10468.8	10095.7	11556.7
VIT_00s0411g00020	Ankyrin repeat protein	0	1519.77	999.274	1005.37	1039.29	1565.61	1088.05	1428.71	1047.43	2177.25	2595.41	1096.93	1345.31	2684.23	1724.49	2479.42	1785.58	1486.32	1982.7	1783.91	1278.36	1082.66	2047.82	2045.58	1373.24	1444.83	1059.32	1387.64	3906.47	6963.81	6460.19	1661.23	1390.73	2533.72	2514.05	2462.58	2210.37
VIT_13s0067g01210	Anaphase-promoting complex component APC1	vv24120Ubiquitin_mediated_proteolysis vv44110Cell_cycle	1850.73	2213.2	2266.47	2044.17	1987.52	2126.59	2469.21	2582.36	2400.47	2224.06	2257.35	2137.11	2584.24	2567.97	2162.59	2709.09	1870.18	2229.17	2398.9	2883.13	2684.41	2566.1	3220.93	2615.89	2934.36	3150.63	2945.72	2306.8	2384.93	2380.27	3560.9	3463.21	3301	3324.99	3010.05	3126.33
VIT_05s0094g01520	Late embryogenesis abundant protein	0	9384	10786.3	9943.46	9128.24	9340.88	9641.31	10256.9	9294.22	10315.2	12663.5	8890.99	9785.48	13335.7	12141.1	13185.8	14348.4	12797.4	13498.2	12668.1	16075.2	14617.7	14373	15007.8	13652.6	11193	9971.96	10826	13682.2	13578.4	14141.3	11780.5	11415.7	10193	13539.4	11892.3	12397.5
VIT_04s0069g01070	DNA-binding protein PD3, chloroplast	vv60038Jumonji	987.093	1252.98	1523.97	1315.25	1487.16	1390.75	1893.65	2216.63	1833.13	1976.33	2071.18	1909.94	1501.08	1600.23	1490.37	1965.75	1657.13	1660.86	1755.11	1870.98	1667.8	1923.31	1755.68	1868.41	1628.11	1481.62	1605.92	1592.16	1527.07	1280.97	2446.16	2133.28	2428.06	1917.73	1899.61	1691.49
VIT_11s0037g00040	basic helix-loop-helix (bHLH) family	vv60011BHLH	4956.57	5774.59	4186.86	3530.65	3713.23	3479.14	1878.81	2470.73	1542.93	3311.7	3080.37	1207.77	3817.74	2782.95	3553.45	1533.96	2670.65	1662.03	1949.06	1837.1	1599.32	1925.96	1594.18	2155.41	4134.17	4698.81	4587.95	1889.74	3114.64	2258.11	2012.01	2009.23	1798.4	1573.46	2051.98	1359.51
VIT_12s0059g01350	Unknown protein	0	2861.09	3036.8	2735.03	2530.92	2559.36	2970.61	2603.49	2733.41	2515.48	2503.46	2665.86	2628.3	2797.49	2282.42	2321.86	2354.79	2094.91	2702.56	2877.75	2658	2193.69	2356.2	2273.97	2346.23	3454.45	3297.2	3182.08	3587.49	3052.35	3423.01	3538.43	3354.48	3060.55	3987.59	4128.22	3463.78
VIT_00s2580g00010	U4/U6.U5 tri-snRNP-associated protein 2	vv23040Spliceosome	7279.72	6804.94	6796.37	6992.69	7675.12	7105.31	8353.86	7303.27	7622	6921.44	8028.87	7771.73	8604.83	7997.84	7590.92	7997.63	7762.77	7924.22	8364.39	8193.84	8016.09	8911.18	8721.61	9160.5	7996.65	8079.17	8356.1	10592.7	9339.95	10394.7	8867.39	8660.61	8260.53	9819.02	10653.5	9309.48
VIT_18s0001g13570	Calcium ion binding protein	0	6563.91	6126.92	5218.73	5238.35	6083.99	6179.45	5264.84	5635.49	4650	4846.41	5273.36	5209.86	5644.29	5807.59	4820.88	4564.53	4829.65	5051.91	4804.48	4804.86	4672.79	5094.02	5047	4880.45	7170.77	6868.4	6787.32	6703.11	6283.43	6860.55	5534.31	5156.07	5461.63	6925.56	6957.06	6764.71
VIT_04s0008g05330	DEAD box RNA helicase RH15	vv23013RNA_transport vv23015mRNA_surveillance_pathway vv23040Spliceosome vv50133Primary_active_transporter_cat_A9_to_A18	8417.06	8654.13	9374.4	9199.9	8903.75	8649.22	10362.3	9641.69	10206.9	9947.68	9691.81	8930.48	9934.56	9088.39	8720.78	10010.3	9799.1	10033.5	9246.06	10083.9	10239.2	10283.1	11508.7	9493.62	10399.9	10272.5	10282	11922.9	13687.6	13324.5	11894.1	11936.5	11534.5	12386.3	10956.5	11950.5
VIT_03s0038g01330	Anthranilate N-benzoyltransferase protein 1	vv10400Phenylalanine_tyrosine_and_tryptophan_biosynthesis	4065.58	1756.15	2385.84	2538	3282.47	3123.92	4140.29	3783.28	4194.15	4919.9	4393.36	3604.59	2559.91	2750.05	2817.02	3612.89	3558.72	3021.75	4044.54	3355.32	3803.5	4511.09	2202.39	3637.46	3350.68	3187.68	3182.18	6523.96	5308.01	6502.69	3775.62	3902.57	4054.38	8060.86	6419.15	7516.54
VIT_14s0060g02100	Pentatricopeptide (PPR) repeat-containing	0	674.243	435.523	464.352	403.588	507.68	508.996	460.681	477.963	545.608	454.003	517.071	604.934	378.196	445.169	304.504	578.289	428.374	669.98	738.242	626.9	449.23	676.194	557.286	764.715	658.644	541.505	736.493	878.886	899.493	1104.34	678.457	734.318	615.204	1063.22	941.587	964.873
VIT_04s0023g03570	Oligopeptide transporter 7 ATOPT7	vv50125Porters_cat_66_to_94	15103	16542.5	14443.6	13562.5	13330.4	13333.2	11731.2	12835.6	12370.5	11784.3	13617.9	12801.1	14682	12691.2	12103	11230.1	11938	10769.3	11748.7	11842.7	11740.7	11601.8	12720.6	10561.4	16442.9	15280.8	15899.6	10238.6	9087.63	11009.9	15924.7	14223.6	14241.3	13129.2	13134.3	12798.4
VIT_06s0004g01540	Oxidoreductase	0	4313.55	3282.1	3215.26	3172.62	3471.29	3486.04	3856.22	3664.1	3753.11	3433.74	3676.8	3630.2	3525	3738.77	3536.82	3878.97	3344.54	3525.01	5059.8	3761.53	4263.17	3979.01	4296.39	4674.1	4368.83	4139.23	4808.62	4386.5	5306	4942.87	3686.94	3791.83	3769.52	5875.34	6206.79	5513.49
VIT_07s0031g02960	Permease nonimprinted in Prader-Willi/Angelman	vv50122Porters_cat_7_to_17	4702.98	5630.26	5686.45	5263.99	5723.9	5158.26	4857.21	4988.68	4807.76	4595.9	4534.21	4525.98	4874.69	4512.66	4904.14	3886.62	4163.38	3640.81	3426.47	4149.01	4026.84	3594.36	4166.13	3513.18	4530.87	4528.86	4770.56	3476.06	3946.89	3687.83	3845.55	4064.36	4161.95	3864.91	4056.21	3348.22
VIT_08s0040g00320	Alpha-L-arabinofuranosidase	vv10520Nucleotide_sugars_metabolism	12467.1	12788.7	10872.7	11860.3	12002.2	11689.3	11718	11542.1	12758.9	13603.9	12895.5	12123.3	10229.3	10774.4	10499.2	11531	10882.7	11078.8	12458.9	10958.6	10890.3	11503.1	12826.5	9032.27	8616.89	8412.38	9381.05	8302.74	8620.21	7991.84	9343.82	8309.05	8656.48	9672.63	9776.69	9706.85
VIT_07s0031g02040	Nucleic acid binding	0	1227.22	970.354	903.512	946.378	903.347	992.558	1172.45	923.999	1107.88	1049.1	1021.86	1147.62	851.134	822.129	946.759	796.747	1018.69	820.678	1447.79	983.418	1194.46	1021.74	1173.49	1477.01	1418.56	1298.55	1148.01	1385.51	1128.05	1547.49	1184.07	1232.8	1376.36	1852.29	2119.44	1916.41
VIT_00s0203g00010	No hit	0	330.54	367.344	573.943	462.936	457.198	416.4	1059.96	1092.07	1077.11	709.452	888.642	854.511	522.836	529.296	305.512	603.456	542.352	495.832	809.367	741.426	816.27	926.955	636.939	958.468	418.387	429.288	481.667	397.099	523.668	181.847	810.846	652.88	822.069	750.784	657.913	874.597
VIT_00s0471g00010	U-box domain-containing protein	0	392.063	433.594	390.71	403.513	467.653	385.811	419.714	381.843	395.421	337.59	389.935	399.881	404.265	430.01	349.297	565.577	525.713	576.952	509.863	397.624	370.163	655.03	462.255	623.103	454.993	424.793	535.854	613.213	648.779	626.099	420.406	353.829	431.118	668.78	601.872	589.507
VIT_04s0008g03110	EMB1611	0	3446.17	2993.26	2864.27	2846.94	3024.01	2843.78	2798.04	2827.28	2583.28	2504.69	2901.03	3082.82	3337.91	3307.49	2985.91	3487.02	2959.91	3301.94	3549.44	3707.34	3378.15	3393.43	3599.56	3131.1	3806.63	3896.48	4034.59	4102.94	3594.08	4009.16	3416.75	3570.44	3396.48	4368.55	3918.54	4415.42
VIT_08s0056g00290	Calcium-binding protein CML	vv34626Plant-pathogen_interaction	15541.3	15876.6	15870.9	13602.7	16186.3	14734.8	13152.3	11870.8	12388.1	14274.5	15950.6	12901.9	9363.59	11538.7	9423.86	7634.46	13056.5	10538	8071.96	6563.35	8364.39	6625.09	5812.45	5960.72	17127	14488	16710.7	6197.36	9559.49	7625.49	9153.78	7726.05	10548.7	4247.19	11773.6	3849.44
VIT_18s0001g08140	Enhanced silencing phenotype 4 ESP4 symplekin	vv23015mRNA_surveillance_pathway	4870.11	4343.25	4801.08	4797.88	4699.95	5003.76	5611.53	5572.58	5543.3	5167.32	5290.99	5612.92	5187.09	4740.51	4656.46	5625.34	4362.43	5726.92	6083.66	6510.34	5817.06	6770.14	7315.47	7282.92	5441.38	5459.55	5436.35	6571.97	6098.55	5802.91	6212.06	6333.15	5568.12	6890.01	6358.44	6793.81
VIT_08s0217g00030	Ran-binding protein 1 RanBP1	vv50109Incompletely_characterized_transport_systems	11058	10519	11018.3	10263.3	10707.9	10312.5	8778.85	8265.28	8707.19	9104.78	8571.05	8031.63	10136.8	9580.29	11364	7690.76	9682.77	8921.32	8625.11	8501.29	9195.36	6525.23	8219.27	7596.95	9290.41	9816.69	9223	8793.5	7660.43	8462.67	7002.22	7885.17	7899.37	7042.68	7219.79	6260.55
VIT_18s0117g00320	Unknown protein	0	4806.72	5106.18	4700.59	5150.03	4674.44	3967.93	6437.74	5822.43	6518.96	6229.96	6111.33	5491.17	4725.08	4653.07	5408.35	3066.85	4906.8	4166.33	6833.45	8004.71	6514.9	4975.62	6080.55	6215.02	4247.86	4213.37	4831.5	5554.56	4714.66	5246.04	5714.42	6753.99	6051.24	8280.6	7658.58	7239.33
VIT_10s0116g00400	SEC14 cytosolic factor	vv50122Porters_cat_7_to_17	12081.9	14070.6	13428.7	14018.1	13642.7	14012.1	12991.1	11470.6	11809	12116.3	12013	12392.3	11211.7	13073.5	14158.5	11787.6	11725.3	11979.6	10347.5	12591.4	11552.4	10296	11181.9	9945.57	11459.3	11782.5	12052.1	9583	8841.51	9274.05	11896	11630.7	11176.4	8708.3	9779.05	8175.27
VIT_08s0007g01450	IMP dehydrogenase	vv10230Purine_metabolism	27327	31757.9	28214.6	29422.9	28423.6	27728.6	24756.3	27286.4	24576.9	26425.3	24621.5	26546.2	28928.8	28221.2	27112.1	22245.4	23918.3	21669.1	21011.2	23224.2	22874.1	20198.7	25969	20391.3	35191.4	32889.3	34377.7	17798.6	24487.6	20887.6	29903	29572.3	30126.8	17585.1	23679.7	18169.2
VIT_17s0053g00380	Metal-nicotianamine transporter YSL7	vv50125Porters_cat_66_to_94	12927.5	11670.6	9774.47	10985.6	9973.26	10642.9	10626.5	11112.4	12035	12154.5	12208.8	11784.9	9530.27	8710.3	10156.9	7805.46	8674.12	7746.5	6666.93	7106.43	6429.72	7098.75	5808.93	4610.44	9108.1	8250.1	9665.88	7896.46	5542.91	7940.98	9512.32	7525.01	6804.84	4499.94	8212.56	4188.36
VIT_06s0004g01260	U-box protein	0	3067.35	2521.04	2470.1	2423.83	2423.96	2512.07	1662.82	1855.9	1557.12	1677.56	1697.12	2347.07	2412.54	2089.95	1912.52	1669.98	1481.84	1720.24	1676.26	1781.77	1691.25	1678.76	1811.53	1574.69	2637.52	2357.93	2589.43	1484.9	1674.07	1916.68	2046.92	1922.9	1733.83	1638.25	1769.29	1553.89
VIT_17s0000g01650	Cyclopropyl isomerase	vv10100Biosynthesis_of_steroids	2372.71	2315.04	2203.98	2173.15	2249.02	2139.57	2334.28	2191.56	2289.62	2289.02	2333.06	2362.56	2704.53	2433.11	2478.82	2302.14	2020.19	2359.24	2834.36	2591.86	2540.94	2417.82	2776.2	2830.79	2701.76	2747.93	3089.91	2989.86	2668.65	3317.29	2671.1	2778.15	2632.16	3594.52	3154.38	3264.49
VIT_13s0067g01120	Omega-3 fatty acid desaturase, chloroplast, temperature-sensitive (FAD8)	vv11040Biosynthesis_of_unsaturated_fatty_acids	7780.12	6911.44	6774.25	5476.67	6209.04	6196.41	5166.05	5481.4	4881.18	6475.07	5308.43	5036.65	5444.51	4951.04	5016.53	3463.71	4544.61	3785.94	4247.47	4604.12	3625.52	3753.34	3908.83	4502.46	4405.93	4246.88	4425.64	3833.11	4004.38	4292.41	5293.47	3449.53	3221.15	3795.53	3323.05	3823.79
VIT_00s0361g00090	Phototropic-responsive NPH3 protein	0	656.63	495.524	547.017	610.013	726.108	618.081	890.356	789.353	815.759	941.124	809.262	667.43	412.442	409.451	284.444	148.441	426.409	398.049	480.755	500.856	397.694	367.388	250.084	330.744	204.875	271.422	341.12	159.298	277.012	382.461	480.197	470.253	429.512	343.432	385.899	308.339
VIT_00s0131g00280	C2 domain-containing protein	0	64.7432	193.684	294.719	257.788	192.248	179.744	385.402	524.13	432.621	337.273	430.462	327.705	195.61	135.752	118.984	184.281	223.041	180.619	303.57	344.179	306.239	364.683	322.96	373.732	115.823	179.511	151.626	108.393	181.144	127.25	464.287	362.416	467.957	279.493	354.676	273.422
VIT_19s0015g00180	Unknown protein	0	1824.73	2246.26	2000.13	2071.43	1989.99	1756.75	2350.2	2618.38	2376.86	2405.48	2381.82	2377.2	2325.77	2280.46	2397.9	2296.41	1954.12	2227.28	2606.72	2807.14	2458.14	2639.32	3362.24	2759.79	1643.32	1741.94	1797.14	2017.95	1666.32	1663.42	2176.38	1986.69	1807.74	2250.57	2053.7	2124.6
VIT_08s0007g05530	Glutaredoxin	0	11086.9	10542.4	12565.2	11595.5	11873.9	11567.6	12833.4	12267.1	11889.7	12570.1	11903.5	11090.5	8494.85	9413.27	7913.23	11007.1	10562.3	10504.7	8287.98	8811.24	9610.05	9995.15	7051.4	10280.2	7224.86	6876.88	7390.15	9932.28	11073.5	11221.9	8892.6	9742.17	9167.65	9237.68	7808.52	9326.16
VIT_19s0093g00620	Ring-type E3 ubiquitin ligase	0	5782.15	6633.66	5717.98	6029.75	6144.94	6237.34	5057.42	5193.37	4994.91	5339.1	5018.11	5181.52	6329.11	6246.78	5835.53	5412.56	5067.09	5435.52	4437.12	5135.47	4715.1	5001.68	5843.75	4750.77	5112.69	4869.74	5100.63	3172.21	4498.51	4136.37	4519.13	4591.98	4524.38	3829.33	4320.93	3496.03
VIT_09s0002g05800	Proteasome 26S AAA-ATPase subunit (RPT6a)	vv23050Proteasome	6102.76	6462.82	5703.07	5570.69	5883.9	6081.54	4760.76	4890.1	4896.72	6145.89	6158.03	5481.74	6475.14	6980.27	8003.58	6258.67	6295.26	6003.29	6911.37	6659.21	6749.02	6106.56	7123.81	6569.49	6974.29	7067.24	6624.56	5468.11	5734.07	5504.02	5558.6	5547.93	4880.55	4943.58	5256.55	5217.84
VIT_00s0865g00030	Histone H2A.6 HTA1	0	18797.3	15282.7	15670.3	15841.1	15145	16968.2	17529.8	16701.5	17961.1	18043.9	17649.3	19596.1	13415.1	14801.5	13712.6	17802.2	15858.8	16438	17054.1	15608.2	15671.6	18524.6	16147.3	21240.2	20112.7	20784.4	18782.8	28804.9	21662.2	25455.5	15852.7	17757.3	17252.9	23329.6	20827.4	22132
VIT_04s0023g00350	Unknown	0	5265.36	4463.77	4253.64	4254.6	4865.69	5209.97	5034.36	4837.6	4688.31	4687.11	4630.68	5324.84	4017.59	3969.43	3717.53	3840.03	4030.44	3810.06	4092.09	3690.43	4051.43	4351.43	3925.34	4214.96	3433.19	4009.47	3560.21	3347.74	3437.45	2930.1	3710.96	3948.86	3895.82	3356.37	3310.73	3482.06
VIT_02s0488g00040	Pentatricopeptide repeat-containing protein	0	1531.72	1555.15	1694.38	1747.93	1762.68	1752.04	1870.34	1561.78	1756.32	1333.31	1434.64	1822.65	1478.26	1578.28	1561.19	1601.05	1474.37	1719.16	1889.1	1662.78	1478.25	1793.18	1773.38	1614.92	2232.59	2173.76	2194.77	2808.28	2039.65	2325.64	2256.8	1850.47	1807.88	2774.01	2434.54	2646.61
VIT_07s0151g01000	Photosystem I reaction center subunit II (PSAD)	vv10195Photosynthesis vv50105Transport_electron_carriers	10048.5	6540.36	8909.74	10470.2	9198.83	10902.7	9445.07	9014.39	9155.47	7057.86	6183.37	7298.47	5742.63	7980.88	8424.33	8804.09	10596.4	9760.94	5275.76	5339.69	6260.03	5579	2025.59	4444.49	6510.83	7683.3	6866.02	12913.7	9922.17	12915.7	4230.7	4835.75	5567.23	8530.64	6739.99	8588.29
VIT_14s0066g00490	Nuclear pore complex protein Nup210	vv23013RNA_transport	5003.54	4690.47	4599.14	4137.68	4905.42	4630.15	5124.45	4729.24	5516.55	4811.63	5064.79	4918.71	5257.12	5373.66	5112.36	6352.25	4774.2	5767.49	6044.54	5474.31	5837.99	6358.78	6408.03	6168.72	6304.02	5851.74	6294.75	6398.94	6634.94	7561.63	6125.38	6270.74	6685.68	7704.11	7083.26	6390.95
VIT_16s0098g01650	Protein phosphatase 2C PPH1	0	26038.4	22772.2	23030.5	25208.5	25026	25548.4	24065.3	22272.5	25444.6	22021.9	24523.4	23572.7	21320.4	21238.9	20421.7	18923.6	20377.3	20864.9	18891	16543.5	19598.2	16517	15152.4	16863.6	22802.5	23629.1	25385.9	17564.4	20333.8	22253.2	20777.6	20916.6	23004.8	19829.1	18366.4	18938.1
VIT_08s0007g01530	Zinc finger (C3HC4-type ring finger)	vv60078Other_zf-C3HC4	3120.75	3305.23	2496.82	2205.29	2651.97	2310.5	2637.36	2590.86	2292.16	3664.06	3104.52	2548.95	2362.38	2336.09	2738.89	2504.56	2046.02	2174.15	3334.22	3614.28	2798.28	2712.84	3066.04	2397.74	4825.47	5089.31	4687.83	3545.41	2845.64	2360.11	3522.43	3688.98	2964.54	3593.31	3908.89	3808.06
VIT_10s0003g05420	S-2-hydroxy-acid oxidase, peroxisomal	vv10630Glyoxylate_and_dicarboxylate_metabolism	704.682	338.778	248.545	310.998	595.212	383.087	488.945	384.274	468.452	1373.43	719.791	536.054	516.54	435.211	537.264	605.366	471.813	632.719	806.807	536.393	531.574	907.155	476.191	787.017	329.585	336.771	416.33	983.069	905.462	913.853	572.669	485.625	332.633	1968.14	1544.28	1832.73
VIT_12s0034g02240	Potassium channel AKT2/3	vv50101Channels_and_pores	14832.4	16405.4	17057.3	16273.3	16004.6	17212.2	14304.3	13711.5	14289.5	13016.3	11424.2	13670.1	17063.7	15677.4	15871.6	15277.4	15285.3	14641.7	9843.75	12137.9	11868.7	11001.1	12000.3	8059.97	16118.9	14919.7	17733.1	13518.5	13916.5	14449.7	15812.1	13282	14255.3	9827.06	10986.7	11198.1
VIT_03s0088g00860	Lectin-like receptor kinase	0	82.1351	44.3553	71.7765	61.4583	69.0474	78.7077	140.793	102.838	147.601	146.072	139.873	146.645	70.3804	57.8536	51.2512	48.964	60.9979	68.4384	104.756	89.3065	69.8128	120.879	99.3522	132.792	74.5451	73.5644	82.3741	50.9981	75.8395	65.7725	103.71	78.6169	65.235	73.2298	93.9987	90.776
VIT_16s0148g00170	Protein binding / zinc ion binding	0	13060.6	13275.7	13936.8	16357.7	13842.9	16041.6	11959.3	10433.5	13067.4	10455.5	11965	12291.7	12199.6	12363.4	10382.2	12273.9	13656.7	13160.8	11242.6	8189.1	9499.45	10175.7	7960.84	9662.3	11302	11430.7	11469.8	10579.4	10910	9211.86	7937.71	7474.92	8469.06	8345.03	11057	8644.9
VIT_18s0072g00560	Copine BON3 (BONZAI 3)	0	1062.35	1177.55	1003.49	956.137	786.933	1020.59	803.515	648.793	658.843	672.559	753.12	661.72	763.478	633.315	629.393	556.876	621.252	679.171	453.825	492.409	581.363	519.983	660.437	637.563	887.63	1072.62	997.951	362.38	729.594	529.139	961.993	946.893	846.879	742.264	715.742	813.348
VIT_09s0002g03170	CHUP1 (chloroplast unusual positioning 1)	vv44810Regulation_of_actin_cytoskeleton	5034.56	5269.62	5503.82	5243.43	5522.28	5278.03	5226.84	4368.97	4727.28	4827.97	4985.65	4856.46	7680.38	7600.04	8522.74	6616.04	5882.27	7124.35	6111.68	7678.35	5857.56	7125.58	8116.43	6577.62	5667.17	5860.79	5991.77	4995.03	5346.29	5855.74	5618.9	5279.08	5369.18	5203.93	5112.02	6190.47
VIT_10s0003g04020	CBL- interacting protein kinase 23	0	6548.35	6149.29	7078.68	7031.83	6812.79	6191.48	5975.3	5661.99	6643.94	6045.22	6566.27	5926.04	7807.47	6407.74	7187.86	6361.75	6703.19	6409.34	6193.29	5911.2	5874.14	5749	6901.77	7340.93	5594.5	5618.9	6062.25	3066.64	4977.64	4131.32	5126.82	5323.28	5222.03	4246.89	4493.94	3578.96
VIT_17s0000g02240	Ubiquitin family	0	4663.97	3627.55	3480.76	3402.36	3467.99	3308.52	3227.08	2924.96	3338.28	3061.92	3484.4	3225.83	3652.08	3713.43	4618.9	3351.8	3586.41	3925.78	4953.07	4239.05	3902.1	3903.14	4094.81	4247.68	4435.64	4295.39	4652.27	5233.54	4332.41	5162.56	3282.95	3329.31	3416.99	5101.25	5350.33	5472.17
VIT_08s0056g00150	Protein kinase APK1B	0	6487.44	6511.18	5648.42	6290.92	6330.37	6234.88	5044.18	5237.27	4936.11	5132.02	5585.19	5040.55	7266.15	6495.67	6835.76	5662.65	5701.5	5846.74	5809.88	4835.51	5866.01	5193.38	5016.26	6196.78	8231.79	7580.92	7557.36	6579.91	7320.1	6174.77	5075.02	4790.15	5355.66	5427.28	5129.82	4849.61
VIT_19s0014g03740	Membrane-associated mannitol-induced	vv50109Incompletely_characterized_transport_systems	7109.41	7952.72	8304.67	8810.09	6951.21	8012.23	6325.97	6392.38	6336.68	6358.66	5939.85	5934.72	8156.91	8074.68	7715.5	7530.2	7772.42	7841.58	4955.93	6765.24	6128.83	5560.51	6034.56	5641.14	6253.35	6381.75	6957.66	5563.23	6474.89	6651.2	5481.43	5545.94	5448.59	4957.63	5253.78	5582.92
VIT_07s0191g00190	GTP cyclohydrolase II/3,4-dihydroxy-2-butanone 4-phosphate synthase	vv10740Riboflavin_metabolism	14659	14782.9	15430.3	15692.8	14889.4	15044.3	14854.4	14605.8	14427.9	13702.9	13952.3	14650.3	12488.5	12932.1	13445.9	12631.4	13271.6	12144	11528.9	11485.5	12612.3	11079.7	9615.64	11013.8	14005.3	12969.9	13147.5	11614.1	12849.5	13160.9	12283.6	13361.1	12986.3	12443.5	12017.2	12370.3
VIT_13s0084g00570	CF2	vv34626Plant-pathogen_interaction	2644.07	3877.17	4173.04	4894.77	3386.86	4040.37	3860.49	3527.92	3417.18	3520.36	3253.9	3538.47	3080.24	3088.67	2804.06	2675.54	3278.31	2996.52	2242.71	1669.57	2055.39	1693.49	1678.79	1736.95	3313.53	3517.31	3180.31	1277.92	2305.7	574.514	2214.9	2071.21	2023.23	1672.7	2172.71	1641.36
VIT_17s0000g07840	Unknown protein	0	18381	16342.3	15764.2	14649.4	16431.7	15075.9	16169.1	15360.8	15523.7	15323.5	16530.4	16974.1	16919.4	15140.1	16919.6	13910.9	16173.3	14043.3	15549	15800.6	14772	13794.2	12186.2	14361.6	18100.1	16906.1	19821.5	13624.3	14776.5	14839.1	21172.1	18668	18482.3	12052.8	11517.2	11625.5
VIT_01s0011g01610	Protein kinase C inhibitor	0	7391.81	5132.3	6283.34	6065.6	6065.22	5918.1	5412.62	5667.32	5897.04	5238.82	5303.85	5859.32	5922.27	5896.99	6095.05	6607.25	5720.02	6247.05	5361.57	6605.8	6022.26	5144.81	5523.95	5462.89	6864.18	6357.38	7040.17	8794.48	9064.52	9076.78	5554.32	5981	6304.54	8755.56	7272.57	8624.06
VIT_15s0048g01920	F-box family protein	0	7980.72	6639.07	6606.05	6471.27	6750.05	7468.57	7534.9	7220.25	7214.95	7247.44	6950.15	7234.68	6544.91	6342.62	5780.28	6468.47	7045.16	6895.91	6006.63	6511.21	6215.9	6408.57	5867.79	5709.44	7790.14	7225.45	7365.92	10339.2	8486.72	9078.85	6909.12	6894.84	6798.91	8676.44	9208.04	8268.56
VIT_17s0000g07370	EDS1 (Enhanced disease susceptibility 1)	vv30011Jasmonate_signaling	4395.16	4198.64	4360.71	4562.68	3501.61	3862.46	3014.43	3125.79	2582.52	4192.22	3373.92	2727.27	2134.57	2584.86	2381.32	2145.48	2634.58	2315.76	1675.49	1943.46	2134.71	1777.17	1696.61	1119.49	1911.62	2039.26	2061.7	632.263	1088.63	962.898	1889.45	2120.41	1469.81	643.093	3144.61	669.315
VIT_17s0000g09890	Tetratricopeptide repeat (TPR)-containing	0	4811.27	5049.44	4248.13	4321.47	4715.15	5055	4840.34	4750.52	4689.83	5292.56	4861.31	4989.77	4708.8	4988	4958.27	4198.43	4117.82	4097.23	5195.25	4744.03	5615.85	4505.17	4544.58	4413.99	4584.27	4308.62	4866.68	2770.7	3121.24	3548.41	4717.75	4274.96	4567.44	4048.33	4106.04	3620.12
VIT_14s0068g01960	Acetolactate synthase III, chloroplast precursor	vv10290Valine_leucine_and_isoleucine_biosynthesis vv10650Butanoate_metabolism vv10770Pantothenate_and_CoA_biosynthesis	15865.8	16883.7	16755.3	15766.2	17776.8	15874	17910.3	18814.7	16400.7	15495.3	16107.7	15545.2	16465.1	14682.7	14944	17588.3	18874.1	16877.3	15759.7	15727.7	16615.8	17523.4	16050.6	14531.7	20167.5	17846.1	18831.5	24895	23478.7	21834.8	21095.1	17216.4	19453.9	21039.3	22611.9	21314.8
VIT_13s0073g00080	Pentatricopeptide (PPR) repeat-containing	0	90.1055	83.7664	81.9754	55.8219	131.761	100.68	89.4747	80.2286	100.075	100.328	102.67	106.055	100.851	122.694	71.1369	166.61	135.788	120.625	106.295	121.802	50.028	127.343	78.7454	116.286	211.129	185.674	260.238	196.432	268.077	176.182	145.683	136.735	173.399	238.177	262.364	236.767
VIT_03s0017g01350	Ribosomal protein S6 (RPS6B) 40S	vv23010Ribosome vv34150mTOR_signaling_pathway	7711.78	6189.89	6694.42	5698.48	6199.37	5435.84	7571.98	6880.71	7780.51	7012.19	7295.26	6940.62	6855.02	6334.83	6414.55	5688.21	6993.29	7317.07	8857.83	8156.24	8590.42	7754.2	7708.22	8351	7275.42	6995.72	7324.74	10848.4	9039.68	8973.28	7379.32	6723.05	7013.17	8692.05	9851.23	8957.21
VIT_07s0129g01110	Avr9/Cf-9 rapidly elicited protein 189	0	6008.45	5737.96	5356.27	5136.47	6502.15	5334.14	4724.42	4864.97	4660.51	5092.15	5139.55	4123.23	5095.57	4170.92	4134.75	3221.62	4259.99	3565.77	3813.57	3474.25	3876.53	3516.01	3521.05	3241.16	5085.45	5250.5	5219.96	3318.33	4019.98	3812.4	4096.38	3510.21	3941.84	3837.74	4650.58	3854.65
VIT_18s0001g01080	Unknown protein	0	11528.1	10597	10423	10892.7	9108.03	10153.7	10459	10776.2	10762.1	10055.7	11144.2	10110.2	8934.4	9098.09	9253.26	6542.63	7252.11	7765.43	10733.2	10837.9	8882.66	9127.95	11149.5	9324.72	6859.69	8258.83	7305.12	7981.64	6321.68	7362.3	8575.58	7597.45	8502.56	8234.64	8453.9	8593.41
VIT_03s0167g00190	CYP714A1	0	8014.61	8821.22	7322.43	8609.5	7574.7	8813.99	7234.06	7740.14	7816.05	8385.2	7605.82	8551.72	6488.59	6819.4	5384.29	6199.34	7564.51	6739.99	5632.8	5567.02	5961.95	6811.23	6138	6124.41	6823.44	6528.96	6590.87	5215.28	4556.33	4736.82	6775.88	6321.77	6610.16	5610.26	7070.41	5188.12
VIT_09s0070g00610	Importin beta-3	vv50109Incompletely_characterized_transport_systems vv50112Nuclear_pore_complex	8755.76	8552.39	9592.92	9337.43	9120.09	8319.42	6473.23	7477.84	7370.26	7077.77	7585.12	6708.25	8917.5	8775.91	9051.61	8646.24	8657.15	8984.32	7011.09	7898.59	7951.81	7914.53	8041.97	8103.58	7514.43	7557.81	7230.35	6402.25	7471.25	7304.45	6388.39	6564.26	6653.49	6157.69	5160.76	6688.92
VIT_12s0028g00450	Carrier protein, Mitochondrial	vv50123Porters_cat_18_to_29	3676.83	3245.6	3241.17	3081.45	3007.84	3046.97	2471.6	2350.76	2662.44	2651.27	2599.82	2655.61	3172.03	2985.33	2758.08	2440.58	2738.59	2637.9	2089.59	2175.58	1813.38	2018.99	2249	1953.01	3217.21	2911.33	3523.26	2092.58	3164.58	2969.6	2597.52	2462.44	2215.08	2185.16	2016.58	1941.97
VIT_14s0060g02110	Ribosomal protein S21 (RPS21C) 40S	vv23010Ribosome	6319.19	6005.31	5247.92	5344.79	4672.99	4634.27	5527.58	4928.44	5790.39	5580.01	5694.59	5288.37	4846.69	4664.07	6531.65	4607.3	5402.86	5181.57	7180.15	7325.85	6526.71	5260.21	5376.08	6643.76	7238.76	7241.68	7064.37	7708.53	6357.05	7601.29	6160.85	7050.85	5765.59	8568.72	9314.09	8967.86
VIT_19s0014g02720	Unknown protein	0	3498.84	3861.58	3381.48	3737.73	3399.91	3750.96	3425.93	3016.68	3225.95	2740.85	2605.91	2655.21	3399.77	3654.18	3481.58	3021.51	3118.66	2804.84	2664.38	2861.04	2854.44	2473.98	2559.78	2210.46	2624.97	2695.04	2535.06	3171.16	2171.12	2525.49	2184.86	2453.81	1822	2905.74	2574.95	2734.44
VIT_00s0269g00010	far-red impaired responsive family protein	vv60071Orphans_far-red	5194.98	3868.22	4441.87	4054.26	4514.33	4300.03	3749.92	3836.41	3789.34	3530.28	3687.82	4637.87	4486.32	4605.64	3896.64	3774.54	3769.77	4301.59	4755.88	4171.15	3825.85	4288.51	4523.19	3806.24	5723.61	5231.36	6026.62	6555.61	5913.45	6701.64	5681.44	5433.01	5306.45	5350.76	5536.24	5142.2
VIT_00s0346g00040	Receptor protein kinase RK20-1	0	93.2681	78.4617	50.7592	129.884	140.625	126.623	42.6967	65.3164	54.5612	62.762	48.3048	52.3084	74.4226	83.2857	101.325	55.3938	81.3666	53.4691	42.1	54.6207	56.5862	54.7219	42.1611	54.7346	46.1188	47.4707	36.6717	50.8321	63.213	72.1878	57.3972	46.6279	68.9599	31.5209	39.3835	51.8364
VIT_05s0020g04480	Pyruvate kinase	vv10010Glycolysis vv10230Purine_metabolism vv10620Pyruvate_metabolism vv10710Carbon_fixation	8833.21	8932.78	8616.4	7547.08	8644.23	7781.86	7707.75	8588.79	6771.17	8349.2	7873.49	7741.6	9049.11	10040.7	9872.42	10324.4	9647.6	9808.82	9088.42	11107.8	9324.57	10171.8	10651.6	10105.9	10322.5	10584.1	10218.8	14131.1	10658.5	12158.1	9269.1	9168.59	8098.69	12306.3	11058.2	12271.3
VIT_11s0052g00420	Allyl alcohol dehydrogenase	0	9519.15	7522.84	8043.03	9098.29	8668.44	9447.95	6078.6	5664.75	6720.28	5177.5	6163.97	6640.39	8592.01	8138.2	7469.47	9308.63	8978.49	9299.44	6948.91	6559.6	6910.99	6337.62	6765.69	6765.1	6655.81	8373.27	7741.76	8032.43	8528.77	8780.59	8365.38	9154.79	8595.58	8458.92	8342.33	7855.96
VIT_19s0027g00790	Transglycosylase SLT domain containing protein	0	985.065	829.636	695.399	624.218	648.51	782.312	724.231	773.784	760.907	614.279	702.414	673.317	898.655	1040.47	890.883	669.326	565.96	906.024	982.278	1046	838.062	877.789	1150.54	799.416	849.84	861.073	999.385	727.881	612.951	771.576	1068.7	951.983	1101.6	1619.93	1384.97	1432.03
VIT_13s0019g04990	Nodulin-like protein	0	3255.51	4972.26	4071.69	4169.63	3503.67	4129.89	5543.28	5198.9	5316.17	5014.29	5299.47	4988.13	5225.11	4947.11	4439.45	5765.24	5306.95	5153.56	5590.13	4997.63	5553.91	5839.91	7251.6	5164.38	4850.35	4372.3	4676.46	4235.23	4157.25	3622.77	5331.69	5469.95	5732.77	7373.12	7675.66	7031.48
VIT_04s0008g00700	No hit	0	11872.8	8015.46	7553.43	8381.37	10781.8	7590.22	11374.4	10701.9	10735.9	8574.2	10905.8	8384.42	10423.8	12345.6	12477.1	6777.38	7669.71	9450	12481.3	12710.9	11508.7	11161.3	11770.4	12334.7	13339.5	13116	11829.7	17926.4	13172.9	15729.7	11290	11184.6	11384.5	16987.7	15943.5	16749.8
VIT_06s0080g00740	Ribosomal protein S14 (RPS14C) 40S	vv23010Ribosome	6600.59	5531.4	5836.07	5265.48	4838.33	4830.02	4970.24	4916.36	4945.68	5014.93	5024.82	5964.69	5335.26	5878.99	6257.97	6233.36	6037.21	5925.28	7150.36	6436.52	6173.98	6023.49	5454.42	7340.25	6588.92	6807.33	6749.48	9376.4	7338.57	8821.88	5907.92	6375.22	5584.57	7457.99	7441.92	7902.84
VIT_06s0061g00230	ABC Transporter (VvWBC26 - VvABCG26)	vv52010ABC_transporters	11487.7	14016.3	14451	13996	14297.5	13697.5	14992.3	14208.2	14975.1	15378.8	14568.5	14438.6	12878.3	14391.2	12758.3	11592.5	12632.7	11785.2	11729.2	12349	12541.5	12195.8	10078.6	12724.3	9973.19	10330.4	10992	10138.1	9030.98	7079.14	11155.7	11121.2	11174.9	10822	9906.38	10674.3
VIT_19s0085g00140	Abhydrolase domain-containing protein	0	1021.7	998.508	1249.03	1603.92	1765.75	1469.07	1929.55	2246.56	2215.19	1721.27	1968.76	1899.47	1289.74	1144.2	861.6	1085.17	992.707	1075.1	1083.09	1287.99	1727.96	1068.38	979.209	1261.69	1145.65	1155.78	1450.62	1023.95	1350.64	1044.68	1571.71	1438.55	1962.14	1076.05	1228.61	1153.57
VIT_10s0003g03990	No hit	0	54.432	50.991	38.8771	54.7365	33.5796	45.1938	148.637	146.774	97.2916	81.2922	70.6309	79.2832	60.4366	52.4894	46.751	61.086	58.9512	50.4205	65.3766	52.57	40.5636	71.4417	54.8095	57.3533	48.3675	46.8705	52.2578	34.7582	43.9909	52.0147	39.2474	62.0129	48.3442	50.448	67.0716	61.9228
VIT_08s0007g05100	Glycosyl hydrolase family 31 protein	0	871.246	657.654	747.528	562.09	611.011	627.671	375.465	431.346	351.025	391.565	506.149	231.367	613.931	519.706	395.544	251.536	534.697	363.902	550.575	362.649	224.161	361.148	229.112	426.035	1526.25	1337.55	1582.86	972.146	842.846	363.546	597.404	407.877	384.151	1041.34	948.572	1027.11
VIT_13s0067g00660	Steroid 23-alpha-hydroxylase	vv10905Brassinosteroid_biosynthesis	14200.3	14826.7	14095.1	14185.6	15882	16256.5	12786.1	13633.1	11141.5	11538.2	10376.4	11150.6	10621.4	11315.9	8727.55	12494.3	12690.3	9727.14	8130.54	9750.27	9633.41	8676.76	7102.78	8400.32	10329.6	10880.9	11723	11576.8	12380.7	11735.4	11244.7	11745	12807.8	12522.5	10449	12797.4
VIT_03s0038g02560	Unknown protein	0	866.395	660.856	677.292	701.848	651.656	599.962	742.75	642.289	647.904	701.539	719.967	660.48	816.796	817.374	702.35	579.845	702.887	783.045	1127.22	879.487	843.447	780.398	824.764	960.54	912.938	1002.57	938.399	1086.04	813.041	1093.26	706.508	708.113	706.202	1245.75	1237.61	1186.52
VIT_01s0011g00530	Ureide permease 2 (AtUPS2)	vv50122Porters_cat_7_to_17	4968.22	6189.33	6595.52	5251.71	4781.79	4908.31	3740.92	3834.19	3290.99	3406.36	4198.62	4250.58	5140.71	5356.04	4455.92	4067.84	4683.18	4503.55	4046.19	3147.33	2892.92	3414.75	4214.38	3339.23	5212.84	5219.37	5715.54	2045.15	3452.57	3208.36	4580.2	4517.29	3193.52	2656.29	2858.79	2571.51
VIT_09s0002g01050	Ring-box protein RBX	vv23420Nucleotide_excision_repair vv24120Ubiquitin_mediated_proteolysis vv24141Protein_processing_in_endoplasmic_reticulum vv30003Auxin_signaling	5963.84	4456.77	5031.94	4852.93	5621.28	5195.09	5955.92	5857.11	5360.53	4888.28	5825.86	5854.47	6522.06	5122.8	5071.13	5236.35	4407.09	5755.38	6624.4	6493.52	7061.68	5434.35	5527.93	6310.71	7573.66	8018.46	7253.48	7792.5	7382.32	6993.69	5733.65	5998.63	7167.18	8818.61	8843.23	9111.46
VIT_17s0000g01560	Component of oligomeric golgi complex 2	vv50111Tethering_factors	7178.5	7846.26	6579.36	6457.48	6504.14	6402.82	6629	6619.37	6346.52	6765.2	7177.85	6922.75	6244.22	6224.57	5914.78	4306.64	4634.89	5212.85	6449.64	6195.89	6375.51	5698.11	6340.57	5152.35	8254.92	8012.78	8413.11	5719.07	5964.66	6719.1	9128.8	8201.18	6850.13	6194.78	7172.15	6534.4
VIT_16s0050g02800	No hit	0	49.0201	31.3809	38.1308	36.2607	31.9278	36.1178	52.4149	48.4443	40.3161	40.3406	42.1036	50.3747	25.8814	44.8919	30.8218	39.6185	32.7456	29.8062	72.1476	53.5288	42.7679	37.1434	39.0637	57.2799	30.5833	32.4242	35.0238	29.0913	49.5388	44.8993	79.064	63.6232	86.5361	85.5302	95.5912	78.921
VIT_13s0067g03850	Unknown protein	0	7458.03	7894.27	8411.5	8237.43	8206.36	8184.22	8537.48	8211.77	8148.72	8683.12	7999.6	8435.44	8219.29	8119.45	7959.24	7396.09	6718.15	7246.63	5779.22	7218.52	6209.9	6434.29	7079.3	6688.47	7367.68	7658.85	8203.57	5558.16	6490.68	6500.08	7333.43	8281.08	7379.45	5555.69	5396.15	6177.56
VIT_15s0021g01000	Ribosomal protein L37a (RPL37aB) 60S	vv23010Ribosome	5031.94	3872.03	3852.75	3707.88	3229.96	3276.65	4080.85	3645.83	4212.4	3984.08	3700.54	3465.19	3582.22	3716.62	5168.01	3451.79	3640.45	3806.38	4011.66	4403.72	4155.57	3770.67	4470.98	4422.58	4899	5078.03	5130.61	7495.18	5947.82	6353.96	4072.61	3897.94	3513.82	5165.49	5243.81	5975.01
VIT_17s0000g04310	DEAD (Asp-Glu-Ala-Asp) box polypeptide 18	vv23040Spliceosome vv50133Primary_active_transporter_cat_A9_to_A18	6281.75	5770.57	6759.04	5609.3	7137.81	5869.05	6201.28	6519.44	6599.36	5962.7	6754.64	7961.73	6734.91	6993.7	6049.51	6754.17	7514.89	7698.44	8160.35	7399.05	7379.97	8699.76	7904.66	10161.6	8199.04	7777.7	7804.91	10562.5	10435.3	9612.58	7998.28	8345.05	7924.97	9589.88	9794.74	8499.44
VIT_15s0024g00960	Kinase interacting	0	262.078	395.14	685.115	585.685	723.36	441.016	1055.42	973.268	917.276	1078.63	1235.23	953.387	496.746	428.897	314.11	376.874	442.129	299.182	478.417	642.851	500.409	647.341	506.251	451.195	409.694	469.494	484.379	360.686	460.097	191.029	1078.46	838.846	969.074	619.705	880.548	599.195
VIT_00s0192g00020	ATP-dependent RNA helicase	0	612.829	779.414	593.386	601.948	570.759	591.525	674.714	848.652	634.939	763.249	941.386	774.121	696.152	706.735	552.346	752.367	705.978	746.576	608.404	789.952	656.765	707.691	584.709	661.343	743	634.445	779.959	623.638	689.007	583.574	1454.9	1196.1	1137.09	615.568	576.764	609.282
VIT_18s0075g00050	No hit	0	96.7533	73.6814	160.41	161.209	164.225	131.003	97.0621	79.8254	44.1212	76.4752	57.7867	103.474	253.35	234.529	399.021	422.456	282.288	414.609	53.8418	132.279	121.263	61.0618	147.292	122.171	61.187	142.85	118.951	345.705	379.232	289.652	82.3449	266.536	227.899	62.0645	33.5324	88.9062
VIT_03s0017g01240	2-nitropropane dioxygenase	vv10910Nitrogen_metabolism	3238.53	3009.89	2620.87	2414.41	2903.58	2867.19	2324.48	2166.52	2445.91	2190.95	1977.38	2109.16	2995.53	2295.1	2034.4	2837.94	2646.24	2843.4	2216.63	2014.49	1758.48	2324.35	2053.84	2033.57	2687.71	2687.76	2604.82	3671.87	3317.19	4039.59	2256.01	2149.6	2133.57	2829.2	2629.14	2820.4
VIT_02s0025g01680	F-box family protein	0	5407.37	4204.06	4050.6	4053.68	4103.82	3847.92	4004.39	3972.22	3858.68	3048.29	3992.18	4236.49	4259.12	5047.6	5155.72	4563.09	3912.23	4562.59	5157.88	4813.66	4165.82	4899.26	5734.29	5035.77	5495.02	5251.98	5627.73	6854.69	6293.68	8028.34	6149.44	5566.37	5310.04	5718.96	5996.27	5762.67
VIT_06s0080g00130	Homolog of histone chaperone HIRA	0	4344.94	4337.74	4139.47	4051.76	4612.71	4676.98	4967.81	4243.25	4452.14	4325.34	4396.53	3952.4	3888.91	4281.06	4067.63	4388.08	4134.35	4267.69	4046.57	4342.31	4082.28	4458.22	4426.27	4123.68	5208.14	5382.1	5543.38	5402.87	5098.65	4875.75	5385.54	5523.21	5194.41	5879.44	5252.53	5778.06
VIT_08s0007g07290	Translation initiation factor eIF-4E	vv23013RNA_transport vv34150mTOR_signaling_pathway	8815.91	9355.24	8189.74	8451.58	7749	7694.51	7991.7	7142.78	8239.97	7803	8513.26	7699.5	9719.96	10576.7	12252.7	9032.01	9822.45	10083.1	10690.1	10655.5	10711.8	9424.74	10617.9	9537.75	10338.4	10232.3	10708.6	11257.2	10613.4	11910.4	10437.7	9142.63	10592.2	10869.6	10712	11267.8
VIT_17s0000g07420	EDS1 (Enhanced disease susceptibility 1)	vv30011Jasmonate_signaling	3303.75	3925.28	3875.56	4453.75	3267.46	3251.9	1864.19	1927.12	1628.19	2793.26	2334.77	1564.33	1826.83	1757.02	1518.5	1102.13	2130.16	1532.81	842.71	1121.88	1491.27	804.372	980.85	516.569	1085.36	1164.33	1480.79	247.543	554.446	421.772	1028.56	1050.31	729.935	228.827	2217.89	210.893
VIT_10s0116g01800	Calcium-dependent protein kinase (VvCPK12)	vv34626Plant-pathogen_interaction	2702.58	2540.15	2419.4	2603.89	2440.92	2599.69	2340.77	2323.69	2470.43	2614.08	2076.3	2208.19	2248.66	2059.21	2046.81	2916.43	2689.84	2849.82	1665.47	2017.61	1939.28	2039.95	1543.12	1598.18	2024.94	2256.25	2081.31	2703.43	2096.5	2929.05	1813.03	1670.75	1603.55	1759.83	1812.39	1889.59
VIT_00s0207g00020	Unknown protein	0	1536.4	1470.93	1429.01	1483.95	1396.07	1412.95	1640.24	1701.46	1603.57	1416.17	1551.02	1517.71	1409.19	1648.85	1581.52	1558.07	1360.16	1667.43	1744.21	1938.32	1397.6	1870.73	2110.45	2053.46	1502.78	1428.14	1839.79	2273.88	2007.02	2137.89	1917.94	1886.86	1716.58	2818.38	2163.77	2653.71
VIT_03s0063g02160	No hit	0	4015.98	3822.04	3551.77	3752.43	3614.17	3478.06	4635.8	4098.08	4399.82	4175.88	4389.74	4304.95	3638.55	3791.42	4372.63	3787.89	3405.77	3827.45	4248.46	4502.14	4260.1	3987.06	4857.03	4018.31	5146.11	4174.53	4846.17	3849.81	4045.63	4276.84	5999.49	5793.21	5866.87	5646.12	5672.21	4742.64
VIT_05s0102g00760	Unknown protein	0	3139.78	3303.49	3302.68	3193.42	3294.6	3310.98	3516.06	3315.41	3412.84	2918.14	3090.24	3746.39	2766.23	3127.94	2848.65	2875.4	2802.31	2991.62	3165.59	3683.8	2712.95	3672.98	3618.66	3151.47	4340.65	3956.08	3786.15	4827.27	3694.33	3923.73	4604.69	4078.61	4454	4988.77	4788.54	4731.59
VIT_00s0286g00090	No hit	0	643.933	729.359	942.659	818.663	950.181	890.037	1188.11	1252.5	1188.03	884.77	1112.27	1149.22	1177.2	964.689	857.322	1049.83	1000.72	1034.48	1110.98	1130.72	996.927	1208.94	1161.14	1282.5	1213.37	1073.51	1243.89	1142.75	1673.6	1097	1699.22	1988.77	1952.38	1146.83	1252.24	1023.53
VIT_14s0108g00970	Pentatricopeptide (PPR) repeat	0	7317.11	7740.76	6435.3	7289.03	5945.03	6652.08	4981.03	4643.14	4698.3	5050.11	4541.79	5393.03	4980.92	5461.07	5687.66	4762.53	5147.28	4890.29	3900.81	4513.88	3867.35	4452.24	4562.38	3474.5	6660.92	5664.76	6166.77	5886.11	4359.84	5754.72	4544.25	4296.05	3373.53	4243.27	4397.97	4220.99
VIT_02s0025g01190	Extra-large G-protein (XLG1)	0	2935.1	3035.94	2978.42	3074.65	3102.38	3253.4	2964.03	3048.15	2733.02	2920.15	2552.72	3178.58	3268.74	3675.78	3097.01	3893.38	3289.92	3459.68	3182.32	3676.26	3485.11	4217.54	4197.88	3750.9	3333.36	3362.78	3021.58	3542.84	2872.55	2704.88	3377.35	3371.04	3837.53	4991.91	4850.44	4911.87
VIT_17s0000g08270	No hit	0	536.048	396.902	376.546	232.017	387.935	250.788	402.203	302.195	347.464	337.51	420.457	428.046	378.064	423.732	387.589	512.047	313.814	438.718	644.501	506.086	373.638	453.218	426.11	479.58	651.087	590.634	685.966	604.579	646.731	826.56	507.264	404.309	427.824	825.749	717.364	822.83
VIT_07s0141g00420	Poly(A)-specific ribonuclease	vv23018RNA_degradation	1133.95	905.064	871.414	828.297	907.388	782.291	1234.26	1142.7	936.06	1245.94	1280.66	1154.42	907.479	907.705	784.258	941.64	926.774	884.076	1280.95	1277.11	1154.54	1248.61	1174.09	1256.51	1250.26	1050.21	1202.84	842.01	926.284	1270.37	1390.58	1351.03	1446.39	1642.14	1516.87	1436.44
VIT_00s2085g00010	Leucine-rich repeat family protein	0	10464.5	12075.8	11162	12026.2	11495.6	11212.6	9766.56	10546.2	10738.4	10846.8	10819	11323.1	8889.13	10925.3	10096.3	9568.71	10376	10008.2	8921.19	9637.48	8952.75	9720.16	9562.22	8500.56	7879.28	9160.8	8125.35	7026.21	6951.23	6571.84	9267.57	9244.85	7527.1	7372.55	9360.25	7198.61
VIT_05s0077g00800	DNA replication protein	0	667.47	635.575	568.009	569.01	522.623	535.356	722.966	655.263	727.265	588.61	547.155	516.918	627.899	648.089	580.785	736.006	560.483	660.378	828.115	777.074	578.149	612.158	904.245	858.538	588.974	527.475	749.404	1285.59	1104.75	1309.72	695.708	632.42	671.892	945.351	731.969	911.029
VIT_07s0151g00470	Leucine-rich repeat family protein	0	3188.15	3435.87	2911.74	3169.85	3060.05	3176.85	2386.88	2280.26	2218.62	2439.63	2480.76	1860.64	2267.78	2367.93	1615.46	1903.83	2350.91	2067.09	2039.79	1645.83	1827.16	1738.94	1720.41	1857.52	2576.47	2646.96	2414.21	2547.53	1953.9	2043.43	1767.87	1543.35	1854.13	2238.38	2160.08	2162.46
VIT_18s0072g00780	Ubiquitin interaction motif-containing protein	0	8457.58	9414.81	7946.71	7894.42	8809.54	8537.9	8759.76	8559.04	7690.47	8683.38	8220.89	9410.45	8306.51	7445.63	6927.55	8242.66	8393.47	7871.84	7452.94	7532.94	8056.75	8889.81	8114.47	8206.29	9916.04	10007.5	8913.16	11416.8	10467.3	11180.9	8925.24	9397.67	9411.68	11292.4	11496.5	11095.7
VIT_09s0002g02760	FRK1 (FLG22-induced receptor-like kinase 1)	vv34626Plant-pathogen_interaction	682.05	687.051	775.607	662.877	651.44	665.551	351.999	386.198	278.666	344.455	409.745	376.995	278.171	163.191	108.805	105.063	293.216	132.083	93.6246	78.5663	110.775	68.2846	69.6143	64.1758	184.924	239.833	326.189	38.824	105.678	46.4443	96.7882	112.126	78.373	36.1329	589.798	31.0373
VIT_09s0002g06980	Chloroplast post-illumination chlorophyll fluorescence increase protein	0	21141.5	18979.1	20963.5	21454	19922.9	20589.5	18384.7	19890.7	18318.9	18416.2	18768.2	17957.1	20252.6	18241.1	18051.1	17184.7	19067.3	17547.9	16278.5	18000.1	17738.2	16028.2	13805	16051.3	18004.5	16317.8	19304.2	13191.4	16225.2	11728.2	13931.2	15256.5	16630.7	12047.2	13188.5	13033.7
VIT_18s0041g01150	Lectin protein kinase	0	10032.7	9315.21	10960.5	10938.2	10396	11056.1	11148.5	10202.9	11460.8	8502.86	9490.84	9935.97	10306	10132.6	9628.18	7957.89	10278.8	9736.93	7205.63	7308.78	9094.19	6963.99	6317.45	7638	8264.2	9605.87	8279.87	7397.76	8259.36	7479.84	6378.2	7434.02	8881.03	6160.52	6007.91	6676.79
VIT_08s0040g02830	Calcium-transporting ATPase 1, endoplasmic reticulum-type ECA1	vv34020Calcium_signaling_pathway vv50131Primary_active_transporter_cat_A2_to_A4	6934.2	7332.05	8257.98	7178.23	7297.91	6475.32	7699.06	8765.3	7375.4	8223.28	9134.15	8099.2	8798.14	8055.59	6517.41	6078.46	6321.39	5761.29	5997.75	6747.77	7065.3	6429.71	6216.81	5422.48	11313.5	9813.69	10697.5	6505.4	8664.2	5846.66	14009	10699.6	11475.1	6989.04	8721.86	6645.5
VIT_11s0016g00360	1-phosphatidylinositol-3-phosphate 5-kinase	vv10562Inositol_phosphate_metabolism vv44145Phagosome vv44810Regulation_of_actin_cytoskeleton	18281.6	17559.7	17918.3	18174.4	18522.2	17595.8	13606.2	14441.8	12981.9	13122	13807.2	15234.2	19663.1	17571.2	20161.3	15429.9	15507.9	17154.9	13458.3	15720.8	14538.6	14078.4	14895.7	11504.3	19561.5	19380.8	19337.2	17131.4	16150.7	18083	13227	14161.2	14472.1	15514.7	15744.9	14680.1
VIT_08s0040g01530	Pentatricopeptide (PPR) repeat-containing protein	0	370.566	476.463	473.4	428.679	461.757	415.321	377.149	410.678	381.725	297.27	405.418	372.917	500.037	513.084	402.351	559.969	481.237	521.586	600.687	407.111	330.099	477.711	351.49	476.603	697.67	620.445	719.402	731.98	742.216	668.316	589.88	510.492	601.954	774.213	820.099	659.865
VIT_13s0074g00680	ABC Transporter (VvPDR25 - VvABCG55)	vv52010ABC_transporters	9254.9	10247.3	10926.5	10946.8	9082.55	10239.1	7030.4	8028.25	8122.27	7221.73	8134.74	7668.19	9475.6	11186.9	11042.5	11361.5	9581.57	10863.6	7415.48	7768.9	7820.81	8783.81	7761.42	7305.78	7355.87	8043.18	8137.78	8281.16	7932.76	7600.56	7109.88	6453.9	6464.1	5604.47	5261.28	7841.27
VIT_07s0141g00770	RAB GTPase RABA5E	0	3215.8	2897.89	2808.53	2749.27	2286.98	2639.61	2469.49	2425.4	2096.45	2107.35	1947.88	2189.15	2244.92	2186.47	1746.07	1493.2	1809.7	1854.05	1993.35	2067.86	1478.72	1471.28	1767.53	1772.11	1821.4	2020.75	2103.73	2376.88	1964.74	2305.36	1474.25	1601.55	1315.03	1870.11	1699.13	1845.41
VIT_08s0007g03570	Anthocyanin membrane protein 1 (Anm1)	vv50122Porters_cat_7_to_17	2606.6	2792.37	2643.51	2259.85	2177.76	2339.99	1727.71	1908.28	1653.78	1938.27	2185.74	1769.54	2982.23	2670.44	3059.29	2219.41	2447.07	2198.95	2295.29	2334.88	1770.37	1930.4	2355.67	2119.68	2645.7	2537.78	2821.55	1765.79	1557.28	1766.29	2079.88	2032.16	1543.46	1788.75	1545.57	1882.06
VIT_00s0302g00040	No hit	0	534.082	550.289	429.347	488.449	471.136	520.415	318.637	342.815	243.357	278.539	273.044	371.076	328.344	260.746	337.518	229.182	327.829	237.773	147.596	275.208	229.565	191.233	215.667	182.099	284.848	341.581	283.923	260.249	189.126	231.144	207.12	275.551	255.775	260.873	169.743	263.026
VIT_14s0128g00180	Zinc finger (C3HC4-type ring finger)	vv60078Other_zf-C3HC4	1924.36	2349.29	1895.23	1588.67	2080.88	1861.62	2193.19	2273.76	1770.87	1813.84	2208.63	2035.53	2370.56	2192.07	1822.77	2358.63	2089.99	2518.44	2662.9	2543.52	2492.41	2992.57	3375.77	2792.25	2855.25	2831.96	2842.15	2877.12	2721.43	2231.76	2347.44	2413.65	2410.51	3217.84	3632.8	3478.43
VIT_16s0013g00940	Kinetochore protein NDC80	vv44110Cell_cycle	3847.79	4759.58	4050.44	4382.33	4825.66	4732.49	3849.25	3690.85	3809.32	4013.19	3553.49	3737.35	4051.15	4621.16	4602.03	4958.72	4549.18	4427.86	3712.2	3751.35	3411.53	3856.83	3866.93	3914.51	3677.68	3992.72	3829.96	3206.51	3825.11	3489.33	3164.24	3158.42	3898.34	2638.32	2900.68	2872.16
VIT_00s0780g00020	Glucan endo-1,3-beta-glucosidase 5 precursor	vv10500Starch_and_sucrose_metabolism	1738.05	1190.31	1077.23	1152.82	1639.58	1243.07	1451.04	1317.12	1289.4	1242.21	1436.03	1430.01	1540.88	1599.45	1169.91	1440.07	1389.71	1497.82	1776.53	1600.4	1397.93	1818.27	1679.57	1708.8	1532.55	1334.76	1462.53	2425.37	2823.26	2222.15	1707.54	1831.61	1825.58	2704.83	2211.58	2512.99
VIT_02s0109g00250	4-coumarate-CoA ligase	vv10940Phenylpropanoid_biosynthesis vv50104Group_translocators	158.071	74.6433	88.1663	95.9532	149.51	116.759	132.841	116.803	117.734	120.146	117.844	161.007	126.119	114.132	79.5216	127.304	119.489	114.266	191.898	134.395	84.0617	146.397	68.2408	159.636	219.386	181.044	197.909	394.747	236.031	355.571	239.304	207.026	153.567	387.497	363.82	343.703
VIT_04s0044g00110	High-mobility group B 2	vv60035HMG	25746.2	21328.8	20867.2	21230.9	21333.1	21594.9	20013.9	19867.5	21642.6	22241.4	21003.5	18677.9	17680.6	17852	17034.7	15843.1	18714.1	15990.1	16379.9	16048.6	17922.9	13917.6	14465.7	13382.7	22259.9	20533.9	22195.7	14200.3	18106.2	14657.7	20975.3	18979.6	22593.2	14778.8	17303.4	13312.5
VIT_09s0002g03010	FRK1 (FLG22-induced receptor-like kinase 1)	vv34626Plant-pathogen_interaction	7124.84	7389.21	6268.19	8480.96	7769.33	7487.94	3879.35	4353.07	4348.21	4985.79	5085.87	4466.48	4669.93	6175.15	4493.8	5743.5	6541.64	6027.33	2342.62	2342.61	3372.58	2056.65	2132.89	1531.22	4438.24	3625.88	4914.74	949.211	2462.69	2137.84	2637.25	2390.58	2154.38	929.131	5006.63	740.141
VIT_00s0227g00150	Unknown protein	0	20909.6	17337.6	18798.3	20451.2	18030.4	19508.4	17594.9	16843.2	17366.6	16985.9	16471.7	17745.2	18323.4	18709.7	19988.1	13311.2	15593	15191.2	17132.7	16668.8	18252.6	11925.9	12162.7	13154.9	16548.2	15047.4	16337.7	15091.5	15107.1	18886.1	12783.1	14714.9	16099	13250.5	12769.8	12372.9
VIT_13s0067g02620	SAC3/GANP	0	975.33	1141.38	1115.62	1000.47	1013.92	1007.19	1488.19	1566.33	1590.23	1520.99	1581.42	1439.47	1328.07	1229.38	1005.93	1215.56	889.161	1050.17	1428.2	1603.5	1267.14	1371.95	1490.5	1292.2	1007.58	957.617	1240.09	932.16	925.841	694.338	1560.55	1343.57	1610.27	1461.41	1340.51	1298.05
VIT_11s0016g04060	MUT9-related serine/threonine protein kinase	0	11108.4	11504.7	11860.8	11263.5	12229.5	12156.6	10063.8	10708.8	9238.98	11201.8	10473.4	10482.4	12674.7	11823.2	11060.3	10388.4	10420.6	10384.7	9578.59	10478	10036	8916.58	10412.7	8680.83	9156.49	10487.2	9933.63	8421.28	9135.65	8344.79	8588.3	9378.33	8805.92	7792.82	7927.62	8506.19
VIT_08s0040g03200	Ribosomal protein L4/L1 (RPL4A) 60S	vv23010Ribosome	12160.3	11581.5	10927.2	10672	12068.5	10556	13118.9	14507.2	13272	14432	14482.4	14355.7	12981.3	12345.7	11163.1	11199.9	13751.4	11448.7	16263	15184.7	17548.8	15749.9	15227.7	17015.4	11741.1	11867.6	10696.2	11604.8	13447.3	13421.3	14712	14368.9	14076.7	15322.1	16583.9	15152.1
VIT_09s0002g00300	APUM23 (Arabidopsis PUMILIO 23)	0	1544.18	1746.72	1869.71	1618.68	1832.98	1764.4	2064.69	2101.71	1786.78	1659.18	1733.92	1925.3	1763.01	2027.45	1612.21	2174.95	1965	2011.6	1885.37	2116.87	1722.22	2047.73	2270.7	2135.07	2154.63	2219.96	2158.84	2759.21	2678.17	2429.68	2898.49	2836.97	2381.15	2607.54	2302.03	2540.21
VIT_07s0031g02870	Nucleotidyltransferase	0	2186	2159.34	1772.07	1901.86	1864.2	2034.28	1457.39	1501.02	1398.43	1454.62	1299.26	1527.66	2533.47	2209.08	1915.29	2000	1788.68	1777.91	1301.97	1577.96	1426.09	1500.13	1724.5	1314.55	2214.24	2155.06	2261.32	1718.28	1677.45	2064.28	1576.98	1598.21	1541.75	1416.96	1561.41	1354.1
VIT_05s0020g00850	Transposon protein, Mutator sub-class	0	2462.37	2901.05	2265.99	2270.19	2398.46	2398.66	2721.28	2619.27	2669.05	2549.69	2848.71	2853.21	2988.09	3126.41	2849.57	2692.67	2375.36	2627.07	3739.78	3388.5	2962.65	3554.71	3765.26	3184.49	2856.27	2699.48	3053.24	3421.29	3082.2	3341.52	3434.13	3313.2	3195.44	3842.46	3864.43	3496.14
VIT_04s0008g05940	Glycoprotein, Mitochondrial	0	1129.98	1388.83	1420.52	1488.86	1273.14	1290.12	1434.18	1295.76	1569.95	1277.01	1287.11	1226.52	1264.65	1379.12	1318.4	1573.98	1533.13	1600.9	1518.31	1671.22	1395.67	1399.01	1554.56	1361.67	1615.79	1557.49	1580.33	2383	1717.15	2070.21	1961.02	1881.02	1702.77	2158.88	1942.66	1947.24
VIT_18s0075g00130	fanconi anemia group M protein	0	787.976	820.643	912.093	830.99	907.303	882.52	1249.7	1223.48	1240.9	1217.03	1195.14	1306.73	1005.46	1019.24	815.387	1011.52	860.817	871.3	1255.83	1229.41	1112.8	1085.37	1366.37	1259.1	988.866	997.396	1238.8	786.323	941.759	838.059	1408.27	1281.87	1349.54	1061.99	1102.02	892.257
VIT_17s0000g07460	Pentatricopeptide repeat-containing protein	0	110.924	102.349	176.508	181.314	142.413	178.227	230.118	188.663	219.542	149.897	211.512	189.492	151.24	159.365	121.798	247.896	259.586	214.13	181.628	198.35	145.71	215.719	132.932	182.709	250.661	271.981	288.489	332.882	308.822	232.287	240.121	212.695	228.471	325.658	303.596	290.745
VIT_08s0040g03010	Pigment defective 149	vv50109Incompletely_characterized_transport_systems	5176.38	4020.95	4762.16	4375.47	4755.41	4862.99	5980.03	5516.26	6193.31	5460.38	5599.55	5839.04	3953.35	4291.24	4051.62	3748.44	3982.46	4228.67	5247.85	4913.91	5638.12	4685.99	4272.99	4959.96	4827	4730.9	4651.28	5592.53	4572.99	5271.12	4682.08	4596.02	4829.44	6717.95	6149.12	6314.55
VIT_06s0009g03780	Diphthine synthase	vv10271Methionine_metabolism	9783.3	9377.96	10254.2	9902.36	9444.38	11008	7788.61	7439.87	7607.9	6792.66	8190.93	8047.82	8533.3	9842.02	8262.29	8603.51	8228.21	8410.15	7098.19	7159.92	7572.74	6558.33	5998.12	7845.82	12461.6	12093.5	12472.2	9330.59	9742.37	8230.11	7703.14	8665.89	9327.52	9467.88	7382.73	8257.97
VIT_02s0012g00740	Dynamin-like protein 2b	vv50109Incompletely_characterized_transport_systems vv50110Protein_coat	2970.96	2311.08	2328.97	2067.19	2540.45	2458.52	2259.74	2091.33	2234	1693.57	2099.24	2501.42	2650.96	2849.5	2144.77	2880.92	2273.41	2858.31	2652	2209.71	2146.77	2529.67	2562.9	2581.89	3166.7	3340.12	3075.75	3966.48	3693.54	4814.46	3008.64	2981.56	3061.97	4289.72	3267.41	4178.97
VIT_18s0001g07920	Pentatricopeptide (PPR) repeat-containing	0	9274.4	6752.07	7668.17	7203.05	8112.56	7760.08	9439.02	8834.56	9579.06	8528.44	9481.02	10470.4	8116.96	7645.52	7750.84	9118.15	9535.1	9337.08	11149.6	9299.1	9190.69	12136.5	9326.27	12802.5	8667.06	9440.81	8343.6	14255	11963.7	13045.8	9118.28	9846.8	9078.96	12578.6	12431.5	12666.1
VIT_06s0080g00260	Seed maturation protein PM38	0	102.799	97.6349	171.902	178.87	185.066	169.078	257.966	236.996	265.43	183.217	218.514	163.873	134.325	116.864	66.8767	94.8338	135.101	122.427	127.762	92.8267	96.2291	120.824	108.488	140.026	98.3587	91.5908	103.316	201.556	161.447	160.49	248.028	159.985	188.304	193.335	205.668	174.927
VIT_00s0226g00060	Unknown protein	0	539.199	918.412	881.414	850.296	757.034	821.655	1189.23	1068.64	1193.62	1174.47	1236.43	1010.89	820.662	740.806	904.154	658.262	683.565	649.219	943.899	1054.5	1079.53	798.356	1132.59	940.089	942.843	983.057	1187.53	659.665	777.042	617.639	1312.05	1351.23	1216.24	1280.84	1332.85	1113.71
VIT_11s0052g00550	PTAC9 (plastid transcriptionally active9)OSB2	0	3833.99	4752.84	4622.53	4583.96	4657.8	4457.38	4300.27	4490.36	4384.04	4615.7	4515.69	4261.73	5782.08	5776.9	5159.02	6822.94	5932.09	6120.87	6398.16	6273.42	5253.3	6084.25	6188.43	6245.62	5673.71	5252.17	5955.66	5456.54	6089.82	4951.79	5542.34	5620.12	5651.16	5993.52	5999.86	6072.76
VIT_11s0118g00310	1,2-diacylglycerol 3-beta-galactosyltransferase	vv10561Glycerolipid_metabolism	1669.68	1771.44	1476.79	1378.63	1505.17	1644.8	1162.95	1113.39	1184.8	1335.58	1272.71	1186.37	1381.22	1240.92	1044.86	576.557	1209.95	957.001	884.781	801.764	827.233	949.283	1064.04	970.628	1305.68	1274.17	1411.3	583.148	827.333	744.77	1088.89	999.039	919.874	752.508	988.455	794.657
VIT_14s0083g00700	BZIP transcription factor BZIP42	vv60012BZIP	103.129	93.2059	69.0041	57.4935	46.8125	44.9195	52.9802	68.8668	54.7555	46.5686	52.7805	58.1032	49.0678	40.1453	52.3421	42.4964	30.3135	46.3335	56.7634	47.3907	37.8975	33.0634	65.5394	52.8224	108.999	82.9255	104.385	82.4639	50.0258	65.0268	76.8383	53.8417	79.6225	97.8869	138.066	126.52
VIT_18s0001g09120	Voltage dependent anion channel 2	vv50101Channels_and_pores	116.321	41.2942	90.573	114.646	47.0227	101.481	113.035	89.2445	129.835	100.66	91.742	86.8732	149.907	92.6419	71.364	91.729	74.5674	71.5668	71.9499	117.591	91.3708	127.886	119.882	130.304	64.5062	81.728	128.559	291.513	235.818	425.783	202.581	233.814	179.55	301.201	223.535	237.798
VIT_18s0041g02220	Unknown protein	0	5904.43	5049.03	5414.01	5520.88	4896.75	5035.69	5625	4901.65	5090.24	5200.93	5140.59	4992.65	6566.33	6128.05	7920.72	6475.57	6084.48	6195.84	5956.32	7051.95	5849.12	5046.22	6231.13	5897.98	7397.69	7474.52	7349.7	8082.85	6353.99	7194.76	4671.31	5161.89	4971.55	7936.61	7260.36	8164.69
VIT_05s0020g02790	Nuclear transcription factor Y subunit C-9	vv60021CCAAT	5438.51	6204.42	5999.3	6297.92	5788.58	5526.03	4343.16	3941.1	4649.76	4708.91	4646.57	4601.9	6747.2	6141.89	6980.45	3929.98	5121.32	4931.12	4296.07	5156.64	4869.85	3616.99	4469.92	3193.33	5089.97	5144.98	5518.47	4067.72	3532.42	4583.26	4530.16	4009.43	4328.03	2874.02	4105.7	3202.02
VIT_11s0016g05040	Unknown protein	0	2256.63	2200.17	2101.78	1937.23	2274.25	1820.93	2191.47	1883.4	1871.64	1365.73	1640.91	1881.85	1807.81	1804.79	1240.07	1058.44	1463.52	1442.7	1613.13	1465.38	1358.07	1500.67	2102.82	1441.78	2762.6	2817.11	2742.81	2247.82	2189.15	2348.01	1797.58	1768.71	1606.48	2550.14	3080.04	2412.14
VIT_09s0096g00200	RPS5 (resistant to p. syringae 5)	vv34627R_proteins_from_Plant-pathogen_interaction	225.666	260.115	200.013	159.35	181.58	190.124	102.555	134.836	132.665	119.545	123.521	160.063	170.034	107.791	81.2327	98.2412	142.823	96.0359	72.1576	87.1749	69.4449	76.8474	84.9283	100.218	188.697	173.966	144.742	86.3535	95.3205	65.9411	115.398	71.4371	54.4053	67.2625	111.484	75.8628
VIT_06s0004g04660	No hit	0	24941.4	25272.8	23149.9	23828.9	21970	20605.5	24634	24449	24921.2	24666.6	26224.8	23354.4	24735.2	24113.1	28897.5	20413.6	24381.2	21986.5	28624.1	28699.5	28402.6	27311.6	31522	29561.1	20724.3	19240.1	19223.2	20032	21873.1	21797.5	23527	23052.6	22595.4	29557.4	29048	27561.5
VIT_07s0255g00150	Kinase	0	188.269	325.886	311.301	500.471	437.813	511.497	464.161	365.246	393.258	427.121	430.161	305.234	272.568	238.991	277.92	206.28	283.003	326.74	186.853	235.264	250.984	188.715	215.927	257.773	268.635	214.022	288.801	178.509	193.841	115.412	296.638	280.199	279.519	131.118	226.43	182.688
VIT_07s0191g00230	Ring-H2 finger protein ATL5F	0	8573.76	9065.15	7578.39	8166.29	8570.92	8181.07	6846.21	5768.76	6385.04	7185.76	6809.22	5236.11	8453.81	8752.33	7716.4	6931.83	7421.73	6878.55	5336.99	5321.07	5015.1	5284.47	5731.54	3864.23	8732.91	8392.95	9426.75	7414.31	6710.15	7313.37	5634.81	5347.39	5867.99	6249.15	7590.3	5497.73
VIT_01s0026g00450	D8-sphingolipid desaturase	0	8169.62	7472.22	7322.93	6751.8	6688.31	7371.65	6927.31	7821.14	7499.03	7393.04	6803.68	8174.98	4486.62	4185.4	4334.43	3624.81	5864.73	4054.33	5083.63	5430.12	6628.9	5315.64	3667.67	5114.99	4734.09	5176.45	4253.58	5379.8	3885.55	4711.63	5098.1	4922.34	4496.4	4800.07	4867.1	5003.53
VIT_13s0073g00240	Glycosyl transferase family 1	0	1536.57	1139.03	1073.31	1000.09	1060.56	1234.19	1206.58	964.758	1228.06	1062.97	932.081	1111.89	1190.56	1283.8	954.281	1317.19	1178.01	1222.36	1432.94	1150.1	921.442	1325.14	1226.62	1015.14	1542.25	1571.16	1630.95	2000.96	1816.02	1942.36	1889.37	1595.69	1520.94	2025.69	1869.06	2030.37
VIT_07s0005g00730	Pectinesterase family	vv40006Cell_wall	224.092	249.784	201.524	340.025	223.061	312.787	223.429	277.264	284.101	277.535	232.572	213.86	270.921	234.989	420.347	375.714	370.007	368.523	399.244	286.879	245.736	540.217	261.405	412.936	200.859	246.234	201.163	703.794	612.992	818.301	258.625	300.501	267.498	419.396	418.683	340.774
VIT_18s0041g01940	Cation exchanger (CAX10)	vv50123Porters_cat_18_to_29	659.864	692.512	724.111	820.155	677.539	611.902	971.016	1029.33	1120.55	887.56	974.361	930.604	804.877	694.104	731.516	782.176	728.509	602.35	933.524	1059.3	988.819	755.891	1077.69	956.681	625.682	643.37	706.448	362.139	633.07	439.461	722.712	763.539	739.216	553.672	601.271	692.184
VIT_17s0000g08850	SEC14 cytosolic factor	vv50122Porters_cat_7_to_17	3649.4	2994.44	3773.51	3033.92	3647.58	3434.78	4917.34	4748.08	4839.63	4664.78	4531.63	4369.44	3866.95	3633.88	3890.59	3229.88	3010.27	3495.79	4214.4	5600.61	4338.8	3977.74	3758.49	4489.99	3922.01	3664.86	4639.8	4280.07	4638.96	3932.06	4885.88	5755.56	5618.78	5974.82	5051.8	5993.84
VIT_06s0004g07140	Maternal effect embryo arrest 67	vv50132Primary_active_transporter_cat_A5_to_A8	1995.08	1552.06	1689.28	1450.59	1611.5	1512.36	1475.19	1432.27	1124.07	1085.6	1345.27	1414.23	1644.86	2011.55	1910.66	1569.7	1640.5	2048.21	2053.71	2024.25	1319.68	1861.25	2045.04	2267.5	2167.2	2412.12	2478.3	2897.35	2417.01	2905.62	1612.3	1725.7	1547.22	2515.21	2112.51	2695.14
VIT_14s0108g01370	Saccharopine dehydrogenase	vv10300Lysine_biosynthesis	3499.33	3382.51	3033.57	2905.54	3531.73	3155.27	2667.42	2791.46	1990.54	2412.33	2575.78	2355.87	3916.8	3469.51	3228.98	3214.6	3305.49	3416.59	2958.78	3191.47	3590.85	3102.84	3957.04	3265.21	4142.06	4299.86	3878.33	4592.52	4020.01	4020.71	3459.67	3314.42	3323.92	4038.29	4103.32	4647.65
VIT_11s0016g01920	EIF-4A3	vv23013RNA_transport vv23015mRNA_surveillance_pathway Vv23040Spliceosome	14415.8	16008.9	14036.5	14222.4	14714	13314.1	14423.9	14453.5	14488	13790.8	13416.9	13158.1	16167.6	15912.3	15711.7	16823	16634.4	15913.8	15953	16731.1	15793.2	16920.2	17971.2	15717.5	18021.6	17174.7	18173.9	19024.8	16643.1	16239.7	17949.2	16719.3	15355.4	19570	21252.6	21276.5
VIT_02s0033g00060	DNAJ plastid division protein (ARC6)	vv44110Cell_cycle	4274.59	3456.53	3340.92	2935.43	3349.38	3444.05	3061.84	3435.81	2422.3	2945.82	2709.96	2826.14	4440.6	4266.3	3947.63	5057.94	4109.36	4129.12	3544.38	4098.02	3329.99	3824.7	4178.96	3943.84	5021.25	4226.15	4480.82	5072.24	5295.16	5179.08	3873.93	3934.16	3306	4977.64	4189.92	4892.9
VIT_09s0002g01620	Ribosomal protein L9 (RPL90A/C) 60S	vv23010Ribosome	10678.6	10062.6	8986.43	9707.4	9392.39	8612.02	9752.89	9484.42	9449.46	10075	10089.1	9236.39	11059.7	10183.1	10997.4	8750.65	10088.7	10249.8	10858.2	11101.4	11276	10121.5	11081.2	10828.4	11052	11481.1	10819.5	14375.5	11836.8	13357.5	10803.6	10306.6	9656.1	13765.5	14990.2	13851.6
VIT_15s0046g01610	Acidic endochitinase (CHIB1)	vv10530Aminosugars_metabolism	270.417	285.05	260.308	200.207	164.434	202.736	123.093	108.895	115.468	148.689	123.43	130.134	224.33	215.774	227.46	203.338	162.927	242.35	110.536	149.585	114.833	157.897	163.315	142.948	122.59	151.457	205.574	207.702	206.201	284.131	140.124	130.213	70.3399	129.43	113.545	147.699
VIT_01s0137g00020	No hit	0	2535.93	2405.92	2433.77	2606.15	2466.64	1953.73	2746.01	2496.94	2658.77	2724.56	2959.24	2648.7	2427.12	2160.29	2616.05	1749.02	2123.95	2064.24	3347.94	2976.28	3397.45	2211.56	2307.12	2417.77	3112.63	2725.14	3160.47	2662.03	2536.33	2601.69	3410.05	2985.31	3237.5	3431.42	3068.56	3183.97
VIT_13s0067g03060	Methionyl-tRNA synthetase	vv10271Methionine_metabolism vv10450Selenoamino_acid_metabolism vv20970Aminoacyl-tRNA_biosynthesis	5760.45	4500.01	5036.92	4432.15	4190.69	4160.93	4546.63	3879.07	4180.49	4250.4	4656.93	4392.41	4656.44	4851.56	4872.23	4906.19	4675.4	4958.62	5560.99	4976.35	4358.13	4597.48	5029.79	5008.91	5492.82	4784.09	6202.48	7689.36	6575.61	8227.12	5727.88	5525.67	5597.8	6463.47	6063.83	5667.7
VIT_11s0016g01370	Early flowering 4	vv34710Circadian_rhythm	4510.01	3569.4	4014.09	3995.29	3881.59	4266.58	5213.66	4835.89	5985.4	5176.13	5927.83	5543.86	4341.07	4222.2	5095.29	5036.19	4173.2	4757.13	7789.66	6064.3	7210.18	5766.98	6352.61	5973.03	4423.62	4120.72	4686.2	4612.55	3844.08	4070.23	5571.53	5718.8	5712.61	4915.74	5878.9	4811.13
VIT_00s0587g00010	Replication factor A 1, rfa1	vv23030DNA_replication vv23420Nucleotide_excision_repair vv23430Mismatch_repair vv23440Homologous_recombination	3973.68	3055.88	4006.72	3751.79	3658.57	3739.62	4766.76	4678.6	4472.01	3982.47	4708.26	4798.02	3704.16	2492	3072.38	3226.25	3220.49	3503.13	3907.81	4059.65	4317.46	4319.98	4281.81	4620.45	3078.11	3957.77	2853.04	2212.67	2722.38	2676.77	4504.06	5163.84	5192.85	4637.16	4080.45	5049.48
VIT_04s0023g01660	Scarecrow-like transcription factor 7 (SCL7)	vv60032GRAS	14599.8	15958.6	14091.7	12937.3	13983.5	13344.8	16676.1	18293.1	15695.9	19076.7	20442.2	15765.2	13993.9	14524.4	12470.3	12660.1	13355.4	14319.8	19481	19164.7	19390.1	16329.4	16488.1	15674	15098.1	17028	15040.1	12762.3	12110.2	10485.5	20247.9	17413.9	17252.1	14427.2	15229.7	14946.2
VIT_08s0056g00160	U3 small nucleolar RNA-associated protein 11	0	4675.55	5604.85	5244.69	5478.55	5301.62	5409.59	7763.12	7427.66	7046.41	7364.23	7229.62	6281.97	5212.36	4391.33	4709.12	3936.27	4571.88	5276.26	6146.4	6530.25	5906.19	5409.92	6171.21	5699.28	4954.53	5084.29	5669.46	5153.89	5686.22	4935.43	6806.52	6594.96	6950.42	5872.91	5627.43	5788.45
VIT_05s0020g03340	Unknown protein	0	4357.21	3815.1	4339.03	3907.39	3900.78	3682.44	4389.62	5132.38	4490.79	4995.19	4986.94	4866.67	3791.95	4095.82	4200.67	2949.81	3201.41	3436.57	4809.01	4525.29	5007.68	3163.14	3424.73	3352.92	4588.35	4784.79	4653.86	4329.15	3674.35	3204.21	4921.54	4831.36	4227.26	4262.75	4034.52	4206.32
VIT_15s0024g00940	Tetratricopeptide helical	0	1107	1034.07	1202.11	1248.31	1152.98	1580.07	1937.85	1835.61	2012.93	1719.64	1706.43	2024.82	1098.23	1270.89	1017.68	1163.32	1247.34	1080.42	1663.98	1395.5	1362.49	1527.86	1157.08	1403.12	1042.67	965.291	874.496	1454.96	965.673	1365.48	2054.82	1698.99	1632.83	1521.04	1390.27	1494.63
VIT_04s0023g01250	Brassinosteroid Signaling positive regulator (BZR1)	vv30005Brassinosteroids_signaling vv60010BES1	10369.4	11793	9405.07	9912.98	10415	10226.2	8609.63	8728.43	7636.64	9514.45	8749.43	9305.96	7673.2	6770.11	8528.69	7040.89	7842.67	5559.53	5993.1	5394.5	6612.47	5438.96	6222.15	5438.76	7471.29	7507	6901.21	6301.36	5355.65	6685.51	8004.96	6925.18	6720.93	5196.71	7520.42	4780.06
VIT_15s0046g01010	DEAD box RNA helicase (RH26)	vv23040Spliceosome vv50133Primary_active_transporter_cat_A9_to_A18	5372.92	6227.3	6027.85	4641.81	5223.82	5364.13	5395.81	5039.89	4510.85	5901.08	5165.36	5217.32	7924.41	6257.3	6816.59	6626.99	7223.6	5850.25	6013.98	7083.09	6454.37	6182.42	5131.52	6930.07	8170.67	8448.08	8067.99	7100.17	7259.21	7216.92	6835.78	7609.92	7010.37	8013.15	7847.34	8772.76
VIT_17s0000g03440	EMB2454 (embryo defective 2454)	vv60078Other_zf-C3HC4	2574.85	2316.26	2518.04	2569.97	3109.66	2488.72	3543.03	3433.47	3465.27	2421.55	3021.95	3474.27	2574.22	2743.15	2045.81	3694.43	2878.9	3347.54	3479.8	3421.09	3176.8	4383.68	2955.86	3677.8	3753.22	4030.59	3878.86	4720.01	4520.12	3962.91	3279.09	4290.37	3587.36	5001.07	4693.89	4848.2
VIT_04s0008g01950	YGGT	vv50109Incompletely_characterized_transport_systems	7711.95	6785.67	8309.53	7472.51	6936.12	7925.16	8131.18	7795.75	8920.89	6876.27	6732.49	6977.91	7303.19	7540.53	6753.51	9998.29	9935.78	9359.27	7848.38	7521.91	6787.77	8255.87	5957.28	8148.28	6488.31	6713.15	6155.26	12620.4	11709.7	11124.6	5731.14	7226.93	5995.73	9945.23	7779.91	10281.1
VIT_02s0025g04550	Glucose-methanol-choline (GMC) oxidoreductase	vv10260Glycine_serine_and_threonine_metabolism	9206.65	6625.19	9707.13	9733.11	9997.98	9220.01	7470.72	8598.85	7133.81	8775.6	8815.85	8147.25	6077.37	7093.67	5351.03	4756.74	6730.11	5717.82	4640.26	4849.44	3751.57	6901.62	3546.55	5106.85	5823.96	5580.14	5295.22	5197.92	5233.02	3786.72	5649.92	5498.93	5237.9	4771.68	4712.85	4849.59
VIT_09s0002g01970	No hit	0	359.524	278	389.569	329.825	352.35	345.241	335.438	340.103	338.701	263.424	339.459	432.343	302.377	292.148	197.054	573.462	472.331	419.795	473.265	361.632	234.485	572.87	324.342	486.951	404.392	481.261	506.148	886.113	664.345	742.629	501.185	589.499	496.76	871.677	606.677	883.327
VIT_04s0023g01280	RUB1 conjugating enzyme (RCE1)	vv24120Ubiquitin_mediated_proteolysis vv30003Auxin_signaling	5422.78	6068.34	6505.44	6710	5804.56	5376.97	4149.49	4842.64	5472.24	4433.4	5017.34	5030.22	6230.01	6712.56	7858.36	8099.69	8191.41	7758.14	5631.61	5973.82	6194.46	5613.4	6070.22	5700.52	5838.8	6554.59	5801.78	7393.05	7258.92	7105.53	4787.56	4544.81	4811.8	6068.63	5529.67	6812.1
VIT_01s0011g06020	Small nuclear ribonucleoprotein D2	vv23040Spliceosome	1369.39	1247.16	1289.07	1194.27	1150.85	928.242	1009.13	851.219	973.56	920.709	1093.73	1020.76	1271.44	1275.41	1507.98	1144.87	1220.27	1325.98	1403.83	1409.85	1194.1	951.205	1131.93	1447.79	1619.69	1715.62	1844.68	1663.31	1674.62	2026.07	1222.36	1310.11	1158.56	1495.5	1608.38	1449.53
VIT_12s0028g03060	HSL1 (HAESA-like 1)	0	13458.2	12789.9	14069	14014.4	15832.6	13593.9	12627.5	14536.6	13742.4	12925	13106.7	13596.7	9285.83	10120.6	7713.38	8916.79	12526.4	10324.6	8697.05	9240.02	9184.98	9018.16	6120.65	9106.93	10812.9	12273.3	9706.55	7167.46	9654.29	7629.5	10855.7	9828.28	10580.3	7813.34	9267	8886.2
VIT_05s0062g01080	Translation initiation factor eIF-3 subunit 8	vv23013RNA_transport	8587.69	7668.61	7721.24	6564.89	7438.39	7486.98	7925.34	7007.8	7502.93	7786.39	7993.33	7617.81	8066.02	8083.67	8265.29	7273.53	7744.12	7913.73	10418.1	9157.59	9970.4	8068.65	9553.05	8541.51	9488.79	8817.02	9766.12	12352.8	10183.1	10732.2	9521.95	8829.14	8435.82	11072.7	11819.6	9561.9
VIT_07s0031g01650	Programmed cell death 2 C-terminal domain-containing protein	0	4839.33	3738.97	3814.14	3897.73	4137.39	4201.27	3788.53	3988.11	4060.09	3554.17	3736.53	4188.87	4542.9	4017.33	3953	4636.94	4689.34	5057.16	5039.38	4273.69	4002	5209.65	3899.46	4757.28	5115.17	5389.01	5152.82	5538.61	5734.82	6711.42	5437.57	5021.92	4723.58	6836.99	6634.28	6468.85
VIT_05s0020g02500	Unknown protein	0	3898.48	3913.53	3681.31	3283.48	3209.3	4560.94	5692.23	5270.76	4890.61	5314.8	4838.79	5298.03	2753.63	3573.89	2641.2	5124.93	4634.68	4611.31	3895.66	3328.41	4016.03	3347.25	3012.67	3078.43	4903.91	4961.66	4999.91	1671.1	2992.76	3430.43	4028.19	3845.78	3611.31	1852.92	2943.87	2015.49
VIT_11s0016g03050	MATE efflux family protein	vv50125Porters_cat_66_to_94	389.886	294.536	326.443	302.636	356.532	330.19	262.825	258.346	228.394	142.266	223.226	279.541	188.541	281.305	124.613	156.982	216.834	201.552	122.826	200.253	234.286	193.42	150.426	240.024	668.88	576.317	615.232	195.201	304.812	353.726	418.114	385.433	446.109	209.801	235.444	222.592
VIT_10s0003g02200	Protein kinase PKN/PRK1	0	12663.2	11888.3	11469.5	11056.6	11750.8	11490.9	11045.1	11185.4	10427.2	10155.2	10991	10328.6	13281	12702.1	13099.2	11580.8	12064.6	12215.3	12277	12917.6	13889.7	13019.3	14613.3	13274.1	14837.1	14256.8	14562.1	17683	14307	17216	13714.3	13567.4	11722.8	15036.6	13549.9	13964.9
VIT_17s0000g05120	ABC Transporter (VvTAP2 - VvABCB22)	vv52010ABC_transporters	13143.9	15330.4	15394.5	15326.3	16047.9	15940.7	15085.8	14486	15243.3	14064.1	14143.4	15811.6	16112.6	13636.5	13645.5	11352.1	12766.2	12741	11776.8	13316	13770.4	11427	11390	10008.5	15775.5	14800.4	15942.8	9068.61	11744	9242.48	14450.9	13766	14839.5	9996.39	11863.1	9544.35
VIT_07s0005g00450	Unknown protein	0	11041.9	9572.42	9450.32	9831.06	10220.9	10783.4	9452.35	7515.31	8449.3	9000.04	7882.69	9196.32	9760.86	8840	7603.63	6802.09	8363.94	6991.16	7055.59	6266.84	7801.2	6393.89	6368.94	6016.68	11817.9	11535	11490.2	8352.67	8115.36	9442.64	8957.66	8520.57	9174.91	7569.52	8753.35	7162.87
VIT_12s0028g03140	Transducin protein	0	3541.7	3561.67	3639.68	3147.58	3532.67	3342.75	2873.34	2913.88	2519.51	2512.59	2686.06	3037.2	3692.93	3349.83	2980.71	3005.09	3215.73	3399.36	2978.12	3054.88	2919.83	3090.62	3350.25	3593.57	3856.86	4170.79	4196.51	4390.24	4266.93	4594.92	3429.35	3873.79	3085.85	3896.27	3952.57	3759.42
VIT_14s0006g01430	Pentatricopeptide (PPR) repeat-containing protein	0	3783.44	3611.55	4194.32	3577.19	4371.58	4187.67	4112.92	3832.68	3878.28	4086.63	3470.53	3885.4	3488.84	4066.54	3443.29	4228.9	4098.32	3864.84	3309.25	2974.95	2970.2	4366.37	3996.29	3828.48	4920.73	4364.27	4518.95	4626.34	5932.15	5538.74	4490.03	4893.63	4427.23	5650.12	5306.86	5040.21
VIT_14s0006g02800	Unknown protein	0	1309.51	1433.76	1560.92	1229.12	1170.02	1069.62	951.286	987.095	911.858	1045.81	945.423	906.241	949.802	983.948	918.651	475.656	766.609	733.153	664.811	726.411	667.428	448.029	639.501	555.076	954.227	787.429	1140.63	895.018	766.513	744.675	752.096	625.062	672.496	726.593	957.789	487.323
VIT_10s0042g01390	Pentatricopeptide (PPR) repeat-containing protein	0	438.645	356.544	397.91	270.389	370.642	377.226	416.151	419.475	389.001	379.507	372.947	385.656	383.092	403.689	192.973	657.962	452.287	499.855	595.382	421.019	366.263	663.269	483.531	802.334	538.1	541.511	591.185	812.512	908.397	790.103	532.953	713.325	567.229	931.895	678.329	927.485
VIT_12s0035g00700	Unknown protein	0	2254.49	1979.26	1876.7	1965.08	2213.84	2053.06	1460.38	1278.63	1497.5	1230.48	1495.9	1632.26	2159.19	2087.51	2010.36	2016.41	1718.65	2031.52	1712.78	1671.27	1455.7	1430.64	1651.1	1333.45	2259.3	2199.91	2400.35	1882.49	1677.87	1998.85	1393.34	1371.79	1562.25	1884.69	1901.21	1653.36
VIT_00s0580g00020	No hit	0	1370.9	1312.92	1004.61	997.584	918.011	909.228	1073.27	1122.32	1095.01	1229.05	1194.74	1235.43	1240.16	1191.79	1113.64	990.397	871.309	1118.11	1666.63	1587.84	1320.12	1510.1	1721.73	1698.84	1056.53	1057.75	1197.31	1548.2	1108.58	1510.21	996.903	1052.72	896.403	1651.57	1579.03	1512.87
VIT_18s0001g13920	Unknown protein	0	5545.37	5246.15	4492.38	4151.2	5148.57	4759.65	5094.45	5173.53	5126.05	5628.07	5104.22	5420.37	4407.91	4272.59	4477.03	3633.26	3609.96	3817.02	4661.51	4790.95	4336.49	4931.58	5072.03	4310.97	5807.22	5459.65	5468.52	5212.77	5318.69	5968.12	5864.69	5349.81	5427.23	6203.92	5924.94	6216.71
VIT_04s0023g00280	Unknown protein	0	1502.93	1173.01	1203.95	1230.7	1455.71	1270.59	2034.62	2159.31	1922.27	1713.8	1863.98	2063.78	1298.94	1247.01	1764.82	1427.9	1087.45	1227.6	1825.99	1957.02	1865.25	1550.49	2002.53	1771.03	1273.33	1345.34	1406.89	1206.62	1294.03	1523.93	2025.48	2158.14	2287.61	2072.79	1666.43	1912.26
VIT_05s0020g00930	Soluble diacylglycerol acyltransferase	vv10561Glycerolipid_metabolism vv50124Porters_cat_30_to_64	8947.62	9051.78	8105.79	9713.94	9559.24	9545.04	9466.77	8769.84	9023.06	7481.1	6946.14	7747.79	6549.85	6848.9	5739.72	6212.92	8044.37	6753.46	5946.2	4577.55	4607.35	6071.08	3003.77	5057.2	10274.8	10554.2	10759.6	9038.79	7638.05	5988.48	7753.94	8076.61	7609.07	6796.51	6440.13	6884.02
VIT_07s0104g00080	Unknown protein	0	1916.22	1843.6	1514.51	1423.52	1232.09	1401.46	1261.17	1321.36	1217.27	1364.17	1272.19	1235.36	1430.06	1226.5	1350.33	711.125	783.56	885.851	1056.79	1226.57	1133.82	789.291	1138.84	959.849	971.514	1108.99	1230.96	763.365	694.83	1182.21	882.692	1089.8	864.6	949.72	846.339	874.784
VIT_02s0025g05130	High mobility group HMG-I and HMG-Y, DNA-binding	vv60035HMG	3668.88	3831.04	3333.93	3145.83	3422.91	3509.44	3822.02	3922.28	3425.79	4019.07	3890.53	3516.71	5474.63	4696.72	4118.05	5264.49	4971.41	4723.96	4630.66	4725.21	3749.38	4921.79	5174.8	4707.36	4863.08	4926.19	4553.97	3712.59	4684.05	4556.28	6005.94	5965.59	4833.47	5962.46	5774.19	5603.33
VIT_15s0024g01020	Amidase	vv10220Urea_cycle_and_metabolism_of_amino_groups vv10360Phenylalanine_metabolism vv11002Auxin_biosynthesis vv50133Primary_active_transporter_cat_A9_to_A18	1052.69	1142.07	1007.83	882.244	1055.67	1139.54	1252.2	1151.54	1516.97	1277.25	1180.51	1364.64	1091.14	1097.18	835.45	1193.84	1243.15	1032.66	1561.32	1593.16	1523.73	1829.5	1364.51	1669.09	1063.12	1106.25	1220.77	1282.53	1203.82	1518.22	1385.69	1277.45	1279.69	1972.24	1760.96	2028.06
VIT_08s0040g03370	Pentatricopeptide (PPR) repeat-containing	0	1808.87	1373.68	1502.42	1365.53	1592.5	1568.28	1438.52	1432.28	1297	1200.02	1447.3	1445.23	1489.83	1650.45	1106.96	2088.95	1583.04	1823.48	1672.04	1608.6	1268.27	1908.1	1296.26	1584.94	2109.9	1979.68	1958.8	3006.53	2469.36	3014.42	1764.34	1575.22	1388.47	2848.49	2200.67	2640.06
VIT_04s0023g03020	Serine carboxypeptidase S28	0	5329.9	6023.44	5510.77	6017.35	5565.07	5740.53	6856.27	6320.66	7019	7189.31	6921.57	6530.75	6159.2	6576.21	6382.76	5822.76	5761.67	6309.17	7320.12	8140.34	6645.68	7336.65	8505.48	7247.95	4299.51	4565.6	4765.51	4763.78	5502.05	5388.98	6321.77	6322.26	5181.07	6349.59	5748.32	6563.78
VIT_01s0011g05280	Unknown protein	0	3227.55	4020.98	4116.96	4362.28	4091.16	3873.23	4618.81	4123.62	4522.98	4137.77	4279.96	3812.1	3612.91	3782.24	3447.14	3316.99	3937.94	3432.83	3300.99	3212.91	3227.17	3287.6	3423.2	2902.92	2649.1	2718.55	2643.47	3269.41	3157.39	3048.2	3058.74	2981.75	3117.2	3297.43	3729.07	3181.12
VIT_02s0241g00020	Unknown	0	749.349	833.342	654.881	539.547	563.45	537.524	330.042	375.478	298.063	461.639	404.776	280.13	784.889	562.369	567.431	379.07	378.239	511.624	402.642	322.153	278.987	314.368	469.921	339.363	875.906	755.37	893.428	427.34	521.619	483.821	539.289	376.458	332.511	384.65	533.574	324.52
VIT_08s0007g03380	Pentatricopeptide (PPR) repeat-containing protein	0	462.382	454.013	442.964	403.805	486.48	491.609	505.009	452.507	520.506	466.571	472.03	448.248	359.001	487.611	285.761	544.797	405.976	529.063	599.693	404.099	337.511	642.207	385.623	649.377	679.825	629.07	617.05	1179.43	831.873	915.047	520.394	515.138	424.478	968.02	843.715	990.7
VIT_00s1205g00020	Trehalose-phosphate synthase 1	vv10500Starch_and_sucrose_metabolism	2156.91	4744.66	4997.26	4442.35	4448.74	4660.53	4475.9	4434.38	4123.33	3471.98	4866.78	3291.48	3462.46	3334.84	2111.78	4047.37	4225.66	3928.6	2292.55	2328.24	2870.97	2460.69	1135.79	1928.93	5862.34	5898.24	6591.38	3543	6433.36	3710.1	8157.52	6606.18	7519.98	2687.36	3100.81	2339.62
VIT_19s0015g01520	No hit	0	970.468	1288.1	1168.13	1123.95	1183.47	1168.84	1778.1	2001.67	1876.89	1721.66	2065.7	1578.16	1392.06	1637.05	1638.54	1807.42	1833.22	1488.86	2303.47	2152.74	2676.11	2593.9	2345.78	2518.16	1148.39	1477.32	898.706	1214.15	1123.73	732.754	1254.55	1236.51	1566.55	1481.62	1027.35	1964.67
VIT_16s0039g02020	Cellulose synthase CSLD3	vv40006Cell_wall	4585.82	6897.8	5904.98	5284.11	6535.94	5594.43	4523.11	4601.46	4688.39	4913.56	4325.05	4415.92	3382.44	3142.3	2595	2514.3	3586.83	2906.08	3434.25	2350.2	3039.84	3253.78	3485.37	3178.41	3806.16	3750.7	3524.26	3642.57	3745	3468.55	4150.41	3420.17	2719.09	3205.36	3872.86	2955.69
VIT_02s0025g01430	Zinc finger (C3HC4-type ring finger) family protein ATL1E	vv60078Other_zf-C3HC4	10161.1	9783.56	9818.2	9632.2	8533.82	8264.56	6517.64	6720.1	6765.81	8208.61	7891.81	7230.39	7199.22	7860.16	8218.56	4501.03	7890.75	5605.76	4950.83	3895.56	4703.75	3511.94	4867.19	3407.5	7097.36	7389.7	7188.66	3528.31	3805.91	3657.51	4616.13	4151.47	3140.71	1989.34	6537.55	1902.49
VIT_17s0000g08970	Proline-rich family protein	0	6691.58	7890.38	7167	7083.6	7948.14	7452.27	6501.14	7121.47	5648.07	6287.86	7271.82	7116.54	9198.62	9809.01	9483.58	9611.28	8688.74	9604.93	9736.76	9091.25	8171.03	9853.48	9378.9	9198.48	9593.79	9400.91	9269.34	10181.7	9886.94	8106.38	9011.51	8878.99	9937.9	10158.1	9443.1	9964.21
VIT_08s0007g02770	IAA-amino acid hydrolase 1 (ILR1)	vv11002Auxin_biosynthesis	476.04	420.69	433.49	324.463	436.885	420.632	511.442	503.608	626.144	488.544	598.208	516.205	507.409	487.839	223.375	493.967	452.358	611.8	718.425	521.41	401.226	882.972	582.449	770.155	553.352	426.485	545.092	1211.35	986.814	1016.94	819.76	578.462	701.497	1285.23	1132.77	970.634
VIT_14s0068g01710	Metal-nicotianamine transporter YSL6	vv50125Porters_cat_66_to_94	7091.92	7021.77	6520.56	6633.44	6279.74	6693.78	5419.44	5232.05	5500.22	7080.14	7069.45	5680.02	7971.05	6388.66	6809.31	4637.76	6139.55	4974.75	5100.59	4368.68	4422.5	4839.82	4763.4	3483.36	6461.06	6007.63	6115.89	4078.5	3694.22	4808.14	5943.85	4561.88	4957.46	3806.69	4417.95	3665.69
VIT_13s0019g04440	Zinc finger (C3HC4-type ring finger)	vv60078Other_zf-C3HC4	275.869	310.631	375.276	253.474	384.564	471.927	695.54	701.294	593.819	578.008	590.964	521.022	145.135	224.444	161.66	185.4	250.794	241.302	235.598	317.601	365.361	336.422	185.005	265.706	267.116	301.679	307.45	343.701	209.412	389.173	507.277	305.824	485.438	313.121	416.779	338.605
VIT_09s0054g00450	HEN4 (HUA enhancer 4)	vv30009Flower_development	2081.89	1913.49	1814.67	1787.49	2219.14	1812.13	2214.18	2367.06	1893.34	1978.13	2037.11	1971.22	2932.1	2643.96	1841.83	2653.06	2147.7	2534.32	2845.82	2658.79	2720.12	3364.82	3711.7	3286.59	2380.22	2112.93	2289.99	3543.65	3175.4	2950.26	2414.55	2479.82	2153.92	2914.47	3053.37	3086.74
VIT_04s0023g02570	Peroxidase 72	vv10360Phenylalanine_metabolism vv10680Methane_metabolism	345.52	281.678	200.38	295.016	307.091	346.574	151.341	126.807	134.611	177.779	100.165	168.418	278.443	220.172	264.774	157.674	243.724	225.662	105.854	160.665	234.941	152.82	222.444	170.415	374.161	399.597	441.7	363.156	261.862	387.723	134.415	180.687	127.263	250.517	211.3	248.11
VIT_17s0000g07830	Asp/Glu racemase; Tetratricopeptide helical	0	193.355	129.157	144.053	124.08	185.3	88.4898	205.423	184.513	187.833	154.702	190.177	299.213	135.687	154.277	86.0104	172.481	136.227	168.488	241.06	203.791	90.3444	245.282	132.435	164.099	266.326	307.054	373.897	370.337	332.125	275.42	394.074	377.93	451.172	491.714	375.988	475.069
VIT_08s0058g00860	Unknown protein	0	5758.84	5901.92	5286.96	6542.16	4877.64	5535.05	6349.75	6765.49	7182.88	6268.52	6622.18	6568.55	4793.79	5357.56	5417.9	6521.24	5809.59	6475.69	7528.38	7182.08	7264.63	7210.44	7020.42	7462.34	4100.93	4715.64	4067.25	5432.33	4320.22	4636.66	4399.42	4130.22	4995.9	4374.81	5539.25	6217.16
VIT_12s0034g01110	Unknown protein	0	257.49	123.188	163.115	107.49	180.648	132.691	331.929	260.728	331.358	343.609	252.941	270.868	218.627	306.285	247.582	205.613	245.033	181.188	374.251	365.577	474.449	323.701	321.3	401.283	392.317	213.264	261.495	306.224	189.572	303.115	271.566	185.402	178.801	531.722	533.968	525.616
VIT_00s0370g00070	Epoxide hydrolase	0	2219.95	2303.14	1861.45	1984.29	1650.3	1865.04	1270.81	1155.9	1174.41	1403.11	1139.99	1150.88	1610.41	1641.46	1298.04	1663.12	1643.27	1699.87	1080.72	1028.53	1048.2	1102.12	1826.22	1527.24	1784.67	1649.8	1681.14	1804.29	1599.98	1810.38	1256.56	1105.55	888.358	1277.84	1525.14	1221.56
VIT_18s0001g10770	Unknown	0	558.633	499.393	451.517	480.774	614.33	520.959	922.863	774.634	982.812	1021.18	996.019	982.867	516.374	460.515	413.509	427.155	298.618	547.107	1069.6	837.661	913.167	752.363	985.184	1128.83	634.398	413.324	562.194	228.363	457.725	550.745	669.781	718.648	695.963	886.403	705.49	679.665
VIT_04s0008g05690	Meprin and TRAFy domain-containing protein	0	7525.24	8648.57	9177.05	8848.92	8611.03	8963.27	8217.06	8464.03	6999.73	8059.35	8102.3	7439.07	7840.45	8165.04	7091.35	6553.62	7097	6665.88	6235.07	6451.43	7196.08	6684.91	6453.55	5747.15	6934.67	7397.01	7405.08	6174.66	6514.35	6539.58	7040.96	6184.9	6955.17	5463.3	5444.1	5373.9
VIT_04s0008g01010	No hit	0	11707.4	10379.7	9236.5	9171.64	9056.73	9081.65	10005.2	9083.53	10512.3	9962.4	10005.6	10575	9194.64	10354.8	12364.1	10728.6	9796.57	10306.6	11487.9	12411.4	10773.3	11120.5	12886.6	11173.7	11500.6	10912.1	11460.4	14692.7	12258.3	15770.9	12707	12930.1	11006.5	17033.5	15830.4	17499.9
VIT_00s0366g00020	CRK10 (cysteine-rich RLK10)	0	6369.96	5523.61	5487.12	6678.75	6087.05	6487.95	5833.42	5643.23	6330	6370.71	6184.5	7025.2	4979.53	6345.73	5855.29	11076.2	8527.52	9354.7	6305.86	6365.52	5596.28	6084.83	4237.57	4956.49	5669.44	5147.35	6075.51	6106.69	6062.57	7758.97	4161.64	4373.98	4444.54	5518.62	5536.06	5387.17
VIT_00s0174g00060	No hit	0	50.1671	35.7342	44.4304	35.1432	63.0535	30.3187	135.969	169.022	157.703	126.061	139.18	143.753	64.2773	38.4124	74.3683	66.0042	52.1614	35.4364	187.109	153.979	134.052	159.695	108.257	208.043	103.238	36.7935	44.3328	19.6217	77.503	104.543	178.787	198.117	242.464	115.905	131.887	194.669
VIT_08s0040g02880	Unknown protein	0	2626.47	2442.04	2183.33	2367.68	2030.95	2170.74	2032.13	1634.37	1859.64	1646.14	1691.8	1701.29	2399.43	2228.26	2429.29	1450.33	1662.74	1559.09	1747.01	1859.37	1759.77	1361.56	1645.3	1280.5	2352.03	2243.43	2349.66	1482.96	1590.02	2049.75	1791.67	1562.08	1865.56	1439.35	1757.57	1457.58
VIT_07s0031g01360	EMB2453	0	796.771	654.928	593.842	613.461	692.578	665.963	806.608	917.866	654.144	690.707	633.602	734.614	745.035	666.405	618.6	696.38	637.309	790.069	627.725	733.4	584.287	711.147	740.836	659.462	808.875	749.346	841.166	1464.75	971.401	1115.28	742.356	762.758	693.667	1266.23	1118.65	1202.56
VIT_01s0026g02470	Zinc finger (C3HC4-type ring finger)	vv60078Other_zf-C3HC4	2952.74	2607.25	2555.64	2077.2	2278.17	2683.11	1743.92	1744.2	1812.47	2263.2	1798.23	1662.66	1880.89	1502.35	1899.19	1440.39	1411.53	1427.17	1601.12	1361.67	1444.57	1214.95	1618.01	1537.92	1536.67	1707.68	1591.76	1327.96	1304.59	1776.69	1495.12	1365.25	1153.92	1774.12	1618.72	1500.26
VIT_18s0001g05020	Senescence-associated protein	0	18175.4	16309.1	16673.6	17190.2	16536.1	15174.6	14067.6	14647.2	14715.8	13382.8	16292.9	14706.8	14269.6	14238.9	13595	7136.66	12341.7	10772.4	12786.5	12985.8	12760.2	10449.5	8914.33	10495.1	19528.8	18004.3	21118.5	12033.9	14687.5	10894	16295	15807.2	17267.4	11384.9	13567.1	11217.8
VIT_05s0029g00040	Cyclin-dependent kinase inhibitor (KIP-related protein 4)	vv44110Cell_cycle	2374.57	2273.33	1927.85	2129.42	2373.32	2064.62	3209.91	2860.92	3013.84	2793.86	3012.2	2891.8	2181.04	1919.92	2072.1	1975.82	1976.72	1993.35	2657.28	2732.25	2175.37	2581.95	3120.86	2500.51	2527.89	2451.8	2796.09	1457.57	2057.78	1967.31	4111.13	2990.47	3571.4	2284	2500.62	2366.22
VIT_07s0129g00020	Glycosyl hydrolase family 43 protein	0	4652.78	3901.03	3439.96	3727.31	3691.81	4095.26	3627.09	3460.56	3434.04	3285.16	3324.33	3759.5	4495.12	4187.25	3994.46	3582.73	3435.45	4156.54	4316.42	3906.36	3411.98	5187.29	4499.96	4417.18	4565.21	4642.49	4381.22	6213.08	5090.54	5939.6	3827.64	4055.27	3501.82	6033.27	5631.19	5398.57
VIT_12s0035g01940	Unknown protein	0	5342.67	5099.15	5230.23	5229.2	4692	4012.76	5910.17	6075.81	6572.74	6429.22	6698.73	6284.77	5326.55	4758.67	5308.99	4197.83	4544.71	4571.14	7338.24	6449.78	7102.28	5705.41	5903.02	6988.69	4830.77	4272.68	4548.44	5305.53	4642.56	5430.05	5535.11	5731.29	6409.18	6245.87	6564.99	5905.52
VIT_14s0030g00600	Copine BON3 (BONZAI 3)	0	1614.04	1592.6	1462.3	1381.33	1343.51	1695.74	1031.4	1090.22	1031.44	995.302	1006.61	1121.53	1327.79	967.539	988.903	969.01	806.595	1043.75	828.435	781.974	897.482	903.73	1131.54	947.409	1566.08	1662.02	1598.75	748.232	1176.03	1203.82	1463.85	1599.17	1391.9	1265.51	1262.73	1237.2
VIT_19s0014g00930	Unknown protein	0	1113.72	740.255	921.042	894.106	1093.67	863.33	789.547	750.99	532.989	442.357	608.646	610.176	769.339	1033.44	559.307	1356.79	1034.97	1403.73	820.238	748.003	480.877	835.73	666.759	1059.06	1069.59	1143.58	1259.5	1549.33	1927.3	2456.59	740.073	693.943	628.87	865.845	664.411	829.387
VIT_19s0090g00030	Serine/threonine Protein kinase BNK1	0	267.323	202.785	189.833	144.435	181.441	226.924	161.244	156.435	143.892	125.797	121.287	125.238	253.048	176.833	99.0228	160.951	188.369	168.037	251.101	237.992	158.447	168.144	196.366	259.657	380.832	345.563	406.001	217.746	302.375	385.139	263.143	286.102	233.546	445.504	365.998	427.425
VIT_03s0063g00850	RNA-binding protein 47B (ATRBP47B)	0	10329	12626	11103	11108.8	11210.7	10889.4	11762.3	10736	11582.8	10857.4	10408.1	10716.5	13122.4	11818.7	13036.1	13131.6	13031.5	11519.3	11332	11915.1	11094.9	12765.1	13211.7	13023.5	13932.8	15637.9	13311.5	17121.4	13864.7	14930	13726.9	12763.2	12900	15838.4	16204.9	16716.5
VIT_11s0016g03150	TRNA a64-2'-o-ribosylphosphate transferase	0	471.425	553.378	405.716	301.331	477.55	396.551	590.103	472.975	482.047	411.564	426.665	402.526	545.071	529.994	318.794	452.916	308.236	323.873	487.437	542.142	341.443	417.378	647.295	538.341	651.997	672.872	748.269	750.356	751.184	726.327	621.553	700.824	675.268	946.126	919.392	1025.3
VIT_07s0129g00160	Ribosomal protein L26 (RPL26A) 60S	vv23010Ribosome	9071.51	8112.11	7105.14	6485.4	6100.53	5904.8	6340.78	6594.97	6511.65	7282.59	6048.13	5868.9	7163.73	5947.34	8776.76	5137.81	6872.19	6544.94	7061.26	8518.39	6616.9	6497.9	7796.68	6934.94	9170.1	8837.05	8472.61	13667.6	10069.2	11536.6	8032.29	7837.64	7269.32	11240.7	11022.4	10077.5
VIT_07s0104g01710	HAK5 (High affinity K+ transporter 5)	vv50125Porters_cat_66_to_94	315.223	285.867	308.527	299.399	322.557	350.875	173.407	227.789	166.221	127.656	162.448	222.509	237.91	203.088	275.457	226.424	312.755	258.161	114.246	175.505	197.008	121.527	173.167	99.2645	416.184	353.926	422.722	85.6739	193.606	177.048	209.853	231.555	196.678	134.233	164.085	129.772
VIT_12s0057g00390	Exopolygalacturonase	vv40006Cell_wall	1650	3178.25	3071.31	3055.64	3143.69	3289.66	6729.72	6235.06	6238.51	4441.96	4999.04	4740.37	3380.64	3058.64	2631.17	3349.36	2991.7	2966.6	3570.18	4563.8	4013.85	4048.32	4751.27	5019.9	3676.54	3821.31	4031.5	1421.02	4125.67	1988.85	6663.37	7163.41	8851.85	4533.91	3841.03	4569.71
VIT_15s0048g01390	Gibberellin receptor GID1L3	vv30010Gibberellin_signaling	1000.06	883.322	914.341	829.187	760.008	898.312	577.266	570.831	518.827	572.321	618.409	749.824	494.533	540.023	502.716	406.735	636.026	437.879	425.615	506.356	420.858	468.57	473.649	599.233	667.325	596.35	581.589	593.7	492.677	588.549	520.233	527.9	435.323	464.797	602.557	517.652
VIT_02s0012g00990	LOL1 (LSD ONE like 1)	0	423.01	229.661	305.788	350.174	385.688	392.312	1214.86	964.825	1181.83	572.263	424.205	762.457	267.284	326.547	222.926	558.564	353.791	714.892	558.019	488.461	542.778	598.775	178.366	724.031	372.129	317.084	450.079	1649.8	937.706	1398.64	479.635	413.917	372.507	833.581	858.12	920.39
VIT_16s0039g01200	Receptor serine/threonine kinase	0	5020.85	5138.24	5429.26	5414.43	4795.15	5412.17	4500.63	4140.03	5418.71	4227.67	4817.2	5197.48	4198	4275.74	3740.03	3960.4	4628.86	4533.33	3908.28	3140.48	3944.5	3863.25	3737.19	3627.04	3882.65	4127.21	4551.24	2700.62	3818.25	2912.76	2933.78	2479.79	3138.48	2771.36	3418.3	3379.42
VIT_08s0007g03590	LRR and BTB/POZ domain-containing protein FBL11	vv60093TRAF	141.925	390.79	482.031	512.162	479.938	448.593	1064.17	999.944	1101.66	836.666	1044.23	800.653	411.609	518.37	525.777	520.214	667.438	520.112	654.016	802.344	867.833	872.323	742.836	957.676	397.71	435.978	457.44	499.846	463.926	189.147	1219.81	1070.07	1457.44	736.186	658.574	726.54
VIT_14s0060g00850	Thylakoid lumenal 21.5 kDa protein, chloroplast precursor	0	2428.65	1763.51	1758.92	1749.73	1843.48	2018.14	2600.23	2172.57	2360.09	2016.19	1973.86	2133.45	1678.35	1609.43	1471.53	1906.92	1829.16	1823.71	2469.75	2355.58	1982.33	2481.96	1788.04	2422.36	1928.87	1922.91	2041.73	3563.31	2933.18	3140	2028.5	1872.37	2011.07	3239.56	2549.47	3179.51
VIT_04s0008g03010	Aspartyl-tRNA synthetase	vv10252Alanine_and_aspartate_metabolism vv20970Aminoacyl-tRNA_biosynthesis	5934.94	7280.89	6426.47	5949.65	7462.36	6992.44	8657.7	7078.59	6801.27	7718.82	7851.91	7536.03	7816.06	7558.52	6904.18	8014.83	7690.53	7550.62	8231.69	6903.66	9665.43	8453.31	9028.43	8513.96	11003.1	10084.6	9638.46	11329.7	10687.6	9198.31	11064.2	9524.85	10552.4	11167.7	13633.1	10666.1
VIT_14s0030g00570	Copine BON3 (BONZAI 3)	0	1203.24	1579.69	1351.14	1355.25	1375.12	1528.4	1331.66	1144.13	1119.93	974.242	1117.71	1168.08	1263.91	1086.78	1061.24	902.004	938.246	899.54	802.096	812.919	1018.48	819.003	1040.33	941.992	1644.75	1626.78	1689.97	727.129	1337.22	1117.94	1803.31	1672.85	1696.18	1305.91	1432.14	1415.48
VIT_08s0032g01110	Axial regulator YABBY2	vv60019C2C2-YABBY	6436.84	6329.95	6234.55	6630.03	5995.04	5721.17	4611.9	4528.47	4755.12	5637.07	5327.02	4729.31	5467.45	5002.35	5929.44	4873.77	5265.84	5141.05	3318.16	4676.29	4456.62	3372.11	3960.42	3529.71	5791.67	6334.3	6091.65	4952	4823.28	4706.49	4341.38	5043.01	4555.4	4337.26	4751.55	3674.7
VIT_17s0000g02610	Ribosomal protein L22 50S	vv23010Ribosome	6686.15	8942.61	17774.5	17862	16844.6	15499.9	20958.8	21806.8	21063.5	19097.4	18649.7	17661.4	11464.8	11609.2	10288	11759.5	17401	11411.2	11332.8	13305.1	10690	10730.6	4704.76	11428	6552.38	6336.4	6771.95	12051.2	15107.7	9872.36	20403.5	21288.9	21246.1	8531.27	6280.97	7727.29
VIT_08s0056g01180	Unknown protein	0	901.782	958.702	798.909	875.451	763.679	831.213	923.172	911.819	707.283	699.321	718.963	655.843	980.024	915.361	756.88	860.51	777.463	925.963	821.958	928.071	873.538	926.061	995.699	820.477	1209.6	1263.93	1137.25	1483.23	1217.6	1162.8	851.14	828.192	809.852	1300.89	1075.28	1196.02
VIT_04s0069g00670	Glutamate receptor 2.8	vv50101Channels_and_pores	1791.95	1306.83	1777.96	2064.5	1480.97	2031.74	1347.74	1379.62	1639.1	1505.27	1738.6	1847.39	2038.7	2065.64	2031.49	3325.6	3360.69	3151.11	2015.99	1738.54	2283.25	1931.64	1384.24	2107.38	1612.35	1588.73	1535.88	3111.87	3147.78	3201.47	1083.39	1358.16	1719.99	2230.03	1499.9	2505.31
VIT_17s0000g06240	Unknown protein	0	5139.8	4334.83	4667.96	4152.47	3833.49	3532.46	4544.52	4557.34	4485.56	4150.16	4771.85	4215.6	4813.22	4739.08	4956.66	4302.88	4601.37	4398.72	6089.11	6267.71	6567.92	4452.76	5038.76	5810.8	4922.14	5073.57	5228.79	5380.57	5838.42	6408.63	4508.12	5033.86	4425.61	6123.19	5749.29	5885.26
VIT_19s0015g00300	KCO1 (two pore K channel)	vv50101Channels_and_pores	563.875	389.933	309.567	249.727	430.838	340.487	354.508	286.963	352.04	495.851	364.69	259.122	532.06	367.933	415.941	338.925	332.322	425.258	401.846	413.186	353.884	312.952	331.616	362.943	446.302	555.314	531.03	938.006	703.327	1024.44	566.732	585.285	502.702	758.199	876.325	666.49
VIT_05s0094g00450	Ribosomal protein L51/S25/CI-B8	vv23010Ribosome	3191.82	2423.32	2965.22	2680.47	2550.42	2096.8	2351.87	1935.34	2073.85	2503.63	2108.02	2204.17	2647.74	2818.38	2964.87	2284.49	2390.21	2550.57	2435.81	2420.72	2240.47	1957.52	2047.19	2437.84	2896.67	2787.48	3004.7	5006.25	3616.49	4305.18	2556.95	2491.29	1977.87	3007.29	2971.63	3426.95
VIT_16s0039g01560	PLATZ transcription factor	vv60049PLATZ	15280.4	16029.8	15910.8	16432.2	14877.6	14333.7	13327.8	12465	14154.4	12849.6	13261.7	13061.1	18561.6	17990.2	16301.2	15495.8	14790.2	15663.2	14153.1	13648.2	13314.9	12921.6	14418.3	11429.2	16175.6	15644.4	16929.7	10013.3	11725.6	9940.92	14141.9	14012	14765.6	8981.59	12806.6	9550.44
VIT_16s0050g02450	Proline-rich cell wall protein	0	11655.7	10209.6	10802	9905.66	10826.8	9584.6	9728.5	10944.9	9203.93	10136.6	11352.4	9783.8	12810.2	11755.9	13116.6	12405.4	12329.9	11905.9	14524.6	14388	14298.8	12395.1	13497.5	14593.2	13653.1	13004.7	13795.6	15652.6	13104.5	13413.4	12006.5	13264.7	13235.9	15487.2	13554.5	14476.9
VIT_03s0063g01030	Peptidyl-prolyl isomerase D (cyclophilin D)	vv34020Calcium_signaling_pathway	2745.91	2312.79	2481.64	2256.16	2728.04	2328.49	2500.36	2441.27	2297.56	2183.93	2259.93	2547.01	2508.17	2441.93	2340.84	2340.35	2308.33	2469.51	3058.42	2736.41	2640.07	3047.28	3347.33	3532.67	2553.9	2583.18	2983.67	3799.3	3186.08	3576.31	2783.94	2980.93	2768.08	3436.89	3225.19	3359.79
VIT_16s0050g00080	Remorin	0	22258	23126.9	22567.9	22527.9	20562.9	21334.3	19838.1	19126.1	19218.9	18141.8	19717	19422.4	24283.2	23306.8	21477.4	19928.4	18852.5	20896.1	19226.1	21620.8	17927.6	16713	16928	18774.4	23379.1	24759.8	25872.9	16956.1	18290.8	18913.9	17888.5	19020.9	21188.2	15252.9	15990.8	15777.3
VIT_19s0014g04720	Unknown protein	0	324.004	234.777	169.09	206.005	230.135	180.42	225.765	249.178	300.175	276.125	244.859	245.076	260.587	226.045	218.239	160.355	163.308	161.062	390.158	319.058	368.001	308.245	236.315	380.086	290.449	260.288	227.366	320.782	178.62	209.944	334.73	303.019	368.676	542.558	526.16	481.15
VIT_15s0021g02250	MADS-box agamous-like 80	vv60042MADS	187.354	268.95	720.277	613.159	695.397	605.341	1127.6	884.63	1076.77	726.329	890.542	1033.84	452.131	521.49	286.568	393.419	652.403	387.291	515.097	530.91	495.171	516.295	330.478	559.734	437.676	514.516	432.123	1252.14	639.563	700.089	1737.36	1598.51	1856.97	949.933	718.622	944.614
VIT_05s0051g00140	RRS1 (resistant to ralstonia solanacearum 1)	vv34627R_proteins_from_Plant-pathogen_interaction	1062.24	1830.35	1802.72	1873.14	1358	1788.18	2005.61	2292.02	2109.65	2158.51	2372.58	2437.28	1671.53	1648.17	1690.8	1784.37	1563.7	1611.39	2035.59	2209.59	1908.04	2055.55	2294.55	2288.51	1401.15	1553.17	1531.49	977.48	1154.61	876.299	1820.09	1922.42	1909.33	1631.9	1374.49	1724.81
VIT_04s0023g03260	Cellulase2	vv40006Cell_wall	471.518	1145.54	740.237	533.567	361.586	470.908	812.277	771.991	574.41	358.737	552.906	617.211	795.807	593.848	689.698	831.063	634.16	622.797	981.544	1182.52	740.939	1100.76	1744.33	868.386	2788.43	2290.05	2651.65	267.504	1144.96	468.685	2531.53	2270.2	1327.22	783.745	986.909	853.796
VIT_02s0012g00570	Pseudo-response regulator 2 (APRR2) (TOC2)	vv30007Cytokinin_signaling vv60006ARR-B	10603.7	12952.9	13040.4	12029.7	12941.5	12476.6	14005.9	13411.3	11526.6	11295.2	12097.1	12252.7	11112.6	11166.9	10204.8	8850.93	9737.12	9171.64	9103.59	9063.38	10520.1	9505.74	8508.7	9819.44	14643	14291.8	13429.8	10507.4	11286	11297.7	13408.5	12350.4	12888.6	10883	10630.2	10357.5
VIT_17s0000g10260	AarF domain containing kinase	0	10347.1	10356.9	12472.4	12857	10940.8	12001.3	12652.7	12846.8	14054.4	10359	11346.5	11128.6	8855.16	9198.78	9016.12	8279.51	9441.46	9825.58	8561.58	9943.68	9672.75	9301.13	7074.18	8695.77	7561.83	7522.64	8869.27	7456.15	9169.86	9253.12	8980.82	9381.8	9423.48	7327.46	8019.92	7327.08
VIT_06s0004g08290	KH domain-containing protein	0	3563.91	3631.25	3678.5	2883.07	3117.96	2869.49	2763.78	2644.83	2314.96	2465.98	2658.45	2685.84	4125.85	3619.73	4419.39	2736.36	2981.71	2734.91	2569.42	3047.81	2161.76	2286.7	3098.81	2639.89	3076.97	3330.02	3151.93	1993.36	2187.26	2504.95	2314.04	2478.81	2132.45	2301.69	1979.23	2449.98
VIT_04s0023g03760	Unknown protein	0	139.927	190.306	169.163	152.987	112.59	158.496	277.11	259.354	250.171	213.875	263.477	226.651	174.067	137.408	95.2831	134.942	163.558	144.661	235.257	239.784	144.396	216.252	155.006	246.057	229.461	191.575	265.175	253.056	225.628	228.787	373.159	291.853	327.085	321.754	318.073	308.748
VIT_10s0116g00860	Cardiolipin synthase	vv10564Glycerophospholipid_metabolism	8408.98	7570.79	8218.65	7509.86	7442.3	7631.62	6419.11	6170.69	5599.05	5675.56	6141.66	6398.14	8033.47	8458.83	7747.77	8437.42	7200.24	8751.64	5655.16	6807.01	6234.77	5862.74	7332.71	5876.57	9612.52	9641.77	10764.7	8033.54	9274.81	10218	8120.46	8808.02	7372.56	7443.61	6639.69	7337.46
VIT_01s0127g00360	S-ribonuclease binding protein SBP1	vv60078Other_zf-C3HC4	953.926	1037.44	784.12	825.413	731.01	633.628	462.091	538.448	449.768	650.221	602.05	558.007	544.578	464.402	518.233	190.695	392.596	311.924	377.604	430.158	311.681	359.058	546.777	322.451	272.293	293.181	469.961	92.3418	229.681	162.49	313.284	348.082	154.649	184.782	468.6	153.341
VIT_00s0220g00070	Latex cyanogenic beta glucosidase	vv10500Starch_and_sucrose_metabolism vv10902Monoterpenoid_biosynthesis vv40006Cell_wall	10579.8	11293.2	12287.9	11612.3	13848.6	11605.4	12301.3	11841.4	11589.1	11413.3	12011	12260.3	13954.4	15464.8	16169.8	16416.4	15147.9	17341.2	12399.5	15033.9	14500.7	12552.7	12919.9	12415	14973.3	14340.8	14920.9	18948.1	17887.8	17344.1	13618.7	13766.8	13721.5	16693	13942.1	17810.5
VIT_08s0217g00010	Succinate/fumarate mitochondrial transporter	vv50123Porters_cat_18_to_29	4990.86	5174.2	4628.03	4640.09	4603.24	4307.36	4744.59	5022.91	4891.97	4740.55	5177.16	5538.03	6334.86	5560.31	5628.18	4681.93	4787.58	4468.48	6535	6122.45	5759.21	5943.55	6612.1	6780.86	5730.43	5073.18	5568.32	7848.99	6330.52	6565.01	5524.62	5650.84	4833.86	6662.99	6752.8	6328.45
VIT_01s0010g03770	DnaJ homolog, subfamily B, member 12	vv50132Primary_active_transporter_cat_A5_to_A8	2786.96	3183.92	3679.41	4011.57	3881.49	4042.24	3485.14	3280.11	3756.31	3199.26	3648.11	3653.6	2855.13	3108.91	3180.91	2748.13	3515.68	2792.38	2890.85	2835.94	2864.93	2748.54	2778.76	3099.95	2330.18	2359.43	2596.82	2371.91	2936.54	2405.39	3362.91	3048.53	3188.75	2321.73	2153.23	2229.11
VIT_00s0349g00020	Unknown protein	0	12064.5	11404.1	12024.1	13872.3	14117.6	15069.7	11291.7	11761.8	12364.5	11714.1	9619.81	10850.8	10934.2	12509.6	13520.1	14618	12304.5	12789.9	8790.33	11103.8	10622.6	10331.2	8476.1	8373.7	9947.52	9518.35	9703.8	8309.34	8608.09	9628.08	8290.61	9077.45	9600.95	9435.56	9784.35	8827.63
VIT_08s0007g03340	Ribosomal protein L10A (RPL10aA) 60S	vv23010Ribosome	10630.7	9524.8	9166.87	9664.39	7759.92	7880.84	11191.9	10986.7	11610	11142.3	10324.7	10502.5	8960.08	9137.61	9982.94	8743.13	9369.83	9622.34	11898.3	13888.1	12750.7	11158.8	12798.3	12114.1	9293.16	10254.7	10228.1	11962.6	10565.2	11724.4	13174.3	13460.7	12114.2	12774.8	11956.5	14066.1
VIT_10s0003g02630	Pentatricopeptide (PPR) repeat-containing	0	178.485	197.184	202.909	123.957	130.032	108.131	137.479	160.959	153.368	130.979	170.532	152.936	197.15	235.154	89.9909	313.341	222.328	292.662	208.433	195.095	94.1949	230.329	140.095	183.603	288.158	239.577	316.26	494.718	399.088	486.629	263.162	275.019	221.333	373.986	288.991	334.031
VIT_04s0008g06890	Solute carrier family 35	vv50122Porters_cat_7_to_17	3290.6	3482.07	3435.3	3493.42	3510.58	3711.27	4397.51	3947.05	3908.85	3390.1	3541.74	3996.18	3045.72	3042.84	2874.22	3383.89	3401.57	3884.43	3860.58	3628.27	3428.56	4058.91	4422.85	4333.36	3533.69	3494.19	3250.66	4207.85	3777.89	4107.03	4256.87	4154.92	4133.66	4991.71	4382.53	4874.05
VIT_00s0592g00010	Thymidine kinase	vv10240Pyrimidine_metabolism	1418.48	1478.83	1435.17	1560.57	1694.15	1457.47	1344.6	1338.55	1167.72	954.029	1147.64	1177.4	1586.03	1544.89	1303.55	1429.4	1321.66	1458.53	1271.94	1099.41	1060.58	1048	1145.56	988.934	2096.22	1885.2	2244.9	1436.15	1919.75	1303.92	1717.8	1471.24	1460.32	1273.29	1179.05	1255.96
VIT_07s0104g01520	Transcription termination factor mitochondrial mTERF	vv60085MTERF	253.962	134.848	244.497	127.799	268.145	154.302	273.183	267.396	353.12	260.936	302.37	287.237	248.128	225.294	330.53	382.902	341.639	299.776	345.265	461.512	373.264	305.09	429.407	396.693	388.951	278.889	540.48	586.682	550.247	608.043	414.452	349.847	432.369	658.562	506.53	621.548
VIT_08s0058g00750	Binding	0	6834.87	5947.16	6236.92	5886.57	5214.71	5782.02	6371.23	6429.93	6541.34	6835.94	7113.97	6859.96	6289.61	6029.44	7366.45	6130.53	6324.2	6416.93	9415.15	9327.97	7349.78	8004.96	8391.93	9324.79	7507.22	7156.27	7191.68	7701.79	6341.17	7026.59	7734.07	8020.94	8045.54	9801.81	9235.58	8563.22
VIT_06s0004g08180	Translation initiation factor eIF-2 beta subunit	vv23013RNA_transport	12507.1	10300.5	10931.9	10327.8	10922.8	9917.1	11607.9	10336.9	10331.6	10083.4	11021.9	10831	11354.6	10263.8	11261.1	8845.94	10175.5	10435.3	14774.5	12222.8	11654.8	10301.4	11669	12502.7	13279.9	13351.2	13246.5	16957.7	14539.5	16457.1	11862.3	13127.1	11921.4	15750.5	15511.5	14886.4
VIT_01s0011g03400	Proton-dependent oligopeptide transport (POT) family protein	vv50122Porters_cat_7_to_17	13758	11896.5	11194.2	12320.6	14831.5	13860.5	16019.3	16111.2	14757.4	14177.5	13367.2	14222.7	10954.9	12572.6	11892.2	15677.7	15510.8	14725.8	12706.8	12381.5	12708.9	14389.6	10963	13260.9	10070.1	10012.6	9010.15	16399.7	14855.2	16522.6	11823.2	12130	12444.7	17636.5	14970.5	16339.2
VIT_05s0029g01350	RabGAP/TBC domain-containing protein	0	3456.63	3306.04	3006.67	2919.46	3632.5	3179.01	3519.47	3541.06	2803.07	3470.17	3525.29	3114.52	3817.23	4057.48	3873.7	3577.64	3789.81	3803.93	4236.5	3946.55	4500.48	4246.13	4753.51	4848.5	4405.62	4537.61	4450.72	5902.98	4889.21	4277.92	4432.77	3984.31	4210.14	5274.59	5158.54	4842.72
VIT_03s0180g00120	Sodium hydrogen antiporter NHD1	vv50124Porters_cat_30_to_64	9407.48	9855.42	9815.45	9392.87	9384.68	10109.2	7688.79	7530.35	7322.56	7581.61	7424.93	7970.92	9300.58	10024.5	8698.77	10053.2	9254.67	9171.94	6898.34	6934.74	6857.96	8149.66	7013.27	7506.34	8975.07	9628.73	8867.45	9942.56	8841.83	8078.43	6781.08	7120.05	7476.49	9152.83	8065.06	8393.86
VIT_00s0391g00060	Preprotein translocase subunit SecG	vv23060Protein_export vv50132Primary_active_transporter_cat_A5_to_A8	8221.09	7530.84	8476.66	8450.51	9126.18	8293.97	8856.23	8626.87	8390.38	7882.35	7703.55	8085.29	7771.16	7941.17	7431.09	7785.01	8421.02	8789.35	7127.61	7521.93	7137.89	7500.59	7614.32	8430.96	8234.22	8067.15	8344.9	10978.2	11693.6	12379.9	8414.79	8327.3	8846.43	9050.13	7946.05	9310.24
VIT_16s0039g02670	Translocase of chloroplast 34	vv50133Primary_active_transporter_cat_A9_to_A18	2212.77	1519.07	1652.97	1261.65	1638.47	1541.87	1544.86	1294.08	1654.92	1477.38	1363.23	1478.54	1514.72	1433.54	1364.24	1292.01	1472.18	1497.68	1642.75	1523.15	1032.59	1423.25	1166.05	1421.6	1895.22	1751.27	1766.58	3037.09	2016.21	2939.78	1101.46	1222.98	959.603	2438.1	2467.44	2372.12
VIT_18s0001g10500	Abscisic acid 8` hydroxylase (CYP707A2) (VvA8H-CYP707A2.3)	vv10906Carotenoid_biosynthesis vv11013ABA_biosynthesis vv30001ABA_signaling	4897.97	4782.97	5034.03	4682.7	5579.01	4317.88	3994.68	3808.86	3535.14	3704.86	3382.64	3935.99	6927.01	6582.81	7833.7	5231.08	4352.31	5572.02	4105.13	5103.79	4355.43	3565.06	4607.01	4324.43	6527.99	6665.1	6351.18	6384.13	5704.86	4929.97	4050.53	4437.98	5662.76	5581.27	5271.31	5651.1
VIT_16s0022g02410	Oxidoreductase	0	2124.58	1912.04	1944.09	1782.43	1780.06	1625.71	1597.54	1685.31	1464.96	1773.15	1782.13	1668.44	2045.43	1873.96	2087.37	1620.29	1708.01	1650.45	2017.75	2029.68	1981.19	1618.89	1708.51	1670.78	2208.03	2158.58	2384.79	2526.52	2008.07	2212.26	1651.71	1626.21	1579.01	2088.6	1902.19	2123.49
VIT_00s0878g00030	RAB GTPase RAB2	0	8105.21	9098.7	8573.66	8738.22	8272.92	8197.27	8949.22	8208.19	8943.81	9481.63	10032	9020.07	9563.99	10800.1	10700.8	10405	9121.91	10136.5	13390.6	12633.4	11929.7	11058.5	10879.8	13132.1	10838.4	10778.7	10969.9	11964	9393.75	10290.7	11456.4	12287.7	11705.3	12982.9	11904.5	11931.2
VIT_17s0000g01740	Aspartyl aminopeptidase	0	9091.09	8594.07	8243.16	8170.61	8053.82	8383.89	6385.82	5898.14	5879.62	6593.69	6134.33	6024.06	8555.37	9392.44	9267.31	9776.65	8039.93	9492.43	7369.82	8278.82	6366.31	8059.14	8311.74	7429.41	9034.85	9185.94	9386.23	9402.23	9058.29	10907	7057.8	7266.46	6511.19	8502.65	6858.87	7981.5
VIT_06s0061g00690	ATP dependent DNA ligase	vv23030DNA_replication vv23410Base_excision_repair vv23420Nucleotide_excision_repair vv23430Mismatch_repair	3191.6	3734.43	3501.38	3393.52	3538.02	3910.74	2579.03	2962.36	2326.18	2550.39	2455.82	2447.76	3596.06	3441.32	2776.77	2803.94	2781.31	2839.53	2286.79	2476.76	2124.63	2162.61	2689.51	2235.78	3633.49	3754.63	4265.99	2484.69	3020.25	2788.22	2800.21	3261.1	2937.08	2482.77	2260.7	2634.6
VIT_03s0038g02010	Amidase	vv10220Urea_cycle_and_metabolism_of_amino_groups vv10360Phenylalanine_metabolism vv11002Auxin_biosynthesis vv50133Primary_active_transporter_cat_A9_to_A18	6574.18	5305.85	5694.49	6478.32	7107.57	6863.68	8324.34	10056.8	9865.73	8499.4	8247.92	9225.33	6445.3	5368.87	7070.94	5789.4	6165.43	6426.73	6452.18	6505.38	8215.41	6740.3	6481.98	5764.01	4606.22	4642.03	4360.03	6807.31	5596.06	7091.11	5945.44	6527.34	6973.65	7029.7	6232.13	6962.94
VIT_18s0001g04180	Auxin response factor ARF17	vv30003Auxin_signaling vv60004ARF	3459	3542.63	3241.65	3003.94	3167.75	3192.7	2677.78	2604.29	2264.78	2415.69	2414.05	2104.08	3159.08	2982.48	2274.91	2588.29	2468.49	2662.27	2070.15	2068.67	1827.37	1742.17	2239.82	1989.63	3529.35	3315.03	3385.62	2169.41	2846.28	2557.29	2851.89	2453.96	2693.44	2544.65	2380.69	2279.36
VIT_04s0008g03120	Protein arginine N-methyltransferase 5	vv23013RNA_transport	2100.64	2607.35	2522.02	2072.48	2364.03	2218.09	2327.03	2258.4	2242.82	2156.15	2431.9	2170.99	2951.36	2621.19	2339.22	3227.13	2784.3	2844.8	2468.18	2691.19	2808.73	2717.72	2479.41	2559.97	3327.78	3510.55	3727.33	3113.24	2893.32	3064.57	3086.25	3282.52	2910.61	3281.14	2935.53	3096.41
VIT_01s0011g00460	Unknown protein	0	10722.8	9853.35	10124.3	11233.1	11358.6	12198	13900.7	13520.4	13752.9	11674.3	11550.9	13741.4	8970.39	9659.74	8433.08	9385.51	10175	9676.76	9740.88	10379.2	10468	10173.1	8726.97	8808.47	9555.41	9586.04	9334.52	10049.7	10298.1	11160.4	10455.6	11215.5	11281.8	10964.8	10759.6	10488.6
VIT_17s0000g01250	F-box/LRR-repeat protein	0	4032.24	3539.31	3243.68	3908.09	3989.98	3892.33	4355.06	3663.06	3826.12	3771.48	3490.77	4371.76	3542.03	4210.82	3520.55	4483.27	4209.39	4308.75	4181.18	3291.2	3781.76	4986.12	4488.85	4510.3	4577.85	4282.7	4228.69	6951.05	5424.72	6103.61	4465.51	4632.07	4151.46	6568.51	5337.69	6151.29
VIT_00s0259g00150	5'-AMP-activated protein kinase beta-2 subunit	vv10061Fatty_acid_biosynthesis vv10620Pyruvate_metabolism	3783.95	3919.87	4702.65	4365.56	4972.16	4371.54	5071.61	4715.48	4481.57	4784.32	4350.37	4402.55	5303.1	6184.55	4541.33	5387.36	5151.97	5488.42	4527.96	5224.5	4013.88	4585.15	5243.17	4695.12	5977.64	5580.38	5379.53	7433.49	6415.52	6083.18	7242.52	7245.48	6784.33	6450.25	6188.7	6748.58
VIT_04s0044g01670	Ankyrin	0	2927.05	2515.23	2566.31	2745.63	3030.73	2879.81	2310.92	2324.4	2282.45	2681.14	2323.37	2311.23	2403.43	2176.5	1968.83	2503	2471.17	2466.29	1958.04	1950.57	2014.99	2482.18	1903.87	2079.25	2014.79	2147.94	2121.45	2981.89	2944.44	3621.15	2043.9	1986.01	1966.79	2838.01	2854.79	2563.8
VIT_02s0025g01200	Leaf senescence protein	0	3344.43	3309.92	3166.56	3028.1	3040.39	3052.42	3720.12	3837.42	3340.03	3547.97	3450.04	3651.44	2626.17	3047.38	3646.66	3437.94	3205.01	3267.21	3936.61	4271.17	3673.76	3775.5	4668.78	3314.72	2550.35	2605.28	2565.67	3654.73	3139.12	3759.6	2726.45	2684.19	2677.93	4587.45	4634.06	4862.51
VIT_01s0026g01240	Beta-1 3 galactosyltransferase 5	vv10602Glycosphingolipid_biosynthesis	3159.2	4333.34	3442.63	3982.55	3978.06	4388.64	2808.34	2699.82	2523.12	1968.96	2392.86	3233.61	3550.87	3479.46	2807.62	3177.36	3295.85	3620.16	2407.94	2155.37	2438.9	2670.2	2891.84	2383.03	4510.74	4751.21	4096.82	4813.31	4099.12	4517.61	3410.73	3352.73	2960.29	2982.74	3511.1	2711.11
VIT_14s0066g00390	Methyltransferase Rrp8p	0	3745.86	3459.53	3472.42	3588.53	3536.08	3095.15	3307.98	3019.74	3109.6	2820.24	3079.92	3219.14	3614.19	3695.02	4519.38	3953.87	3414.56	4077.18	4082.11	4555.55	3432.16	3765.02	4726.4	4933.52	4004.03	4071.73	4763.8	5718.9	5538.59	5632.93	3533.6	3792.84	3163.69	5788.7	4554.8	5537.58
VIT_18s0001g08800	Lecithine cholesterol acyltransferase-like protein	vv10564Glycerophospholipid_metabolism	4866.14	5721.19	5013.39	6262.93	4944.27	6209.84	4420.97	4220.02	4572.03	4652.64	4934.69	5042.92	4521.64	5066.45	4016.07	3797.22	4353.16	4451.49	4363.85	3633.44	4071.19	4150.69	3838.94	4151.03	3854.71	3496.62	3585.12	3845.28	3674.1	4133.28	3357.05	2688	3189.31	3378.72	3923.02	3084.18
VIT_08s0032g00780	Calcium-dependent protein kinase (VvCPK8)	vv34626Plant-pathogen_interaction	573.672	656.446	553.304	536.127	656.18	676.496	618.668	580.599	561.962	594.584	462.551	520.616	410.334	317.93	286.192	349.909	454.373	422.604	350.365	397.109	313.115	377.994	336.662	385.335	366.707	384.597	388.667	436.231	377.555	475.569	427.601	422.825	319.237	408.174	395.712	326.749
VIT_12s0055g00910	Kelch repeat-containing F-box protein	0	3656.95	4265.24	3735.56	4250.56	3639.53	4211.01	3117.92	3136.55	3191.81	3498.19	3183.74	2902.55	3149.88	3195.25	3294.46	3102.73	3207.7	3181.46	2534.38	2964.01	2671.45	3047.59	3249.63	2299.43	2844.05	2940.12	2876.89	1844.71	2206.26	2501.9	2437.14	2577.36	1989.35	2578.09	2491.69	2517.88
VIT_00s0215g00020	Protease Do-like 10	0	1225.13	1168.27	1253.69	1117.45	1274.54	1056.91	1142.75	1108.33	1054.91	953.425	996.352	1091.49	1305.43	1173.71	1055.93	1326.34	1267.94	1323.7	1147.11	1200.06	1229.48	1116.27	1140.42	1041.86	1445.07	1335.44	1529.1	2016.37	1580.6	1843.06	1439.74	1280.52	1214.74	1394.3	1524.52	1301.17
VIT_13s0074g00700	ABC Transporter (VvPDR27 - VvABCG57)	vv52010ABC_transporters	9339.54	9401.6	10332.7	10842.3	8704.06	9828.94	6550.93	8028.78	7845.49	6896.56	7523.07	7724.84	9526.83	10863.6	10049.3	13214.7	11011.9	11215.7	6986.57	7219.96	7863.13	9698.02	7956.56	8420.27	7306.57	8339.06	6945.78	7808.55	7849.27	6770.74	5868.17	5361.96	6193.31	5965.62	4929.6	8141.05
VIT_08s0007g07680	Aquaporin SIP1;1	vv50101Channels_and_pores	22645.6	22406.9	19687.4	21110.2	19366.9	21650.9	22335	22525.7	22491.9	20671	21761.2	22982.5	15001.9	16936.6	16240.1	21499.6	18139.3	19534.3	26034.7	20523.6	20458.5	25393	25133.6	26022.8	19454.6	18737.3	19451.6	28839.8	25741.1	28194.2	21167.5	20240.5	20285.3	27702.6	23125.5	26838.9
VIT_05s0020g01020	No hit	0	113.287	33.1515	80.3355	68.6475	83.1446	99.0886	114.608	129.001	118.497	130.829	141.198	123.706	139.449	92.732	143.823	155.442	108.744	114.238	82.5298	125.916	122.941	106.927	95.9058	154.283	136.478	99.9348	114.823	443.362	274.327	542.205	165.977	261.35	259.932	200.156	134.295	195.424
VIT_17s0000g04030	Endonuclease	0	7463.58	8721.31	9669.99	9428.12	8681.23	9247.01	8331.47	8527.49	8914.6	8330.73	9674.7	8690.27	8364.69	7715.98	8085.39	5748.59	7294.63	6435.35	5570.43	6504.47	6924.39	5482.23	4779.14	5797.64	9003.91	9295.34	9814.15	7808.65	8474.81	6973.06	7193.96	8725.63	8398.45	7365.35	6597.53	6424.06
VIT_16s0050g00030	Cleavage and polyadenylation specificity factor 5	vv23015mRNA_surveillance_pathway	2995.59	2302.3	2163	2570.48	2020.63	2371.9	2425.54	2633.61	2248.36	2047.27	2060.95	2488.39	2686.86	2582.25	2594.67	3466.42	2704.22	3152.73	2853.98	3116.77	2821.6	2902.25	3305.31	3070.98	2786.34	2797.24	2840.26	4642.72	3762.98	4254.23	2379.4	2306.45	1968.1	3406.23	3064.44	3882.32
VIT_13s0067g03620	SET domain-containing protein	vv60056SET_PCG	3542.44	3695.94	4095.45	3711.92	3829.6	3742.7	2827.02	2713.42	2818.98	2686.26	2475.97	2506.34	3808.43	3494.05	3854.85	3540.12	3057.01	3394.88	2137.8	2748.14	2748.3	2249.1	2771.74	2351.98	3639.67	3360.57	3766.72	2410.99	3317.58	2852.06	2825.9	2754.15	2818.72	2762.43	2376.56	2714.44
VIT_05s0049g00880	Activating signal cointegrator	vv10500Starch_and_sucrose_metabolism vv10790Folate_biosynthesis	658.916	767.197	697.972	732.242	680.636	657.068	547.605	538.189	455.299	503.313	477.378	442.125	692.543	744.667	719.086	740.069	561.974	755.277	433.835	587.979	332.778	378.66	452.247	439.098	695.65	581.004	770.251	466.45	599.029	592.235	406.82	434.974	414.173	432.018	391.469	380.228
VIT_00s0809g00030	DNA excision repair protein ERCC-4	vv23420Nucleotide_excision_repair	1775.93	1323.04	1491.78	1440.69	1344.81	1178.13	1671.62	1434.02	1390.13	1182.95	1491.54	1411.2	1441.88	1708.34	1454.4	1161.6	950.896	1366.75	1646.7	1623.82	1505.41	1622.4	2116.56	1738.7	2067.31	1801.17	2077.36	1942.22	1996.11	2333.61	1731.52	1684.66	2034.98	2325.51	2365.03	2539.68
VIT_07s0104g00360	Early-responsive to dehydration	0	60.9804	74.804	77.2579	77.3125	81.9752	68.7929	53.3639	73.99	75.2259	50.9752	57.7054	76.6675	65.187	99.6998	75.4419	114.006	84.2098	103.573	100.188	59.2698	72.2158	61.4119	75.1149	108.831	66.1983	77.2815	89.0366	268.065	227.815	193.001	44.3408	59.3653	71.0748	74.2451	60.6333	102.689
VIT_00s0125g00330	TET10 (tetraspanin10)	0	613.919	698.779	610.977	570.851	481.137	473.41	463.84	490.014	507.527	672.083	711.324	577.098	644.597	439.048	524.744	330.434	404.635	342.988	523.232	494.094	527.932	382.762	477.601	465.044	496.631	587.332	541.307	370.726	332.193	352.664	382.622	420.933	276.733	370.634	431.586	401.518
VIT_14s0083g00500	No hit	0	54.0926	65.4018	93.9921	84.8833	101.108	48.1564	147.603	141.781	139.929	121.482	144.144	126.627	81.269	90.0334	84.0865	50.2265	95.4063	76.9811	133.219	163.627	166.751	129.256	124.797	128.655	58.2549	79.9708	58.0162	57.4952	57.2041	45.5718	93.4172	70.9197	133.343	129.297	128.43	123.632
VIT_04s0008g07150	Aspartyl protease	0	1897.5	2646.33	2349.69	1982.87	2282.55	2100.44	916.313	1143.99	843.313	1404.33	1161.6	779.253	771.258	999.821	715.82	784.319	1552.15	1080.29	337.44	387.091	442.625	255.596	408.55	258.263	942.393	825.791	1064.28	143.728	604.621	159.359	642.376	307.462	377.492	131.337	1047.02	92.7997
VIT_11s0016g05760	Unknown protein	0	1568.53	1614.9	1668.08	1644.95	1637.38	1520.49	1281.31	1112.21	1282.98	1361.69	1265.01	1113.97	1649.14	1569.17	1515.66	1167.4	1192.93	1415.6	1102.58	1203.21	949.542	923.49	1090.68	1205.73	1517.66	1420.88	1843.85	1291.39	1519.74	1456.65	1289.64	1253.22	1222.91	971.565	1016.34	904.109
VIT_09s0054g00830	Lipid-binding serum glycoprotein	0	5919.8	5569.73	6099.03	6493.25	6061.42	5659.88	5661.9	5661.23	5905.42	4439.6	4739.79	4824.27	6400.95	5543.61	5015.51	4738.37	5295.68	5223.09	4373.23	5090.19	4337.36	4211.43	4018.84	3413.17	6328.95	6039	7477.03	5142.97	5693.39	5935.07	7573.65	6310.3	6958.71	5460.53	5616.02	5329.46
VIT_08s0007g05650	Unknown protein	0	781.009	542.652	425.64	383.949	606.955	555.011	704.488	713.227	719.012	855.164	592.708	673.415	570.722	433.028	410.892	436.245	393.333	430.192	650.797	661.723	510.485	604.309	731.98	509.857	697.236	709.162	683.404	826.907	602.141	851.572	969.984	969.1	863.945	1189.94	1228.44	1140.58
VIT_00s0710g00020	SNF1-related protein kinase 2.7 SNRK2.7 SRK2F	vv30001ABA_signaling	11338.8	14330.9	13172.1	10446.3	10466.2	10089.8	11173	11829.5	10931.5	11571.2	12829.4	12220.9	9849.73	11572.9	11586.7	10854.1	10433.4	11522.8	13698.5	12167.1	11901.8	11668.6	11974.5	12266	15893.6	15705.7	17405.6	11346.8	12633	11612.7	16738.5	15244.8	15103.5	11868.9	12152.3	11130.1
VIT_14s0066g02110	AAA-type ATPase	0	806.767	610.799	726.117	720.856	771.442	638.696	910.654	1015.73	1171.79	1258.3	1482.76	1280.88	392.697	464.222	479.258	317.712	574.578	343.209	1217.43	604.127	887.446	719.296	499.138	469.343	547.323	476.251	458.724	135.953	342.73	341.268	709.495	473.853	633.9	305.099	695.021	300.943
VIT_19s0085g01170	Seed maturation protein PM41	0	1761.78	1306.9	1461.52	1281.82	1302.34	1255.84	916.508	1026.25	810.577	908.777	903.186	1090.73	1107.18	1163.37	1007.59	1106.51	874.945	1027.17	921.703	804.231	775.701	750.948	807.863	949.953	904.642	911.159	1031.96	652.178	972.132	1091.2	585.268	710.674	610.639	687.597	568.06	780.111
VIT_11s0016g05070	Choline/ethanolamine kinase	vv10260Glycine_serine_and_threonine_metabolism vv10564Glycerophospholipid_metabolism	2742.03	2936.8	2647.26	2598.38	2677.52	2670.87	2946.61	2825.54	2666.83	2658.27	3097.19	3185.56	2213.91	2532.93	2558.09	2318.48	2049.01	2230.29	3541.59	3283.79	3029.13	2214.46	2627.2	2288.64	3307.62	3340.41	3638.52	2751.52	2401.04	2738.13	3765.25	3835.14	3387.43	2963.5	2501.74	2964.43
VIT_09s0002g02370	Pentatricopeptide (PPR) repeat-containing	0	331.091	317.628	352.142	248.28	373.847	311.067	376.095	355.89	378.353	286.897	348.188	380.836	324.574	388.985	189.36	602.607	465.186	490.935	527.94	373.135	296.497	579.995	392.308	472.914	464.828	475.55	482.861	843.83	631.397	653.682	543.685	566.034	560.622	752.137	667.589	817.224
VIT_10s0003g02590	SH3 domain-containing protein 3 (SH3P3)	vv50110Protein_coat	1754.52	1483.61	1277.13	1393.51	1274.97	1462.09	1495.02	1357.13	1439.18	1755.77	1583.71	1660.61	1400.24	1412.57	1490.47	1189.74	1083.26	1193.74	1332.46	1704.59	1386.62	1267.22	1361.26	1332.07	1586.7	1501.45	1611.88	2301.88	1621.19	2165.33	1850.41	1915.57	1728.84	2053.62	2378.06	2200.22
VIT_05s0020g00970	Thioesterase family	0	12703.4	13542.1	12265.5	13183	10871.7	12190.9	11879.3	9297.6	9857.6	11317.3	9106.08	10087.3	11677.3	11604.4	12645	9830.17	9718.18	10135.6	7797.32	8756.89	8723.08	7625.28	7919.9	7135.56	12087.1	11155.7	13488.7	9923.27	10416.6	11810	10199.5	10373.2	9440.31	9551.24	8921.49	8968.58
VIT_13s0064g01160	No hit	0	1221.46	1463.57	1331.7	1473.25	1338.67	1417.46	1483.22	1434.13	1358.79	1157.23	1290.72	1238.53	1556.47	1637.38	1324.61	1729.83	1497.77	1671.37	1751.78	1530.8	1300.5	1819.59	1607.05	1757.59	1711.91	1732.13	1634.4	2260.11	1839.9	1593.15	1614.18	1789.27	1604.29	2557.85	2289.63	2513.99
VIT_13s0019g04710	PUB17 (plant U- box 17)	0	9124.01	9900.09	10139.4	9581.22	9658.95	9488.85	9614.63	9940.96	9195.44	10516.6	9892.1	9468.45	9757.95	9175.72	8735.49	6691.89	8991.53	8417.93	8276.57	8729.27	7903.71	7912.85	9453.21	7461.24	8514.27	9423.91	8774.18	6252.32	6104.76	6051.02	10433.1	9276.04	9832.05	6769.14	7384.81	6763.47
VIT_08s0007g04870	Zinc finger protein ATRZ-1A	0	13055	13050.3	13484.8	12811.6	11715.8	12408.8	13237.8	11975.3	11382.7	11037	12473.9	13432.7	10236.1	10499.2	9019.24	9160.13	10390.9	9412.54	9048.79	7288.77	8667.87	8479.52	9361.59	13301.6	16150.8	16381	16087.9	14635	16330	13384.2	14041.8	14935.7	12316.8	14089.8	13264.7	12595.7
VIT_18s0001g14810	Lipase 3 (EXL3) family II extracellular	0	331.23	299.432	254.518	228.956	119.221	279.793	77.0086	66.3315	54.2226	56.6182	43.3105	105.934	94.4509	110.766	79.5893	68.3576	127.182	63.2004	78.042	108.633	78.1335	112.211	136.329	136.713	70.9248	113.335	125.539	157.423	98.9924	135.382	38.583	69.7207	68.4042	198.807	111.355	164.55
VIT_08s0007g05340	Kinesin motor protein	vv44810Regulation_of_actin_cytoskeleton	252.452	176.486	256.387	218.261	255.522	259.645	256.397	214.073	285.577	239.299	192.229	222.316	349.731	305.851	273.551	239.046	206.29	290.935	336.088	293.016	188.125	373.577	713.097	555.889	183.655	220.731	317.329	670.779	583.347	609.224	256.657	189.555	219.173	386.82	263.458	364.475
VIT_01s0010g01460	Pentatricopeptide (PPR) repeat-containing protein	0	1374.15	1415.52	1262.56	1204.9	1437.92	1135.48	1509.54	1650.98	1268.25	1554.86	1742.13	1401.62	1223.35	1394.24	1310.76	1457.54	1851.73	1502.56	1962.39	1836.44	1605.12	2040.11	1666.79	2073.13	1688.95	1680	1777.78	2399.83	2107.26	2065.11	1912.69	1787.84	1759.81	2604.1	2033.14	2275.4
VIT_17s0000g10430	Glyceraldehyde-3-phosphate dehydrogenase, cytosolic 3	vv10010Glycolysis	27135.5	29818.9	28615.3	27919.5	28485.2	27778	24111.9	23953.6	24950.5	23312.2	22353.1	20677.3	28374.2	29376.1	31265.4	27415.2	27188	28842.7	21493.4	25046.3	22329.6	21498.3	24314.4	21720.2	27161	26819	28605.9	27886.9	29579.5	27180.3	22347.3	20301.5	21610.8	18315.9	19898.9	23492.1
VIT_14s0068g01980	No hit	0	1304.59	721.279	1492.19	907.484	1138.81	869.508	1349.16	1521.4	1671.69	1609.74	1739.21	2005.15	967.992	790.412	911.697	595.843	786.22	620.165	1339.17	1216.95	1456.1	1236.57	1088.87	1328.26	994.281	760.36	928.642	686.023	747.736	1014.88	1491.71	1339.3	1464.66	1172.17	1123.89	1186.17
VIT_19s0085g00530	No hit	0	2007.89	2691.76	2265.04	2533.98	2658.2	2626.7	2407.72	2279.46	2050.21	2148.22	2209.78	2368.1	1960.38	2369.36	2227.61	1423.96	1882.9	1268.7	1598.59	2036.02	2045.91	1685.02	1599.69	1524.24	2855.1	2710.48	2411.57	1582.69	1593.07	1230.69	2472.57	1988.38	2223.86	1658.39	1422.77	1649.92
VIT_05s0062g00340	UDP-glucose:flavonoid 7-O-glucosyltransferase	vv10941Flavonoid_biosynthesis	879.821	793.833	673.573	612.024	493.977	685.08	471.422	573.985	503.287	571.713	465.735	581.246	465.763	361.503	430.128	209.668	247.713	210.79	287.65	335.079	287.285	266.921	501.497	278.934	254.074	334.32	381.426	113.413	261.378	326.289	482.211	420.754	344.35	251.331	360.736	263.044
VIT_09s0002g05090	CENP-C	vv44110Cell_cycle	1196.3	820.801	931.745	958.539	1033.74	931.368	741.656	659.617	737.527	671.38	691.374	774.198	969.552	997.179	1050.16	1023.76	881.097	1113.46	865.456	811.785	734.293	742.525	953.184	716.829	1101.76	1077.33	1123.66	1251.07	1215.07	1398.64	821.915	851.9	796.994	1132.81	1100.5	1034.94
VIT_05s0020g01930	TUBBY like protein 3 TLP3	vv60063TUB	5975.22	6334.85	7101.52	7214.01	8057.12	7553.79	6295.84	5950.04	5595.4	5639.05	6053.2	6291.48	5577.43	5962.77	4834.69	4878.08	5503.17	5338.56	4395.58	4057.39	4281.73	4676.16	4344.17	4288.45	5469.29	5343.93	5690.16	4396.61	5982.52	5051.55	5729.18	5723.85	5982.08	5826.44	5275.49	6063.92
VIT_08s0105g00460	Acyl-CoA oxidase ACX4	vv10071Fatty_acid_metabolism vv10592Alpha-linolenic_acid_metabolism vv11040Biosynthesis_of_unsaturated_fatty_acids vv44146Peroxisome	10304.8	10469.2	8848.94	9987.98	8323.5	9322.83	7011.36	7402.49	7160.7	8098.75	6666.87	7226.73	9821.8	9186.11	9662.94	8827.52	8935.49	8336.1	6261.49	7183.62	6784.66	6025.14	8279.95	5818.19	6635.7	7058.99	8181.57	5103.96	6544.15	7397.54	6310.13	6381	5492.15	4765.93	5391.68	5192.56
VIT_13s0019g04720	Vacuolar protein sorting 33	vv50111Tethering_factors	1223.97	1441.47	1377.8	1374.12	1553.37	1561.61	1622.91	1631.39	1713.36	1483.01	1569.01	1471.47	1692	1676.87	1466.95	1888.42	1492.09	1795.75	2092.46	2003.52	1644.59	1846.34	2175.62	1951.13	1657.12	1699.31	1776.62	2393.74	2027.57	1754.65	2109.59	2208.11	1923.62	2495.51	2567.51	2496.29
VIT_07s0005g02440	Pectinacetylesterase	vv40006Cell_wall	1947.49	1726.79	1623.45	1984.24	1717.8	1746.11	2619.02	3298.82	3048.97	2433.93	2642.84	2584.03	1096.28	1212.52	2113.63	1433.89	1646.25	1229.81	1714.72	2214.82	2251.32	1983.76	1493.35	1443.92	1181.37	850.868	951.977	1591.17	1120.78	1081.94	1781.33	1769.74	1846.16	1599.33	2325.76	1757.79
VIT_18s0001g08890	Haemolysin-III related	0	8229.17	10731.4	9717.68	9422.13	10125	9335.75	10483.2	10194.9	10294.2	10863.8	10690.7	11221.8	11842.7	11423.3	11884.8	12821.7	11922	12531.1	13898	13595.7	13168.4	12963.3	14840.4	13642.4	11243.3	11503	11762.7	10411.4	12874.6	11368.3	13496.1	13641.4	13018.6	13889.8	12882.6	14118.6
VIT_00s0222g00030	No hit	0	2158.81	3990.04	4643.64	4360.99	4713.3	4716.23	6148.67	6408.98	6467.32	5900.95	6361.84	5363.26	5001.51	4350.62	4486	5301.18	4734.14	4261.3	3800.77	5037.24	5282.38	4615.72	4112.39	4309.31	4094.48	4221.67	3844.3	2041.43	2986.41	2054.39	5657.4	5571	6431.48	3682.42	3367.04	3255.24
VIT_07s0005g00860	U3 snoRNP-associated helicase Ecm16	0	1205.16	1284.89	1464.4	1353.49	1584.51	1441.16	1516.97	1530.89	1410.99	1211.89	1344.51	1491.55	1803.87	1906.41	1421.15	2319.01	1893.35	2063.33	1659.94	1613.63	1632.32	1873.51	1773.24	1781.97	2218.07	2029.93	2109.64	1745.2	2205.18	2193.42	2057.62	1995.9	1980.59	1970.73	1813.82	1809.04
VIT_18s0041g01410	R protein L6	vv34627R_proteins_from_Plant-pathogen_interaction	1030.9	2218.81	3499.89	3282.11	3531.35	2627.08	5819.89	5370.86	5576.99	4831.91	5306.15	4415.17	2674.72	2871.92	2684.83	2546.97	2987.94	2868.03	3245.05	4417.2	4010.99	3487.89	2611.43	3786.1	1644.49	1800.57	1870.41	2662.96	2178.55	1346.34	5739.71	5236.19	5719.48	2898.52	2614.93	3003.37
VIT_01s0010g03700	Zinc finger (Ran-binding)	vv60080Other_zf	8137.94	7330.34	6207.05	6690.44	7428.08	7645.33	6544.47	5988.33	6741.36	6368.98	5622.15	6620.6	7201.11	7438.19	7505.47	6289.97	6411.01	6337.08	7032.91	6798.41	7746.54	6336.22	7794.09	6633.68	9765.49	9789.89	9482.24	10836.6	8402.4	10069.5	8375.04	7959.84	7167.91	9651.9	10659.2	9256.57
VIT_06s0004g03890	Histone H4	0	5965.01	6694.82	6685.64	6051.24	5381.05	5228.16	8370.43	7507.86	7813.91	6982.04	6768.9	6336	6403.31	5997.65	5107.44	5079.41	7301.57	5008.09	4978.97	6050.7	5378.44	4132.66	4627.06	4718.74	7230.58	7930.74	7534.07	3897.09	4702.18	4154.85	6809.6	7303.31	7426.56	4801.85	6082.22	4952.31
VIT_03s0063g00110	Cyclin delta-3	vv30007Cytokinin_signaling vv44110Cell_cycle	3440.15	2430.88	2889.15	2763.73	2983.64	3001.98	4034.28	3681.14	3597.16	3645.14	3333.27	3141.69	2130.03	1761.43	1879.78	2031	2290.04	2201.78	2316.43	2340.65	2641.63	2304.84	2000.78	2601.4	2221.47	2456.89	2418.8	2805.09	2749.64	2880.59	1953.38	2885.46	2491.53	3487.54	3036.65	3103.53
VIT_02s0087g00250	No hit	0	1681.85	1757.86	1690.97	1608.83	1387.09	1382.74	1344.97	1323.24	1226.04	1231.6	1363.67	1452.25	1618.54	1687.2	1863.21	942.418	1191.25	1269.46	1495.63	1639.12	1296.09	966	1317.68	1454.07	1796.09	1916.75	2027.64	986.359	1043.43	905.267	1248.16	1482.51	1292.46	1054.93	1179.63	1018.67
VIT_08s0007g06970	No hit	0	20.5406	21.5201	21.418	19.7384	23.1668	19.9538	30.7006	18.8199	22.7309	23.8251	22.6461	23.3302	17.9783	18.2465	21.0311	23.0983	18.661	20.5541	26.4814	23.9143	23.9299	21.4899	23.1309	28.855	22.2237	22.6483	21.5623	22.8722	24.5628	40.0904	33.0037	32.2926	37.5172	52.0401	41.6207	48.0881
VIT_07s0130g00060	Unknown protein	0	645.331	554.506	532.829	452.457	708.868	514.249	681.569	552.704	691.389	632.044	543.089	589.417	584.88	599.578	523.189	890.529	645.508	671.574	624.628	574.546	616.058	729.383	709.43	592.38	619.495	499.533	510.69	1071.8	852.686	999.093	707.963	576.682	568.371	1252.71	1038.64	1135.68
VIT_11s0052g00350	Receptor kinase TRKe	0	1004.82	1030.43	916.425	902.78	914.087	942.252	627.054	597.957	627.943	791.7	618.938	714.348	532.619	563.413	516.962	651.116	627.777	605.013	471.064	593.406	443.402	450.616	722.615	440.965	795.839	831.388	853.605	432.631	422.661	529.633	653.25	619.135	443.636	524.461	675.295	490.064
VIT_13s0067g03220	Unknown protein	0	3293.18	4075.19	3665.48	3628.08	3105.57	3224.67	2415.99	2339.78	1944.69	2197.08	2182.43	2479.19	3395.26	3402.46	2946.82	2575.22	2992.53	2819.03	1752.92	2095.65	1800.22	1896.56	2285.76	1286.22	3436.03	3650.52	3920.1	2305.82	2203.31	2425.69	2694.1	2037.22	1951.56	1686.68	2661.85	1807.46
VIT_05s0049g01860	Receptor-like protein kinase	0	439.499	112.986	235.958	191.852	496.323	318.303	596.161	502.496	669.529	589.27	753.382	485.35	298.81	283.311	311.958	365.014	341.322	407.026	836.344	646.107	719.586	699.086	455.953	465.954	298.695	247.407	305.863	870.15	573.831	475.983	682.712	760.611	773.05	1135.55	1230.92	930.895
VIT_19s0015g00740	Prefoldin	0	2657.83	2864.39	2384.88	2632.27	2255.6	2689.21	1752.4	1833.41	1477.54	1894.96	1501.37	1522.23	2283.01	2440.65	1918.16	2716.62	2812.84	2525.43	1268.11	1693.3	1394.53	1784.98	2149.41	1551.33	2443.75	2506.14	2565.56	2007.26	2469.73	2357.54	2080.56	1971.67	1984.11	1490.19	1990.74	1533.16
VIT_06s0009g02530	Unknown protein	0	2392.43	1938.48	2029.56	1957.01	2115.54	1849.68	2144.23	1888.4	2080.75	1837.44	2090.35	2160.87	2186.18	2442.21	2213.19	2130.38	2461.5	2390.04	2943.23	2472.2	2331.47	2434.92	2574.61	2983.7	2400.77	2229.09	2575.97	3306.62	3390.76	4072.09	2786.49	2813.15	2797.61	2473.91	2690.54	2722.29
VIT_18s0001g08830	FK506-binding protein genes family (VvFKBP65)	vv50108Accessory_factors_involved_in_transport	1137.71	1248.99	1209.32	1207.46	1066.94	1194.49	1422	1520.36	1404.33	1519.46	1472.01	1461.71	1314.65	1411.21	1358	1805.81	1389.28	1619.49	1647.8	1812.76	1380.14	1769.88	1929.75	1772.19	1479.22	1476.59	1490.03	2269.89	1956.14	2122.49	1514.81	1761.1	1454.31	1635.05	1384.64	1686.6
VIT_14s0006g03240	Regulator of chromosome condensation (RCC1)	vv50112Nuclear_pore_complex	9728.04	7927.72	8236.04	7489.78	8209.32	8631.29	6565.35	6463.93	5777.52	5582.47	5775.02	6560.6	7340.26	7494.65	6293.14	7447.53	7187.66	7570.15	5803.66	5603.33	5821.14	5807.15	4828.57	7358.18	9236.43	8624.32	8578.42	9491.78	9446.89	10581.5	6209.41	6662.1	6231.26	6988.58	6170.19	6681.84
VIT_05s0020g00980	No hit	0	126.44	50.9943	81.6039	115.752	69.6166	112.269	91.489	119.14	89.162	122.999	111.219	175.157	146.806	79.8939	93.9674	143.151	87.8783	122.864	92.3226	78.1728	79.2032	68.108	81.3924	203.614	78.9824	141.569	146.405	717.115	435.054	815.114	137.69	328.048	285.439	307.762	132.766	277.77
VIT_17s0000g00270	GT2-like trihelix DNA-binding protein	vv60062Trihelix	11526.5	9369.65	11353.1	11683.1	11178.5	10444.3	11926.2	12803.6	11850.5	9158.34	11254.8	13024.4	6028.05	7081.74	4904.87	6763.9	6909.62	7702.53	7823.39	6114.41	7598.3	6936.15	5152.47	8765.4	8908.41	9699.24	8741.16	8349.95	10088.4	9526.62	10352.6	10538.3	10892.3	8196.36	7703.31	7698.79
VIT_17s0000g04710	Pentatricopeptide (PPR) repeat-containing protein	0	946.612	1001.92	879.409	787.558	907.806	904.845	736.388	877.186	841.634	733.007	781.995	669.944	995.365	879.575	784.128	1330.05	1177.38	1004.51	1171.69	1033.16	734.937	1379.03	786.67	1086.7	1256.79	1366.71	1271.62	1665.3	1550.69	1392.91	1043.34	1039.38	1082.02	1628.55	1488.45	1701.78
VIT_15s0024g01470	Nuclear matrix protein 1	0	2286.56	2262.27	2002.88	2003.84	2103.16	2218.89	1827.99	1711.98	1590.97	1891.16	1562.74	1640.76	2070.98	1973.72	1999.56	1506.18	1491.03	1436.24	1633.09	1642.61	1605.72	1345.6	1415.59	1439.34	1876.5	1780.24	1834.9	1083.15	1219.66	1631.44	1544.17	1622.64	1359.04	1508.73	1512.25	1401.86
VIT_12s0035g01150	RAB GTPase FP8	0	7784.44	5816.31	5760.95	5466.57	5406.81	5288.08	6187.08	6229.18	6054.6	6049.26	6330.07	6735.78	5788.41	7001.04	7466.12	8122.29	6063.74	7274.14	8453.4	8509.42	7188.72	7071.71	7950.99	8511.87	7637.29	8649.22	7634.88	10550.9	8704.55	10946.4	7014.08	7748.31	7191.08	10955.6	9519.88	11205.7
VIT_05s0094g01420	Inosine-uridine preferring nucleoside hydrolase	vv10230Purine_metabolism vv10760Nicotinate_and_nicotinamide_metabolism	4570.73	4615.49	3912.12	4182.29	3391.76	4009.39	2913.07	2620.2	2666.3	2578.28	2326.12	2632.48	4592.91	4432.38	4250.45	3520.85	3710.77	4108.65	2848.97	3269.63	3307.59	2569.23	3515.1	2331.03	3728.93	4054.35	4596.36	3619.25	3119.14	4119.26	2821.9	2952.7	2671.14	3071.09	3249.46	3040.85
VIT_19s0090g01020	Molybdopterin biosynthesis protein CNX5	vv10790Folate_biosynthesis vv24122Sulfur_relay_system	2324.84	2672.99	2687.69	2460.66	2448.4	2322.15	2063.63	1995.1	2088.78	1804.65	1982.17	2057.1	2599.94	3052.93	2855.26	2974.32	2453.31	3046.92	2132.27	2588.96	1944.25	2278.94	2823.3	2437.4	3137.41	3069.35	3113.14	4057.93	3610.32	4142.06	2709.55	2893.06	2284.52	3223.67	2402.47	3149.38
VIT_19s0014g04680	Pre-mRNA-processing factor 17	vv23040Spliceosome	895.448	1211.12	1074.97	954.735	1221.34	1093.01	1315.16	1292.45	1142.01	1211.14	1165.51	1298.72	1254.89	1458.71	1162.72	1106.06	963.767	1073.6	1744.92	1450.17	1459.28	1450.61	1704.17	1531.08	1581.15	1500.03	1582.5	1709.75	1438.13	1118.27	1612.73	1623.59	1800.46	2169.05	1988.07	1945.82
VIT_00s0317g00060	Unknown protein	0	2652.48	2227.78	2437.13	2447.54	2469.62	2414.36	2162.03	2006.52	1952.43	1816.19	1744.46	1957.17	2369.94	2316.33	1870.83	2063.11	1976.74	2233	1520.04	1697.99	1513.13	1993.91	2219.85	2100.97	2438.81	2608.15	2565.3	2380.99	2403.76	2892.47	1831.21	1714.58	1893.09	2048.95	2004.12	1924.25
VIT_02s0025g03600	Phospholipid hydroperoxide glutathione peroxidase	vv10480Glutathione_metabolism	21739.2	20203.6	23667.9	21542.8	21915.4	18922.7	22347	21651.6	21926.3	21998.4	24153.4	22845.6	28331.1	29196.5	29225.4	23482	26379.5	27291.2	31113.2	31220.8	28922	27072.3	29976.6	29578.4	23743.7	22337.1	25454.4	26637.2	27856.7	27372.9	23024.4	22809.3	22435.8	28823.6	25556.5	24994.3
VIT_14s0068g01090	SUVH4 (SU(VAR)3-9 homolog 4)	vv10300Lysine_biosynthesis vv60056SET_PCG	3645.92	3096.59	3444.18	3512.44	3708.43	3454.58	3701.98	3783.22	4018.05	3610.69	4062.18	4112.01	3458.25	3621.77	3363.51	3764.91	3720.11	4030.09	4473.68	3855.75	3601.46	4928.55	4287.61	4482.87	4460.49	4111.65	4134.72	6206.98	4274.93	4945.59	4967.45	4955.43	5105.22	6637.53	5603.75	5466.14
VIT_01s0011g02740	Phosphoenolpyruvate carboxylase	vv10620Pyruvate_metabolism vv10710Carbon_fixation vv10720Reductive_carboxylate_cycle vv34020Calcium_signaling_pathway	16669.3	16775.1	17176.6	16674	18345.4	16472.2	16661.4	15740.6	15155.1	17865.8	17176.1	16110.3	24449.6	21767.8	23136	21565.3	20060.8	21961	19288.9	22227	20014.4	20826	22928.9	20977.6	20962.6	20554.7	20141.1	20466.5	19488.8	22328.2	19533.4	21043	19671.3	20673.5	19684.9	20342
VIT_14s0030g00470	Stress regulated protein isoform 3	0	3377.51	2751.42	2959.46	2891.49	2881.7	3213.37	4138.2	4010.27	3937.14	3864.33	3735.56	3788.95	2858.01	2653.49	2721.02	2362.82	2394.56	2475.89	3308.31	3464.49	3465.49	3066.03	2851.49	3501.27	2553.32	2723.77	2810.51	3257.67	3057.96	3221.85	2775.64	3303.62	3126.46	3771.3	3045.57	3691.49
VIT_00s0256g00080	basic helix-loop-helix (bHLH) family	vv60011BHLH	3657.32	3840.65	3725.83	4145.12	4037.63	4449.29	3826.02	3942.96	3966.5	3489.48	3405.2	3703.27	3431.74	3539.83	2842.55	4079.22	3863.96	4026.32	3411.3	3299.69	3314.8	3965.14	3347	3799.54	2520.63	2717.88	2677.59	3469	3544.53	3048.68	2787.06	3036.01	3194.89	2786.17	2471.3	3099.42
VIT_05s0020g04800	Histone H1	0	13452.1	11784.3	11577.1	11606.5	12534.2	11802.1	15961.1	14647.4	15733.5	13972.2	15457.5	15197.8	10127.2	10715.4	8525.52	10764.8	13065.5	9376	11687.7	10567.6	11427.5	10149	9167.68	10266.8	17781.6	17688.1	17266.8	10505.2	11371.3	10556.8	15878.3	15476.3	18368.9	12228.8	17589.8	11292.4
VIT_08s0105g00450	Transducin protein	0	3144.79	3502.15	3394.96	3197.14	2957.14	3221.16	2646.27	2633.2	2672.56	3056.53	2547.11	2324.71	3132.06	2815.23	2637.99	2728.02	2623.74	2788.64	2089.61	2265.11	2408.24	2082.01	2676.98	2000.98	2505.2	2690.71	2720.96	1164.21	1837.3	1964.32	2062.81	2081.07	1749.1	1367.09	1997.53	1278.74
VIT_18s0001g06510	Quinone reductase [Vitis vinifera]	vv10190Oxidative_phosphorylation vv50134Primary_active_transporter_cat_D1	4225.13	2900.93	2767.34	2748.74	3058.1	2677.46	3363.17	2818.77	3154.59	2899.79	2945.46	3603.97	2754.09	2571.36	3008.67	2136.02	2668.53	2508.34	3322.83	3170.34	3118.43	3188.91	3639.85	3031.51	2655.1	2595.18	2535.32	3543.56	3479.5	5063.82	5076.87	4591.63	4878.78	4703.48	4743.1	4754.01
VIT_05s0094g00890	Haloacid dehalogenase hydrolase	vv10630Glyoxylate_and_dicarboxylate_metabolism	1483.07	1335.58	1287.76	1371.06	1325.9	1424.76	1733.91	1724.56	1763.19	1937.65	1532.87	1736.23	1193.78	1110.18	1080.26	1056.77	1161.1	994.973	1524.96	1562.95	1383.96	1408.71	1351.66	1489.59	1211.4	1256.09	1174.85	1561.37	1126.19	1367.95	1704.01	1664.67	1621.1	1861.96	1670.93	1496.23
VIT_10s0116g01810	Unknown protein	0	11930.1	15286.6	11109.6	10804.9	9530.2	10444	12771.9	12621.4	12785	14175.1	16351.4	13115.2	13842.5	11120.7	11377.1	7229.7	7224.26	9767.7	12801.3	13729.7	12781.7	12645.9	11434.2	12252.4	13718.6	14901.5	13945.3	10082.7	9943.19	10238.4	15637.8	14657.7	14302.1	7634.59	10496.4	8591.5
VIT_19s0090g00600	No hit	0	46.6017	27.0892	53.8642	39.7448	24.7026	52.8834	123.639	130.244	120.659	141.308	104.524	126.517	41.8747	30.7175	36.1933	35.2112	41.1702	34.1983	49.2102	73.9216	53.9025	61.3392	59.4439	38.9511	29.4185	36.2707	45.7565	72.8985	35.6748	36.7799	66.8701	52.4175	118.711	57.6769	63.7217	71.8673
VIT_05s0077g00110	Unknown protein	0	3106.74	2910.94	3139.04	3052.49	3080.75	2936.12	2459.44	2495.19	2585.98	2187.77	2179.44	2849.47	2907.11	3569.68	3172.3	3797.4	3261.96	3870.33	3160.18	2761.91	2601.39	3366.83	2416.8	3350.5	3103.59	2904.7	3414.68	5794.37	4549.03	4889.56	2151.11	2517.81	2146.22	3772.07	2819	3409.47
VIT_08s0007g01500	DNA binding / nuclease	0	2283.75	1435.02	1315.02	1209.51	1352.1	1640.63	2108.46	1914.89	2293.81	1950.49	1833.7	2115.09	1696.25	1649.35	1565.43	1984.66	1751.44	2192.68	2800.03	2191.72	2387.72	2486.23	2255.88	2535.38	1754.25	1672.01	2002.2	3045.05	2106.36	3239.1	1694.58	1891.78	1645.43	3591.92	3230.2	3481.36
VIT_00s0445g00010	Strubbelig receptor family 1	0	618.048	1182.28	1144.23	945.204	1165.37	1059.04	1200.02	1021.34	989.632	833.99	993.721	798.298	1447.32	1485.43	1274.16	1349.88	1045.59	1219.65	1188.13	1486.41	913.328	1390.75	1327.99	1448.51	1896.88	1895.07	1855.53	1693.66	1856.73	1353.07	1635.44	1761.89	2106.97	2076.94	2002.76	2129.37
VIT_09s0002g03020	FRK1 (FLG22-induced receptor-like kinase 1)	vv34626Plant-pathogen_interaction	1529.48	3437.52	3152.77	4281.64	3489.47	3661.43	2317.54	2409.41	2303.64	2379.98	2605.53	2536.66	1774.77	2656.78	1585.92	2708.32	2971.86	2823.18	1078.57	1248.58	1548.14	1353.14	1240.16	950.257	1653.87	1830.01	1940.34	350.354	1046.3	534.858	1394.99	1322.18	1003.19	466.657	1951.39	461.149
VIT_04s0008g01810	myb domain protein 4	vv60044MYB	63.2934	70.6114	110.601	73.0075	109.015	69.5259	165.116	116.355	143.366	212.533	149.923	155.808	78.4745	99.0306	146.822	117.665	145.803	76.8934	175.097	228.997	233.904	169.418	154.663	208.836	130.744	87.3464	100.983	102.235	80.4515	91.6358	290.602	221.366	247.922	120.728	153.312	159.701
VIT_13s0047g00760	Cinnamyl alcohol dehydrogenase	vv10940Phenylpropanoid_biosynthesis	6112.47	6019.3	6239.41	6714.13	5351.5	6011.87	4759.56	5547.51	5497.54	5503.48	6002.32	6747.9	6332.46	6538.12	8127.86	7535.22	6934.53	7607.6	5639.04	6243.95	5630.22	6290.49	6128.55	5870.29	4899.2	6132.48	4924.8	5367.68	4919.1	4598.44	3912.27	4013.41	4287.06	3224.61	2901.98	4667.48
VIT_16s0039g00730	DNA polymerase delta, subunit D	vv23030DNA_replication vv23410Base_excision_repair vv23420Nucleotide_excision_repair vv23430Mismatch_repair vv23440Homologous_recombination	1108.47	859.608	750.028	711.162	776.09	748.754	798.357	657.407	707.131	796.489	823.057	790.095	1083.39	1142.02	1269.98	896.457	980.717	906.401	1113.1	1042.46	985.404	850.29	1033.7	897.361	1441.1	1221.81	1313.12	1176.44	861.069	1363.84	823.211	934.814	920.932	1451.77	1319.31	1340.4
VIT_03s0038g04700	Isoflavone reductase	vv10943Isoflavonoid_biosynthesis	2167.35	2185.02	2296.43	1840.95	2010.81	1769.8	3298.91	3528.06	3821.67	3124.7	3181.95	3000.99	1673.88	1884.03	1861.32	1739.81	2268.47	1929.65	3740.89	3194.63	3649.03	3117.79	2309.57	3503.2	1682.04	2513.85	1412.2	2265.35	1301.96	1455.78	2572.64	2449.75	2451.47	2566.72	2507.53	3218.59
VIT_12s0035g00810	Transmembrane protein 18	0	1950.81	1489.8	1362.59	1238.3	1374.16	1081.67	1254.86	1320.38	1321.16	1411.38	1424.09	1416.38	1474.96	1349.89	1468.6	792.101	1050.81	1211.4	1896.17	1819.23	1515.49	1483.96	1638.08	1770.2	1776.07	1626.27	1723.9	2228.76	1518.95	2033.53	1301.74	1309.61	1219.57	2450.03	2379.21	2177.56
VIT_14s0068g02180	Retrotransposon protein	0	104.363	231.483	310.246	246.191	294.534	238.247	587.128	509.655	422.376	285.257	415.033	326.125	185.071	170.53	103.578	149.092	176.686	104.623	124.425	211.388	126.051	136.357	114.01	210.781	155.951	172.217	213.027	79.0549	156.315	114.206	403.163	319.058	417.514	101.715	70.0693	152.885
VIT_18s0075g00330	Sucrose-phosphate synthase	vv10500Starch_and_sucrose_metabolism	3401.26	2764.09	3002.01	2743.37	3097.84	3358.6	4671.68	4503.51	4362.53	4425.9	4640.48	3669.28	2665.86	2868.69	2410.14	2070.92	3215.36	2887.28	3647.04	3151.96	2723.59	2668.51	1945.34	2244.99	3427.06	3103.23	3626.26	2653.32	3472.19	2045.05	5569.15	5123.69	5382.49	2891.87	2996.11	2897.3
VIT_01s0011g05470	PGPS/D12	0	19462.6	18298.3	15742.3	18073.8	17060.3	18255.4	12982.8	12947.4	12922.7	15028.4	12913.5	13337.5	16684.3	14676.3	13831	12591.9	14443.5	13751.6	10323.1	11183.1	13524.6	9008.05	12525.9	8383.11	12949.1	13491.2	14088.2	7762.03	9069.08	9755.97	10955.6	10299.6	8589.36	7057.01	11918.5	6819.89
VIT_05s0094g01190	flavonoid 3-monooxygenase	vv10941Flavonoid_biosynthesis	2308.3	2083.37	1479.86	1250.44	1523.36	1504.01	798.953	841.226	1062.79	985.639	1047.15	1124.99	895.125	1127.49	814.124	994.359	1307.33	1152.75	872.382	572.201	1093.58	1048.26	668.9	861.455	1498.96	1445.08	1476.26	1743.42	1680.25	2219.57	949.197	858.129	1067.62	996.629	1005.56	874.766
VIT_09s0054g00360	Cation efflux family protein MTPc4	vv50121Porters_cat_1_to_6	424.817	651.578	739.778	598.135	780.713	620.991	1243.65	1267.85	1087.92	1053.58	949.269	825.555	586.691	604.422	412.712	521.819	578.968	652.927	547.948	1033.84	782.178	634.614	698.405	777.881	548.406	659.993	713.292	485.005	569.625	424.144	970.002	1056.49	928.763	1125.03	1203.15	1138.04
VIT_08s0007g03020	Ribosomal protein S14 (RPS14C) 40S	vv23010Ribosome	5826.53	3921.38	4042.39	3654.41	4069.38	3583.97	4440.71	3927.81	4026.85	4170.36	3921.96	4181.41	3846.32	3753.57	4416.46	3092.65	3222.14	3679.89	4795.18	5435.92	4376.82	3822.05	4999.48	4661.51	4578.61	5062.27	4882.21	6377.84	5363.84	7353.63	5030.99	5521.88	4257.29	7409.74	6789.55	7858.19
VIT_15s0107g00500	AMP-dependent synthetase and ligase	0	1190.5	915.975	1028.45	1064.82	1016.58	1236.35	1132.3	962.629	992.215	961.475	1024.87	1045.7	1269.9	1143.85	1047.24	2143.66	1578.41	1700.32	1054.16	1185.39	1082.36	1401.78	1294.56	1226.57	1291.98	1308.12	1299.1	1338	1434.17	1376.15	1187.69	1355.31	1244.04	1631.91	1548.18	1429.74
VIT_09s0054g00670	Auxin-regulated protein	vv30003Auxin_signaling	42.2148	58.9983	50.0789	40.0676	48.0489	38.7624	37.4122	55.6131	60.1417	51.6124	49.4372	48.3899	86.6217	93.7004	88.3662	92.8297	107.313	109.949	43.2888	56.7493	81.8367	58.2841	86.0388	66.4087	35.1472	48.661	37.7658	48.2024	57.4607	47.4822	62.1387	71.3655	65.2685	42.784	52.5419	46.5616
VIT_19s0014g00560	Exostosin	vv11030Glycan_structures-biosynthesis1	3205.52	3408.48	2959.23	3227.11	3882.18	3618.09	3444.03	3545.42	3371.07	3106.93	3147.18	3485.58	3932.06	4435.35	4157.21	4397.85	3525.08	3951.78	4308.06	4085.85	4084.36	4332.1	5226.15	4856.82	4753.51	4101.95	4190.18	5192.76	4572.98	4368.24	4704.25	4333.29	4486.78	5140.7	4771.01	4864.28
VIT_02s0087g01020	CRK10 (cysteine-rich RLK10)	0	906.582	1230.12	1282.12	1499.89	1241.65	1320.54	1780.77	1661.45	1650.48	1684.46	1391.54	1337.16	757.405	911.325	451.036	1375.63	1232.27	1321.41	971.58	1216.57	1111.25	1128.74	1216.71	1034.17	955.583	903.772	983.625	615.612	712.783	477.715	1014.77	1150.87	1102.92	909.737	1462.55	956.792
VIT_18s0086g00200	Lectin protein kinase family	0	1345.39	1255.69	1411.98	1514.82	1672.51	1465.42	1150.77	1508.63	1199.97	1055.94	1163.16	1184.34	1040.21	1000.91	787.404	793.586	1098.78	823.994	725.433	752.836	810.416	822.4	532.937	889.419	873.452	1008.11	987.833	829.878	855.925	919.01	931.669	781.588	935.008	766.839	763.154	891.096
VIT_00s0261g00010	Unknown protein	0	5119.35	4396.64	4361.04	4451.9	4358.07	4326.27	5149.66	4527.7	4972.51	4549.03	4684.55	4508.64	4519.64	3986.57	4209.42	3568.64	3759.89	3622.36	4147.95	4756.5	4320.17	3458.29	4437.11	4077.38	5467.31	5253.01	5486.49	5800.73	4855.44	5828.29	5974.19	5685.1	5561.2	5470.04	5627.69	5597.1
VIT_06s0004g02580	BLH8 (BEL1-like homeodomain 8)	vv60034HB	1617.47	1916.76	1541.55	1420.39	1375.92	1532.13	1243.45	1234.18	1289.07	1075.98	1106.09	1141.23	1731.5	1536.39	1276.19	1367.91	1334.35	1142.68	1023.76	1223.08	1146.68	1160.03	1552.97	947.565	2337.8	2284.02	2529.57	1274.98	1833.26	1320.88	1741.18	2011.41	2075.99	1665.02	1787.51	1531.18
VIT_12s0028g02350	basic helix-loop-helix (bHLH) family	vv60011BHLH	1899.72	1874.67	1860.49	1773.74	1721.64	1563.9	1517.32	1663.06	1512.35	1492.17	1493.3	1618.91	2217.06	2179.11	2128.99	2427.26	1919.97	2352.83	1969.02	2230.18	1760.47	2306.45	2165.07	2028.83	1985.81	2010.63	2097.4	2529.4	2694	2480.76	1876.53	1801.89	1618.79	2251.21	1974.61	2535.72
VIT_18s0001g14010	Sulfate adenylyltransferase	vv10230Purine_metabolism vv10450Selenoamino_acid_metabolism vv10920Sulfur_metabolism	12712	13609.9	13267.1	12464.9	13683.2	12484.7	12608.8	13449.1	11632.8	11843.5	13426.6	13326.8	9291.36	8589.79	7312.96	7315.34	10119.3	9127.45	10332.1	8294.21	8498.95	8925.44	5964.68	9282.03	14829.9	15052.1	14114.4	9569.06	9748.42	8072.94	12861	12247.3	11369.2	10623	10780.6	10075.4
VIT_06s0004g02680	Lysine decarboxylase	vv10300Lysine_biosynthesis	4143.45	2157.73	2940.53	3140.37	2979.36	3118.49	4570.4	4501.61	4217.3	4168.53	4314.33	4915.07	1410.26	1415.11	986.383	1478.18	2463.25	2223.08	2805.09	1731.53	2777.52	2295.33	1023.6	2059.76	3140.04	3114.23	3133.07	2688.95	2895.38	3512.66	2173.09	2458.43	2592.75	2435.41	2703.84	2445.13
VIT_04s0069g00330	Glutamate receptor 2.8	vv50101Channels_and_pores	2501.86	2659.53	3217.05	3339.42	2622.78	3171.65	2491.06	2244.11	2262.67	2690.63	2411.74	2410.18	2375.46	2647.8	2491.49	2667.92	2841.73	2888.8	2111.95	2357.33	2088.08	2048.25	1580.91	1499.46	2062.68	2290.07	2580.7	1925.9	2087.14	1933.75	1807.88	1694.11	1732.27	1882.09	1410.52	1945.76
VIT_07s0197g00170	R protein MLA10	vv34627R_proteins_from_Plant-pathogen_interaction	5067.85	4649.8	5558.84	5282.55	6273.45	5957.37	4518.81	4329.1	5160.5	5111.81	5804.23	4675.13	4789.58	4826.41	4518.9	5063.88	4797.91	5247.78	4068.96	4050.9	4599.6	4432.17	4193.85	4651.13	4057.88	4354.56	4283.03	3085.54	4069.63	3502.64	3611.78	3365.84	3983.13	3252.78	3530.31	3485.95
VIT_14s0030g01320	No hit	0	501.251	450.402	611.617	453.673	460.639	368.448	749.428	459.964	521.117	558.507	708.124	598.433	619.209	463.928	507.943	355.412	405.348	485.935	429.81	512.335	605.613	472.404	448.615	484.671	943.719	973.516	935.416	613	742.514	629.765	830.815	677.076	976.515	717.047	761.925	827.723
VIT_05s0094g00990	UDP-glucose:salicylic acid glucosyltransferase	vv10500Starch_and_sucrose_metabolism	10795.3	12131.9	11693.5	12190.4	12301.5	12810.7	8653.73	8870.46	7985.1	8241.91	8382.81	6145.63	10992.8	11000.7	10821	9891.29	12529	10103.2	7021.3	6336.14	7457.06	6211.09	6399.62	7839.05	11630.4	10487.8	12115.3	7214.41	8026.68	3642.37	5237.64	5472.6	7558	5867.82	6244.56	5882.22
VIT_15s0046g01680	Delta-8 sphingolipid desaturase	0	6764.23	6324.62	6169.1	5945.89	6270.43	6433	7022.1	7339.58	6546.17	6729.48	6612.31	6235.56	3937.97	3865.95	3283.62	2911.44	5029.66	3719.13	4422.11	4526.88	5406.8	3939.78	3297.08	3666.13	4629.31	3962.38	4336.51	4534.55	3818.78	3104.55	4847.96	4195.35	3990.07	4203.39	5464.7	3526.65
VIT_01s0010g03490	Caffeoyl-CoA O-methyltransferase	vv10940Phenylpropanoid_biosynthesis	93.4289	61.6104	49.0713	34.2967	56.1452	40.0983	57.4542	50.5367	37.2508	57.639	47.9242	52.6227	57.0373	57.6557	47.2006	46.0295	82.4898	46.5705	85.3828	77.2638	68.9637	95.4084	121.918	121.592	55.8754	56.2107	81.3957	57.0949	78.5684	71.5156	105.539	89.6734	101.813	141.908	119.684	126.918
VIT_19s0015g00110	CYP71D10	vv10902Monoterpenoid_biosynthesis	739.325	1319.3	865.321	845.153	793.024	1243.28	995.028	951.778	1250.19	615.211	695.115	1386.15	811.442	994.635	397.346	1678.8	1520.34	1668.28	1204.79	961.416	1033.68	1411.75	1164.67	1183.92	1437.56	1224.71	1314.89	2558.54	2579.1	2608.65	1493	1470.68	1641.45	2598.14	1988.82	2531.86
VIT_19s0014g02340	Protein phosphatase 2C	0	6100.4	5400.89	5473.76	5182.64	6123.51	5525.48	6286.68	5676.19	5573.07	5700.01	5897.4	6368.55	5117.4	5898.31	5818.66	8040.51	6514.62	7166.92	7882.87	6756.08	6192.3	7051.86	6504.02	7234.3	7672.31	6633.55	6817.27	9149.69	8200.16	8553.54	7190.29	6981.37	7530.57	8864.38	8468.7	8491.3
VIT_08s0058g01090	CBL-interacting protein kinase 14 (CIPK14)	0	9227.84	7752.86	8151.79	8924.37	8528.36	10725.6	9834.11	7934.11	10639	8714.73	7576.11	8945.63	11182.4	11084.4	9375.95	15461.7	11639.2	14037.7	8753.91	8706.23	8801.28	11227.8	9095.34	11532.2	6635.13	7322.57	6136.15	13682.2	12692.3	14655	8608.99	8585.61	7107.03	9352.14	7734.71	9508.77
VIT_07s0031g00680	Red chlorophyll catabolite reductase (accelerated cell death 2)	vv10860Porphyrin_and_chlorophyll_metabolism	4450.58	3641.22	3974.42	3483.2	3740.22	3677	4139.88	4188.77	3536.47	3511.63	3821.44	4134.94	4062.46	4161.4	3636.39	4116.26	3801.11	4299.17	5313.37	4582.07	4075.41	4765.04	4883.05	5972.91	5038.26	5073.84	5386.98	5373.73	7109.4	6530.81	4419.15	5206.52	4274.37	7039.36	5751.34	6376.24
VIT_03s0063g00540	Pentatricopeptide (PPR) repeat-containing protein	0	6917.03	7290.67	6872.6	6697.69	6684.41	6497.78	7131.11	6751.2	6807.22	6310.73	6377.55	6592.43	7609.84	7984.41	7769.67	8473.08	7961.48	7638.79	7189.82	7689.09	7128.12	8368.44	7520.81	7124.26	8720.66	8533.57	9521.44	9935.24	8885.19	8670.41	9009.44	7613.63	7954.87	8961.78	8892	9425.91
VIT_00s0652g00010	Dof zinc finger protein DOF1.4	vv60015C2C2-DOF	671.004	731.544	421.007	493.962	621.12	516.268	700.663	553.458	806.51	696.584	595.22	642.659	753.414	791.185	518.241	769.941	546.18	883.031	934.146	769.455	593.6	887.108	884.614	825.126	646.452	691.972	629.01	1928.56	1524.1	1573.12	751.416	642.957	717.21	1177.92	1018.02	1025.83
VIT_12s0057g01130	R protein disease resistance protein	vv34627R_proteins_from_Plant-pathogen_interaction	1042.02	1237.52	1067.42	1102.99	1195.36	1270.6	768.79	781.821	654.227	1042.87	750.377	759.044	805.569	702.967	479.171	693.459	668.793	671.328	520.292	471.857	449.392	497.758	589.834	366.291	745.518	727.016	868.76	203.172	375.02	544.042	535.172	491.955	344.365	347.703	593.981	307.88
VIT_03s0017g02180	Pentatricopeptide (PPR) repeat-containing protein	0	230.317	297.687	279.705	188.688	290.719	234.371	485.654	499.202	369.503	379.16	414.627	270.161	375.465	307.615	189.251	499.213	409.429	445.677	628.442	580.327	360.49	931.138	558.325	904.051	434.388	385.884	462.739	504.753	526.332	259.904	538.6	427.158	515.601	1046.59	790.089	881.784
VIT_06s0061g00450	4-coumarate-CoA ligase	vv10940Phenylpropanoid_biosynthesis vv50104Group_translocators	11414.7	13668.5	13459.5	14150.6	12524.3	13706.8	10708.5	10816.4	11363.5	12692.2	10680.2	10173.2	16132.6	13425.9	14242.9	14513.6	15207.5	13102.9	7643.46	9669.29	10454.7	10541.4	11600.4	8531.68	10607.6	10207.7	10403.8	8773.46	10022.2	9111.08	8553.39	8340.68	8679.59	8437.71	9817.97	8774.15
VIT_01s0010g00360	Unknown protein	0	5293.84	4412.87	4438.45	4673.45	4091.99	4198.58	3539.45	2957.07	3044.69	2821.07	3265.59	3142.94	4352.57	4202.44	4534.49	3525.93	4076.37	4192.66	3750.6	3143.11	3898.1	2946.94	3145.24	3647.58	4585.19	4539.27	4383.56	5046.74	4459.39	4992.3	3048.48	3312.67	3275.52	3985.97	3538.73	3799.05
VIT_09s0054g01110	Cycloartenol synthase	vv10100Biosynthesis_of_steroids	7513.65	11535	10760.5	10082.8	9800.12	9720.23	7457.55	7455.91	7823.49	5701.11	5849.38	7389.74	9966.06	10689.4	10880.2	11794.4	9391.07	12031.2	5579.29	8062.16	7330.1	6750.34	9243.64	6583.98	10558.8	12158.1	11478.9	8155.44	8521.25	8042.9	6171	6434.99	6429.66	5623.5	5489.82	6770.64
VIT_14s0060g01420	Unknown protein	0	730.666	673.579	602.153	629.713	702.527	672.155	487.644	545.774	410.538	307.108	299.486	342.448	434.604	584.419	301.135	368.797	402.155	385.835	254.821	330.309	337.7	337.361	331.19	208.892	499.06	541.284	553.011	222.166	452.912	370.86	447.984	287.085	252.571	224.401	160.381	220.312
VIT_15s0024g00620	Terminal flower 2 protein	vv30009Flower_development	2507.32	2154.12	2445.34	2163.96	2160.89	1730.95	2203.28	2659.21	1972.82	2321.74	2305.89	2705.48	2166.3	2665.71	2505.6	2692.26	2821.9	2633.46	3097.72	2949.03	2920.8	2507.19	2765.54	3039.63	2963.39	2884.72	3297.4	3615.61	3537.8	3876.98	3348.03	3089.44	2853.49	3355.37	3617.72	3273.07
VIT_19s0090g00300	Unknown protein	0	3880.63	2989.83	2887.63	2686.56	3016.63	3005.66	2504.14	2561.45	2302.19	2385.99	2474.66	3027.61	3288.45	3342.64	2649.57	3299.72	2928	3304.72	3357	2913.57	3218.72	3188.07	3174.84	3647.64	3843.41	3628.85	3712.21	4812.89	4349.83	4383.65	2322.36	2541.49	2272.63	3354.2	3246.81	3553.24
VIT_01s0011g02200	Glutamine synthetase	vv10251Glutamate_metabolism vv10550Peptidoglycan_biosynthesis vv10910Nitrogen_metabolism	6910.34	7913.35	6207.63	7099.28	5747.78	6072.66	5396.1	4582.8	4943.44	6550.83	5764.75	5735.95	5389.97	4844.13	6136.76	3624.26	4585.65	4315.8	4689.6	5017.42	4785.38	4064.72	5189.82	4752.13	7858.59	7936.91	7623.53	5872.94	4908.28	5882.36	6782.66	6966.66	6413.24	5467.33	6032.62	5586.23
VIT_13s0067g01660	Sister chromatid cohesion 1 protein 1 DIF1/SYN1	vv44110Cell_cycle	1045.3	2222.56	1470.69	1328.94	1620.31	1662.67	1590.47	1588.34	1293.43	1379.85	1756.26	1493.06	2060.93	1593.59	1504.5	1240.39	1217.14	1084.93	1607.91	1522.98	1414.15	1365.84	1449.83	1372.06	3441.65	3166.03	3356.37	558.66	1622.88	700.967	3360.03	3041.31	3176.18	1138.86	1503.63	1065.37
VIT_11s0016g05520	Plastocyanin domain-containing protein	vv10195Photosynthesis vv50113Thylakoid_targeting_pathway	9701.97	8691.93	8206.25	8901.64	7567.21	8061.27	5716.6	4916.68	5862.37	7585.11	5484.35	5908.75	8657.59	8684.75	9862.9	9764.1	9410.9	9719.34	7299.66	7250.24	7516.46	5729.61	4606.43	7672.19	8439.8	7956.51	7426.98	11597.8	9822.25	13062.4	5838.77	6944.62	6551.82	10140.4	8250.85	9805.32
VIT_18s0001g00810	24-methylenesterol C-methyltransferase 2	vv10100Biosynthesis_of_steroids	16490.4	16081.4	15600.7	17030.7	16470.5	17717	15307.5	15823.5	16704.4	15693.2	12736.7	13304.5	15453.4	14905.6	14325.4	19338.4	19420.7	17035.7	10188.6	12757.3	16781.7	13023.2	12592.7	11454.6	10683.9	11719.4	9557.55	15474.7	14834.8	16001.7	9896.48	9442.12	8478.38	9980.23	13864.4	10551.1
VIT_10s0042g01240	Transducin protein	0	1929.58	1979.92	1929.31	2216.73	2299.24	2284.73	2118.53	2278.01	1705.9	2281.52	2239.94	1892.29	1765.11	1802.92	1484.56	1570.02	1569.54	1527.06	1357.09	1705.83	1710.14	1251.08	1401.4	1028.64	1669.98	1681.26	1748.56	1107.87	1081.93	1171.69	1466.66	1550.17	1299.31	1415.66	1925.7	1222.99
VIT_17s0000g10100	Response regulator ARR11 Type-B	vv30007Cytokinin_signaling vv60006ARR-B	376.118	333.176	269.766	258.78	245.572	283.612	342.815	272.627	286.304	330.373	264.872	416.621	356.31	393.962	256.469	411.849	256.888	388.307	518.364	625.427	427.154	478.557	629.082	498.334	337.972	396.704	429.543	440.389	399.286	609.92	501.325	534.595	446.732	791.314	699.183	792.615
VIT_06s0009g02640	Hydroxymethylglutaryl-CoA lyase	vv10072Synthesis_and_degradation_of_ketone_bodies vv10280Valine_leucine_and_isoleucine_degradation vv10650Butanoate_metabolism vv44146Peroxisome	14417	14739.4	14571.3	13329.8	14909.5	14648.1	13321.3	13194.2	13648.8	14384.8	13692.4	12964.1	14025.6	11991.8	11503.2	8110.21	10791.3	10677.1	9942.85	9322.4	9694.95	9849.27	10303.6	9234.38	15027.7	13717.7	14940.3	11035.6	15159.1	13955.1	15610.5	14712.4	14660.4	11650.7	11135.5	10928.5
VIT_10s0042g00100	Superoxide dismutase, Fe-Mn family	vv44146Peroxisome	1582.23	914.123	962.452	820.861	882.618	927.746	1292.32	1226.23	1141.87	1293.84	1043.78	1109.63	1352.62	1013.78	1326.8	1110.14	1100.95	1096.74	1772.98	1591.22	1326.11	1528.96	942.953	1630	1308.44	1207.4	1321.23	2527.71	1805.81	2423.63	1111.59	1202.61	981.574	2555.06	2140.17	2259.87
VIT_01s0011g00970	RPM1 (resistance to p. syringae pv maculicola 1)	vv34626Plant-pathogen_interaction	1043.39	1140.8	1224.13	1182.59	1024.36	1139.74	654.402	772.319	828.739	887.825	829.284	1221.59	1127.69	1163.91	1233.49	1465.38	1401.6	1398.64	880.587	780.358	1050.49	936.194	786.876	758.523	915.471	1187.87	822.759	861.565	848.83	759.36	489.358	629.174	786.243	672.202	651.664	683.386
VIT_13s0067g03500	Protein phosphatase 2C	0	5933.97	6129.87	5315.05	5225.4	5190.65	5410.51	4440.31	4260.65	4380.54	4769.71	4429.3	4989.35	6178.1	5795.63	5909.09	5054.8	5186.34	4874.95	4494.29	4876.39	4520.3	4220.68	5187.23	3973.84	5340.35	5463.69	5665.68	4360.83	4230.98	4848.98	4019.18	4410.54	3797.7	3690	3957.31	3831.14
VIT_19s0014g01820	RAB GTPase RABA1F	vv50110Protein_coat	103.288	98.4201	93.7769	106.665	78.4683	104.377	112.189	107.059	105.411	95.366	127.696	124.814	137.755	159.357	70.7525	142.152	85.3424	174.689	117.35	152.956	77.6124	178.258	190.932	203.723	110.023	138.605	162.993	376.951	272.898	303.25	131.757	158.122	114.569	277.915	250.971	280.624
VIT_06s0061g00010	Magnesium-chelatase subunit chlD, chloroplast precursor	vv10860Porphyrin_and_chlorophyll_metabolism	4814.28	4513.25	5055.69	5828.4	5791.21	6029.68	5801.89	5836.42	5868.07	5610.56	5465.59	5138.83	4977.28	5927.35	6762.97	7075.08	5925.04	6283.98	4507.39	5526.83	4641.53	5191.97	4502	4528.36	3885.17	3928.39	4478.24	2726.3	4708.91	4070.19	4173.64	4161.27	4193.55	3163.36	2777.32	3378.48
VIT_05s0020g00690	PPR2	0	3437.05	3825.6	3900.95	3654.6	3610.05	3641.31	4280.86	4444.87	4662.45	3994.77	4516.51	4220.65	4043.5	4280.98	3580.48	5651.27	5820.14	5377.09	4685.66	4637.41	4448.34	5032.06	4400.13	4892.67	3768.03	3549.11	3595.61	3954.75	4871.78	4152.95	3488.46	3689.91	3538.35	4284.87	3886.89	3864.16
VIT_09s0002g06970	Palmitoyl-monogalactosyldiacylglycerol delta-7 desaturase, chloroplast	vv10071Fatty_acid_metabolism	8125.35	6745.02	8001.06	7023.95	8007.26	8998.06	11813.6	13067.1	9403.7	8977.05	8202.27	10238.1	2598.48	3517.12	3006.22	2971.47	4972.16	3684.62	4849.74	3985.58	6400.67	5655.63	2572.96	6386.24	5265.74	5235.6	4591.07	6828.72	6814.89	3944.46	4930.12	5884.54	6497.25	7453.51	7817.49	8497.07
VIT_13s0084g00420	R protein MLA10	vv34627R_proteins_from_Plant-pathogen_interaction	1218.32	2647.45	2348.66	2241.59	2774.8	2410.73	4344.16	4692.94	4305.86	3228.25	4096.42	3718.1	3070.58	2914.78	3081.28	3150.75	2354.85	2473.55	3507	4376.21	5181.49	3686.61	3967.64	4409.93	2089.87	2612.13	2303.06	1655.52	2058.24	1126.97	3474	3387.59	4502.1	2920.77	3257.31	3003.38
VIT_08s0040g02910	Unknown protein	0	3267.3	2423.43	2301.16	2395.52	2308.46	2453.3	2611.53	2576.77	2636.01	2825.2	2645.01	3722.09	2916.93	2834.16	2764.51	2566.17	2649.35	2932.16	4206.94	3756.13	3886.65	3869.07	3500.33	4158.6	3339	3089.8	3007.66	4636.07	3029.48	3902.25	3291.78	3675.01	3113.27	5157.31	4894.38	4590.27
VIT_03s0180g00230	UNC-50	0	3408.68	2940.03	2840.52	2862.88	2518.5	2601.19	3057.34	2970.42	3153.24	2617.43	3234.4	3458.78	2591.33	2596.25	3075.12	2548.3	3065.39	3006.45	3570.19	3779.89	3288.87	3514.91	3589.11	3714.74	3169.66	3504.92	3227.22	4713.57	3517.74	4212	3810	3729.23	3221.4	5084.63	5179.23	4786
VIT_08s0007g04690	U3 small nucleolar RNA-associated protein 12	vv23008Ribosome_biogenesis_in_Eukaryotes	1109.63	928.121	1217.86	963.098	1103.5	943.999	1007.11	1095.01	1005.02	840.143	992.321	1101.27	1171.96	1321.69	819.493	1271.31	1357.69	1356	1149.59	1236.63	933.384	1450.45	1258.11	1392.22	1211.85	1397.14	1495.23	2694.53	1805.97	2367.26	1525.7	1535.8	1400.12	1503.93	1457.29	1408.78
VIT_05s0020g03270	S-receptor kinase	0	1055.54	879.843	873.943	1012.09	1173.45	1226.54	491.587	604.04	488.011	865.494	666.308	550.708	693.794	720.196	435.06	661.859	896.597	650.353	369.234	346.454	464.127	380.857	422.416	245.027	779.134	719.438	787.996	145.887	389.044	259.851	399.346	380.278	273.765	137.663	528.804	150.081
VIT_10s0042g00530	No hit	0	2239.91	2973.53	3611.84	3419.41	3237.18	3191.6	5164.07	5223.86	5115.1	4458.53	5974.28	5494.35	3229.79	2800.34	2657.49	2809.82	2989.76	3284.89	4454.8	4580.71	5352.22	4865.82	4067.4	5286.6	3452.24	3872.98	3033.53	3510.32	3026.49	2125.35	4580.26	4633.13	5052.75	4340.02	4214.28	5160.13
VIT_02s0033g01110	Male germ cell-associated kinase	0	20382.7	24779	23141.9	22079	22095.3	22204.9	20906.2	20634.2	20317.2	21533.9	21957.2	19860.1	21628.8	20335.4	24353.7	19576.6	19053.4	17674.1	16282.8	19674.9	19578.6	16908.7	19847.7	16511	18415.6	19490.1	19330.3	11637.5	15823.9	13788	18154.1	17406.3	18108.4	13022.5	14591.9	14791.9
VIT_17s0000g09110	Ribosomal protein L27A (RPL27aC) 60S	vv23010Ribosome	11368.8	8160.75	8463.42	8194.99	8055.38	6949.17	7194.1	8040.15	8453.77	7388.33	8262.77	8380.11	9143.36	9111.16	8822.41	9385.17	11490.3	10170.7	11248.8	10759	11799.7	9779.01	9795.96	12494.5	9887.24	10642.7	9274.05	16408.8	13203.6	14793.9	9299.99	10889.4	8963.46	12915.2	11880.6	13283.7
VIT_08s0007g01920	MYB divaricata	vv30009Flower_development vv60044MYB	3122.56	2611.33	2514.59	2281.57	2681.87	2257.21	2539.36	2736	2447.34	3024.3	3255.87	2845.51	2352.81	2750.82	2829.21	1809.27	2023.7	2078.56	3100.43	2807.81	2557	2690.46	2274.03	2456.06	3710.23	3605.37	3661.77	2281.58	2220.51	2603.95	4233.59	3576.24	3670.95	2972.41	3438.36	2523.63
VIT_00s0260g00030	No hit	0	25.2604	16.1063	23.9625	20.254	21.3843	17.8231	23.7984	21.5037	32.2708	21.9146	29.0012	26.8879	19.4917	16.0489	17.5108	15.7929	17.7596	15.6486	21.794	18.4432	19.0056	19.937	15.7815	23.3735	20.1529	17.948	19.9167	24.4354	41.4276	29.7798	47.7694	40.1437	52.4352	21.5532	21.7821	17.5
VIT_10s0003g03590	Beta-amyrin synthase	vv10900Terpenoid_biosynthesis	4058.06	7537.53	9749	9594.06	8727.29	8701.16	14632.2	14385.2	14612.6	13881.7	15251.5	10259.8	8115.29	9401.65	9382.1	6051.36	7681.81	7169.53	7858.25	9834.3	9975.44	8971.6	8022.76	8892.16	6367.77	7329.89	6472.36	4254.77	6588.96	3224.26	11391.4	11024.8	13364.5	5504.65	6494.39	5867.64
VIT_09s0002g06880	Beta-1,3-glucanase	0	536.534	322.14	323.057	310.521	561.837	471.901	628.22	607.615	610.418	642.767	525.494	571.684	340.473	286.936	178.53	189.944	222.044	282.019	492.009	455.089	523.413	372.747	401.505	242.151	230.168	232.488	348.382	297.871	309.894	256.606	494.897	576.616	561.879	573.133	644.36	534.349
VIT_01s0026g02030	basic helix-loop-helix (bHLH) family	vv60011BHLH	823.369	609.344	704.114	656.933	615.51	703.874	817.029	722.592	671.823	838.852	663.775	637.622	509.031	440.612	389.262	310.871	452.669	335.814	492.149	551.967	413.763	419.725	267.018	396.63	347.079	374.304	421.752	616.91	339.589	484.305	328.84	371.565	344.15	560.747	547.694	504.892
VIT_00s1213g00010	Cellulose synthase CSLE1	vv40006Cell_wall	4837.48	9728.13	9148.02	9628.4	8583.65	9555.08	10763.7	10405.6	10915.1	10677	11227	10054.8	9139.17	9655.13	10828.6	8819.72	8480.56	8717.22	9394.67	10581.1	9027.76	9431.78	10078	8049.18	8023.84	8027.51	8413.93	3522.11	5728.73	2521.73	10963.4	10555.1	9922.29	5503.91	6050.15	5096.58
VIT_03s0180g00070	Cyclase	0	16828.1	20177.4	16972.1	15716.5	16102.1	16470.8	24479.5	21314.8	21455.3	20344.1	19481.4	20287.6	16732.6	17379.8	18155.3	18594.2	16031.2	16624.6	21179.5	24466.6	23038.9	21912.1	23949.3	20710.4	16054.9	17154.2	16283	25271.5	18643.3	22126.6	24678.6	24901.6	22903.5	27435.1	23106.5	27033
VIT_03s0038g02190	Nodulin	0	9221.58	9913	6911.5	7476.36	8144.48	8270.2	6360.57	6041.83	5023.07	7072.42	6216.97	6408.99	8085.08	7858.35	7998.79	5438.93	7209.35	5873.56	5204.57	6216.12	6568.06	5623.3	5597.14	4645.64	6573.51	6863.58	6784.57	6034.11	5006.94	5354.26	4693.64	4019.05	4204.97	5492.4	5650.59	5273.67
VIT_06s0004g08100	VP1/ABI3 family regulatory protein	vv30001ABA_signaling vv30003Auxin_signaling vv60001ABI3VP1	1108.7	1147.62	926.42	926.235	863.546	1035.56	760.611	780.485	675.099	778.803	627.611	711.174	1180.47	982.175	839.046	1188.89	1025.25	1019.74	639.26	793.289	710.543	801.005	875.293	722.686	1260.01	1341.49	1204.75	922.028	879.743	793.46	753.069	639.684	761.459	974.998	1037.15	980.857
VIT_02s0025g03400	Growth-on protein GRO10	0	19225.9	18213.4	19507.1	19086	19785.1	19036.8	18540.9	17594.5	17560.3	19001.6	16815.6	17972.2	16947	16225.6	18086.7	16336.6	16388.7	17475	14761.4	15397	14976.2	16348.4	15934.3	15139	15927.4	16238.3	17016.4	17748.7	16516.4	17406.3	15167.4	16508.2	14760.3	13101.6	12787.8	13738.1
VIT_05s0029g00110	Unknown protein	0	2787.02	4187.37	3715	3733.37	3983.82	3520.38	5054.68	4549.89	4665.36	4401.37	4572.07	4674.2	3349.86	3347.3	3321.21	3231.51	3010.28	2918.02	3933.71	4093.26	4003.72	3659.71	3745.06	3353.45	3913.34	3793.79	3704.3	2705.33	2752.08	2174.77	5061.35	4418.81	4410.65	3326.15	4110.79	3448.65
VIT_19s0177g00340	Unknown protein	0	3598.49	2711.97	3294.39	3203.81	2503.87	2600.21	4227.12	4071.2	3984.27	3922.09	3383.65	3329.75	2507.41	2265.7	2905.23	1711.03	2334.23	2073.61	3632.75	4185.6	3291.41	3055.53	2598.48	3145.59	2500.36	2625.64	2594.09	3070.43	2538.38	3237.65	3199.78	3452.17	3069.74	4622.19	3737.97	4447.94
VIT_05s0102g01160	FPA (FPA)	vv30009Flower_development	2371.17	3406.59	3859.71	3784.22	3903.7	3612.03	3555.71	2967.19	3267.37	2844.45	2802.93	2830.9	4170.62	4320.01	3932.72	5027.23	4077.17	4313.68	3006.06	3198.52	2571.71	3231.12	3342.25	2600.64	5337.43	4471.67	5870.67	6419.34	5680.95	4760.03	4166.6	3835.4	3997.96	4133.23	3865.98	4221.92
VIT_02s0012g01320	MYC jasmonic acid 3	vv30011Jasmonate_signaling vv34626Plant-pathogen_interaction vv60011BHLH	13552	13428.2	12119.7	12406.2	15150.2	13861.3	12490.9	13083.7	12913.9	13156.6	14600.5	14242.5	13147.9	12013.9	12294.8	13225.6	13445.4	12949.8	15282.9	11615.5	12871.2	13823.1	12886.7	11540.2	17089	16839.1	15584.3	18851.4	17038.1	17374.9	18750.7	16452.1	18454.8	19949	19382	17627.5
VIT_05s0049g00310	E8 protein	vv30008Ethylene_signaling	2019.06	2222.49	1686.51	1938.04	1538.28	1829.03	1060.98	1013.85	1182.5	996.95	1077.59	1076.11	1290.07	1133.51	1389.26	1625.39	1402.43	1455.61	1325.19	1276.94	1150.93	1193.67	1165.65	1326.37	1262.33	1186.79	1214.02	1272.11	1143.79	1684.85	1121.62	1253.29	1135.62	1022.28	1143.95	988.865
VIT_07s0005g03290	Inorganic phosphate transporter 1-4	vv50121Porters_cat_1_to_6	327.197	139.695	121.86	154.509	197.914	156.401	265.896	176.642	345.571	338.098	367.731	270.699	114.412	155.004	93.7927	212.491	161.251	159.934	118.361	98.4787	232.546	170.3	113.466	92.6875	128.865	153.124	160.724	480.548	329.39	408.829	151.402	118.83	146.388	484.45	444.07	459.102
VIT_07s0005g01560	PAPA-1	0	5344.76	6829.89	7213.81	6925.39	6900.55	7016.13	6874.28	6551.4	6145.79	6286.08	6709.59	6497.01	6532.87	6138.63	5718.64	5792.18	5625.93	5674.96	5011.34	5275.78	5356.17	5051.6	6488.42	6650.01	4727.17	4816.43	4814.59	2065.77	4921.99	3676.86	4639.63	5297	5688.76	2795.79	3165.3	2608.27
VIT_14s0068g01670	ACT domain-containing protein (ACR6)	0	7872.86	9839.11	9041.5	8595.86	8694.63	8720.58	9502.64	8136.78	9514.36	8062.59	8869.2	9961.69	12468.5	11549	10916.6	10190.5	9321.84	10095.2	10854.4	11258.9	12109.2	10662	12961.6	10509.6	11132.2	10992.8	13029	6716.41	7594.87	7476.13	12669.9	11522.7	12788.3	8087.23	8845.83	8994.71
VIT_14s0068g00330	PTF1 (plastid transcription factor 1) TCP13	vv60061TCP	3111.58	5797.92	4881.72	4826.2	4843.61	4661.41	6169.8	5616.19	6127.92	6081.02	5843.02	5754.95	4936.59	5296.24	4596.58	3902.3	3890.28	3966.38	4801.62	5432.9	4232.64	4926.24	4958.95	4081.71	4695.64	5273.32	5149.31	1403.75	3263.74	2134.15	6196.93	5882.77	6614.47	3146.97	3304.21	3091.6
VIT_16s0013g02020	Ribosomal protein L15e	vv23010Ribosome	1419.19	1054.42	1136.66	990.064	1091.45	931.077	1205.97	1040.29	1108.46	1135.73	1226.36	1021.54	1044.74	1068.73	883.566	948.692	1090.76	1039.43	1313.35	1111.17	1222.2	1214.91	1058.72	1358.36	1366.92	1366.09	1278.47	2072.37	1509.51	1873.14	1344.8	1464.3	1203.58	1792.64	1831.96	1708.63
VIT_15s0048g02370	ERF/AP2 Gene Family (VvRAV4)	vv60001ABI3VP1	5770.91	7651.4	6321.68	6739.9	8400.56	7462.89	5030.69	5508.71	4662.75	5605.24	5103.72	3623.73	4916.78	5351.06	5295.42	5018.84	5626.91	5043.06	3756.91	3843	3476.48	3630.64	3580.8	2964.9	5036.88	4282.5	4528.97	3553.75	4070.3	2005.97	4007.19	2701.74	3581.76	3250.22	3249.51	3078.71
VIT_02s0033g01220	No hit	0	451.703	511.376	546.182	512.971	450.565	454.761	335.295	522.962	638.627	441.192	600.367	469.12	498.554	578.149	762.297	931.502	788.329	893.659	808.881	726.468	1007.38	953.197	725.862	803.69	382.268	512.462	387.108	285.787	387.864	217.01	311.867	315.044	510.707	433.7	297.326	385.716
VIT_14s0066g01410	Peptidylprolyl isomerase	0	7313.09	6271.7	7645.02	7376.24	6780.15	8676.99	7324.07	7681.65	6937.26	6370.96	6079.95	5896.93	6192.21	6641.6	5973.55	7179.96	7199	7381.18	4823.51	5905.95	5144.95	5867.45	4639.37	4929.2	5391.39	5879.98	6068.47	6385.29	7607.61	6555.84	4489.05	4807.54	4253.02	5374.5	4800.42	5405.2
VIT_18s0001g02810	Acyl-CoA synthetase long-chain member 9	vv10071Fatty_acid_metabolism vv44146Peroxisome vv50104Group_translocators	18250.4	16795.1	17851	18800.8	19701	19290.9	14948.4	16021.7	15511.5	13209.6	13708.3	15897	15226.5	15967.6	16362.5	13416.5	15541.8	14909.1	11826.1	12500.7	13812.2	11960	14268.5	10891.5	18687.8	16466	16747.6	17699.9	19295.5	19524.9	14382.3	13245.8	14791	13285.2	13791.9	13336.4
VIT_04s0023g01530	Transcription initiation factor TFIIB	vv23022Basal_transcription_factors	4396.5	4206.81	3758.8	3744.56	4451.2	4457.06	4079.25	4398.18	3825.57	3904.67	3837.97	4585.88	5163.91	4867.48	4084.79	5097.59	5403.98	4860.68	4432.43	4095.69	4631.14	4868.88	5706.9	4997.54	5315.09	5156.27	5042.86	7000.27	6757.71	6250.76	4974.58	4867.54	5026.98	5830.54	6260.97	5875.19
VIT_12s0028g03370	Tryptophan-tRNA ligase	vv10400Phenylalanine_tyrosine_and_tryptophan_biosynthesis vv20970Aminoacyl-tRNA_biosynthesis	3624.53	3126.93	2800.23	2896.93	3078.03	2829.21	3617.75	3920.03	3527.03	3662.88	3480.59	3862.86	3166.61	2901.97	2808.59	3228.07	2740.1	3166.2	4378.92	4178.98	3607.04	4245.64	4261.44	4530.46	4187.19	3823.09	3843.95	4706.77	3850.63	5095.87	3820.8	4368.19	3467.08	4930.69	4816.41	5100.35
VIT_05s0102g00290	Unknown protein	0	1720.09	1153.89	1097.56	1075.41	1092.34	1070.21	1571.81	1700.36	1482.54	1609.66	1471.23	1918.05	1147.03	1106.79	1204.86	801.076	1112.33	980.508	1697.19	1598.35	1697.08	1602.37	1639.9	1767.26	1410.22	1507.97	1290.33	1766.02	1131.67	1928.83	1774.49	1814.29	1455.57	2526.14	2464.46	2440.64
VIT_12s0057g00440	GCN5 N-acetyltransferase (GNAT)	vv60082GNAT	1721.76	1646.79	1619.02	1556.44	1399.79	1401.42	1142.83	1096.94	1171.42	1287.96	1179.98	1172.11	1898.2	1626.03	1862.72	1300.64	1429.76	1466.14	1319.56	1435.53	1390.15	1005.53	1158.24	1181.86	1586.49	1554.32	1643.11	1715.92	1255.03	1765.63	1146.92	1097.35	948.325	1378.46	1222.59	1312.07
VIT_07s0104g01660	HAK5 (High affinity K+ transporter 5)	vv50125Porters_cat_66_to_94	946.548	596.135	647.97	847.218	781.385	779.92	366.241	396.636	358.127	299.124	315.882	564.907	556.276	539.17	731.378	423.003	690.775	603.439	198.003	353.828	455.196	298.49	341.197	283.627	935.782	1163.69	1063.32	422.202	555.322	769.704	500.09	621.678	593.17	338.853	410.065	378.786
VIT_16s0100g00620	Calmodulin-binding region IQD24	0	520.833	476.16	444.182	457.471	540.86	513.441	327.032	301.855	274.181	263.572	275.496	238.221	230.861	289.083	185.836	149.479	333.317	203.248	103.967	168.768	204.147	129.527	157.486	155.668	310.192	310.897	412.902	175.776	231.63	118.996	225.872	117.646	196.973	145.56	243.994	131.561
VIT_07s0130g00250	4,5-DOPA dioxygenase extradiol	vv10350Tyrosine_metabolism	4200.98	3389.97	2883.96	3407.36	3015.26	3486.9	3753.69	3712.67	3602.79	4563.93	4547.9	3849.24	2294.03	2100.45	2414.82	1965.36	2148.45	2178.88	3285.49	2946.37	3071.7	2791.96	3003.64	2486.99	3038.9	2887.38	2804.97	2769.69	2189.39	2840.37	3193.39	3407.62	2472.85	3351.84	3647.8	3142.73
VIT_13s0147g00180	Unknown	0	1589.01	1772.95	1622.27	1582.66	1632.37	1487.99	2060.27	1847.49	1883.53	1628.53	1891.48	1639.66	1465.91	1294.92	1224.73	1586.11	1318.65	1735.43	1453.5	1529.51	1621.85	1412.07	1677.42	1228.91	2198.3	1994.51	2035.29	1784.65	2016.98	1801.99	2345.28	2059.39	2342.07	2275.65	2370.54	2133.63
VIT_19s0090g01300	Syntaxin 52	vv24130SNARE_interactions_in_vesicular_transport	4082.29	4088.95	3070.87	2750.75	3223.73	3047.55	4276.62	3961.35	4063.48	4322.66	4346.44	4123.74	3795.39	3104.81	4025.62	2209.62	2267.59	2581.23	4930.54	4977.11	4494.41	3734.61	4375.94	3560.72	3799.12	4172.96	3748.91	3525.02	2456.13	2338.31	4003.21	4132.87	3989.75	4122.89	4600	4074.67
VIT_10s0071g01010	Unknown protein	0	6482.89	5771.13	6142.41	5311.75	6206.02	5333.29	6305.74	6867.34	6587.51	6739.53	6735.54	7177.78	6285.22	6663.17	6004.6	7193.72	6596.1	7351.93	8064.75	7247.2	7328.97	7542.92	6633.31	8836.79	6841.06	6586.84	7555.92	8547.92	9349.07	9662.18	7318.3	7901.03	7409.86	9943.65	9578.81	8739.82
VIT_10s0042g01000	Glutamine synthetase	vv10251Glutamate_metabolism vv10550Peptidoglycan_biosynthesis vv10910Nitrogen_metabolism	9484.35	7696.57	7158.15	7579.88	6939.96	7371.7	5851.06	6014.48	6294.96	7958.64	6423.67	7519.4	6937.41	4415.66	5203.23	3372.45	4836.2	4356.32	5004.26	4143.58	4874.55	4796.8	4854.22	5308.42	8331.19	8828.62	8320.54	6395.8	5086.06	5992.88	6585.25	6379.7	6471.64	5310.09	6004.16	5972.64
VIT_06s0009g02930	Cytochrome P450, family 79, subfamily A, polypeptide 2	vv10966Glucosinolate_biosynthesis	4165.5	3831.06	5024.26	5034.25	5743.95	5838.39	6289.34	6419.32	6642.17	5979.31	6103.32	6568.49	5156.81	4601.43	5912.66	3883.4	4684.04	4801.53	3915.96	4093.01	5179.25	4068.62	2943.29	3172.26	3434.49	3542.01	3373.38	5048.5	3640.01	4286.74	6231.36	5452.75	7137.51	4355.46	4455.07	4398.51
VIT_00s0194g00040	No hit	0	1916.12	1925.46	1611.85	1667.19	1724.82	1691.59	1234.86	1187.73	1131.06	1193.15	1159.35	1089.54	1763.37	1611.28	1504.5	1540.99	1259.33	1448.2	972.723	1273.63	997.13	1126.65	1405.19	917.35	1775.75	1647.35	1829.24	1731.13	1492.37	1656.84	1205.18	1146.21	1163.52	1425.66	1247.63	1357.44
VIT_07s0104g01390	Arsenate reductase (glutaredoxin)	vv11000Single_reactions	14611.8	10630.4	11873.5	13107.6	13030.8	12494.1	5401.41	4937.12	5419.41	7883.34	7973.13	6766.59	10151.8	11249.5	9445.76	3082.72	9923.46	7994.53	7059.96	6929.87	7265.02	4294.51	3268.31	6350.25	12620.8	12691.5	12653.5	8257.76	6936.37	9319.3	5061.56	3922.42	6900	4503.96	3653.4	4422.35
VIT_12s0057g01490	Telomere repeat binding protein 1	vv60045MYBrelated	125.646	87.9142	106.291	76.2181	109.213	83.6892	113.936	102.855	131.281	109.99	119.405	100.182	103.889	75.2876	69.901	120.585	109.047	104.148	93.404	131.076	75.3807	84.6979	110.036	111.224	104.016	129.898	165.984	182.275	214.308	250.132	155.428	144.379	150.823	197.731	184.053	216.94
VIT_00s0665g00030	Unknown protein	0	746.051	600.906	640.545	621.231	559.739	701.189	455.331	416.081	348.922	543.355	461.762	414.615	373.11	434.413	418.683	328.301	383.725	391.22	238.402	412.712	307.774	273.166	242.103	332.277	525.052	579.635	648.827	477.31	359.746	576.01	365.74	352.137	312.681	430.068	381.226	383.2
VIT_09s0070g00850	ATP binding	0	738.127	1809.71	2327.28	2356.69	2401.44	1963.3	4326.63	4567.07	4881.89	3620.44	4794.36	3289.7	2274.91	2306.18	2409.06	2489.97	2850.06	2230.81	3241.17	3332.7	3668.23	3805.24	3356.78	4065.35	1702.23	1709.23	1649.69	1594.96	1779.81	655.106	4498.05	3939.58	5776.62	2382.11	2166.8	2489.7
VIT_18s0001g04970	TRNA modification GTPase trmE	vv50124Porters_cat_30_to_64	2798.48	2494.18	2714.47	2479.05	2667.22	2744.73	2999.94	2925.03	2598.05	2529.61	2672.46	2909.02	2479.8	2386.98	2426.12	2399.17	2321.56	2622.46	3139.5	3088.65	2885.99	3033.73	2673.99	3485.51	3194.98	3139.13	3402.41	3325.28	3725.65	3744.92	3192.76	3648.35	3487.82	4348.3	3591.77	3876.76
VIT_13s0064g01440	SYN3 (Sister chromatid cohesion 1 protein 3)	vv44110Cell_cycle	63.0819	42.9306	76.548	52.6811	75.0506	40.3451	101.556	73.8916	79.2937	63.7585	65.5112	64.1312	67.187	88.1887	43.1517	61.3287	52.7222	83.5405	119.892	81.4711	46.706	130.814	152.817	192.488	49.5686	62.537	72.4655	170.921	189.186	182.96	108.515	102.372	109.385	188.107	124.875	151.751
VIT_17s0000g08280	Pentatricopeptide (PPR) repeat-containing protein	0	215.143	339.865	312.16	350.439	274.362	266.96	487.159	532.624	359.768	429.078	434.905	442.319	397.118	386.978	239.651	441.646	290.696	357.694	570.34	551.562	415.331	581.359	596.089	583.023	391.709	412.436	478.697	359.035	493.252	360.714	584.465	614.882	536.583	895.774	725.729	790.763
VIT_07s0005g00280	Zinc finger (c3hc4-type ring finger) nitrogen limitation adaptation	vv60078Other_zf-C3HC4	1916.71	1193.11	1098.12	1235.59	1592.95	1501.52	1349.99	1164.35	1426.22	1314.27	1292.77	1535.24	1209.09	1351.26	1161.34	1437.43	1315.24	1466.05	1861.33	1578.09	1767.27	1733.71	1607.64	2106.83	1883.9	1990.51	2102.93	2431.39	2011.47	2929.47	1639.15	1688.75	1929.5	3036.33	2491.25	2714.71
VIT_14s0030g00960	R protein MLA10	vv34627R_proteins_from_Plant-pathogen_interaction	1805.44	2891.37	3942.18	3890.89	4023.77	3205.2	2484.62	2901.42	2889.37	2825.92	3487.66	2551.91	3496.56	4914.7	5368.38	5648.8	5238.17	4356.33	2189.77	2643.52	2621.5	2266.65	1809.2	2093.92	1792.15	1974.94	1793.89	2193.39	2131.3	776.407	2342.34	1669.83	2281.85	1164.35	1096.05	1450.8
VIT_16s0100g00720	Heat shock transcription factor B2A	vv60037HSF	881.012	587.661	586.556	751.654	787.489	482.491	953.552	745.011	1299.43	762.896	880.267	833.34	1937.43	2522.35	1516.73	854.632	634.654	1481.11	2375.63	1283.47	1118.66	2870.14	3245.28	3334.48	1096	1148.19	1062.8	2375.55	1028.7	1847.47	1272.53	829.053	1304.32	1726.27	1577.8	1625.29
VIT_13s0073g00310	Pyridine nucleotide-disulphide oxidoreductase	vv10010Glycolysis vv10020Citrate_cycle vv10252Alanine_and_aspartate_metabolism vv10260Glycine_serine_and_threonine_metabolism vv10620Pyruvate_metabolism	3907.47	3809.89	3358.11	3738.2	3542.07	4003.81	3324.96	3190.5	3005.93	2836.22	2724.03	2983.31	3062.19	2863.49	3021.26	2712.51	2675.32	2659.09	2232.48	2525.7	2430.79	2097.96	2891.19	2394.85	2843.77	3055.2	2861.41	2310.4	2353.72	2642.38	2504.68	2784.7	2260.24	2561.24	2477.33	2304.06
VIT_08s0032g00910	Fasciclin domain-containing protein FLA17	vv40006Cell_wall	14669.2	15518.7	14116.6	14854.7	17281	14192.7	14440.9	14404.4	11888.5	16264.3	15193.2	13008.2	10928.9	9940.36	12732.9	6632.36	10114.5	7896.14	8979.29	10108.7	12179.9	8359.23	9208.27	7617.83	13539.3	12159	13260.8	6927.46	8043.69	5309.57	11498.2	10672.1	11997.4	7155.57	11952.6	6992.61
VIT_11s0016g05060	Choline/ethanolamine kinase	vv10260Glycine_serine_and_threonine_metabolism vv10564Glycerophospholipid_metabolism	2228.44	2077	1947.11	1695.44	2064.7	1811.32	1945.91	1781	1619.96	2076.61	2377.41	2092.99	1708.82	1734.26	1739.93	1447.66	1422.83	1518.43	2101.35	2242.1	2194.22	1339.23	1795.51	1319.06	2236.1	2205.78	2203.46	1622.69	1609.71	1770.25	2490.65	2297.64	2306.53	2039.79	1855	1992.56
VIT_08s0007g01350	No hit	0	8704.48	7984.98	7871.98	7540.96	6913.08	7020.73	8780.55	7571.54	9131.13	10082.2	10229.6	9016.03	9350.5	9065.87	10512.4	8050.68	8737.79	8541.23	13904.8	11430.2	12860.4	10010.5	11024.7	12725.3	10674.5	10578.1	9602.46	10469.2	7429.64	10674	9860.08	11345.9	9864.41	14094.2	13385.3	14189.1
VIT_03s0063g02300	ATP-dependent Clp protease proteolytic subunit (ClpP)	0	14503.8	12076.4	12613.2	12459.4	12558.8	12062.5	9399.43	10241.5	8947.81	9397.61	10056	9566.09	13208.8	13460.5	13141.7	12806.5	13197.9	13150.2	11095.5	11589.1	11161.3	9434.62	9659.72	10178.7	12618.8	10739.1	13513.9	13307.6	12215.3	13896.2	8882.89	10219.3	9661.6	11218.9	10466.4	11557.3
VIT_15s0046g02930	DNA-binding protein	0	7914.23	9436.93	8567.26	9205.15	8307.24	10111	10228.2	9628.88	10863.2	10293.8	9674.28	8941.87	9345.39	9472.47	8977.61	11555.1	9758.43	10652.4	9722.46	9427.92	10579.2	10136.8	11255.8	10327.1	6875.16	6403.05	6649.67	5868.24	7570.85	6917.7	8397.45	8033.88	9063.64	9031.77	8748.03	8889.04
VIT_14s0030g01260	CRK1 protein	0	7204.68	7734.25	7183.01	6750.43	6627.47	7454.69	5748.03	5835.58	5780.32	5252.64	5248.72	5299.14	6491.81	6383.07	5517	5953.99	5759.27	6376.88	5134.16	5109.13	4729.77	5295.08	5600.42	4400.66	7869.19	8408.86	7545.5	5137.53	5755.28	4265.43	5654.15	5507.89	4998.29	4986.62	5300.79	5443.71
VIT_13s0067g03420	RabGAP/TBC domain-containing protein	0	4152.14	5099.29	4772.38	4952.31	5089.62	5074.53	4187.04	4272.28	4319.02	4437.5	4313.59	4140.14	4821.69	4594.51	4285.61	4841.96	4393.97	4548.15	3760.67	3690.88	4006.27	4294.85	4239.77	4509.67	4706.04	4154.9	4090.55	3482.89	4015.62	3696.84	4115.87	4034.28	4179.9	2986.18	3286.84	2686.1
VIT_18s0001g04950	No hit	0	103.782	60.7852	245.995	200.545	241.296	187.006	528.418	461.276	497.028	373.746	392.326	371.996	239.253	281.399	180.652	209.417	249.804	265.92	411.587	496.008	406.735	337.045	190.613	395.513	179.384	143.508	124.634	361.996	335.046	204.314	631.561	487.943	525.663	517.059	325.288	575.391
VIT_06s0004g03700	Phototropin-1	vv50101Channels_and_pores	6728.77	8879.38	7922.47	7570.61	7506.44	8195.57	9313.61	8603.08	9877.87	9057.41	7913.62	8246	6951.98	6435.02	5701.12	6764.23	6955.3	5826.58	5927.38	7044.62	7053.65	6491.63	5965.81	5875.59	6009.83	5879.98	6498.48	4174.94	4953.47	5234.78	6631.99	6416.26	7599.91	5129.76	6168.2	4899.81
VIT_10s0116g01850	Unknown protein	0	3534.46	3957	3781.87	4117.73	4683.66	4544.22	5608.51	4838.58	5660.66	5038.37	4843.26	4582.98	2846.93	3085.24	2840.61	2588.36	2827.5	2383.41	4403.57	3476.19	4042.45	3867.45	3021.69	3913.95	3445.79	3237.7	3005.94	3838.43	3565.34	2360.66	3644.37	3327.5	3747.23	4467.89	4741.09	4152.62
VIT_14s0128g00710	Mannosylglycoprotein endo-beta-mannosidase	vv10051Fructose_and_mannose_metabolism	3833.51	3371.19	3243.37	3364.11	3370.1	3417.74	2563.2	2644.8	2184.7	2570.09	2348.48	2737.94	3672.24	4095.98	4273.57	4389.4	3549.51	4159.45	3372	2835.35	2563.23	2929.94	3103.72	2722.21	3995.58	4290.63	4015.93	4193.63	3630.33	4480.19	3183.92	3070.26	2448.31	3537.38	3371.05	3351.68
VIT_09s0002g02680	Early flowering 3	vv34710Circadian_rhythm	2055.47	2354.22	2628.09	2533.55	2373.35	2686.79	2634.89	2669.99	2653.02	2510.82	2200.18	2565.69	3064.89	3491.02	2998.44	4474.18	3845.97	4016.51	2930.8	3080.26	3078.44	3685.22	3207.66	3230.48	2943.34	2721.53	3535.96	2476.09	3315.7	2867.16	2237.26	2059.83	2452.65	2280.34	2388.71	2382.59
VIT_17s0000g05850	ABC Transporter (VvATH2 - VvABCA3)	vv52010ABC_transporters	12805.8	15289.8	15132.6	15038.7	14420	15122.2	16083.9	16915.6	17010.9	17019.9	16671.9	16846.2	13371.2	12876	10519.8	10482.9	11581.9	12196.4	14776.1	12400.2	15343.8	12502.4	15270.1	13448.1	12264.2	13181.6	12597.7	7958.28	9559.66	8248.6	14081.6	14833.4	11979.9	10408.6	13481.3	10730.7
VIT_14s0030g01050	R protein disease resistance protein	vv34627R_proteins_from_Plant-pathogen_interaction	372.045	973.99	1408.3	1362.17	1594.19	1031.4	2618.35	2999.11	2946.05	2061.78	2495.41	2047.43	1697.32	1578.16	1677.35	2077.1	1364.41	1691.16	2163.36	2951.06	3011.01	2611.47	2716.51	2519.91	1168.87	1112.23	1185.05	836.521	1486.67	582.239	3419.99	2776.22	4125.01	2031.8	1779.13	1986.32
VIT_04s0008g03220	Lysophospholipase	vv10564Glycerophospholipid_metabolism	10745	12084.1	10579.6	10884.5	9933.73	11386.6	9682.22	10223.6	9910.87	10889.7	10647.2	12415.7	10337.9	8619.43	8159.16	5774.46	7558.88	6441.34	8365.25	7998.52	9542.44	7586.83	8793.98	7650.57	12076	11418.1	11618.6	7842.13	7181.76	6385.42	9444.1	9215.67	9242.08	8305.57	9444.44	6916.28
VIT_18s0001g08010	Octicosapeptide/Phox/Bem1p (PB1) domain-containing protein	0	13856.3	15318.1	11285.6	11987.4	12839	13290.6	10122.2	9147.06	8948.85	9594.26	7735.38	8726.17	15821.8	15824.8	14034.8	15738.5	14110.9	13174.7	8570.94	11685.7	10308	10564.4	14276.1	9758.65	15762.1	16048	17293.5	14560.6	14475.7	16582.2	14951.1	12310.9	14242.7	15946.7	14818.1	15485.3
VIT_15s0024g00670	No hit	0	155.016	231.112	298.462	246.799	276.868	243.198	374.776	437.828	366.624	250.626	287.682	383.637	273.768	255.258	268.267	289.524	290.095	264.475	330.785	415.943	363.591	450.844	374.93	380.252	313.267	228.545	273.336	230.975	340.963	310.051	574.497	559.033	700.693	408.583	415.59	413.297
VIT_05s0020g03380	WNK1 (with no lysine (K) 1)	vv34710Circadian_rhythm	16434.2	13681.9	14847.7	14549.2	15291	15145.7	14277.9	14198.4	13214	12172.3	13814	13596.5	13465.4	12387.9	11851.5	10671.9	12342.6	10358	8293.55	9540.86	10901.1	8376.67	8335.21	8006.94	15577.4	12925	14987.3	9769.42	12975.7	11504.7	12778.1	11359.9	13567.1	9034.18	11807.3	8880.75
VIT_04s0008g04310	Oxygen-evolving complex PsbP	vv10195Photosynthesis vv50135Primary_active_transporter_cat_D3_to_E2	5112.01	4331.73	4327.46	4156.34	3891.85	3841.44	4422.51	4698.49	4443.51	4988.57	4837.93	4934.34	5058.5	4520.18	4488.75	4299.26	4948.96	4399.8	7329.02	7387.59	5542	5529.53	5035.29	6152.88	4508.22	4529.34	4993.13	4291.93	3556.14	4069.16	4229.35	4850.5	4579.68	7025.28	6100.08	7149.5
VIT_00s0347g00060	S-locus lectin protein kinase	0	1404.65	3570.08	3294.33	2613.53	2362.34	2297.9	3577.56	3753.79	3221.97	3037.42	3743.1	3193.35	2695.48	2770.37	2900.63	2107.34	1958.24	1981.07	3071.63	3237.21	2536.96	2710.51	3318.83	3098.2	3676.43	3581.85	3944.44	952.524	1726.43	979.636	4093.52	3972.55	3797.94	1462.96	2151.53	1457.52
VIT_16s0050g00210	HcrVf3 protein	0	44.5023	88.2704	106.961	106.173	62.4911	70.7548	196.536	194.917	140.226	171.578	178.287	169.597	76.0327	62.0924	58.1999	62.3219	70.5386	44.3097	96.8582	129.77	88.441	76.048	109.231	137.321	32.2652	54.1206	71.5797	32.1754	42.659	35.0641	75.1564	54.1398	93.7333	73.08	117.457	73.7631
VIT_06s0004g07840	Endo/excinuclease	0	371.62	340.29	259.823	276.537	293.787	286.483	304.729	234.427	239.599	276.269	232.576	211.101	245.501	250.111	208.189	299.289	258.955	286.684	252.487	208.574	174.212	231.372	257.741	254.993	389.506	325.987	421.03	407.402	385.35	405.936	291.121	288.979	234.932	398.868	451.986	429.901
VIT_03s0063g02190	HVA22K (HVA22-like protein K)	vv30001ABA_signaling	6971.92	5494.49	6031.69	5750.05	5631.66	5531.67	8355.79	8233.33	8051.15	8071.98	7713.48	8075.7	6498.48	6017.51	6968.01	6142.43	5918.2	5748.01	7693.34	8256.29	8017.07	6872.51	8728.11	7138.75	7358.05	6727.92	7567.46	6025.33	5637.81	6629.12	8125.01	8639.77	8236.69	8124.12	8058.67	8014.07
VIT_00s0567g00060	Patatin	0	904.138	883.598	431.742	404.988	857.024	575.973	538.01	387.044	513.17	586.869	489.995	482.32	1077.78	822.548	926.842	1329.03	580.842	876.083	1004.53	716.488	810.505	656.346	836.24	811.843	1314.11	1098.75	1140	1978.05	1362.51	2085.33	798.343	615.974	930.99	1944.24	1602.92	1737.8
VIT_18s0122g01280	Niemann-Pick C1 protein precursor	vv50121Porters_cat_1_to_6	4944.67	4328.34	5501.88	5013.57	5619.09	5084.77	4781.38	4896.94	5097.36	4846.11	4784.99	5076.5	5180.04	6536.59	6850.99	8813.75	6650.64	7569.11	5969.59	5925.01	5581.09	7029.68	5869.18	6175.32	6653.33	6021.71	6154.6	7407.69	6363.22	6712.13	6135.49	6047.1	5763.95	8324	8539.98	8156.55
VIT_16s0039g01890	Transcription factor jumonji (jmj)	vv60038Jumonji	100.772	87.4014	89.8361	82.4015	67.5894	80.9933	94.3097	108.788	97.3956	82.8836	89.1767	79.3197	84.9	128.506	83.0355	127.116	111.969	109.842	134.969	110.955	111.945	105.198	91.0313	66.4044	116.207	136.893	141.761	113.222	135.996	133.216	123.926	136.99	129.637	204.256	210.256	154.599
VIT_05s0051g00070	Coenzyme F420 hydrogenase/dehydrogenase beta subunit	0	8615.84	10367.8	10736.4	10441.1	11467.3	10971.8	9705.72	9495.92	9460.47	7884.19	8437.21	7917.32	9422.52	8682.25	8350.92	8382.7	9022.75	8296.14	7469.62	8263.32	7949.12	6450.72	6811.53	7359.43	9786.37	9765.11	9779.03	6372.39	8627.62	7505.39	7679.71	8818.06	8333.67	6620.6	6273.39	6816.69
VIT_04s0008g04610	PDE247 (pigment defective 247)	0	290.034	220.023	241.832	196.066	289.87	240.589	259.899	296.851	300.277	252.016	303.046	276.655	326.163	284.962	200.633	426.697	346.846	346.19	339.481	361.687	314.35	337.486	406.418	381.225	362.016	368.816	469.327	440.887	535.978	568.904	411.332	358.275	498.183	479.959	474.685	570.731
VIT_11s0065g00790	No hit	0	240.158	226.982	471.623	388.917	437.707	373.289	460.121	528.514	396.929	322.934	440.086	499.229	368.847	402.195	267.149	555.865	624.287	398.274	284.997	311.707	309.035	394.337	259.827	509.695	206.773	288.077	297.705	569.287	483.752	595.067	867.103	1078.46	1312.16	328.186	306.201	314.45
VIT_08s0007g06400	KH domain and CCCH containing protein	vv60018C3H	4867.67	6457.15	5729.05	6082.14	6105.6	5893.68	6105	5644.54	5583.88	4608.85	4969.55	5463.61	6433.98	6634.78	6311.19	6022.14	6528.4	5788.24	5705.87	6227.74	5558.3	5075.38	6008.52	5101.21	8380.23	8942.7	8037.22	8535.47	7763.14	6385.59	7324.48	7135.19	7523.84	7671.36	8174.43	8117.45
VIT_10s0042g00170	TCP family transcription factor 7	vv60061TCP	4991.68	6117.63	5220.21	5068.39	5664.92	4761.46	5007.16	5228.5	5073.99	4861.73	5113.63	4687.51	5043.25	4453.04	3401.15	3254.1	4360.31	3478.22	3377.4	3613.03	4006.38	3061.72	3510.41	3718.35	6608.28	6365.74	5472.89	5117.98	4538.25	4552.14	6888.52	5887.2	6862.05	4830.6	4894.58	4829.59
VIT_07s0191g00180	Homeobox-leucine zipper protein ATHB-6	vv30001ABA_signaling vv60034HB	28254.3	30356.7	31135.8	30333.5	26839.4	28307.1	25970.2	27596.4	28352.3	25438.1	25243.4	24601.6	27014.8	26401.2	29225	27480.7	26537.4	23063.6	23036.8	26555.1	24587.7	21404.2	23812.4	20982	26199.8	23792.4	30312.8	16853.7	21557.6	18913.1	27576.2	25154.8	25690.4	16242.2	18953.9	17785
VIT_08s0007g02180	Signal peptidase I	vv23060Protein_export vv50132Primary_active_transporter_cat_A5_to_A8	1673.29	1174.28	1131.21	1136.89	1120.35	1201.33	1586.44	1433.98	1430.39	1327.03	1423.47	1347.55	1195.08	1127.69	931.1	1093.04	1020.42	1101.24	1610.41	1622.55	1354.29	1207.98	1362.87	1469.87	1415.52	1465.17	1565.76	2311.02	1556.53	1979.83	1142.99	1520.2	1110.05	2555.51	2075.74	2639.2
VIT_05s0020g01800	Zinc finger (C3HC4-type ring finger)	vv60078Other_zf-C3HC4	5896.01	5621.06	5856.15	5805.26	4827.16	5560.56	5206.97	4687.75	5068.17	4339.08	3718.07	4495.6	6783.86	6159.4	6210.42	5733.98	5338.44	5369.38	3477.74	4189.71	3940.01	3909.31	4692.16	3509.47	4840.44	4912.37	4773.28	4944.57	4095.16	5215.8	3794.15	3709.33	3951.51	4303.55	4393.24	4478.81
VIT_12s0055g00780	VPS20.2 SNF7	vv50111Tethering_factors	3610.14	4506.73	3853.62	4331.81	3708.85	3766.24	2372.34	2518.28	2603.12	3068.42	3023.46	2903.79	3958.88	3858.34	4397.55	3284.66	3910.06	3514.55	3413.6	3240.82	2832.46	3130.84	3394.72	3385.29	3794.11	3226.74	3740.62	2835.08	2529.88	2340.41	2796.61	2858.9	2866.87	2798.51	3123.28	2438.12
VIT_15s0021g01230	Glutaminyl-tRNA synthetase	vv10251Glutamate_metabolism vv20970Aminoacyl-tRNA_biosynthesis	4169.91	3782.48	3743.9	3487.05	3663.54	3961.7	4146.32	4182.43	3807.85	4090.2	4064.8	3865.31	3722.27	4388.49	4362.6	5580.72	4425.2	5278.73	4709.93	4929.63	4169.33	5179.51	5478.31	4920.6	4802.97	5175.87	4889.21	6322.14	5992.14	5867.77	4769.46	5236.78	4724.89	5871.2	5096.82	6652.32
VIT_19s0014g02840	3-deoxy-manno-octulosonate cytidylyltransferase	vv10540Lipopolysaccharide_biosynthesis	3477.8	3390.16	2965.33	3538.05	2897.78	3436.91	3985.77	3890.08	4158.45	3889.94	3502.23	4766.78	2889.68	2934.24	3096.27	2102.14	2559.62	2350	3722.11	3242.08	3163.19	3213.72	3484.26	3240.42	2243.96	2276.66	2239.31	2424.78	1635.83	2399.41	3088.04	2979.49	2535.41	2859.99	3255.43	2766.27
VIT_05s0049g02300	Pentatricopeptide (PPR) repeat-containing protein	0	264.635	210.91	150.954	123.662	198.718	176.195	97.7455	158.273	130.296	143.944	109.073	151.681	173.602	170.163	89.6708	376.809	173.194	266.329	347.383	238.778	117.741	368.5	183.4	275.567	334.55	305.391	418.587	777.803	466.989	557.934	260.05	255.912	184.824	629.921	478.181	595.424
VIT_05s0020g00200	No hit	0	1914.68	1981.3	2284.01	2370.71	2293.66	2418.67	4204.6	4560.45	4385.93	3275.03	4044.35	2943.42	2813.73	2256.18	2428.99	2863.68	1984.09	2456.92	3468.79	3924.05	3963.61	2978.01	4056.08	3368.41	3036	3167.26	3511.48	1582.55	3060.97	1874.94	4312.06	3985.09	5032.24	3025.65	3048.07	3341.29
VIT_17s0000g04870	Microtubule-associated protein MBP2C	vv44810Regulation_of_actin_cytoskeleton	1212.28	1050.34	1037.41	1023.56	987.373	1025.48	1028.21	965.429	1089.66	1075.1	849.006	1066.23	1378.62	1450.54	1287.06	1283.47	1125.88	1427.91	1295.3	1268.11	1295.09	1378.88	1577.77	1440.63	1317.31	1290.28	1280.49	1802.52	1497.38	1681.77	1291.45	1417.65	1144.62	1615.18	1507.85	1446.19
VIT_19s0140g00160	BCL-2-associated athanogene 7 ATBAG7	0	1285.08	920.225	772.992	865.852	978.283	917.493	1388.17	1112.54	1217.95	968.818	928.602	1126.05	987.674	863.849	828.313	1016.78	891.558	976.973	1002.82	1026.52	1145.93	1235.15	1418.86	936.162	986.612	894.124	1012.96	1810.51	1624.14	2217.07	1288.66	1207.92	1037.58	1841.64	1850.28	1660.58
VIT_16s0013g01890	UDP-arabinose 4-epimerase 3	vv10520Nucleotide_sugars_metabolism	203.447	282.174	255.054	236.725	295.615	187.872	484.352	492.51	539.065	360.027	525.026	378.721	248.517	191.665	248.838	230.849	205.109	262.525	359.069	352.54	370.294	385.897	365.984	475.507	211.579	203.911	217.184	125.934	261.417	277.513	494.545	413.604	597.602	269.869	262.471	327.913
VIT_09s0054g00140	Ribosomal protein L7 (RPL7D) 60S	vv23010Ribosome	5204.62	4244.32	4785.17	4378.05	4707.81	3759.23	6147.85	5658.18	5967.83	5354.38	6359.57	5494.84	4032.62	3897.82	4222.16	3816.82	4444.03	4307.03	5491.63	5412.69	5600.73	5210.69	5131.33	5865.25	4089.94	4831.46	4478.29	6041.85	5061.38	5640.96	5702.7	5818.97	5803.65	6367.12	6428.09	6434.59
VIT_01s0146g00180	Auxin responsive SAUR protein	vv30003Auxin_signaling	1005.58	966.888	789.686	641.297	534.354	665.499	689.463	687.928	672.936	443.82	538.063	676.249	433.899	409.882	411.172	502.73	522.72	445.587	605.446	625.742	486.373	513.142	577.777	535.523	1107.45	1109.81	1356.35	699.01	711.224	549.068	700.354	530.924	846.207	587.432	893.324	542.389
VIT_01s0011g03710	Thioesterase family	0	2449.71	1718.71	2099.27	1835.06	1942.77	1967.28	1541.54	1664.27	1349.35	1225.43	1685.53	1700.55	2319.13	2144.7	2526.91	2482.29	2483.63	2643.41	2364.48	2187.6	2188.02	2402.43	2409.9	2774.16	1849.93	2171.84	1865.32	3206.31	2734.36	3148.94	1347.79	1498.06	1464.54	2398.75	1729.76	2776.57
VIT_14s0036g01130	Peroxisome assembly protein 12 (PEX12)	vv44146Peroxisome vv50133Primary_active_transporter_cat_A9_to_A18	3460.35	3467.68	3521.07	3535.93	3410.73	3434.6	3739.91	3414.58	3699	3356.4	3721.54	3309.79	3877.41	4143.09	3947.09	5265.24	4181.96	4657.49	4612.18	4754.23	3816.63	4242.45	4207.2	3775.6	4487.69	4104.66	4575.14	5923.86	4960.8	4889.75	4540.81	4450.33	4215.04	5893.33	4957.15	5624.41
VIT_11s0052g01550	MATE efflux family protein	vv50125Porters_cat_66_to_94	204.5	221.902	174.981	149.059	163.569	161.821	185.973	182.8	273.82	270.947	241.715	232.37	185.748	155.073	136.283	108.161	141.818	119.689	260.122	262.149	178.405	221.826	201.027	208.998	170.346	197.863	199.173	352.725	179.867	182.531	238.929	180.281	293.511	546.851	414.026	487.079
VIT_11s0052g00090	Accumulation of photosystem one 3 (APO3)	0	1572.83	1162.81	1189.9	1033.41	1282.65	1174.05	1339.94	1253.22	1371.49	1194.85	1404.11	1716.01	944.131	1088.07	873.663	1067.83	1087.32	995.975	1607.64	1322.81	1316.21	1226.98	1221.9	1383.35	1698.45	1639.95	1489.57	1356.99	1285.61	1582.02	1642.01	1774.31	1761.03	1991.61	2127.86	1932.21
VIT_08s0056g01700	Cationic amino acid transporter 2	vv50121Porters_cat_1_to_6	4253.79	5778.22	5623.52	5923.21	5674.59	5992.65	5533.27	6015.32	5778.42	6073.81	5541.83	5735.1	5575.5	5584.47	5642.14	4858.34	5325.81	5198.97	5673.16	5750.79	5823.84	5452.61	7164.34	5866.9	4107.97	4134.39	3967.1	3452.74	3927.14	3032.95	4913.74	4943.92	4458.43	5107.02	5388.39	5096.69
VIT_09s0002g02050	1-deoxy-D-xylulose 5-phosphate synthase	vv10100Biosynthesis_of_steroids	2008.09	2293.36	2626.85	3449.92	3028.09	3440.33	3658.59	3657.67	3574.37	2547.99	2463.03	2838.81	2529.76	3042.1	1796.92	5433.42	4396.61	4484.06	2651.05	2371.68	2523.86	4024.94	2545.19	3761.42	2058.84	2221.68	2034.95	4021.59	4481.79	4373.49	2239.85	2481.42	2624.79	3321.18	2646.39	3943.6
VIT_08s0007g06600	Lectin protein kinase	0	166.433	213.705	237.434	150.156	100.638	128.866	293.155	325.405	392.462	274.841	421.979	448.89	135.124	112.344	123.579	87.7249	204.569	82.2072	209.309	170.291	218.53	251.622	175.957	216.407	173.132	169.743	126.494	156.844	179.702	147.498	215.184	270.118	255.099	188.26	213.798	200.866
VIT_11s0103g00420	XH/XS domain-containing protein	0	2377.72	2046.83	2177.49	1981.24	2061.49	2037.16	1566.27	1508.73	1575.59	1695.23	1510.03	1657.49	1860.91	2074.04	2046.16	2302.68	2428.32	2323.84	1642.29	1814.52	1308.45	1500.64	1316.2	1611.24	2023.74	2015.54	2044.25	2259.28	2243.02	2377.6	1915.54	2095.2	1590.73	1613.02	1513.09	1614.5
VIT_16s0039g01390	TRNA-Ala synthetase, cytosolic	vv10252Alanine_and_aspartate_metabolism vv20970Aminoacyl-tRNA_biosynthesis	8099.22	8765.31	9240.4	9032.32	8721.31	9294.51	8259.59	8523.98	8598.53	8783.31	8453.8	8422.72	8030.03	8089.59	7193.96	8741.66	9124.31	8430.75	6973	6855.91	7132.81	7488.39	6632.57	7283.06	6807.21	7614.24	7448.48	6408.4	7633.97	7144.64	7081.23	6199.83	6708.59	5545.27	5544.09	6489.85
VIT_12s0034g00960	Unknown	0	8075.76	7662.45	7331.98	7507.85	7478.1	8028.53	5884.53	6110.68	5688.54	5918.58	6010.91	6529.41	7739.61	7701.82	7145.56	7339.66	6611.74	7002.44	5545.33	6066.39	5288.17	6191.11	6282.9	6068.7	8249.62	8128.59	8164.63	8902.86	7656.12	7207.89	7179	6639.42	6293.35	6426.68	6291.05	6121.09
VIT_11s0052g01690	No hit	0	724.087	801.868	702.168	797.635	737.237	896.492	574.037	530.308	535.281	603.18	527.609	412.647	720.491	766.595	937.122	856.007	789.611	843.247	602.105	548.568	749.436	648.745	604.547	520.299	745.528	740.293	741.601	905.88	798.698	854.534	487.058	417.658	537.902	569.484	555.359	522.277
VIT_01s0026g00710	Cyclin delta-2	vv44110Cell_cycle	8427.08	9486.27	9314.83	9821.1	10773.7	10018.6	9196.83	9283.53	9817.72	8332.59	8376.93	9169.86	9465.65	8412.04	7256.15	7511.81	9201.04	7298.05	6453.82	6653.89	7532.8	5469.69	4864.07	6125	9872.35	8517.77	10025.4	7372.84	8380.02	6161.02	9045.97	9025.99	9532.5	6206.62	6866.1	6107.62
VIT_07s0141g00590	Magnesium transporter CorA-like family protein (MRS2-2)	vv50101Channels_and_pores	3040.53	2472.93	2849.77	2346.85	2985.49	2508.19	2719.78	2466.07	2570.62	2233.98	2396.34	2410.39	3534.32	3486.42	3181.79	3302.08	2599.82	3705.19	3249.29	3444.54	3415.5	2887.77	3569.88	3324.52	4034.66	3792.91	4530.14	3360.15	4569.26	4018.19	3609.18	3579.07	3788.3	4444.77	4086.91	4382.94
VIT_01s0146g00150	BCL-2-associated athanogene 5	0	5063.49	2817.87	3919.33	4333.47	5253.13	2481.75	4855.96	3636.22	6490.19	1727.88	3600.09	3404.07	9100.44	15797.2	7951.11	6825.48	3200.1	13407.9	13101.7	8325.13	6862.87	23787.4	22794.5	22216	6359.49	6570.6	6324.28	14475.3	8001.29	11384	5434.96	4617.77	5817.95	8575.37	6274.26	8455.49
VIT_17s0000g07510	Myb family	vv60045MYBrelated	20377.6	23701.7	22402.4	24553.2	22594.2	22824.6	17910.5	18083.7	20675.4	18591.8	19345.5	17542.6	26472.3	24062	23010.6	22047.6	26279.8	23293.3	17431.9	16268.3	18261.7	17517.1	17725.5	16898.7	23341.9	21817.4	23827.8	18763.8	22524.4	18105.3	19135.1	17006.6	20265.5	15124.7	15699.5	14194.7
VIT_08s0007g03150	Pentatricopeptide (PPR) repeat-containing protein	0	954.035	1006.25	1173.61	945.345	1093.07	1156.92	986.376	999.925	1019.74	873.537	938.363	1155.61	1221.42	1228.93	848.014	2082.76	1545	1647.63	1442.01	1054.17	776.554	1761.13	979.051	1791.19	1840.83	1597.36	1721.63	2531.68	2600.18	2494.65	1531.68	1548.25	1682.21	2086.16	1610.46	1813.95
VIT_05s0094g00430	5'-3' exonuclease	0	1676.71	1555.22	1921.83	1392.58	1735.66	1601.57	1728.51	1612.02	1477.33	1655.01	1782.91	1999.87	2071.61	1917.21	1428.34	2981.45	2537.26	2963.71	2497.39	2116.42	1787.15	2111.78	1850.09	2503.11	2692.17	2470.55	2754.24	2721.69	2918.05	2764.82	2185.88	2425.9	2389.09	3028.44	2506.11	2550.06
VIT_10s0003g04120	Galactosyltransferase	0	5480.49	5616.95	5990.17	5894.37	6224.86	6182.96	4993.19	5080.03	4777.83	5206.93	4894.72	5110.81	5234.06	5253.13	5100.28	5178.19	4923.74	4929.52	4117.13	4552.42	3956.77	4052.95	4515.19	3724.87	4622.31	4819.51	4751.05	4710.05	4627.6	4819.21	4286.42	4277.26	3688.63	4728.6	4197.61	4647.54
VIT_03s0038g04250	Cellulose synthase CESA2	vv40006Cell_wall	17074.3	16572.5	18196	17420.3	18232.8	16850.1	16620.1	16131.7	16786.9	17484.1	14905	14919	12842.8	14546.6	16060.5	13926.2	14636.4	13577.3	11255	13521.1	13005.4	12640.8	10950.8	9964.02	12254.7	12866.9	11949.4	13366.2	12063.7	12691.4	13128.9	12585.9	12337.7	11870.2	12626.9	12568.4
VIT_18s0001g07010	GLUTATHIONE S-TRANSFERASE TAU 8	vv10480Glutathione_metabolism	473.267	499.601	390.895	475.23	404.065	409.812	209.235	245.888	230.329	210.383	222.952	301.157	402.973	414.16	385.942	343.452	320.255	469.641	339.032	318.033	220.332	223.812	375.877	333.377	280.998	375.517	416.581	588.866	568.839	519.378	183.423	249.743	152.186	319.136	290.975	314.087
VIT_19s0085g00970	Syntaxin binding protein 5 (tomosyn)	0	4190.47	4280.6	4549.03	4848.39	4530.09	4846.76	4856.8	4754.12	4739.93	4645.51	4541.4	4550.73	4020.87	4431.58	4463.5	4292.75	4033.43	4063.61	3744.97	3752.78	4202.91	3811.84	3558.74	3498.91	4544.03	4684.6	4449.58	3845.57	3991.63	3526.64	5124.59	4714.34	4697.68	3163.48	3562.96	3532.47
VIT_01s0026g00340	Threonyl-tRNA synthetase	vv10260Glycine_serine_and_threonine_metabolism vv20970Aminoacyl-tRNA_biosynthesis	4352.62	4295.14	4240.32	4098.53	4433.44	4162.39	4900.77	5123.37	4848.96	4794.37	4587.47	4320.94	4034.94	4258.21	3951.73	4908.71	4393.94	4386.34	5257.68	5536.36	4676.86	5561.43	5210.52	5111.27	4509.5	4575.59	4907.23	4515.67	4616.92	5251.75	6024.74	5495.25	5951.11	6205.41	5894.24	6342.63
VIT_13s0067g01350	basic helix-loop-helix (bHLH) family	vv60011BHLH	823.033	446.463	600.365	684.299	582.168	775.991	943.85	889.546	910.026	714.376	633.511	768.654	296.005	329.311	378.135	457.299	451.667	468.502	449.153	479.613	621.021	577.468	359.282	476.481	264.242	367.508	373.21	600.626	337.699	388.516	339.059	359.092	379.481	505.582	576.02	545.04
VIT_06s0004g00280	Ent-kaurenoic acid 13-hydroxylase	vv10904Diterpenoid_biosynthesis	144.249	184.494	223.527	235.224	210.903	258.458	158.968	135.688	159.489	115.972	121.384	110.591	133.898	162.332	107.031	112.061	112.044	138.478	112.689	121.536	104.801	156.229	154.747	183.002	63.8492	76.9293	105.291	173.823	144.849	128.026	112.417	126.358	116.058	97.4716	54.7249	98.704
VIT_14s0006g00520	Glucan endo-1,3-beta-glucosidase 3 precursor	vv10500Starch_and_sucrose_metabolism	416.729	496.031	462.038	340.394	412.27	424.782	448.966	486.072	363.203	504.09	429.429	388.128	454.349	349.693	430.968	287.366	420.106	360.607	447.513	553.084	476.959	361.783	367.035	446.632	641.01	643.565	784.559	567.003	640.86	501.469	870.42	788.061	618.153	772.984	728.885	598.521
VIT_09s0002g04560	Calmodulin-binding protein	0	2000.13	1583.91	1615	1452.18	1842.94	1743.51	690.052	612.136	610.143	1114.07	802.191	661.422	1367.51	1390.71	1097.58	1241.41	1111.95	1020.55	907.692	683.143	732.861	529.994	915.067	412.817	1897.13	1616.49	1965.1	322.433	897.685	643.161	828.699	778.904	736.723	410.401	889.042	346.52
VIT_18s0086g00430	Yip1 domain , member 2	vv50110Protein_coat	1600.15	1586.1	1777.19	1567.5	1347.12	1330.3	2288.5	2297.57	2223.75	2012.82	2649.28	2224.79	1543.78	1555.54	2180.99	1647.22	1713.03	1739.39	2592.13	2769.85	2803.15	2419.34	2574.75	2310.83	1765.66	2224.82	1815.2	1617.56	1654.37	1652.92	2308.2	2433.98	2505.92	2679.43	1919.12	2752.73
VIT_09s0002g01430	Transcription factor related	0	1304.8	1758	1730.23	1643.03	1542.78	1579.6	2690.36	2680.12	2462.22	2408.64	2017.35	2391.93	2034.82	2249.37	1633.69	2237.02	1717.26	1841.29	2118.06	2745	2401.51	2354.85	3278.55	2267.08	2111.79	2136.14	2252.56	2293.3	1924.96	1791.64	3383.49	3122.44	3347.61	2939.05	3143.02	2866.77
VIT_14s0030g00210	Sugar transporter ERD6-like 5	vv50121Porters_cat_1_to_6	2753.79	2976.61	2587.23	3333.2	3002.05	3154.68	4089.05	3706.6	4509.39	3870.86	3849.96	4204.53	2149.92	2102.13	1375.52	2644.99	1969.24	2217.34	2840.94	2877.88	2635.4	2702.6	1956.85	2414.61	2197.95	2035.16	2180.51	1916.8	2299.21	2932.99	2981.2	3096.69	3580.91	2967.95	2761.38	2622.14
VIT_08s0058g00490	Unknown protein	0	2935.81	2063.82	1893.58	1864.97	2248.46	2075.54	1797.56	1845.2	1702.51	2084.33	2371.56	2069.78	3044.25	2602.52	2953.82	2078.3	2069.11	2366.53	2717.61	2468.13	2559.12	2001.9	2265.28	2188.67	3203.55	3303.34	3343.7	2845	3153.46	3616.74	2108.02	2187.65	2268.65	2761.36	2877.48	3004.02
VIT_05s0020g02530	MAPK (MPK16)	0	12283.5	15716.1	15069.6	15640.4	14454.1	15556.1	14355.9	13579.6	14678.7	14316.6	13882	13364.3	13269.4	13849.5	13193.4	10744.8	11417.5	12142.3	10422.3	12418.5	11663.8	10968.3	12705	9805.11	11247.2	11788.5	12193.5	8847.01	10370.6	8712.65	11691.3	10529.2	12331.6	8771.89	9250.4	9650.29
VIT_04s0023g00370	Zinc finger CCCH domain-containing protein ZFN1	vv60018C3H	10736.4	13158.4	11885.4	12771.7	13544.3	13890.2	13194.2	11473.1	11345.5	10833.7	10103.6	10375.5	12429.4	12522.6	10541.2	9534.62	9987.51	9892.05	7639.98	9586.5	9131.14	7645.38	8476.06	6914.87	11413.7	11062.6	11379.6	8619.57	9810.47	7438.86	11043.2	10446	11899.3	8240.09	9141.52	7915.99
VIT_08s0007g02320	Binding	0	1488.9	1631.28	1759.19	1732.04	1844.14	1575.79	2126.63	2021.27	2090.68	1640.23	1990.75	1980.06	2051.49	2138.48	1860.9	2186.92	1780.91	2158.13	2532.55	2591.07	2219.08	2251.16	2622.9	2359.93	2264.28	2115.4	2367.56	2384.98	2780.8	2385.53	2491.69	2639.02	2598.2	2800.91	2706.95	2568.06
VIT_17s0000g08020	Unknown protein	0	2496.52	2137.71	2167.36	1904.25	2171.09	2073.64	2043.53	1835.65	1749.57	1706.89	1863.77	1831.61	2069.47	2374.85	1801.33	2041.75	1982.17	2271.24	2218.06	1923.04	1770.86	1954.42	2613.07	2388.07	2756.48	2588.84	2496.55	4022.98	2825.98	3631.16	2208.98	2105.94	2070.49	3460.46	2930.25	3156.01
VIT_19s0014g03790	Diacylglycerol kinase	vv10561Glycerolipid_metabolism vv10564Glycerophospholipid_metabolism vv34070Phosphatidylinositol_signaling_system	1170.88	1136.21	1010.21	903.466	1220.18	1094.18	1302.85	1007.42	1088.56	625.117	892.836	1012.94	1543.48	1480.33	1340.29	1454.98	1397.16	1866.02	1558.51	1505.2	1548.25	1474.12	1673.91	1094.38	1049.97	1193.21	1031.44	2087.53	1625.87	2274.91	1396.25	1216.95	1226.75	2217.18	1958.86	1897.03
VIT_09s0002g00880	Oligouridylate binding protein 1B UBP1B	0	9189.42	9066.69	8751.57	8194.78	9058.82	9277.64	8184.16	9056.19	8319.46	8631.22	8871.85	7971.43	8966.36	8304.49	8517.77	9658.29	9402.03	9658.99	8819.05	9930.35	9920.82	9885.2	10197.7	10243.6	9139.83	9980.42	9404.7	10282	10813.7	9958.31	9648.91	9900.8	10245.3	14584.6	12133.3	13159.6
VIT_17s0000g01980	Potassium channel SKOR	vv50101Channels_and_pores	1843.76	1181.4	1498.95	1333.29	1764.79	1561.05	1751.31	1717.75	1685.86	1936.41	1733.7	1546.27	1819.46	1597.74	1839.98	1618.38	1369.68	1502.29	1330.29	1443.93	1121.99	1002.58	769.167	1072.67	1915.06	1902.68	2235.94	2080.5	2640.71	2567.4	1793.37	1418.09	1868.32	1316.74	1161.72	1189.81
VIT_00s0455g00010	RAB GTPase RAB2	0	1908.7	2053.17	1789.76	1858.27	1575.64	1490.16	942.463	1058.3	1282.02	1322.81	1552.63	1234.54	1869.55	1914.21	2110.17	1681.52	1675.99	1597.69	1604.51	1643.77	1567.72	1386.38	1587.9	1602.45	1842.03	1649	1862.48	1516.82	1246.16	1538.28	1343.41	1106.15	1183.4	1237.04	1313.84	1177.2
VIT_02s0033g01350	Unknown protein	0	4566.08	4329.08	4699.17	3982.17	4128.1	4560.01	3589.55	3645.96	3436.05	3297.38	3212.28	3710.86	4062.81	4718.78	4747.73	5026.8	4520.56	4768.5	3688.86	4461.21	3666.85	3873.12	3746.71	3998.36	5661.73	5685.25	5732.28	6971.86	5148.04	6252.11	4593.78	4833.97	3962.4	6024.3	4671.01	6290.97
VIT_07s0104g01730	HAK5 (High affinity K+ transporter 5)	vv50125Porters_cat_66_to_94	1267.32	1019.8	980.405	1253.03	1219.81	1431.84	651.685	722.708	599.678	448.187	610.067	769.64	1129.63	1159.83	915.837	552.997	1189.11	749.409	445.057	606.079	671.667	644.95	548.827	387.096	1460.96	1206.26	1516.36	594.716	667.83	956.379	995.091	1026.5	988.272	463.846	593.284	473.6
VIT_06s0080g00970	NAC domain-containing protein (VvNAC67)	vv60046NAC	430.051	733.579	386.033	306.077	347.092	283.658	159.915	101.15	129.516	236.911	151.187	85.2187	375.798	326.338	447.655	312.978	294.213	283.688	152.95	227.357	122.68	90.6398	293.292	71.7335	698.784	582.789	671.196	375.798	360.847	393.617	262.316	252.661	165.958	176.761	218.392	147.607
VIT_08s0058g00940	2OG-Fe(II) oxygenase	0	3088.37	3750.92	3530.66	3101.6	3488.34	3294.84	2594.89	2538.37	2635.93	2446.08	2565.33	2713.11	4068.48	4200.49	3481.96	3947.6	3680.62	3843.04	3586.54	3344.9	2807.26	3191.93	3345.57	3151.06	4921.64	4484.26	4661.91	3778.02	4940.42	3439.85	3486.37	3370.49	3786.64	4033.12	4321.2	3915.79
VIT_11s0016g04870	Unknown protein	0	17732.7	17606	16902.1	17358.3	17440.3	16835.3	16842	17196.9	16747.5	17296.8	17107.2	18027.4	16858.5	16774.3	16901	13957.4	14406.2	14452.5	15080	15295.8	14908	14768.1	16389.3	14682.7	17204.4	17822.1	18497.1	13105	13972.3	15227.8	19090.7	18477	18031.5	14164.5	14575.3	13687.2
VIT_18s0001g00690	Glutathione S-transferase 8 GSTF8	vv10480Glutathione_metabolism	13092.2	9437.1	10983.4	10608.1	9833.37	11163.4	8660.69	9072.71	8091.55	8927.66	7731.3	7768.06	11500.9	10319.8	10494.8	9914.47	11677.1	10844.7	7131.66	9178.23	7028.08	8437.3	6338.88	7128.2	9253.71	9619.15	11303.5	13319	12473.2	14238.1	7336.51	7846.15	6853.89	12606.8	10774.7	13040.8
VIT_08s0007g01420	Glutathione S-transferase 8 GSTU8	vv10480Glutathione_metabolism	209.158	168.422	125.965	190.216	204.167	170.894	134.438	236.813	250.327	416.118	332.372	449.574	158.394	239.904	280.394	195.132	256.611	180.622	341.064	308.202	282.245	356.621	279.656	391.491	100.615	154.481	106.302	144.599	132.332	173.398	139.857	150.731	95.2875	206.007	155.542	135.224
VIT_01s0011g04380	Acyl-(acyl carrier protein) thioesterase	vv10061Fatty_acid_biosynthesis	126.139	93.3287	162.706	89.529	110.805	110.26	138.602	143.003	107.254	79.062	121.507	121.93	117.142	94.6954	59.0804	120.636	103.023	132.777	117.483	100.741	86.009	102.231	143.939	153.455	125.71	154.244	208.522	292.707	306.193	273.343	179.502	157.798	164.15	241.957	204.339	268.683
VIT_04s0008g05890	Hydroxycinnamoyl-CoA:shikimate hydroxycinnamoyltransferase	vv10940Phenylpropanoid_biosynthesis	88.2874	56.8717	54.604	79.2203	105.677	43.7606	83.9633	92.9853	41.5165	74.8883	71.333	65.9855	99.7489	73.5842	106.52	107.064	109.946	84.9389	134.14	132.445	136.339	173.456	206.989	137.446	107.468	126.748	126.203	141.229	174.983	151.74	85.7555	130.245	156.961	350.407	201.348	310.689
VIT_01s0026g00640	DEAD/DEAH box helicase (RH22)	vv23040Spliceosome vv50133Primary_active_transporter_cat_A9_to_A18	4427.09	4735.82	4328.21	4242.6	4027.38	4432.1	3479.9	3498.25	3554.94	3301.25	3383.24	3731.08	5444.63	4521.35	4292.44	5507.08	4927.43	4717.05	4409.93	4624.13	3543.98	4433.66	3550.45	4175.07	5883.7	5442.46	6304.9	4868.12	5260.06	5284.31	5093.7	5052.5	4798.87	5615.85	5328.95	5648.24
VIT_11s0016g03260	Anaphase-promoting complex component APC3	vv24120Ubiquitin_mediated_proteolysis vv44110Cell_cycle	1599.33	1722.88	1607.41	1526.03	1722.41	1842.35	1801.6	1801.24	1763.76	1773.94	1729.46	1697.91	2168.41	1837.08	1855.94	1483.9	1515.61	1707.64	2021.17	1985.41	1769.75	1905.66	2289.55	2022.37	2144.51	1986.3	2124.95	2050.78	2134.74	2116.49	2113.57	2007.05	2196.76	2642.2	2717.96	2467.71
VIT_06s0004g07130	Cinnamoyl-CoA reductase	vv10940Phenylpropanoid_biosynthesis	1492.2	1580.46	1471.78	1196.67	1364.17	1354.73	1653.15	1348.6	1513.01	1536.69	1755.1	1480.36	1783.73	1766.92	1849.78	1962.44	1653.04	2166.85	2524.7	2265.3	2058.52	2425	2549.75	2575.02	2012.07	1874.1	1980.93	2055.13	1850.79	1236.16	1626.81	1570.29	1622.1	2761.22	2306.86	2548.99
VIT_00s0291g00100	ABC Transporter (VvTAP1 - VvABCB21)	vv52010ABC_transporters	7150.02	7090.24	7418.8	7281.22	8146.28	8600.91	10767	10446.5	10741.8	10600	10198.6	11595.4	7222.45	6512.41	7096.08	7483.14	5930.88	7204.51	9354.23	9558.3	9262.41	9938.49	11452.1	9379.08	6810.47	7693.14	6836.31	5189.02	7518.9	6934.92	7810.39	8967.92	8387.78	9051.17	8032.87	9096.04
VIT_18s0157g00020	GIGANTEA protein	vv34710Circadian_rhythm	29921.9	32527.2	30997.4	30426.1	33548.7	31986.5	28823	29727.9	30776.2	30056.4	32494.7	29184.9	37231.3	35866.4	35706.4	30030.3	32497.2	33692.3	36122	31431.8	36358.3	30568.5	36033.3	30233.6	29727.5	29459.5	30377.4	21106.1	23791	20061.2	28575.5	26262	28969	24851.7	27151.6	23212.1
VIT_14s0081g00610	Unknown protein	0	144.597	52.6664	96.5563	78.249	135.858	84.2894	148.134	168.005	145.51	170.392	150.098	106.904	72.3978	81.795	58.631	73.2837	77.5974	90.1238	179.771	153.924	113.52	194.001	174.139	262.014	110.059	84.1334	105.321	155.05	105.173	105.459	164.313	160.446	143.045	275.706	295.425	274.26
VIT_00s0173g00260	ATP binding	0	305.277	946.535	1365.46	1238.58	1237.34	990.247	2993.34	3201.73	2807.56	1903.98	2590.57	1726.46	1293.56	1194.22	858.712	1321.43	1405.63	1171.1	1528.68	2002.08	2042.08	2112.98	1958.2	2324.93	670.026	760.097	725.176	862.685	789.694	321.422	2276.92	2267.84	3314.99	1181.7	1023.32	1240.87
VIT_19s0014g02770	Unknown protein	0	20121.7	23886	21106.8	24292.8	22491.8	23847.2	18564.6	17651.4	18892.3	22506.5	18447	21331.2	17547	21366.7	18276.3	21804.2	20845.1	23454.6	16834.3	15772.8	16560	18191.9	15736.7	15156.1	15844	17306.6	15737.8	16906	13791	15459.7	12672.1	11954.6	11784	14765.6	20254.8	13896.1
VIT_18s0072g00340	Ribosomal protein L3 (RPL3B) 60S	vv23010Ribosome	8589.42	8506.74	8369.12	8048.63	7576.34	7639.83	8490.28	8664.41	8792.93	8635.87	8218.6	8194.56	8831.76	8709.3	8001.24	8593.05	9882.06	9205.08	8655.44	9134.33	8754.44	9172.98	9290.3	9331.1	8887.58	8973.27	9538.1	13173	11516.8	11651.2	10649.3	10037.4	9003.27	10184.4	11037.1	10335.4
VIT_14s0030g01980	Auxin-induced protein PCNT115	vv30003Auxin_signaling	2272.32	2143.55	2519.44	2184.18	1812.19	1882.58	2928.48	2399.77	2491.44	2665.39	3048.15	2854.29	1688.07	2208.73	2115.57	1915.04	2373.04	2034.68	3079.79	3273.92	2696.94	2637.83	2201.63	3144.98	1506.31	1610.9	1778.46	1576.08	1199.96	1625.82	1995.47	2109.75	1813.86	1832.14	2096.58	1863.5
VIT_00s0202g00040	Ankyrin repeat protein	0	330.002	255.675	344.19	389.033	284.155	389.324	379.182	313.557	350.357	290.116	364.081	380.856	326.166	410.787	293.342	870.303	542.125	592.322	415.38	420.869	358.973	388.469	308.058	555.441	389.986	450.165	419.432	936.792	774.217	859.422	413.305	504.687	540.706	585.67	494.248	740.79
VIT_05s0062g01270	Cyclo-DOPA 5-O-glucosyltransferase	vv10350Tyrosine_metabolism	11084.4	9744.15	9545.48	8744.29	10620.6	9990.4	8137.15	8447.26	6972.31	9163.94	8381.96	8742.33	12584.3	11020	12327.6	9555.6	11164.7	9032.96	8521.46	10451.4	8998.38	9552.92	7826.05	8801.22	14432	12927.4	13651.3	12756.1	13074.9	12395.9	10240.9	10865.3	10835.6	11016.1	12255.8	12012.4
VIT_16s0098g01800	No hit	0	255.61	323.298	138.086	275.497	170.721	354.959	493.247	423.356	429.689	401.382	370.008	499.565	406.902	373.368	508.166	423.642	357.212	393.819	380.909	494.024	634.804	602.296	488.299	605.312	160.065	200.292	129.564	134.504	242.812	475.078	879.12	1055.49	1085.78	474.908	447.434	415.04
VIT_14s0219g00010	Protein phosphatase 2 (formerly 2A), regulatory subunit B'	vv23015mRNA_surveillance_pathway	16080	15657.4	14284.1	13976.3	13179.3	13826	11129.6	11570.4	11028.2	12811.3	13712.1	13775.8	14447.9	13781.4	11915.9	9740.53	10714.8	10386.2	11771.9	10759.7	10904.6	9536.87	12184.7	9694.96	13259.4	13405.1	13589.6	9845.79	9328.19	9666.18	11977.7	10697.9	10704.6	8827.6	11003.8	8813.85
VIT_18s0072g00690	DNA-binding protein GT-1-related	vv60062Trihelix	3774.61	3436.75	2831.12	2989.47	3041.62	3258.11	2624.95	2728.47	2863.06	2847.09	2805.85	2877.57	3195.26	3400.56	2974.02	2971.57	3085.79	3126.45	3778	3083.35	3046.9	3626.65	3990.78	3434.99	3918.23	3578.11	3657.02	4883.51	4246.38	5089.95	3602.63	3288.82	3524.14	4773.82	4886.7	4045.38
VIT_13s0019g05230	NAC domain-containing protein (VvNAC21)	vv60046NAC	3156.03	3163.94	3563.36	3271.54	3800.4	3286.82	2666.37	2784.36	2467.61	2767.2	2886.94	3209.59	4042.76	4364.09	3843.35	4165.94	3531.76	4368.32	3312.98	3235.56	3169.54	3116.48	3167.87	3957.07	3978.74	4222.33	3872.16	4867.33	4513.32	6067.63	3323.36	3474.08	2854.01	2839.59	2155.21	2696.12
VIT_08s0007g01520	TPR-containing protein kinase	0	3251.73	3203.04	2871.74	3200.22	3178.13	3170.07	2641.17	2701.28	2984.29	2726.18	2453.51	2722.19	2770.67	2632.83	2537.25	1978.65	2097.8	2056.91	2018.1	2408.43	2648.74	1872.8	2727	2035.35	2067.78	2120.47	2242.43	1428.85	1452.68	1776.8	2311.26	1876.57	1987.18	1770.02	2410.51	1772.04
VIT_06s0061g00970	Prolylcarboxypeptidase	0	11735	10608.3	11204.1	12720.2	12550.8	12875.8	14653.3	13085.9	15077.4	12439.9	11675.7	13678.4	11175.8	11188.9	10306.1	14897	12829	14161.4	11840.4	12118.9	13630.3	12537.2	11114.1	12609.9	9091.17	10070.1	9484.62	6496.11	8677.4	8591.68	11465.4	12298.5	12038	11332.6	10097.3	11699.4
VIT_09s0002g02840	Light repressible receptor protein kinase	0	2709.47	2616.73	2706.1	2452.06	2343.29	2407.49	3456.54	3632.92	3803.19	3228.81	3904.38	3279.57	3150.58	2604.78	2886.12	2886.42	2392.24	2868.43	3945.37	3974.22	4597.17	3658.33	3622.75	3645.87	3796.1	3677.21	3796.04	1862.02	2888.35	2457.74	3124.48	3659.8	3536.41	3341.05	3338.67	3351.08
VIT_19s0014g03170	WD-40 repeat protein	0	5053.65	4486.96	3971	3915.44	3783.12	3683.49	2716.62	2700.87	2144.75	2610.79	2580.54	2685.22	4481.94	3719.46	4232.85	2855.42	3138.37	2939.42	2491.49	2826.59	2663.13	2515.85	3296.43	2248.54	3513.17	3786.79	3582.57	3643.45	3013.22	3668	2720.45	2587.15	2094.52	2656.09	3125.25	2540.52
VIT_14s0068g01740	ABCNAP14	vv52010ABC_transporters	4577.28	4895.62	4199.24	4705.72	4255.4	5012.66	2152.92	2739.77	2974.7	2456.24	2706.19	3199.96	5135.85	4799	4302.25	5351.29	5626.73	5294.24	2570.1	2723.25	3992.07	4099.87	3155.66	3904.52	4084.29	5111.02	3172.58	3639.76	3637.36	3437.35	2327.41	2204.18	2679.46	2638.72	2289.73	3408.42
VIT_04s0069g00430	Vacuolar protein sorting 4	vv50111Tethering_factors	2486.88	3085.36	3531.6	3668.06	3210.04	3299.41	5276.07	4922.95	4440.32	3976.8	4509.67	4235.29	2871.7	2415.02	3252.19	3020.2	2840.93	2598.47	3201.12	3145.83	4212.18	3747.51	3340.4	3116.05	3380.3	3601	3315.22	1678.65	2515.44	1883.78	3595.35	3854.35	4159.43	2792.71	2386.03	2887.2
VIT_01s0011g04980	Sulfate transporter 91	vv50124Porters_cat_30_to_64	19871.2	22138.3	18185.6	19254.4	21615.6	20889	15722.9	15233.5	17493.3	15747.5	14080.8	15631.8	18753.6	16745.2	14071.2	16584	15505.8	14385.4	10395.7	12651.5	13480.7	11938.5	9653.11	12581.3	16855.2	18044.9	18442.2	13863.2	14677.3	15897.2	12395.4	12637.7	14553.7	13136.9	12477.3	12536.6
VIT_10s0003g00810	DEAH (Asp-Glu-Ala-His) box polypeptide 35	vv23040Spliceosome	2177.95	2473.6	2938.67	2476.66	2789.47	2487.59	2900.07	2893.9	2901.37	2738.9	3091.19	2997.76	3184.18	3373.61	2778.99	4454.48	3601.42	4015.88	3722.43	3680.35	3430.45	3777.38	3843.61	4015.58	3719.9	3510.13	4017.81	3361.17	3988.61	3686.85	3674.09	3574.5	3589.53	4077.29	3599.82	4082.69
VIT_18s0001g02550	Delta-aminolevulinic acid dehydratase, chloroplast precursor	vv10860Porphyrin_and_chlorophyll_metabolism	11467.6	13353.5	14460.8	13608.9	11960.8	12829.8	16399.5	17657.1	15250.2	16351.1	12889.1	13190.7	11232.8	13213.9	13907.7	15244.1	13959.4	14902.8	13448.3	16455.1	13642.9	13690.5	12282.4	14461.9	20339.1	18527.8	21235.8	18702.2	22903.9	17500.8	20599.5	21549.4	19113.5	19786.6	19236.3	20190.9
VIT_05s0020g00150	No hit	0	3236.64	2586.49	2926.84	3161.83	3837.34	2588.39	5101.66	4814.96	4542.33	4687.1	5923.33	4757.36	2574.01	2786.14	3571.31	2334.68	3008.91	2826.07	5094.9	4287.9	5141.78	3160.89	2744.09	3745.11	3608.16	3141.47	4084.17	3646.99	3415.41	3333.27	5109.61	5157.27	5343.98	3397.95	3676.5	3012.28
VIT_14s0036g00810	HMG-CoA synthase 2	vv10072Synthesis_and_degradation_of_ketone_bodies vv10280Valine_leucine_and_isoleucine_degradation vv10650Butanoate_metabolism	4688.62	5396.32	5500.06	5755.53	4813.76	5305.95	5095.45	5329.89	5351.16	5486.41	5326.35	5488.06	3713.14	3733.19	4181.71	3253.87	4223.26	3700.74	3680.01	3887.93	4074.15	3956.18	3282.08	3438.77	3221.41	4042.54	3473.54	3747.8	2722.13	3168.97	4029.78	3782.17	3043.54	2981.61	3045.02	3654.53
VIT_05s0020g02270	Unknown	0	19951.2	16887.2	22111.5	20817.5	21187.7	18601.7	26103.8	25264.3	24972.5	29011.2	24497.9	24542.5	16001.4	16626.1	17400.4	17044.8	20095.3	17694.4	21380.1	22775.9	22525.1	20576	25353.3	23008.9	22454.4	19992.3	23637.8	19552	21438.5	22364.2	31532.6	29422.2	29307.1	25570.2	23634.4	25757.7
VIT_14s0068g01640	Ribosomal protein L7A	vv23010Ribosome	6904.78	5987.86	5881.99	5478.91	5487.13	5302.95	4706.04	4588.21	4202.84	5096.95	4452.89	4465.45	5303.01	5337.5	5541.71	4487.91	5506.98	4811.73	3996.24	4561.83	3583.1	3789.39	4084	4798.48	5165.55	5130.1	4938.59	7999.85	6634.31	6994.2	3981.07	4508.98	3635.71	5255.79	5067.87	5710.53
VIT_00s0230g00100	ATP binding	0	53.8074	37.5181	61.0903	55.9093	57.946	60.2848	110.228	83.0122	65.745	91.8544	96.9455	139.342	69.0218	49.1049	32.1942	39.8906	47.1147	25.2083	53.7956	44.5652	57.9498	38.81	52.9446	75.7125	55.7622	38.1836	62.219	59.3689	62.3984	90.0685	141.066	190.361	230.625	52.0215	49.9904	55.9247
VIT_11s0052g00940	DNA repair protein XRCC3	vv23440Homologous_recombination	125.249	136.503	124.848	96.3822	100.838	114.255	127.457	103.796	108.884	104.257	122.926	118.17	106.011	140.592	91.0926	162.316	161.226	144.329	128.276	87.785	124.193	103.964	68.4875	110.288	157.195	169.529	165.198	232.667	262.638	182.49	156.037	142.255	134.749	225.404	170.758	225.018
VIT_02s0087g00460	Oxidoreductase, 2OG-Fe(II) oxygenase	0	514.63	609.626	534.121	564.286	596.013	530.799	955.631	876.962	870.588	727.855	714.982	769.691	527.468	559.16	499.623	552.983	508.371	554.042	727.766	800.299	636.732	724.479	896.166	646.274	631.029	731.314	731.755	806.01	778.298	490.586	907.664	908.37	876.106	1001.32	980.512	1113.96
VIT_18s0001g11620	WAK receptor protein kinase	0	421.233	541.781	497.382	577.049	425.043	522.449	277.93	273.286	205.75	271.489	217.852	361.385	339.186	423.729	377.372	395.578	569.974	401.449	134.105	214.023	233.083	215.006	271.83	189.602	423.722	401.844	433.09	170.508	265.502	238.817	158.026	231.16	155.194	180.897	345.422	183.161
VIT_11s0037g01140	No hit	0	120.581	198.924	281.629	304.084	270.204	219.034	549.558	534.87	542.328	314.603	444.595	352.52	210.984	215.952	131.065	249.424	218.833	175.218	256.131	303.561	240.78	338.279	323.459	394.905	97.5382	159.158	186.444	233.974	319.825	211.367	477.693	394.314	708.648	213.758	221.84	262.659
VIT_05s0020g02610	Hemolysin	vv50109Incompletely_characterized_transport_systems	5085.09	4879.34	4805.3	5221.87	5250.79	4969.42	6109.12	6068.86	5302.45	6026.92	6739.09	6574.14	6181.34	6243.39	5826.73	6376.42	5563.26	6234.55	7088.97	7566.64	6537.55	6341.83	7133.98	7600.55	6342.6	5800.06	6320.19	7016.22	7337.11	7699.17	7476.98	8020.88	7308.97	7819.14	6736.93	7719.16
VIT_18s0001g12490	O-methyltransferase	0	10156	12958.3	13354.4	12948.9	11723.7	12760.9	11842.8	11664.4	10314.3	13381.6	11608.9	10549.7	10235	10479.4	10958.4	8994.2	10522.8	9838.21	9306.77	9964.36	7951.59	7913.27	5417.32	7704.12	11039.6	10954.9	10781.4	8537.45	7721.72	7883.68	9468.83	9192.36	7997.44	7289.13	7082.2	6773.16
VIT_09s0002g02150	FVE gene	vv30009Flower_development	4824.8	4236.81	3413.67	3400.5	3489.17	3675.93	3152.84	3096.87	3005.36	3674.78	3128.06	3726.36	4506.79	4057.68	4288.35	3981.93	3789.28	3886.31	4238.16	3917.37	4323.73	3760.1	3690.62	3616.97	5537.19	5230.45	5219.27	6109.98	4229.29	4996.1	4274.28	4544.15	4050.07	5363.86	5601.37	5801.23
VIT_01s0011g02030	Serine carboxypeptidase S10	0	4785.86	5583.19	5526.81	6503.46	5720.95	5297.1	4210.73	5261.01	4974.16	4184.96	4073.99	4859.64	4135.85	5398.03	4952.19	5402.54	5761.31	5355.84	3675.93	3774.06	4150.79	3925.1	3337.14	3543.71	4243.34	4345.76	4213.85	2080.39	3845.97	2670.68	3997.77	4142.62	3827.57	1774	3175.59	1608.52
VIT_19s0027g00220	Unknown protein	0	2812.96	3188.24	3367.54	3118.26	3432.12	3127	2683.91	2585.25	2370.86	2299.27	2651.99	2892.74	3294	3488.18	3111.49	4105.16	3592.77	3721.95	2938.36	2929.95	2978.02	3373.24	3812.66	3342.16	3574.19	3410.74	3577.67	3757.22	4011.54	4017.98	2420.29	2689.76	2399.65	3653.66	3163.37	3147.44
VIT_12s0142g00430	Alternative oxidase 2, (AOX2)	vv30001ABA_signaling	9964.48	9548.91	9335.48	10094.8	9367.09	9288.49	9916.58	8413.17	8823.56	9691.61	9505.89	9262.51	10829	11182.8	11717.7	9705.6	10039.8	10822.2	10442.7	10556.3	10015.7	10553.2	11854	10783.9	12554.4	12916.5	12403	13522.8	11646.1	15148.2	12365.4	13268.5	12511.9	13276.4	12173.6	14291.8
VIT_17s0000g03480	No hit	0	762.671	592.543	614.165	624.682	564.852	681.276	668.404	606.123	593.358	534.52	521.676	502.698	550.197	385.93	432.555	325.231	421.676	300.126	283.586	448.134	400.512	275.111	257.048	319.117	418.195	554.309	480.395	314.483	398.626	436.023	450.774	402.413	456.075	434.13	417.172	416.169
VIT_00s2761g00010	Ribosomal protein L7 (RPL7B) 60S	vv23010Ribosome	8561.26	8043.33	8705.88	7961.64	7412.96	7394.01	11488.4	9612.19	10258.2	10214.9	11570	9972.53	7142.72	7415.95	8144.35	6827.57	8108.77	8313.33	10334.5	9301.76	9607.55	9201.33	9558.53	10605.4	9070.33	9862.13	8765.57	10313.6	9516.96	9553.28	11145.3	11142.3	12378.7	10635.4	11886.3	11479.4
VIT_03s0038g00480	TIFY gene family (VvZMLI)	vv60016C2C2-GATA	11948.3	10465.4	11140	11758.7	11047.6	11040.5	10754.7	10654.3	11518.5	10924.1	11251.5	10809.6	11995.4	10789.7	9758.65	7110.3	9750.27	8375.69	9277.34	9222.92	9819.64	7431.61	7371.7	7804.89	10996.4	11054.7	10070.8	7459.47	7210.03	7423.23	8671.72	9243.9	9021.15	7538.06	9262.42	6944.58
VIT_03s0038g04370	Inositol-1-monophosphatase	vv10562Inositol_phosphate_metabolism vv34070Phosphatidylinositol_signaling_system	2932.23	2480.56	2089.92	2176.59	2200.89	2529.01	1822.65	1943.26	1741.22	2132.95	2054.34	1918.32	2130.96	1901.92	1845.73	1577.79	1824.84	1693.78	1755.21	1964.75	1766.1	1422.82	1527.99	1536.13	2137.61	2339.08	2143.79	1496.44	1524.65	1758.44	1660.48	1631.33	1525.72	1551.22	1539.65	1579.91
VIT_02s0025g03430	GMP synthase	vv10230Purine_metabolism vv10251Glutamate_metabolism vv50131Primary_active_transporter_cat_A2_to_A4	7238.41	8376.24	7729.06	7468.92	7520.56	7649.64	5881.7	6338.44	5697.24	6185.07	5830.01	5618.88	7167.73	6832.13	6486.41	6281.4	6988.33	6722.78	5754.24	5604.85	5400.3	5528.28	5200.37	5028.49	8229.84	8432.45	8065.96	8223.31	7165.52	8046.42	7124.75	6924.28	6363.16	6587.91	7801.29	5953.68
VIT_00s1308g00020	Unknown protein	0	16988.8	12473	13499.1	13520.7	13739.9	14044.8	11651.7	12919	12966.9	11371.3	11579.6	12237.8	14132.5	14383.1	13577.9	17845.4	15804.5	16950.2	15862.7	15822.3	15687.9	14161.9	12922.6	14790.2	16278.9	17508.3	17138.4	19297.4	20685.3	20607.7	12087.2	13390.1	15130.3	18308.1	16260.3	18855.8
VIT_04s0008g01680	EMB2745	0	480.468	574.669	495.357	522.075	540.133	532.172	568.883	443.858	477.307	436.992	469.489	459.503	488.077	460.951	473.524	441.272	408.359	409.341	406.2	400.58	302.93	384.862	424.72	358.024	592.173	603.688	613.57	570.044	587.744	594.822	551.857	470.108	496.637	609.698	615.409	619.002
VIT_04s0008g04620	Expansin family protein (EXPR3)	vv30003Auxin_signaling	5456.33	4999.36	4761.13	5085.83	5588.94	5967.31	4110.32	4030.96	4005.45	3782.4	3667.68	4214.3	6449.16	4798.01	5057.19	4853.85	4510.65	4637.55	3467.41	3625.92	4253.58	3187.42	3652.11	3486.84	6780.25	6283.53	6719.94	4355.58	6463.16	5386.3	4544.92	4531.97	5008.05	4148.38	4133.97	4193.86
VIT_08s0007g03230	Unknown protein	0	1701.6	2166.57	1672.7	1752.75	1613.77	1495.67	1024.59	1094.95	1109.86	1478.74	1287.86	1143.76	1597.48	1339.23	1570.37	909.737	1211.2	1052.56	947.416	1145.52	990.965	962.485	1374.72	950.527	1197.32	1253.08	1334.76	877.787	861.729	1064.65	943.773	865.876	644.837	836.283	1014.3	726.372
VIT_05s0102g01070	No hit	0	1523.16	1138.89	1126.35	1201.03	1473.96	1583.94	1795.38	1483.82	1652.34	1585	1617.54	1933.07	1089.34	1058.3	613.501	861.847	827.572	870.326	1681.01	1318.62	1179.08	1508.35	1036.87	1290.41	776.705	786.964	831.63	1221.02	1259.52	1477.28	1340.36	1418.65	1354.65	2032.67	1911.71	1808.63
VIT_02s0025g02580	RNA polymerase II mediator complex	0	4790.73	4535.9	4212.2	4325.01	3763.5	3717.79	3029.33	3218.61	2824.99	3729.94	3065.14	2847.47	5442.45	4470.65	4519.7	2673.79	3161.68	3510.06	2830.46	3222.31	3082.91	2454.85	3380.01	2461.16	4632.5	4948.86	4949.87	3759.18	2949.34	2970.34	3010.73	3056.51	2672.91	2764.52	2994.67	2885.11
VIT_08s0007g02260	Carboxylic ester hydrolase	0	3886.23	4376.07	2779.4	2672.2	2614.55	3509.68	2344.54	2009.95	2336.06	2124.45	2215.48	2506.57	3183.93	2761.75	3256.7	4685.36	3146.2	4201.51	2728.44	2527.47	2443.03	2902.6	3826.45	3262.48	4787.64	4994.52	4742.24	4536.29	5247.31	5621.05	3446.79	3405.74	2389.38	3050.6	2755.02	3208.43
VIT_02s0012g00310	Lon protease	0	14109	16442	16569	15723	16967.4	16763.7	18276.8	16279.9	17373.8	14744.5	15200.6	17089	12418.3	12402.8	11179.9	13551.2	13246.2	13501.5	12943.6	12859	14125.7	13453.5	12392.7	11843.6	15515.7	15538	15573.1	12266.1	13898.7	13724.8	16646.8	16493.9	16924.9	12545.7	12626.3	12264.3
VIT_16s0098g01750	Unknown protein	0	2445.37	2328.83	2336.98	2308.99	2319.67	2642.95	2408.27	2475.09	2485	2024.9	1879.8	1854.99	1759.35	1947.97	1465.91	1465.46	1761.66	1701.57	1480.29	1336.01	1413.01	1468.11	1521.85	1350.28	2402.25	1921.39	2156.59	1476.46	1823.95	1296.91	2123.12	2027.62	2368.69	1513.54	1863.82	1235.45
VIT_16s0022g01560	Nucleotide-sensitive chloride conductance regulator (ICln)	vv23013RNA_transport vv50101Channels_and_pores	4527.55	3205.26	3261.64	3067.09	3592.87	3223.63	3732.15	3450.11	3668.76	3487.61	3727.09	4287.92	4029	3979	4162.76	3807.81	4034.05	4281.23	5832.69	4479.35	4573.84	4528.49	4540.27	4768.01	5215.99	4778.59	4464.54	6463.56	5236.22	6645.43	4266.08	4412.24	4014.96	5972.78	6574.7	5776.89
VIT_17s0000g05070	Phytochelatin synthetase	vv10251Glutamate_metabolism	13688.8	11809.4	12005.5	11425.9	17421.8	12746.4	15279	16831.2	13898.1	16622.7	15469.6	13765.2	8711.76	8224.41	10943.4	4367.76	9600.68	7589.16	9751.12	9396.06	13155.8	8555.93	5038.22	6720.93	6846.68	5801.37	6865.53	7679.26	8722.06	7541.13	12821.6	12477.9	11582.3	6638.72	8315.02	6292.75
VIT_07s0141g01030	R protein MLA10	vv34627R_proteins_from_Plant-pathogen_interaction	581.732	1768.4	2639.74	2088.68	2157.66	1762.9	3905.08	4368.03	4432.48	3223.92	4215.57	2870.26	2295.35	2365.51	2135.34	2518.97	2451.91	2258.86	2655.44	2582.27	3441.15	3224.17	2594.59	3117.51	1113.2	1294.25	1272.5	696.422	1160.14	517.341	2412.19	2044.58	3789.23	1242.9	1422.8	1307.36
VIT_05s0029g01130	Pentatricopeptide (PPR) repeat-containing protein	0	249.641	205.16	226.754	171.781	145.764	236.708	232.931	210.723	150.849	187.766	217.501	172.831	174.428	228.164	121.145	336.583	251.235	242.024	160.361	246.806	155.851	220.381	202.883	206.573	329.398	378.592	369.106	541.481	430.03	453.21	314.98	346.271	294.748	516.857	291.849	518.235
VIT_01s0026g00050	Radical SAM domain-containing	0	3123.25	3325.69	3172.57	3092.89	2985.25	3614.9	2888.99	2828.96	2733.67	2757.63	2613.98	2499.23	3564.65	3392.07	3221.97	3432.01	3049.01	3285.16	2499.62	2652.94	2626.09	2467.69	2349.07	2807.9	4297.89	4059.37	4095.44	4858.95	4361.83	3487.01	2880.24	3204.45	2852.26	3370.62	3043.72	3618.25
VIT_16s0022g00510	Heat shock 22 kDa protein	0	14146.6	9566.64	9930.77	11583.7	12361.2	7035.18	12833.2	11922.3	14949.9	7038.66	11413.9	10393	19306.2	23205.1	17706.8	15167	9248.07	21970.6	24424.3	18295.9	15606.9	31574.5	25255.4	33446.2	18857.1	19153.1	20267.6	29127.2	22212.9	28332.9	16560.5	19367.7	16917.2	25169.1	22438	23589.1
VIT_03s0088g00570	Glutamine synthetase B1 GLB1	vv10251Glutamate_metabolism vv10550Peptidoglycan_biosynthesis vv10910Nitrogen_metabolism	5899.42	4914.47	4881.59	4581.99	5272	5406.68	4111.41	3730.6	4194.72	5256.06	4295.98	4131.86	4477.63	4415.22	4907.32	5616.73	5556.8	5632.97	4925.58	4561.15	3877.81	4953.11	4519.92	4459.64	5905.95	5661.22	5409.29	7201.58	5967.09	6957.35	3772.56	3790.67	3858.17	5927.11	6451.18	6059.9
VIT_15s0107g00310	EF hand	0	12617.8	11231.1	10893.6	11164.8	11025	11336.2	8912.22	8012.44	8815	8592.89	9166.8	9041.3	11758.7	11303.5	11202.6	9639.88	12329.5	11017.9	10016.9	9790.67	9760.26	8635.89	7413.49	8647.11	11824	11555.2	11935	13179.5	11340.5	12960.5	8212.33	8098.74	9310.81	11222.5	11088.2	10274.2
VIT_08s0007g07960	DnaJ homolog, subfamily C, member 9	vv50132Primary_active_transporter_cat_A5_to_A8	1431.8	1420.46	1163.5	1439.79	1185.54	1316.07	997.145	1071.41	959.773	1197.87	882.424	920.309	1307.26	1333.49	1448.46	1052.2	993.357	1025.91	909.273	1214.28	955.051	842.286	951.444	727.984	987.622	1007.22	1180.68	715.78	668.015	896.818	924.312	889.574	791.344	678.282	752.102	638.635
VIT_11s0052g01140	Membrane protein	0	6598.32	5291.94	6020.72	6867.4	5461.61	5613.62	4611.47	4589.11	4189.61	3282.87	4771.9	4781.73	5140.66	4773.66	5145.86	2338.9	4081.04	3505.79	3752.24	3576.56	2660.45	2522.58	2444.66	2598.35	5260.93	5430.03	4937.39	3952.23	2844.83	2947.65	3610.55	3680.01	3498.77	2970.17	3904.7	2817.62
VIT_14s0108g01100	Ribosomal protein L32	vv23010Ribosome	1795.64	1370.33	1398.96	1275.72	1249.91	1088.39	1541.25	1462.26	1450.71	1584.23	1545.41	1472.57	1479.27	1366.39	1591.3	1045.9	1370.73	1314.51	2021.21	2379.55	1948.5	1537.26	1798.49	1940.27	1847.99	1772.23	1909.6	2051.9	1566.5	2184.95	1589.1	1718.48	1474.62	2429.13	2366.01	2414.57
VIT_00s0174g00090	far-red impaired responsive family protein	vv60071Orphans_far-red	1100.74	1070.2	1047.59	1192.17	1077.52	1026.01	1712.93	1635.81	1553.35	1297.48	1494.38	1408.53	1019.14	1029.28	858.413	832.278	893.657	1072.02	1671.91	1566.69	1299.17	1310.39	1502.95	1771.35	813.365	934.289	1037.78	1292.13	998.205	1339	1456.82	1413.91	1334.7	1383.41	1343.56	1407.58
VIT_04s0008g05760	WRKY DNA-binding protein 18	vv60066WRKY	4721.81	3819.47	4722.12	4127.11	5623.55	4258.12	3752.64	3793.12	4458.48	6261.39	5983.53	4831.23	2790.22	2859.19	3093.85	2946.72	3682.02	3509.91	4624.48	3667.98	4570.07	3416.8	2937.12	3019.04	3487.01	3218.73	3504.38	2859.3	2959.97	2920.96	3490.45	2846.51	3336.48	2762.69	3413.6	2826.1
VIT_15s0024g01720	TIR-NBS-LRR type R protein 7	0	105.123	117.37	130.924	123.058	119.321	139.889	196.281	221.283	200.958	170.12	245.549	222.919	135.791	108.805	144.702	167.791	139.985	124.127	246.616	190.885	256.979	193.404	177.233	218.553	105.542	132.88	134.849	133.294	97.7677	128.903	176.546	197.508	165.187	161.688	172.146	189.138
VIT_19s0014g03000	Leucine-rich repeat-containing protein 40	0	1838.53	2100.02	1938.82	1585.09	1786.68	1605.66	1334.02	1401.23	1410.37	1696.51	1476.33	1356.27	2460.15	1925.73	1940.94	1804.68	1629.87	1967	1524.5	1635.73	1410.89	1389.19	1976.17	1417.09	2456.1	2647.12	2971.59	2415.25	2154.02	2206.16	1836.52	1922.61	1882.7	2205.2	2619.7	2142.79
VIT_11s0052g00290	Ribosomal protein L7 (RPL7D) 60S	vv23010Ribosome	10725.5	9680.64	9133.1	9375.57	8309.29	8412.95	8931.72	8039.4	8181.98	8490.38	8304.42	7853.31	9611.84	9827.54	10229.6	9388.68	9587.52	9456.58	9432.86	10598.1	9962.83	8950.3	9299.6	11206.5	10795.2	11298.2	10883.6	15174.5	12895.9	14765.4	10239.3	12270.9	9421.53	12161.8	12199.1	13666.4
VIT_18s0122g00480	U2 snRNP auxiliary factor small subunit	vv23040Spliceosome vv60018C3H	4238.85	6058.3	5959.71	5860.59	6273.82	5651.93	7235.48	6893.84	6586.09	5038.2	6059.78	5029.84	7330.31	8240.39	6896.22	7582.64	6280.29	7195.09	7671.31	8457.99	6193.47	8424.88	10509.8	9649.28	8003.58	7955.38	8014.4	10742.2	10978.6	8528.1	8302.73	8068.49	8224.18	9964	8783.02	10536.2
VIT_19s0177g00170	RabGAP/TBC domain-containing protein	0	2148.19	2060.22	2328.18	2149.14	2348.33	2211.75	1891.88	1854.8	1777.95	1948.4	1944.87	1945.68	2170.84	2092.3	1955.83	2035.96	1997.17	1996.79	1573.01	1467.65	1562.19	1524.51	1540.74	1712.47	2241.62	2253.59	2474.06	1844.85	2299.06	2070.36	1556.94	1727.58	1635.69	1526.17	1680.39	1212.9
VIT_09s0070g00270	Ribosomal protein S17	vv23010Ribosome	5573.43	4143.09	4117.8	3725.76	4001.83	4006.06	4982.03	4638.23	5192	5305.99	5359.59	6447.64	4547.8	3985.53	4916.11	3349.76	3856.71	3702.07	7473.99	6203.06	6597.88	4837.47	5209.71	6431.4	5256.17	5009.22	5713.41	5119.87	4264.76	6101.69	5931.07	6613.5	6198.11	8247.53	8039.15	6893.26
VIT_04s0044g01190	Maternal effect embryo arrest 50	0	824.279	933.121	845.614	831.919	919.373	874.973	1205.61	1229.67	1170.56	1152.44	1343.82	1171.62	923.696	1034.47	941.825	919.96	866.482	981.512	1331.32	1201.46	1295.19	1190.69	1322.89	1117.25	1029.21	950.204	1181.32	1069.39	1101.41	1106.75	1359.32	1186.82	1237.78	1364.79	1314.08	1185.87
VIT_07s0151g00590	Inositol-1,4,5-trisphosphate 5-phosphatase CVP2, type I	vv10562Inositol_phosphate_metabolism vv34070Phosphatidylinositol_signaling_system	255.618	229.863	182.619	119.84	209.105	207.837	271.593	235.054	334.796	195.258	220.944	232.514	230.074	176.667	186.325	232.234	157.68	208.299	291.095	240.4	259.097	340.423	374.569	304.09	281.11	221.985	334.146	466.739	305.576	449.506	396.57	309.336	357.937	519.364	653.076	444.798
VIT_03s0038g00050	BLH6 (BELL1-like homeodomain 5)	vv60034HB	15815.5	15804.6	14366.9	15046.3	14628.6	16275.6	13621.5	13569.4	11606.9	13230.2	13467.1	12383.5	15364.6	14994.1	12749.2	11112.3	12342.2	11270.7	10285.3	10234.5	11695.4	10313.6	11664.9	10455.8	18036.2	18386.4	17997.2	11053.3	13374	11870.1	13826.4	13663.9	14795.2	13107.9	13281.2	11212
VIT_06s0004g06020	Alpha-glucan phosphorylase, H isozyme	vv10500Starch_and_sucrose_metabolism	10688.9	14216.4	14064.4	12890	12926.8	13732.2	12509.7	12536.4	12219.5	14230.1	13362.6	12550.6	15030.5	13487.6	14142.1	11348.9	13231.6	12509.2	12606.9	13588.7	13977.2	11267.4	12055.9	10601.5	11265.7	11603	11801.7	8880.42	8684.55	7324.62	12410.7	12407.6	11564.6	9669.89	8600.03	9323.65
VIT_08s0040g02710	UDP-glucuronic acid decarboxylase 1	vv10500Starch_and_sucrose_metabolism vv10520Nucleotide_sugars_metabolism	4065.07	4707.07	3607.34	3648.31	3928.11	4111.39	2277.34	2361.62	2020.61	3113.18	2665.04	2142.08	4045.76	3407.04	3967.89	1992.99	3144.35	2531.16	2450.38	2596.86	2392.24	2413.32	3500.65	2294.94	2676.47	2611.77	2877.53	2467.1	2270.29	2090.53	1874.31	1783.97	1695.32	2026.61	2619.16	1993.88
VIT_07s0005g04940	Unknown protein	0	9764.6	11747.2	12531.4	12517.9	12478.9	12488.7	12337.4	11922.6	10590.2	10402.1	10455.7	12266.1	8719.82	10952.2	8445.68	8452.58	9781.1	9339.79	8083.97	8907.85	8482.78	6972.73	6869.69	8463.42	12625.7	14148.4	12723.1	10502.1	11549.5	9407.85	12982.1	13486.1	14176.4	10486.4	10581.1	10873.5
VIT_02s0025g02000	Ribosomal protein S6	vv23010Ribosome	6986.22	4696.42	5224.45	4780.1	4823.88	4978.47	5617.78	4687.26	4404.89	4381.94	4556.03	4325.81	5685.46	4979.45	4179	4390.74	4266.94	4608.98	4468.87	4153.45	3542.2	4256.71	3772.31	4290.32	5967.18	6304.05	6531.77	7888.8	6752.51	8105.1	4479.54	5254.04	4780.02	7572.2	6581.6	7661.97
VIT_04s0044g01330	GDP-mannose transporter (GONST1)	vv50122Porters_cat_7_to_17	2535.71	2583.23	2304.25	2534.58	3078.34	2638.48	2166.11	1913.62	2120.32	2313.55	1910.85	2149.07	2205.54	2137.7	2179.79	1826.74	2120.04	1894.28	1653.11	1849.28	1615.48	1502.67	1764.86	1430.22	2604.35	2608.3	2680.8	2289.8	2200.34	2255.46	2188.12	1985.07	1763.67	1974.61	2195.24	1901.67
VIT_05s0020g03610	Unknown protein	0	6526.98	5499.18	5090.61	5714.94	5592.14	6048.28	8138.82	6639.61	7994.04	8049.2	6999.46	7844.5	7304.66	6536.6	6224.15	5185.12	5781.88	5100.67	9320.78	7960.21	8475.19	8081.49	8753.4	7613.33	7364.01	7722.25	6321.07	6496.47	6223.03	6807.64	7476.77	8270.51	6981.23	9880.24	9504.92	9048.61
VIT_12s0055g01140	Lipid transfer protein	0	1758.65	1534.72	844.785	1044.37	1421.13	1242.24	1421.08	1327.8	1623.91	1350.78	1380.53	1699.43	1754.91	1150.55	1677.21	1235.68	1029.92	1107.35	2603.39	2602.2	2956.97	2135.33	2606.6	2793.35	2365.38	2280.96	1945.27	3039.68	1590.91	2344.85	1800.45	1654.75	1864.43	3718.55	2806.61	3341.15
VIT_14s0060g02420	Transcription factor jumonji (jmjC) domain-containing protein	vv60038Jumonji	4341.05	4714.59	4626.25	4665.36	5038.17	4797.77	5198.3	5043.29	5601.69	4972.17	4752.65	5534.33	5733.91	5847.15	5365.18	6643.31	5719.22	5903.6	5419.19	5706.58	5751.39	6029.55	6856.97	5559.86	6576.8	6471.16	6172.64	5719.91	6252.03	6733.39	7217.82	7310.75	7266.77	6789.36	6463.54	6549.67
VIT_01s0011g04130	Elongator complex protein 2 (ELP2)	0	4205.71	3745.25	3522.71	3491.75	3895.75	3538.29	3485.4	3646.82	3507.93	3175.09	3320.08	3302.96	4349.44	4122.06	3704.22	4349.8	3536.04	3899.75	4321.38	4542.97	4297.99	4125.33	5079.34	4125.2	4824.02	4964.86	4588.88	5312.44	5201.66	5416.89	4580.04	4528.77	4155.52	5600.31	4902.62	5102.68
VIT_19s0014g01200	No hit	0	1895.6	1590.83	1410.86	1524.61	1254.9	1176.05	1215.76	1178.96	1287.82	1035.25	1280.6	1037.01	1582.31	1354.82	1799.17	969.672	1314.96	1398.53	1722.99	1625.64	1419.85	1059.84	1411.5	1452.72	2095.23	1947.34	2144.04	2386.23	1682.35	2243.32	1081.62	1076.83	1123.96	2282.18	2075.1	2185.28
VIT_08s0058g00870	Unknown protein	0	5341.98	5568.49	5072.49	5139.55	4912.31	4588.46	5875.47	5899.64	6544.6	5281.73	5707.02	5654.21	4711.31	5524.92	5905.41	6472.57	5881.45	5880.96	7505.71	7660.53	7004.05	6543.32	7660.15	6617.03	4516.19	4586.54	4460.57	6534.81	6102.52	7482.61	6147.25	6233.78	6144.35	7311.39	6415.35	6642.42
VIT_10s0003g01240	14-3-3 protein GF14 iota (GRF12)	0	12727	11689.9	11122	11909.4	12056.5	11581.7	11221.6	10323.9	10859.3	11330.1	10212.2	11150.5	10378.7	9893.93	10016.8	8334.86	9359.28	8418.86	8561.54	9409.52	9832.72	7544.31	8057.37	8649.59	10651.1	10177.9	10158	11093.4	9560.97	10049	8014.43	8810.02	8463.3	8978.35	8611.12	9278.28
VIT_05s0020g01170	Translationally-controlled tumor protein	0	25744.9	23267.5	20239.4	22589.2	22609.9	22741.6	22037.9	20992	22830.7	19638	18809	21750	26889.5	26625	27115.5	26984.2	26378.6	26610.1	24911.2	27995	25464.8	25915.3	28834	24525.4	31573.5	28644.9	28882	36419.8	29547	32439.3	28318.6	28498.6	27562.7	29629.1	29220.6	31132.7
VIT_06s0009g03440	Tankyrase 2	vv10760Nicotinate_and_nicotinamide_metabolism vv50108Accessory_factors_involved_in_transport	967.274	749.589	864.246	727.987	741.19	739.619	858.182	892.799	901.904	1002.53	1138.78	919.118	1142.81	1188.08	1209.62	892.708	833.801	1153.49	1531.63	1479.07	1258.19	1122.11	1271.22	1378.77	1138.65	1073.97	1052.29	1122.13	987.685	949.748	916.529	934.21	974.753	1233.82	1168.49	1381.41
VIT_18s0001g10800	Carboxylesterase CXE	0	15104.8	14199.8	13518.9	13892.9	13371.4	14208.6	14426.7	14183	14079.7	13666.7	12342.6	13484.9	10962.1	11200.8	9669.41	9258.8	11154.4	9629	10803.9	10389	9749.21	11045.2	10474.3	10585.8	11857.1	11644.4	11177	11670.3	11059.2	9715.06	9862.87	10110.3	9788.6	11106.2	10104.9	11929.1
VIT_11s0065g00680	Serine/threonine kinase 38	0	197.719	108.359	181.267	180.18	214.739	191.167	408.567	387.607	389.612	266.697	357.842	351.525	235.89	169.533	222.176	250.305	223.044	198.792	195.443	296.817	270.459	311.775	271.985	397.416	101.362	160.512	152.748	172.843	223.574	306.99	389.445	477.723	615.609	227.201	218.111	152.734
VIT_18s0075g00560	fatty acid multifunctional protein (MFP2)	vv10062Fatty_acid_elongation_in_mitochondria vv10071Fatty_acid_metabolism vv10280Valine_leucine_and_isoleucine_degradation vv10380Tryptophan_metabolism vv10410Beta-alanine_metabolism vv10640Propanoate_metabolism vv10650Butanoate_metabolism	5616.97	7751.84	7704.01	7795.55	6813.64	7254.54	6839.53	7970.43	9210.24	7736.34	7872.2	8835.77	8844.73	9038.58	11631	11154.6	9487.44	10604.3	9369.17	8945.06	9988.8	11244.1	11146.1	11145	6346.58	6413.84	6033.96	3820.38	6912.99	5639.61	7042.22	6552.36	8015.06	4778.99	4760.4	5611.67
VIT_05s0049g00400	Desacetoxyvindoline 4-hydroxylase	vv10902Monoterpenoid_biosynthesis	455.15	850.726	755.777	955.058	794.129	709.494	1256.26	1241.55	1237.36	1121.45	1373.47	1264.4	796.056	1028.95	1289.84	1038.04	945.374	1037.87	1451.12	1433.51	1328.31	1243.91	1352.95	1442.04	825.343	859.542	805.061	519.765	725.335	569.059	1077.28	1146.14	1221.34	776.672	954.252	760.38
VIT_12s0057g00890	Glycosyl hydrolase family 17 protein	0	121.157	245.166	172.987	201.288	182.261	147.042	305.971	282.77	234.24	171.721	213.073	209.374	146.156	194.988	94.4589	165.126	171.607	144.582	341.757	271.594	227.172	279.169	294.014	332.451	244.338	230.431	273.167	528.775	266.639	197.924	428.972	371.252	321.768	656.529	540.671	687.394
VIT_18s0001g13150	BEL1 homeotic protein 3	vv60034HB	1740.19	1274.26	972.536	1063.04	1282.67	1415.65	1900.76	1830.99	2049.22	1947.98	1773.85	1893.8	1621.68	1483.1	1379.5	1679.09	1123.37	1477.11	2108.9	2210.86	1970.25	2735.64	2622.53	3635.64	1300.53	1269.94	1421.39	1453.64	1434.86	2073.66	2101.96	2013.75	2258.73	2771.11	2173.63	2729.45
VIT_07s0031g00630	Unknown protein	0	3775.04	3282.47	2701.35	3178.54	2895.27	3487.87	2287.27	2452.51	2252.69	2280.51	2091.93	2480.52	2538.07	2576.95	2061.68	1760.64	2436.44	2429.58	1725.17	2033.6	1992.06	2053.88	1992.98	1819.99	4440.43	4072.53	4318.36	2758.51	3002.16	3811.58	2869.94	2693.5	2004.2	2775.47	2983.4	2666.77
VIT_09s0002g04020	Aquaporin DELTA-TIP	vv50101Channels_and_pores	17256.7	17438.2	14121.9	16223.3	15757.3	15658.1	16963.1	14802	17006.5	15792.4	14030.4	15843.6	12410.3	12560.3	10251.6	9663.56	10279.9	11075.6	11619.5	11804.4	12497.5	12470.7	11198.7	10103.2	11628.1	12258.4	12242.9	12715	9662.69	10461	11466.4	10465.1	10387.5	9871.37	11699.8	10391.7
VIT_00s0286g00040	S-locus protein kinase	0	2233.65	2869.25	3221.02	3519.61	3379.71	3652.93	3513.75	2989.33	2663.31	2143.74	2117.87	2472.44	2974.74	3579.94	2592.89	2763.22	2832.45	2495.26	1571.39	1752.24	1928.8	1893.7	1778.3	2267.69	2900.95	2977.22	2904.45	1411.02	2175.33	2173.88	2172.63	2323.09	2265.21	1734.84	1453.35	1780.88
VIT_07s0005g01410	Dimethyladenosine transferase	0	4165.05	4053.85	4334.24	3559.89	4088.99	4037	3845.73	3871.78	3617.71	3270.66	3119.05	3913.46	4079.56	4283.28	3896.36	4005.64	3966.7	3827.9	4024.34	4166.6	3788.59	4196.38	4390.89	4654.81	4569.52	4838.31	4639.58	6336.47	4967.57	6223.55	4583.87	5027.18	4413.19	5538.69	5161.45	5722.23
VIT_06s0004g04210	No hit	0	46.5094	103.305	43.9971	91.1718	65.3273	64.944	113.506	81.4566	105.232	80.5926	83.3083	55.3301	45.7025	71.963	63.696	52.989	61.6787	70.3294	117.134	141.439	88.7664	89.86	81.8415	106.855	42.8973	67.0058	55.395	63.5139	131.373	60.476	228.419	141.005	186.863	256.487	200.464	241.181
VIT_00s2497g00010	U-box domain-containing protein 8	0	7045.23	7827	7353.39	7446.44	7787.23	6843.23	6323.77	6117.43	5125.83	4960.46	5779.57	5080.59	6256.71	7400.67	7135.2	3738.45	6736.97	5491.08	4305.64	3980.06	4936.65	4068.5	3944.63	3558.41	7801.82	7783.81	7616.7	7153.05	6113.43	6589.59	8556.58	7042.36	7895.02	5510.27	6545.58	6019.42
VIT_02s0012g02790	Secretory carrier membrane protein (SCAMP4)	vv50110Protein_coat	7614.14	7071.83	7148.55	7058.55	6484.09	6457.69	5991.25	5545.86	5863.58	6858.65	6680.19	5741.74	6484.15	5367.89	7048.5	3273.49	5205.57	4437.45	5688.38	6449.24	6136.07	4186.87	4583.15	4179.01	4845	4793.47	5056.98	4599.1	3700.19	4601.07	4480.42	4627.59	4463.96	4350.13	4733.14	4167.67
VIT_08s0040g01370	Heavy-metal-associated domain-containing protein	0	14430.9	13595.1	13890.3	13312.3	14680.7	13678	18498.6	20002.5	17655.9	15360.7	15210.3	12645.1	12474.1	12721.5	14197.4	11817.5	12474.2	11236.1	13806.3	14698.4	15921.6	13915.5	17713.5	14076.4	10798	11649.2	11735.5	8020.37	12396.3	8011.39	13079.5	13600.2	13351.9	7850.91	10139.2	7673.14
VIT_16s0022g00320	Nitric-oxide synthase 1 (AtNOS1)	vv10330Arginine_and_proline_metabolism vv34020Calcium_signaling_pathway	4134.62	3658.86	4002.43	3690.21	4114.73	4440.57	2963.83	3484.84	2667.81	3479.75	3152.22	2864.96	4101.15	3975.47	3513.25	4726.98	4602.57	4501.57	3048.26	2988.95	3330.94	2839.35	3083.45	3579.85	5193.28	4767.85	4920.63	5806.29	5382.57	4451.11	3664.33	4340.09	4228.79	4237.95	3983.03	4299.11
VIT_00s0663g00030	Seven in absentia (SINA) family	vv24120Ubiquitin_mediated_proteolysis	1035.03	772.126	731.848	746.658	711.836	821.503	878.072	969.559	898.062	1020.91	982.326	1090.86	890.877	813.719	826.188	848.793	490.484	879.446	956.379	932.195	918.258	805.639	1114.78	1048.01	455.033	607.046	541.793	188.958	495.502	423.309	494.998	620.382	510.93	363.508	340.511	446.711
VIT_01s0150g00590	U2 small nuclear ribonucleoprotein A'	vv23040Spliceosome	4764.83	4065.76	4537.38	4036.45	4339.62	3947.09	4432.6	4436.51	4421.45	4051.9	4522.9	4526.88	4739.09	4311.18	4398.62	4871.49	5178.41	5226.55	5951.27	5633.26	4957.42	5455.43	4979.14	6179.44	5005.75	5134.97	5373.2	6922.78	5895.97	7231.02	4620.07	4879.52	4470.75	6603.21	5892.61	6274.42
VIT_06s0004g05140	DnaJ homolog, subfamily B, member 9	vv50132Primary_active_transporter_cat_A5_to_A8	4719.3	4795.83	4182.09	4189.13	4205.26	4654.71	4053.85	3621.16	4151.39	4385.77	4085.9	4632.6	3390.23	3383.09	3849.23	2782.17	2912.95	3228.39	3487.47	4188.04	3208.15	3202.73	3264.79	3195.74	2840.83	2833.8	3224.24	2527.78	2919.14	3290.13	2941.67	2893.33	2971.42	3392.26	3302.52	3084.17
VIT_07s0104g00710	Auxin-binding protein 1 (ABP1)	vv30003Auxin_signaling	8042.9	6062.66	6166.31	5911.88	6634.11	6546.63	5863.92	5360.76	5590.1	5600.49	6458.91	6273.05	7625.99	7726.69	8754.7	7022.87	6405.23	7590.26	8752.64	7290.15	7976.87	7320.27	7455.71	8593.16	8703.86	8192.42	8170.96	11401.6	8530.75	10330.6	4621.51	5292.6	5518.01	9686.29	8019.93	8225.24
VIT_08s0007g08890	Cis-zeatin O-beta-D-glucosyltransferase	vv10908Zeatin_biosynthesis	317.968	323.306	310.301	353.44	352.516	415.65	450.703	454.817	422.948	308.939	362.706	386.619	430.546	462.805	281.249	655.033	332.878	504.285	598.644	464.688	388.69	757.236	780.61	844.075	584.72	647.102	650.867	669.493	765.136	603.395	500.06	594.351	600.526	755.935	611.274	685.033
VIT_12s0034g01810	2OG-Fe(II) oxygenase	0	3455.8	3140.74	3017.71	2680.04	2784.31	3041.21	2381.62	2469.23	2421.72	1984.11	2104.99	2734.25	3643.49	3045.58	2793.62	3539.46	3684.8	3127.33	2856.88	3124.14	2639.48	3174.37	3828.84	3357.79	4400.92	4084.47	4100.17	4735.81	3686.61	4204.19	3356.68	3471.82	2753.25	4122.39	3922.75	4055.51
VIT_12s0055g00730	ATATH2 (ABC2 homolog 2)	vv52010ABC_transporters	746.184	913.924	1148.02	1070.94	651.094	989.867	1194.34	1335.99	1618.07	1393.01	1469.76	1320.6	851.217	842.212	923.053	785.893	1211.72	1011.5	1718.55	1448.98	1721.9	1619.38	1564.13	1447.7	954.554	987.815	803.542	756.777	797.715	548.345	1506.37	1429.83	1289.7	1601.5	1343.27	1422.17
VIT_11s0037g01430	Calcium-dependent protein kinase 13 CPK13	vv34626Plant-pathogen_interaction	8517.2	7182.11	6337.04	6719.59	6507.68	7142.11	5866.44	5536.36	5127.65	5742.28	5702.08	6755.41	8683.79	8096.05	8181.53	8212.25	7059.2	7829.51	7054.3	7108.14	6593.85	7919.15	7935.5	6986.59	8659.04	9584.91	8376.77	11005.2	9060.85	10289.3	7151.82	7256.71	6354.31	8802.23	8296.15	9040.14
VIT_13s0067g01830	Steroid 5alpha-reductase	vv10905Brassinosteroid_biosynthesis	3609.85	3394.41	2821.51	3202.92	2636.25	3278.01	2045.55	2052.73	2266.2	1910.84	1759.02	2640.21	3203.31	3246.84	3354.43	3007.46	2511.13	2655.1	2937.09	3079.01	2445.72	2267.72	2396.74	2256.76	4762.54	4342.23	4186.8	4842.99	3153.03	4242.69	3126.41	3219.02	2717.45	3611.8	3135.86	3691.67
VIT_14s0128g00260	Unknown	0	1391.86	1365.16	1460.03	1463.55	1362.12	1462.6	1872.71	1816.55	1930.47	1604.17	1501.83	1779.91	1642.75	1429	1497.83	1708.06	1555.49	1661.85	1871.87	2355.42	1909.16	2339.85	2487.18	1741.8	1799.08	1566.78	1914.48	2591	1873.23	1766.32	2493.95	2077.76	2326.18	2839.51	2926.09	2800.46
VIT_13s0084g00500	Pol protein	0	1977.07	1993.62	1800.92	1659.79	1403.17	1213.81	1254.37	1354.13	1200.19	1247.2	1358.89	1476.93	1439.45	1323.74	1281.22	965.538	837.343	1009.31	1023.31	1255.41	1257.09	1117.79	1313.84	1155.36	888.932	1091.16	1220.82	740.015	881.502	1134.46	1109.75	1165.96	1202.19	639.02	790.034	917.892
VIT_00s0218g00120	Pentatricopeptide (PPR) repeat-containing protein	0	365.633	362.46	307.725	309.036	305.068	335.398	285.187	242.544	309.597	260.393	293.538	272.716	364.758	420.356	280.201	516.098	380.046	389.255	552.192	391.808	276.988	458.24	322.943	381.306	623.596	472.003	580.092	735.928	632.917	586.428	445.026	366.357	446.326	764.086	689.459	602.582
VIT_16s0050g00710	Unknown protein	0	28322.6	27663.3	25941.9	28057.8	26948.5	28901.9	22798.5	24005.5	21884.9	20858	21052.4	24681.1	25428.2	25416	27754.8	24768.2	26853.8	25649.7	20898.3	19732.8	20758.9	20551.8	18925.3	19055.1	23427.1	23737.1	23329.9	28497.5	23732.3	21621.7	17237.3	17356.6	18688.3	19187.2	18593.3	21466
VIT_14s0108g01550	Calmodulin-binding protein	0	1933.05	2132.97	1684.47	1546.21	1797.37	1815.23	1959.91	2053.51	1562.86	1925.55	1914.94	1880.59	2518.77	2609.39	2953.4	2395.72	1903.3	2221.02	2361.14	2895.25	2387.69	2575.28	3509.96	2843.51	2582.74	2565.64	2547.57	2045.94	2784.51	2572.84	3622.15	3187.68	3441.25	2827.54	2632.45	3109.05
VIT_05s0020g04560	Armadillo/beta-catenin repeat protein / U-box domain-containing protein	0	2901.39	2811.9	2863.35	2683.32	2863.64	2833.85	2649.17	2938.94	2482.48	2839.83	2523.08	3004.74	1989.46	2102.57	1687.3	1905.31	2027.95	1973.17	2303.27	2576.74	2563.21	2349.7	3021.53	2241.77	2050.34	1860.82	2204.71	1049.75	1439.05	1561.45	2187.72	2565.66	1821.43	2047.85	2261.31	1903.23
VIT_07s0005g00020	Pentatricopeptide (PPR) repeat protein	0	608.701	449.258	504.267	360.748	442.777	495.472	502.038	417.213	368.982	395.386	391.154	385.577	407.513	469.068	278.385	765.8	581.898	558.401	493.313	471.533	261.733	627.838	344.247	480.482	805.554	769.802	755.548	858.564	813.852	992.54	650.191	606.891	550.645	1223.7	868.519	1220.46
VIT_00s0456g00040	S-locus protein kinase	0	7017.85	10484.4	10669	10389.8	7675.77	9035.27	5491.89	5948.94	5405.62	5121.7	6105.02	6249.41	7776.84	8211.61	8910.46	8457.36	8160.5	6957.16	4846.58	3722.79	4554.14	4131.42	6483.61	4866.97	7164.31	7044.83	7745.65	2751.77	5655.73	3792.56	5385.51	4632.17	5579.68	3645.42	4545.05	4002.8
VIT_06s0004g03280	Transcription initiation factor TFIID subunit D7	vv23008Ribosome_biogenesis_in_Eukaryotes vv23022Basal_transcription_factors	8492.83	4892.56	5058.8	4320.49	5312.77	5008.76	5052.56	4371.2	4649.09	4801.52	5050.87	5492.03	6322.5	5997.34	5213.69	4813.1	6082.13	5726.17	8133.8	6811.63	7508.19	6822.91	7425.73	7307.37	9749.73	8004.31	7279.46	10814.3	7516.1	10235.1	6821.09	6442.26	5942.53	10248.5	11128.3	9957.06
VIT_18s0001g05080	SEC14 cytosolic factor, putative	vv50122Porters_cat_7_to_17	5527.77	6446.52	6522.68	6492.08	6681.13	6102.8	5570.35	5398.54	5523.49	4605.6	4775.53	5262.95	5560	5893.93	5524.43	4199.65	4810.1	4559.33	4790.71	4765.08	4350.95	3824.22	4321.71	4068.36	6086.3	5974.86	6580.35	3998.36	5439.43	4557.2	5393.45	5798.6	6075.46	4392.35	3779.44	4287.42
VIT_05s0020g04720	Magnesium transporter CorA-like family protein	vv50101Channels_and_pores	6046.58	6415.24	6376.82	6251.88	6614.84	6427.67	6425.7	6047.59	6183.86	5719.43	6222.12	6617.52	5671.76	5938.37	5194.59	4466.76	5312.35	5163.05	6002.06	5370.41	5756.33	4727.36	5439.83	5143.96	5454.99	5060.86	5236.43	4207.99	4695.14	4485.36	4321.45	4259.43	4860.36	4618.64	4704.41	4603.94
VIT_14s0108g01610	UDP-glucose 6-dehydrogenase	vv10040Pentose_glucuronate_interconversion vv10500Starch_and_sucrose_metabolism vv10520Nucleotide_sugars_metabolism vv40006Cell_wall	3380.16	4764.87	3995.33	4181.24	5069.4	4275.05	5989.28	6039.95	5601.83	6974.21	5567.57	5592.85	4337.45	4187.43	4119.23	3454.58	3795.06	3685.85	5199.08	5908.79	5681.25	5671.34	6936.12	5816.46	3631.62	3916.58	3799.43	3504.07	4688.02	4490.01	7137.44	7407.65	5498.79	5355.18	5571.85	5213.66
VIT_11s0016g00190	Transcription factor	0	959.38	979.256	694.215	756.026	830.71	843.531	1139.42	1132.03	1185.22	1530.18	1395.8	1335.05	889.597	891.163	861.764	785.91	712.604	776.185	1279.44	1400.1	1087.8	1447.11	949.917	1394.45	775.012	707.525	907.171	839.527	736.378	1173.58	1433.13	1432.72	1325.64	1469.55	1412.67	1398.39
VIT_11s0016g00380	basic helix-loop-helix (bHLH) family	vv60011BHLH	4011.29	3526.61	3594.61	4010.66	4096.52	4227.86	4236.38	4499.2	4562.64	4076	4125.45	4468.42	5549.18	5778.98	4246.74	7416.74	5518.7	6270.6	6559.1	6147.44	5688.4	7608.95	6891.33	7540.28	4205.24	4170.49	4350.36	4102.5	5603.43	6328.59	4776.86	5304.37	4765.26	6178.75	5482.45	6284.47
VIT_01s0011g01710	Exocyst complex component EXO84 C	vv50111Tethering_factors	4970.77	3744.81	4142.76	3953.81	4354.73	4004.64	3909.09	4034.62	3650.54	3302.86	3658.46	3963.75	4398.2	4725.25	4133.66	5817.6	4667.94	5580.66	5115.54	4873.56	4433.06	5340.02	5482.57	5646.48	5254.18	5322.22	5180.63	6214.84	5793.2	7530.54	4441.66	5142.99	4284.05	6750.9	5750.87	6590.84
VIT_05s0049g00210	Lesion inducing protein	0	4672.33	3853.23	3419.23	3555.88	3820.93	3438.57	4143.07	3647.85	4488.65	4053	3864.47	3556.17	3120.25	3635.22	5490.05	3179.84	3749.18	3630.89	5157.86	5676.72	4980.61	4191.4	5598.2	5366.14	4762.87	4586.12	4687.01	7225.91	5505.65	7543.45	4667.23	5160.73	3612.25	8591.79	9197.83	7981.5
VIT_07s0031g00760	EF hand	0	1438.85	1379.99	1210.83	1207.5	1083.65	1009.14	793.667	674.843	807.114	985.439	929.745	793.206	1134.94	927.74	1217.67	471.958	776.268	845.769	1072.27	1041.66	801.87	652.802	691.948	835.496	1076.22	988.756	1187.56	718.595	688.744	596.038	641.084	574.78	631.85	656.096	635.458	565.456
VIT_17s0000g06840	Unknown protein	0	2156.19	2038.13	2061.78	2358.81	2424.48	2284.57	2952.26	2954.84	2975.12	3052.09	3361	3090.18	2647.74	2422.78	2363.98	2477.56	2213.87	2724.82	3216.46	3312.91	3360.6	2935.58	3613.65	3484.12	2063.63	2248.73	2163.97	1829.07	2482.42	2181.12	2502.46	2937.71	3170.76	2558.04	2206.95	2232.12
VIT_14s0066g01430	Unknown protein	0	1656.62	1550.33	1987.05	1826.9	2073.52	1788.09	1490.13	1721.86	1402.25	1234.91	1585.53	1466.7	2352.72	2231.36	1650.02	2453.56	2355.64	2437.51	1804.63	1764.19	1773.53	1849.33	1707.95	2190.36	2584.33	2634.04	2738.76	2686.55	2960.36	2555.94	1959.14	2037.36	2344.69	2534.85	2216.3	2287.09
VIT_09s0002g05840	RPS5 (resistant to p. syringae 5)	vv34627R_proteins_from_Plant-pathogen_interaction	2289.23	3535.19	3267.34	3658.96	3143.53	4124.22	2464.01	2270.65	2308.6	1913.63	2033.32	2291.76	3674.65	4106.19	3705.24	3845.82	3226.51	3812.43	1897.82	2051.67	1849.58	2368.68	1708.03	1940.58	2839.64	2679.08	2873.07	2256.71	3440.25	2736.81	2717.03	2436.81	2431.15	2420.71	2251.85	2162.48
VIT_11s0052g01850	Transcription initiation factor IIE (TFIIE) alpha subunit	vv23022Basal_transcription_factors	2329.92	2509.39	2508.97	2304.93	2572.54	2431.65	1675.7	1482.87	1411.07	1494.65	1782.14	1689.23	2550.94	2420.01	2418.24	2036	2024.18	2399.77	1757.36	1734.26	1243.04	1349.33	1876.62	1839.66	2455.79	2346.47	2719.93	2520.25	2610.9	2832.87	1864.93	1922.44	1411.33	1710.12	1588.92	1626.34
VIT_18s0001g09090	NPGR1 (no pollen germination related 1)	0	353.053	362.921	305.736	242.043	261.69	260.062	329.262	294.881	286.006	339.619	323.52	246.065	246.668	202.141	227.429	228.036	235.089	184.407	394.125	250.69	222.906	269.925	261.811	251.408	490.82	514.507	544.879	231.532	351.932	374.278	436.606	375.633	353.524	524.318	524.894	439.166
VIT_12s0059g02440	TraB domain-containing protein	0	3223.67	2858.23	2770.24	2813.52	2837.01	2975.26	3177.21	2897.33	3211	3116.07	3233.29	3494.46	3612.06	3331.21	3002.62	3116.53	2897.53	2958.3	3781.53	3356.3	3550.09	3715.24	4156.32	3985.88	3534.32	3342.3	3344.14	3727.92	3500.9	4188.83	4114.99	3684.43	3630.55	4727.55	4677.8	4535.06
VIT_00s0388g00090	Ser/Thr receptor-like kinase1	0	19490.7	24936.6	23232.3	23554.1	20840	22837.5	19705.8	17768.1	18157.1	19399.4	18755.7	20648.1	18172.2	22424.7	19422.5	22132.6	20548	21334.4	16821	17551.1	15687.9	16370.9	20742.7	15329.8	16994	18231.2	18945.1	9733.75	13232.6	10477.1	15702.3	15459	14422.4	13068.2	16538.6	16401.8
VIT_19s0090g01090	No hit	0	3886.5	4129.78	4403.53	4775.82	5264.58	4739.33	4521.45	4555.77	3766.56	3717.01	3681.96	4247.05	4579.37	4318.66	3877.19	3395.42	2931.03	3719.08	3013.07	3314.47	3642.2	2409.22	3089.9	2006.61	6341.26	6486.47	6597.92	2998.1	4982.36	3470.86	4694.51	5276.88	6295.73	4186.37	4165.64	3815.67
VIT_11s0016g02360	TET2 (tetraspanin2)	0	2973.66	3051.65	2553.11	2796.46	2851.87	2631.14	4141.28	3842.5	3642.48	4518.62	3716.96	3825.49	3770.48	3883.63	3016.81	4725.65	3311.17	4639.93	4372.66	4213.87	3777.97	5378.04	4550.89	5115.1	2862.45	3299.37	2968.63	5201.54	3850.75	4196.69	4683.78	4866.61	4119.59	5232.63	5585.72	5493.65
VIT_11s0037g01120	Cytochrome c oxidase subunit 6b	vv10190Oxidative_phosphorylation vv50135Primary_active_transporter_cat_D3_to_E2	7862.59	7780.19	6812.97	7750.99	6443.7	7342.7	4885.02	4918.82	5214.68	5507.28	5520.35	5242.5	5970.97	6781.91	6630.43	4601.16	5779.55	5789.22	6158.99	5724.85	5127.93	4479.21	5094.62	5605.41	6357.07	5682.46	5764.31	5363.16	4121.05	4624.23	3675.05	4006.55	3501.81	5483.76	5809.62	4706.13
VIT_16s0098g00020	Receptor serine/threonine kinase	0	7605.08	9132.71	9786.33	9866.21	8806.81	9183.96	8657.92	10151.1	12004.2	9588.02	9176.13	10793.3	7769.93	6514.39	6711.38	8263.38	7766.42	8139.36	8051.66	8631.1	8514.95	8170.13	8954.83	8544.72	6609.17	5761.71	7712.75	4900.32	6265.25	4584.21	6571.67	5950.1	6504.48	5694.04	6713.06	6431.35
VIT_11s0052g01800	Constans-like 5	vv30009Flower_development vv34710Circadian_rhythm vv60014C2C2-CO	12218.7	15075.3	14708.2	14991.9	13744.8	14556.1	15826.8	15053.2	14519.2	14228.8	13141.3	11256.3	11511.1	10511	9498.21	8756.3	10178.5	8500.74	7340.72	11525.2	10369.1	8205.08	8176.3	7601.77	12196.4	13142.8	13604.3	8030.45	10356.7	8561.43	13398.3	11912.1	12541.7	8045.73	9801.45	9861.77
VIT_05s0020g01460	Protein phosphatase 2C	0	12785.2	14851.3	14223.7	15557.8	15738.8	15535.4	12832.5	12711.8	14128.3	10196.4	10332.1	12072.2	13590.2	13137.2	13324.5	11332.8	12889.1	11431.1	8264.22	10799.3	10491.8	8939.65	10045.8	7954.52	14752.5	13383	15620.7	12690.3	13647.9	11769.4	11493.7	10972.7	12653	9624	10257.2	10080.2
VIT_12s0057g00880	TAF15b (TBP-associated factor 15b) zf-ranBP	vv60080Other_zf	8573.98	11042.7	11060.1	9822.99	11388	10135.3	11867.7	11358.2	11084.4	12352	11936.2	13297.2	9515.03	9477.5	11225.6	7048.99	9629.28	7845.01	8960.52	10105	10387.5	9528.93	9881.44	11830.1	13027.8	11563.3	11809.2	10914.4	10663.6	12062.1	18120.6	15898.4	17319.9	13295.6	15139.3	14029.5
VIT_00s1361g00010	Unknown	0	1509.7	2535.64	1701.95	1292.03	1340.6	1413.82	949.081	1150.27	740.261	1106.85	1351.77	1369.53	956.673	770.143	636.149	531.61	1002.58	589.739	960.782	579.675	573.057	627.325	786.308	723.633	2210.74	2158.57	1861.35	663.957	858.666	622.831	1654.09	1279.78	963.352	607.317	1082.48	633.937
VIT_14s0083g01160	COBRA protein	vv40006Cell_wall	6542.39	10131.6	9405.63	9714.47	8690.81	8789.49	9372.23	9454.04	8582.81	10468.4	9452.81	9558.47	6618.64	6388.55	5441.72	5334.98	7533.77	5753.2	6592.56	6132.81	6673.98	6108.67	5881.87	5536.59	4998.51	4725.58	4478.83	4675	4490.74	3603.72	5344.98	5524.95	4364.5	4517.35	7961.72	4413.43
VIT_08s0007g05520	Pentatricopeptide (PPR) repeat	0	787.556	762.127	568.35	610.586	601.513	613.81	544.531	514.194	474.671	455.345	451.983	528.381	586.636	717.337	427.225	782.608	461.527	620.575	606.517	584.558	386.327	722.44	676.138	685.652	945.476	861.587	1047.46	1110.76	1166.68	1258.98	742.63	873.155	703.79	1152.22	892.432	1074.43
VIT_02s0087g00240	Unknown protein	0	645.991	525.037	517.466	390.331	543.122	524.246	500.355	541.762	451.176	450.559	372.942	493.801	455.057	488.159	434.715	502.084	497.355	571.228	472.244	512.621	394.893	483.937	481.848	451.031	607.906	540.556	618.003	763.883	726.181	846.938	570.646	628.659	544.801	908.66	771.911	866.205
VIT_01s0010g01030	F-box family protein	0	889.909	725.014	551.376	561.154	579.588	654.351	709.567	663.752	611.471	706.179	671.433	731.328	768.998	798.734	640.879	937.939	767.617	881.524	1209.14	945.83	640.289	1043.48	992.098	1029.43	867.592	831.674	866.441	1208.83	1002.55	1439.92	1005.03	1040.21	800.822	1705.73	1474.15	1689.29
VIT_11s0052g01560	MATE efflux family protein	vv50125Porters_cat_66_to_94	4606.7	5212.85	4915.76	4810.8	4972.85	4836.22	1512.46	1047.79	1888.84	3910.79	3966.19	3047.43	4341.43	3467.87	4006.02	3536.97	3638.77	3673.41	2899.37	1673.29	1862.96	3302.46	1218.58	2760.48	3599.33	3656.22	4241.95	3649.52	3838.26	4027.1	2446.34	2061.63	2273.16	3438.42	3827.61	3198.74
VIT_19s0014g04470	S-locus protein kinase	0	4328.43	6067.13	6011.95	6525.39	5685	5741.16	4656.18	4599.96	5454.96	4597.7	5272.51	4642.96	5147.69	5716.51	4393.38	6174.18	5544.9	6169.78	4013.4	4124.8	4864.72	4263.61	3726.09	3673.35	3755.94	3747.97	4383.49	2145.62	3509.57	3185.09	3822.79	3664.72	3757.97	2311.94	3408.81	2412.47
VIT_17s0053g00810	Cyclic nucleotide-binding transporter 1	vv34626Plant-pathogen_interaction vv50101Channels_and_pores	1055.39	1065.88	1124.16	1105.18	940.889	897.189	759.638	625.865	727.415	842.568	821.046	708.366	810.867	716.788	707.599	631.822	780.698	676.787	626.869	752.171	570.981	585.704	645.72	621.179	570.788	670.379	726.106	536.318	488.512	555.296	681.694	686.948	585.191	656.407	716.738	571.551
VIT_16s0100g01260	Methyl-CpG-binding domain 13 MBD13	0	2591.2	2855.71	2730.51	2803.76	2978.19	2937.64	3517.19	3322.73	3181.21	3434.45	3176.37	3772.2	4200.57	4037.87	3606.01	4823.68	4294.7	4241.34	4445.81	4193.85	3973.4	4937.25	4850.25	4867.87	3047.88	3297.14	3335.32	3023.59	4809.05	4545.82	4542.88	4660.66	4807.41	4541.96	4048.1	4228.14
VIT_19s0015g01870	WRKY DNA-binding protein 2	vv60066WRKY	1595.72	1543.58	1411	1550.18	2005.61	1940.24	1734.44	1558.63	1492.93	1353.31	1357.49	1482.19	1638.02	1658.34	1247.02	1738.9	1462.25	1714.35	1544.35	1505.14	1412.89	1995.49	1865.05	2014.48	1922.45	1978.69	1931.74	2789.79	2407.46	2020.44	2041.07	1916.7	1927.76	2632.45	2489.23	2448.69
VIT_05s0020g02810	Unknown protein	0	3702.29	4249.01	3747.63	4239.93	3895.49	4333.53	4220.27	4239.56	4399.06	4204.07	4004.51	5256.29	3725.36	3469.25	3823.83	2509.31	2919.31	2671.57	2720.46	2401.89	2206.12	3017.56	2939.35	2040.47	3615.59	3184.89	3209.29	2666.04	2633.04	2624.73	3032.41	2797.27	2773.5	3059.43	4100.04	3014.75
VIT_07s0005g04610	Alcohol dehydrogenase class III	vv10010Glycolysis vv10071Fatty_acid_metabolism vv10350Tyrosine_metabolism	5891.6	5537.15	5671.69	5985.01	5861.38	6178.88	6046.88	5494.81	5968.01	5205.9	4920.89	4898.41	5316.64	5624.6	6088.21	6449.16	5966.14	6317.64	4788.87	5303	5141.27	4620.74	5008.76	4956.29	5058.96	5092.63	4954.58	6984.88	6419.07	6134.33	4482.95	4145.93	4448.3	4784.23	4662.06	5278.41
VIT_07s0104g01630	Myb family	vv60045MYBrelated	243.574	151.589	186.588	148.946	179.26	213.959	120.801	116.963	178.067	140.42	167.111	149.172	282.594	224.225	200.779	465.212	278.024	371.19	208.947	129.721	83.6628	247.317	145.823	190.088	207.936	244.654	278.029	416.91	541.483	655.233	227.313	172.53	150.398	363.76	311.483	293.851
VIT_01s0010g01390	Phototropic-responsive NPH3	0	77.4841	53.5235	78.6919	37.0515	45.0973	73.1462	83.4514	48.6325	58.8972	59.1948	49.8662	60.6007	39.754	46.473	43.0307	51.2043	47.2804	59.2495	36.0114	43.1158	43.835	44.5144	27.4557	30.2319	79.3934	46.8698	55.2546	224.661	164.015	128.743	72.2857	88.9329	52.6441	47.8605	48.0131	32.2777
VIT_10s0116g00260	AAA-type ATPase	0	5553.66	6403.93	5803.7	5823.39	5892.14	5961.32	5637.16	5514.31	5680.57	5620.34	5652.45	5344.76	7497.36	6981.28	6945.84	7206.64	6609.81	7026.67	5284.05	6167.6	5421.95	5998.47	6619.92	5500.08	7592.09	7635.41	7840.03	7649.51	8325.65	7804.63	6232.85	5843.18	6474.52	5433.27	6007.9	5551.11
VIT_14s0060g01710	Ribosomal protein L18	vv23010Ribosome	2236.78	1952.2	1821.82	1925.98	1817.79	1905.67	2456.58	2029.53	2636.04	2183.65	2815.24	2259.48	1707.69	1983.65	2054.62	1880.84	2062.37	2114.15	3171.91	2788.11	2758.74	2516.82	2363.62	2797.53	2701.27	2591.87	2828.9	2930.97	2455.14	3601.11	2878.61	3060.82	3043.38	3855.92	3576.6	3271.1
VIT_14s0006g00300	Nudix hydrolase 18	0	1917.62	2608.02	2107.85	1642.53	1618.55	1826.98	1580.65	1479.57	1462.62	1403.76	1642.29	1580.13	1304.19	1178.68	1426.22	1092.36	1057.13	1175.13	1474.02	1266.9	958.503	846.442	1227.8	1055.08	2001.98	2138.28	2354.85	761.456	1041.63	1254.34	1145.94	1026.23	957.285	875.909	1352.89	875.364
VIT_07s0005g00630	NAD+ ADP-ribosyltransferase	vv10760Nicotinate_and_nicotinamide_metabolism vv23410Base_excision_repair	75.1952	67.0106	84.0248	51.6455	69.563	88.6428	60.2207	72.8564	42.4091	58.5603	51.3023	42.2584	85.0986	87.5397	80.3545	123.272	90.7348	131.053	110.809	98.9948	54.7764	83.2909	83.3119	79.3837	82.4598	147.526	152.143	242.871	223.83	269.55	115.878	64.5478	76.1928	163.043	98.205	121.047
VIT_13s0047g01050	Valine--tRNA ligase	vv10290Valine_leucine_and_isoleucine_biosynthesis vv20970Aminoacyl-tRNA_biosynthesis	3901.69	4105.84	4615.71	4265.52	4644.84	4769.77	5991.85	5309.25	5472.59	5047.36	5221.34	4948.08	4634.22	4273.07	3724.92	5356.25	4404.99	4439.8	4471.09	4945.86	4423.68	4864.86	4190.59	4658.84	5279.11	5495.29	5299.22	4622.05	5842.01	5256.42	5873.39	6589.78	6799.98	8134.11	6874.84	7480.4
VIT_08s0007g00100	Unknown	0	228.796	136.114	214.681	139.96	228.494	114.739	266.553	318.8	253.484	260.126	308.659	240.424	239.022	319.372	178.871	322.88	243.948	297.881	610.779	547.336	363.404	859.133	807.327	979.37	302.812	264.448	308.827	567.683	340.173	196.724	437.706	352.453	451.435	443.08	293.664	437.354
VIT_12s0035g01330	RPS2 (resistant to p. syringae 2)	vv34626Plant-pathogen_interaction	3285.98	4142.55	3919.26	4136.93	3573.34	4192.34	2676.89	2592.21	2430.69	2666.56	2376.72	2669.77	3403.36	3174.39	3136.35	3379.81	3041.29	3587.74	2145.33	2367.19	2472.15	2762.16	3087.09	2369.32	3229.38	2940.14	3178.27	1276.69	1793.14	1760.49	2695.13	2527.17	1869.01	1193.87	2456.31	1200.59
VIT_00s1348g00010	Ternary complex factor MIP1	0	276.665	266.189	318.205	282.991	330.017	269.943	482.219	556.493	412.591	351.378	464.277	428.288	186.203	198.686	132.807	126.341	152.547	201.616	244.42	325.074	247.159	237.307	350.761	240.734	263.533	274.981	402.187	128.79	281.825	144.904	401.423	407.939	426.004	365.84	360.669	325.389
VIT_14s0060g00230	Pectinacetylesterase	vv40006Cell_wall	11004.5	12929.4	13314.9	13694.2	13641.8	12194.6	18844.8	19505.2	18487.5	18342.7	18193.8	16627.7	13495.4	15940.5	16296.6	16350.3	12983.7	14609.5	17110.8	22011.3	20276.6	18284.1	19301.6	17610.4	10749.7	11036.1	13155.7	11968.1	13538.8	12686.9	18359.9	17615.2	18780.5	17435.2	14148.3	17543
VIT_17s0000g08690	WD-40 repeat	0	1591.07	1423.35	1264.42	1246.07	1189.24	1515.3	1362.12	1234.95	1394.56	1394.13	1179.24	1315.59	1590.07	1339.1	1203.22	1919.73	1592.78	1610.66	1643.55	1624.99	1351.71	1499.37	1253.11	1224.12	2061	1864.43	1911.78	2427.79	1829.52	2674.26	1911.28	1649.01	1608.21	2492.23	2424.36	2354.58
VIT_05s0020g03890	Kinase interacting	0	4532.2	3006.32	3559.87	3808.53	4336.12	4073.7	4702.98	4838.16	4155.72	5832.7	4891.79	4262.74	2816.3	3113.33	3395.5	2233.46	2943.81	2678.64	2853.02	3417.01	3124.24	2937.69	2350.02	2112.84	3053.87	2630.83	3387.37	2064.11	2529.52	2548.84	4172.04	4003.05	3806.48	2192.46	2992.53	2116.27
VIT_00s2731g00010	Acyl-(acyl carrier protein) thioesterase	vv10061Fatty_acid_biosynthesis	3085.86	1624.23	1805.17	1885.23	2170.46	2197.13	1858.09	2019.79	1514.08	2034.32	1906.79	1727.84	1828.69	1724.37	1923.97	1605.55	1750.53	1738.59	1735.34	1759.91	1566.43	1728.68	1489.44	1902.54	1792.92	1859.19	1842.07	4105.22	3096.56	4659.1	1870.73	2369.77	1772.41	3631.47	3226.75	3428.37
VIT_17s0000g05240	Nuclear transport factor 2 (NTF2)	vv50133Primary_active_transporter_cat_A9_to_A18	4379.33	4780.25	4908.76	4555.45	4853.47	4501.57	6036.39	5415.63	5502.35	5804	6379.11	6099.3	5046.46	5164.44	5056.41	4848.09	4850.01	4914.3	5792.61	5914.44	5399.42	5731.48	6346.1	6476.93	5123.87	5148.74	5429.63	5197.14	6079.26	5170.49	6626.81	7168.72	6721.88	6615.28	6986.63	6125.52
VIT_01s0011g00890	Pentatricopeptide (PPR) repeat-containing	0	133.88	187.466	202.407	151.378	213.85	168.468	221.004	217.213	224.684	220.732	245.571	232.114	209.901	250.639	142.978	317.874	212.775	282.392	475.436	317.33	199.831	332.049	230.042	333.46	345.086	316.55	401.379	430.296	371.712	444.497	382.435	351.826	382.046	582.702	621.367	499.437
[truncated: 4,821 more rows]
