# Supplementary material for: Distinct transcriptome responses to water limitation in isohydric and anisohydric grapevine cultivars
Source: BMC Genomics. 2016 Oct 20;17:815. doi: 10.1186/s12864-016-3136-x (PMC5073746; doi:10.1186/s12864-016-3136-x)
Supplement: Additional file 3: — The 1034 annotated genes significantly modulated in leaves with a FC value >2 in at least one cultivar under WS. The data set indicates whether a gene was retrieved by the 12-class approach (12C), by the 6-class approach (6C) or if it was shared (S) between the two approaches. (XLSX 160 kb) [file 12864_2016_3136_MOESM3_ESM.xlsx]

## Sheet: SuppInfo_Data Set S2
Gene ID	Approach	Functional Annotation	Network	MP T1	MP T2	MP T3		SG T1	SG T2	SG T3
VIT_02s0012g00170	S	1,4-alpha-D-glucan maltohydrolase	vv10500Starch_and_sucrose_metabolism	1.00144	-1.1542	-2.04452		1.00602	-1.15129	-2.22746
VIT_08s0058g01480	12C	1,4-beta-mannan endohydrolase	vv10051Fructose_and_mannose_metabolism	1.34392	1.19348	2.40932		-1.22607	-1.2321	1.34646
VIT_12s0028g02420	S	1-aminocyclopropane-1-carboxylate oxidase homolog 1	vv10640Propanoate_metabolism vv30008Ethylene_signaling	-1.03103	-1.01194	2.14225		1.11151	1.4545	2.03813
VIT_02s0025g00360	S	1-aminocyclopropane-1-carboxylate synthase	vv10640Propanoate_metabolism vv30008Ethylene_signaling	1.01637	-1.33965	-1.50229		1.23198	-1.33644	-2.72766
VIT_03s0038g04570	S	ADP-glucose pyrophosphorylase large subunit 1	vv10500Starch_and_sucrose_metabolism	1.45497	-1.17606	-4.22157		-2.19975	-3.59196	-3.97803
VIT_18s0001g15450	S	Alcohol dehydrogenase 3	vv10010Glycolysis vv10071Fatty_acid_metabolism vv10350Tyrosine_metabolism	1.00288	1.18674	2.41791		1.03327	1.23712	4.147
VIT_02s0025g01030	12C	Aldose 1-epimerase	vv10010Glycolysis	1.02925	-1.08488	-1.06784		-1.61725	-1.68962	-3.35724
VIT_17s0000g05870	6C	Aldose 1-epimerase protein	vv10010Glycolysis	-1.20143	1.11531	3.50812		-1.1105	1.70764	2.94474
VIT_08s0007g08310	S	Alkaline alpha galactosidase	vv10052Galactose_metabolism vv10561Glycerolipid_metabolism	1.14761	1.29303	1.84741		-1.15491	1.14559	2.27493
VIT_03s0063g00450	12C	Alpha-amylase	vv10500Starch_and_sucrose_metabolism	1.74483	-1.65708	2.03608		-1.11935	-1.1857	1.04678
VIT_10s0071g01100	S	Alpha-galactosidase precursor	vv10052Galactose_metabolism vv10561Glycerolipid_metabolism	-1.05815	1.74409	2.05149		1.12524	1.89834	2.88675
VIT_15s0046g01450	12C	Alpha-L-fucosidase	vv10511N-Glycan_degradation	-1.25028	1.05952	1.37636		-1.21779	1.13804	3.6609
VIT_01s0137g00710	12C	Alpha-L-fucosidase 2 precursor	vv10511N-Glycan_degradation	-1.36498	1.22233	2.08947		1.00005	1.63788	3.69912
VIT_00s2527g00010	6C	Beta-fructosidase (BFRUCT3)	vv10052Galactose_metabolism vv10500Starch_and_sucrose_metabolism	1.64009	1.40112	2.45144		1.68114	-1.11284	3.45473
VIT_09s0002g02120	12C	Beta-galactosidase	vv10052Galactose_metabolism vv10511N-Glycan_degradation vv10600Sphingolipid_metabolism	1.25999	-1.02097	-3.59548		1.24452	1.42241	1.03601
VIT_07s0031g02480	6C	Beta-galactosidase	vv10052Galactose_metabolism vv10511N-Glycan_degradation vv10600Sphingolipid_metabolism	-1.33191	-1.39061	2.71841		-1.03192	-1.10356	3.89598
VIT_00s0406g00010	12C	Beta-hexosaminidase beta chain precursor	vv10511N-Glycan_degradation vv10530Aminosugars_metabolism	-1.0064	-2.01917	1.07741		1.25119	1.14821	1.03749
VIT_16s0050g02230	S	Chitinase [Vitis vinifera]	vv10530Aminosugars_metabolism	1.4142	-1.2168	2.29856		1.5015	1.37466	1.99577
VIT_05s0094g00340	6C	Chitinase class IV	vv10530Aminosugars_metabolism	-1.93901	-1.26416	6.92487		1.97571	1.2801	3.0328
VIT_16s0050g02210	S	Chitinase III [Vitis vinifera]	vv10530Aminosugars_metabolism	1.31994	-1.30972	2.06943		1.58502	1.68328	2.02801
VIT_00s0540g00020	S	Chitinase, class V	vv10530Aminosugars_metabolism	1.07351	-1.07107	-2.20721		1.10441	-1.42132	-4.03423
VIT_01s0011g01320	12C	Cholinephosphate cytidylyltransferase	vv10564Glycerophospholipid_metabolism	-1.16044	-1.3034	-2.10359		1.00561	1.12675	-1.87679
VIT_03s0038g03400	6C	Endochitinase 1, basic	vv10530Aminosugars_metabolism	-1.20702	1.79144	9.59768		-1.14788	3.76973	16.9996
VIT_05s0077g00430	S	Galactinol synthase	vv10052Galactose_metabolism	-1.41563	1.67629	3.32031		-1.61637	-1.01577	13.0064
VIT_14s0060g00790	S	Galactinol synthase	vv10052Galactose_metabolism	1.17253	1.26674	5.5301		-1.02924	-1.21112	5.23779
VIT_14s0060g00810	S	Galactinol synthase	vv10052Galactose_metabolism	1.0476	1.1815	2.3162		-1.01206	1.1766	4.94794
VIT_14s0060g00760	S	Galactinol synthase	vv10052Galactose_metabolism	1.00005	1.36971	2.67376		1.05039	1.08631	3.725
VIT_14s0060g00730	S	Galactinol synthase	vv10052Galactose_metabolism	1.23881	1.07196	2.18486		-1.05861	1.28166	3.48247
VIT_05s0020g00330	6C	Galactinol synthase	vv10052Galactose_metabolism	-1.52013	1.54715	2.88844		-1.6859	1.07367	12.621
VIT_14s0060g00740	S	Galactinol synthase [Vitis riparia]	vv10052Galactose_metabolism	-1.23583	1.45095	3.38149		1.30527	1.19431	5.95979
VIT_05s0077g00840	6C	Galactinol-raffinose galactosyltransferase	vv10052Galactose_metabolism	1.00711	1.83434	2.07202		-1.22925	1.86665	12.5008
VIT_04s0023g03650	12C	Galactose mutarotase-like	vv10010Glycolysis	-1.01677	-1.52194	1.09162		1.18496	-1.0851	2.20524
VIT_11s0016g02960	12C	Glucan endo-1,3-beta-glucosidase 4 precursor	vv10500Starch_and_sucrose_metabolism	-1.05109	1.17871	1.3202		-1.02632	1.33985	2.63493
VIT_12s0059g01320	12C	Glucan endo-1,3-beta-glucosidase 7 precursor	vv10500Starch_and_sucrose_metabolism	-1.03627	-2.0279	-1.26983		1.02974	-1.51782	-1.18726
VIT_16s0013g01950	12C	Hexose transporter [Vitis vinifera]	vv50121Porters_cat_1_to_6	-1.44441	1.3836	2.55569		1.16301	2.04222	1.9654
VIT_18s0001g05570	12C	Hexose transporter HT2	vv50121Porters_cat_1_to_6	1.41221	-1.10459	-2.61462		-1.17701	-1.08161	-3.37726
VIT_02s0012g00550	S	Inositol polyphosphate 5-phosphatase II	vv10562Inositol_phosphate_metabolism vv34070Phosphatidylinositol_signaling_system	-1.15363	-1.23793	-2.58019		-1.05767	-1.1748	-2.40397
VIT_00s0371g00050	12C	Mannitol dehydrogenase	vv10051Fructose_and_mannose_metabolism	1.5994	1.13256	-1.22009		-1.62408	-1.46671	2.26814
VIT_18s0001g14910	12C	Mannitol dehydrogenase	vv10051Fructose_and_mannose_metabolism	1.06188	-1.2088	-1.13659		-1.02766	-1.52537	-2.0124
VIT_09s0002g02940	S	Myo-inositol oxygenase 1	vv10562Inositol_phosphate_metabolism	1.25603	1.26076	6.80041		-1.64495	-1.22834	5.20294
VIT_14s0083g00880	S	Phosphatidylinositol 4-kinase type-II	vv10562Inositol_phosphate_metabolism vv34070Phosphatidylinositol_signaling_system	1.08146	-1.1273	-1.9393		-1.39594	-1.83567	-2.51624
VIT_00s2576g00010	12C	Phosphoenolpyruvate carboxykinase	vv10020Citrate_cycle vv10620Pyruvate_metabolism vv10710Carbon_fixation	-1.07502	-1.18514	-1.53566		1.05908	1.14383	-2.09564
VIT_00s2840g00010	12C	Phosphoenolpyruvate carboxykinase	vv10020Citrate_cycle vv10620Pyruvate_metabolism vv10710Carbon_fixation	-1.31481	-1.88408	-1.88017		1.3702	-1.09446	-2.98249
VIT_05s0049g00950	S	Phosphoenolpyruvate carboxylase kinase	vv10020Citrate_cycle vv10620Pyruvate_metabolism vv10710Carbon_fixation	1.24901	1.29196	1.85763		-1.35787	1.59871	2.19621
VIT_04s0023g00940	12C	Phospholipase A1	vv10564Glycerophospholipid_metabolism vv10592Alpha-linolenic_acid_metabolism	1.02417	1.01436	2.06544		1.12289	-1.1418	2.60941
VIT_09s0002g04380	6C	Plastidic glucose transporter 2	vv50121Porters_cat_1_to_6	1.09435	1.16532	2.38874		-1.38723	1.29774	1.70641
VIT_19s0014g00450	S	PMR5 (powdery mildew resistant 5)	0	-1.22817	-2.41002	-2.89831		1.08783	-1.39055	-2.73022
VIT_17s0000g08960	12C	Raffinose synthase	vv10052Galactose_metabolism	1.37581	1.30164	1.00721		-1.61885	-2.27793	1.90561
VIT_14s0030g00220	12C	Sugar transporter ERD6-like 5	vv50121Porters_cat_1_to_6	1.42171	-2.09494	1.78258		1.11261	-1.3312	-1.14633
VIT_17s0000g08010	S	Trehalose 6-phosphate synthase	vv10500Starch_and_sucrose_metabolism	-1.63483	3.02725	4.8482		1.06119	3.94559	5.36037
VIT_01s0026g00280	S	Trehalose 6-phosphate synthase	vv10500Starch_and_sucrose_metabolism	-1.47194	1.74399	2.42598		1.18569	1.84033	3.49226
VIT_14s0036g01210	12C	Trehalose 6-phosphate synthase	vv10500Starch_and_sucrose_metabolism	1.06165	2.17088	2.28736		1.47489	1.42365	-1.00407
VIT_00s0233g00030	12C	Trehalose-6-phosphate phosphatase	vv10500Starch_and_sucrose_metabolism	1.10685	-1.46194	-1.63021		1.10712	-1.47816	-2.5591
VIT_02s0154g00110	12C	Trehalose-6-phosphate phosphatase (AtTPPA)	vv10500Starch_and_sucrose_metabolism	1.03419	-1.46637	-1.75359		1.12837	-1.59511	-2.60057
VIT_00s0173g00110	12C	Trehalose-phosphatase	vv10500Starch_and_sucrose_metabolism	-1.21154	1.91878	2.0501		1.36114	1.52168	1.29785
VIT_11s0037g00710	12C	Trehalose-phosphate phosphatase	vv10500Starch_and_sucrose_metabolism	1.08919	-1.37395	-1.48323		1.02318	-1.41227	-2.15594
VIT_11s0037g00720	12C	Trehalose-phosphate phosphatase	vv10500Starch_and_sucrose_metabolism	1.10469	-1.44307	-1.95703		1.14065	-1.465	-2.82757
VIT_10s0003g02150	12C	Trehalose-phosphate synthase 1	vv10500Starch_and_sucrose_metabolism	-1.15982	-1.54255	-3.64324		1.49284	1.06299	-3.26255
VIT_00s1205g00020	12C	Trehalose-phosphate synthase 1	vv10500Starch_and_sucrose_metabolism	-1.13741	-1.41656	-2.74954		1.21667	1.40195	-1.39163
VIT_00s0218g00200	S	UDP-glucuronosyl/UDP-glucosyltransferase	vv10040Pentose_glucuronate_interconversion vv10500Starch_and_sucrose_metabolism	1.20834	-1.2212	-2.12061		-1.1519	-1.43346	-2.59881
VIT_18s0001g06080	12C	UDP-glycosyltransferase 85A1	0	1.3551	-1.20764	-2.72813		-1.77797	-1.54663	-4.99613
VIT_18s0001g06060	12C	UDP-glycosyltransferase 85A1	0	1.09781	1.26626	-3.20239		-1.21766	-1.35283	-2.8552
VIT_02s0154g00090	6C	Vacuolar invertase 2, GIN2	vv10052Galactose_metabolism vv10500Starch_and_sucrose_metabolism	1.92618	1.29662	2.78622		1.45018	-1.16812	4.17372
VIT_11s0052g01710	12C	Xylose isomerase	vv10040Pentose_glucuronate_interconversion vv10051Fructose_and_mannose_metabolism	-1.12791	1.29282	1.64202		1.01273	1.61677	2.25724
VIT_18s0001g08260	S	Xylulose kinase	vv10040Pentose_glucuronate_interconversion	-1.18809	1.39576	2.02029		1.03699	1.63037	2.09921
VIT_08s0007g06060	12C	Beta 1-3 glucanase	0	1.08192	-1.58199	2.29353		1.74056	1.43119	1.50615
VIT_08s0007g06040	6C	Beta-1,3-glucanase	0	1.04747	-1.02328	4.80183		2.29683	2.40606	2.00899
VIT_06s0061g00120	12C	Beta-1,3-glucanase [Vitis riparia]	0	-1.00461	-1.01434	2.849		1.45641	-1.18188	1.37277
VIT_04s0023g03260	S	Cellulase2	vv40006Cell_wall	-1.43293	1.24694	-2.26045		-1.63876	1.00233	-4.90426
VIT_07s0031g02060	12C	Cellulose synthase CESA2	vv40006Cell_wall	-1.25317	1.52936	2.2119		-1.13968	1.15746	1.10621
VIT_00s1213g00010	12C	Cellulose synthase CSLE1	vv40006Cell_wall	-1.00475	-1.05461	-1.89133		1.22413	-1.13586	-2.20023
VIT_00s0469g00010	12C	Cellulose synthase CSLE1	vv40006Cell_wall	1.19419	1.35733	1.89054		-1.11447	-1.05096	-2.4677
VIT_02s0025g01890	S	Cellulose synthase CSLG3	vv40006Cell_wall	-1.04908	-1.70663	-4.45971		1.00018	-1.05789	-3.19462
VIT_02s0025g01900	12C	Cellulose synthase CSLG3	vv40006Cell_wall	1.43992	-1.00959	3.04991		1.02009	-1.79875	2.46717
VIT_02s0025g01920	12C	Cellulose synthase CSLG3	vv40006Cell_wall	-1.02032	-1.95894	-3.05187		-1.38396	-1.17371	-2.11865
VIT_02s0025g01930	12C	Cellulose synthase CSLG3	vv40006Cell_wall	1.10804	-1.49576	-2.30273		-1.18742	1.28506	-1.36254
VIT_03s0063g00780	12C	CXE carboxylesterase	0	1.25322	-1.03363	-2.69331		1.0337	-1.00357	-1.3792
VIT_18s0001g14040	6C	Endo-1,4-beta-glucanase	vv40006Cell_wall	1.11714	-1.94625	-1.35904		1.10041	-2.07142	1.18829
VIT_00s0340g00050	S	Endo-1,4-beta-glucanase korrigan (KOR)	vv40006Cell_wall	1.25046	-1.29643	-1.35077		-1.01837	-1.35364	-3.29244
VIT_00s0340g00060	S	Endo-1,4-beta-glucanase korrigan (KOR)	vv40006Cell_wall	-1.08716	-1.19591	-1.8721		1.46246	-1.07207	-3.21893
VIT_00s2620g00010	12C	Endo-1,4-beta-glucanase korrigan (KOR)	vv40006Cell_wall	1.12282	-1.14196	-1.29813		1.04883	-1.18344	-2.59448
VIT_03s0091g00950	12C	Endoxylanase	vv40006Cell_wall	1.02124	1.00609	1.19449		-1.07881	-1.04949	-2.50905
VIT_08s0032g00930	12C	Fasciclin domain-containing protein FLA17	vv40006Cell_wall	1.02462	-1.19613	-1.40715		-1.06819	-1.52268	-2.12922
VIT_12s0057g01020	6C	fasciclin-like arabinogalactan protein FLA2	vv40006Cell_wall	-1.15108	-2.03071	-2.44725		-1.21416	-2.3814	1.11569
VIT_01s0011g06470	12C	Galacturonic acid reductase	vv40006Cell_wall	1.00669	-1.23807	-1.44409		-1.0045	-1.14422	-2.17267
VIT_07s0104g00680	12C	GATL4 (Galacturonosyltransferase-like 4)	vv40006Cell_wall	1.51123	1.03311	2.90302		1.58467	1.11233	2.34688
VIT_00s0262g00150	6C	Glycine-rich protein	0	-1.25137	-1.00621	-1.62023		1.41564	1.44452	-2.65237
VIT_00s0323g00050	12C	Invertase/pectin methylesterase inhibitor	vv40006Cell_wall	-1.21692	2.05803	1.62681		-1.03505	1.31481	3.88437
VIT_05s0020g01110	12C	Pectinacetylesterase	vv40006Cell_wall	1.22937	1.13905	1.45186		-1.09725	1.02469	2.07487
VIT_12s0035g01900	S	Pectinesterase family	vv40006Cell_wall	-1.05613	1.48361	1.74063		1.08684	1.65434	3.24822
VIT_16s0098g01900	S	Pectinesterase family	vv40006Cell_wall	1.03893	-1.22187	-2.14353		-1.07723	-1.44254	-2.4005
VIT_05s0062g01160	S	Pectinesterase family	vv40006Cell_wall	-1.07285	-1.59664	-2.7404		1.05473	1.22746	-3.59215
VIT_07s0005g00730	12C	Pectinesterase family	vv40006Cell_wall	-1.08434	1.27483	1.42248		1.28122	1.24168	3.28606
VIT_05s0077g00660	12C	Pectinesterase inhibitor	vv40006Cell_wall	-1.10606	1.27143	2.84876		-1.25866	1.51128	4.21897
VIT_02s0025g01330	12C	Polygalacturonase GH28	vv40006Cell_wall	-1.37003	-1.13176	1.44356		1.19134	1.13406	2.45694
VIT_02s0025g00260	6C	Polygalacturonase GH28	vv40006Cell_wall	1.0286	-1.31903	1.94539		1.21497	1.09484	2.63245
VIT_18s0001g11860	12C	Polygalacturonate 4-alpha-galacturonosyltransferase	vv40006Cell_wall	1.21335	-1.25015	-1.58934		1.00283	-1.3975	-3.10314
VIT_13s0067g02930	12C	VvEXPA14	vv30003Auxin_signaling	-1.05832	-2.14805	-1.41095		1.16069	1.18117	-1.18929
VIT_18s0001g01130	S	VvEXPA19	vv30003Auxin_signaling	-1.28922	2.47976	2.27519		-1.3065	1.37944	2.91925
VIT_04s0079g00420	6C	VvEXPA4	vv30003Auxin_signaling	1.03091	-1.03245	1.82488		-1.28415	1.02399	2.42003
VIT_11s0052g01250	12C	Xyloglucan endotransglucosylase/hydrolase 23	vv40006Cell_wall	-1.16422	-1.3182	-2.57564		-1.04414	-1.56501	-1.57277
VIT_01s0026g00200	S	Xyloglucan endotransglucosylase/hydrolase 28	vv40006Cell_wall	-1.08926	-1.39964	-2.39327		-1.6542	-4.18764	-3.94826
VIT_00s0394g00040	12C	Alliinase EGF	vv10272Cysteine_metabolism	-1.33063	1.21687	2.14143		1.44933	1.2458	2.48252
VIT_07s0031g02700	12C	Amidase	vv10220Urea_cycle_and_metabolism_of_amino_groups vv10360Phenylalanine_metabolism vv11002Auxin_biosynthesis vv50133Primary_active_transporter_cat_A9_to_A18	1.21002	-1.43286	-1.42222		1.04227	-1.42002	-2.47703
VIT_00s1937g00010	12C	Amine oxidase	vv10220Urea_cycle_and_metabolism_of_amino_groups vv10340Histidine_metabolism vv10350Tyrosine_metabolism vv10360Phenylalanine_metabolism vv11002Auxin_biosynthesis	-1.02832	-1.15516	-2.05743		1.23993	-1.48563	-2.99292
VIT_13s0019g00740	S	Amino acid binding protein	0	1.09434	-1.61464	-2.37348		-1.27564	-1.67942	-2.23246
VIT_13s0067g01410	12C	Anthranilate N-hydroxycinnamoyl/benzoyltransferase	vv10400Phenylalanine_tyrosine_and_tryptophan_biosynthesis	-1.14846	1.01901	1.31352		-1.23981	1.3497	-3.42794
VIT_12s0055g01310	12C	Beta-glucosidase	vv10460Cyanoamino_acid_metabolism vv10500Starch_and_sucrose_metabolism vv10902Monoterpenoid_biosynthesis	-1.29788	-1.13857	-1.64036		1.77623	1.81821	2.13627
VIT_18s0001g08430	12C	Branched-chain-amino-acid aminotransferase 2, chloroplast (Atbcat-2)	vv10280Valine_leucine_and_isoleucine_degradation vv10290Valine_leucine_and_isoleucine_biosynthesis vv10770Pantothenate_and_CoA_biosynthesis vv10966Glucosinolate_biosynthesis	1.02723	1.04416	-2.19588		-1.36284	1.05997	-3.49757
VIT_18s0001g08450	S	Branched-chain-amino-acid transaminase ATBCAT-2	vv10280Valine_leucine_and_isoleucine_degradation vv10290Valine_leucine_and_isoleucine_biosynthesis vv10770Pantothenate_and_CoA_biosynthesis vv10966Glucosinolate_biosynthesis	1.03232	1.00626	-1.94381		-1.18649	1.1674	-2.55314
VIT_04s0008g01450	12C	Cyclopropane-fatty-acyl-phospholipid synthase	vv10271Methionine_metabolism	-1.32827	1.10938	1.85814		1.11772	1.49135	3.11791
VIT_01s0011g06450	S	Deoxymugineic acid synthase	vv10271Methionine_metabolism	1.21247	-1.04153	-1.7632		-1.43556	-1.37027	-2.63899
VIT_01s0011g06460	12C	Deoxymugineic acid synthase	vv10271Methionine_metabolism	1.10349	1.18524	-1.73305		-1.39234	-1.28893	-2.21082
VIT_01s0011g06490	12C	Deoxymugineic acid synthase	vv10271Methionine_metabolism	1.03346	-1.21224	-1.42255		-1.17385	-1.06818	-2.11334
VIT_16s0100g00580	12C	Glutamine synthetase B1 GLB1	vv10251Glutamate_metabolism vv10550Peptidoglycan_biosynthesis vv10910Nitrogen_metabolism	-1.36349	1.00713	-1.23607		1.04114	-1.08667	2.25071
VIT_01s0011g03740	12C	Glutaminyl-tRNA synthetase	vv10251Glutamate_metabolism vv20970Aminoacyl-tRNA_biosynthesis	1.17888	-1.0864	-1.53558		-1.04748	-1.40325	-2.32429
VIT_05s0020g03860	S	Homocysteine S-methyltransferase 3	vv10271Methionine_metabolism	-1.40334	1.24495	2.18295		1.01405	1.75115	1.90689
VIT_07s0151g00520	12C	Homocysteine S-methyltransferase 3	vv10271Methionine_metabolism	-1.07601	1.49989	2.91206		1.1022	1.13867	2.16086
VIT_08s0007g08340	12C	Lysine decarboxylase	vv10300Lysine_biosynthesis	-1.01725	-2.01565	-1.05202		-1.10918	-1.33805	-2.12624
VIT_04s0008g01040	12C	Lysine decarboxylase	vv10300Lysine_biosynthesis	-1.2145	1.09801	2.13047		-1.20776	1.01412	1.86768
VIT_18s0001g14030	12C	Lysine decarboxylase	vv10300Lysine_biosynthesis	-1.18054	-1.31606	-1.3869		-1.05323	-1.34916	-2.3137
VIT_05s0051g00120	12C	N-6 Adenine-specific DNA methylase	vv10271Methionine_metabolism	1.41124	-1.1508	1.33543		-1.13531	-1.1994	-2.10133
VIT_14s0060g01190	12C	Nicotianamine synthase	vv10271Methionine_metabolism	-1.40315	-1.75702	2.0418		-1.00426	1.71967	3.23454
VIT_07s0005g05780	S	Pantoate--beta-alanine ligase	vv10410Beta-alanine_metabolism vv10770Pantothenate_and_CoA_biosynthesis	-1.10856	1.12913	2.00503		-1.025	1.25967	2.29466
VIT_08s0105g00300	S	Phospholipase C	vv10260Glycine_serine_and_threonine_metabolism vv10562Inositol_phosphate_metabolism vv10564Glycerophospholipid_metabolism vv10565Ether_lipid_metabolism vv34020Calcium_signaling_pathway	-1.09824	1.17752	1.905		1.20269	1.62382	2.2548
VIT_02s0025g03590	12C	Phospholipid hydroperoxide glutathione peroxidase	vv10480Glutathione_metabolism	-1.0926	2.27001	1.74292		1.05541	-1.44071	1.16334
VIT_19s0177g00160	12C	Phytochelatin synthetase	vv10251Glutamate_metabolism	-1.06209	2.24408	1.84487		1.03629	-1.1186	2.16976
VIT_03s0038g01430	12C	Phytochelatin synthetase	vv10251Glutamate_metabolism	-1.16041	1.15345	1.67605		-1.37344	3.26943	5.18671
VIT_03s0038g01420	12C	Phytochelatin synthetase	vv10251Glutamate_metabolism	-1.37095	-1.14141	1.37821		-1.3329	3.22729	6.33924
VIT_14s0083g00520	12C	Proline oxidase	vv10330Arginine_and_proline_metabolism	1.20115	-1.07927	-1.34894		-1.11584	-1.42835	-2.00082
VIT_06s0004g00030	12C	S-adenosyl-L-methionine:salicylic acid carboxyl methyltransferase	vv10360Phenylalanine_metabolism	-1.13604	1.18675	-1.06289		1.1646	-1.02708	-2.66889
VIT_11s0037g00950	S	S-adenosylmethionine decarboxylase proenzyme	vv10220Urea_cycle_and_metabolism_of_amino_groups vv10271Methionine_metabolism	1.17754	-2.04745	-2.64338		-1.18958	-2.63821	-2.79523
VIT_04s0079g00220	12C	Steroid sulfotransferase	vv10272Cysteine_metabolism	1.12292	1.19179	-1.10338		1.10801	1.51702	2.09648
VIT_08s0007g02470	S	Aspartyl protease	0	-1.03763	-2.75088	-3.63543		-1.2814	-2.20061	-2.07224
VIT_04s0008g07250	12C	Aspartyl protease	0	1.14344	-1.20534	-1.94801		-1.01612	1.20791	-4.06377
VIT_04s0008g07150	12C	Aspartyl protease	0	1.12871	-1.28942	-1.80108		-1.07466	1.33561	-3.91068
VIT_08s0007g02450	12C	Aspartyl protease	0	-1.16486	-1.32456	-1.05706		-1.03085	-1.07879	2.49706
VIT_08s0007g02440	12C	Aspartyl protease	0	-1.04787	-1.05225	1.54618		1.38842	-1.76488	4.27093
VIT_08s0007g02420	12C	Aspartyl protease family	0	-1.11466	-1.07475	1.02223		1.64172	-1.77801	3.74932
VIT_01s0146g00150	12C	BCL-2-associated athanogene 5	0	-1.75571	2.52468	1.46056		1.00341	-1.57448	1.70876
VIT_16s0022g00640	12C	BCL-2-associated athanogene 7 ATBAG7	0	-1.18853	1.15188	1.61723		1.00199	1.0572	2.40742
VIT_19s0140g00180	12C	BCL-2-associated athanogene 7 ATBAG7	0	-1.19764	1.09051	1.6067		-1.02507	1.10971	2.15836
VIT_13s0106g00250	12C	Carboxylic ester hydrolase	0	-1.13127	-1.02011	-1.66787		-1.58818	-1.12289	-2.53281
VIT_08s0058g00210	12C	Chaperone	0	-1.28312	5.19121	4.59594		-1.29653	-1.32313	2.45152
VIT_01s0011g04990	6C	Chaperonin	0	-1.20368	2.02863	2.10233		-1.32842	-1.22813	1.98404
VIT_19s0014g03200	12C	COP1-interacting protein 7	vv24120Ubiquitin_mediated_proteolysis	1.02043	-1.25698	-2.0173		-1.05927	-1.35795	-1.68283
VIT_00s0187g00040	S	Cystatin	0	-1.02007	-1.11925	2.32913		-1.47808	1.02121	2.34402
VIT_00s0187g00110	6C	Cystatin	0	1.04548	-1.10574	3.32298		-1.20567	-1.26347	1.74052
VIT_01s0137g00330	12C	Cysteine proteinase	0	1.05455	2.3334	1.32624		1.26446	1.17364	3.45698
VIT_13s0019g05120	S	Cysteine proteinase precursor	0	1.20354	-1.40506	2.41896		1.0519	-1.09208	2.19585
VIT_05s0124g00230	12C	F-box domain containing protein	0	1.08398	1.67953	2.11328		1.18925	-1.05957	1.8655
VIT_16s0013g02090	S	F-box family protein	0	-1.19548	1.39628	1.78592		1.13947	2.04036	2.35617
VIT_13s0019g00420	12C	F-box family protein	0	-1.20069	-1.1581	-2.6711		1.02727	-1.34122	-2.91638
VIT_10s0116g01360	S	F-box family protein	0	1.22668	-1.20441	-4.51485		1.35623	1.08787	-1.22245
VIT_10s0116g01270	12C	F-box family protein	0	1.1251	-1.21078	-2.75913		1.19463	-1.1242	-1.03188
VIT_10s0116g01330	12C	F-box family protein	0	1.13081	-1.2024	-3.16292		1.27526	-1.10703	1.00519
VIT_10s0116g01290	12C	F-box family protein	0	1.17647	-1.16882	-2.83846		1.27772	1.06194	-1.11351
VIT_18s0089g01000	12C	F-box family protein	0	1.43051	1.37736	1.66677		-1.28011	-1.10211	-2.14121
VIT_14s0108g00590	S	FtsH protease	vv50133Primary_active_transporter_cat_A9_to_A18	-1.61639	3.30564	3.3827		-1.06617	2.68053	16.0858
VIT_01s0010g02030	12C	Gamma-thionin precursor	0	1.10069	-1.04467	1.69743		-1.29523	-1.45177	3.61209
VIT_11s0016g05050	12C	Kelch repeat-containing F-box protein	0	-1.16573	1.03823	-1.16449		1.03468	-1.27794	-2.04488
VIT_00s0229g00090	S	Matrix metalloproteinase	0	1.07135	-1.21241	-3.03284		1.02811	-1.66013	-6.57121
VIT_00s0459g00020	S	Metalloprotease	0	1.09498	-1.54847	-3.53494		1.12857	-1.74016	-6.1221
VIT_01s0011g01110	6C	Molybdenum cofactor sulfurase	0	1.12218	1.11756	1.99962		-1.14391	1.19091	2.37217
VIT_03s0088g00320	S	Peptidase M50	0	-1.58343	1.4435	1.60789		1.28569	1.92069	3.30419
VIT_17s0000g04270	S	Peptidyl-prolyl cis-trans isomerase B	0	-1.21034	1.15181	2.62895		-1.01346	1.70086	2.30947
VIT_03s0038g01930	12C	Peptidyl-prolyl cis-trans isomerase ROC5 (rotamase CYP 5)	0	-1.67317	-1.08229	2.28629		1.18044	1.52075	4.95626
VIT_17s0000g03890	12C	Peptidyl-prolyl isomerase C	0	1.01481	-1.01703	1.07884		-1.32851	-1.32435	2.36646
VIT_18s0001g15550	12C	Serine carboxypeptidase II	0	-1.10633	-1.73531	-1.52492		1.16437	-1.08611	-2.22241
VIT_01s0011g02000	S	Serine carboxypeptidase S10	0	-1.02496	1.01536	-2.14687		1.10742	-1.08323	-2.9043
VIT_03s0091g01290	6C	Serine carboxypeptidase S10	0	3.4297	-3.29709	-11.0109		-1.09192	-16.0703	-4.39025
VIT_03s0088g00110	12C	Serine carboxypeptidase SCPL17	0	1.19562	-1.05283	1.3575		1.23808	1.0962	2.2843
VIT_03s0088g00050	12C	Serine carboxypeptitase 1	0	1.1509	1.07336	1.28171		1.0146	1.05584	3.09713
VIT_10s0405g00010	12C	Serine-type endopeptidase SBT5.4	0	1.19117	-1.02763	1.02135		1.36182	1.13675	-2.17711
VIT_12s0057g01450	12C	Subtilisin protease	0	1.045	1.1127	2.71093		1.11141	1.69848	1.52853
VIT_13s0019g02520	S	Subtilisin protease C1	0	1.00442	-2.09758	-3.2641		1.24512	-1.70984	-2.24308
VIT_16s0022g02420	12C	Subtilisin protease C1	0	-1.27552	1.45435	2.1924		1.04736	1.31119	1.75753
VIT_00s1553g00010	12C	Subtilisin-like proteinase AIR3	0	1.04947	-1.01544	-1.33382		1.29914	1.01487	-2.4031
VIT_06s0080g00150	12C	Subtilisin-like proteinase AIR3	0	-1.3597	1.39731	2.83407		1.00692	1.98815	1.98124
VIT_08s0056g01410	S	Ubiquitin family	0	1.11314	2.4576	2.87519		-1.14814	1.51345	2.34121
VIT_05s0020g02720	S	7S globulin precursor, basic	0	-2.22714	1.57911	4.20238		1.168	2.45116	15.7591
VIT_02s0025g02020	12C	Abl interactor 3 (ABIL3)	0	1.04881	-1.46676	-1.80837		-1.03148	-1.63132	-2.16519
VIT_11s0016g03710	S	Abl interactor protein 1 (ABIL1)	0	-1.13105	1.3442	2.35443		-1.30018	1.34425	2.34636
VIT_00s2300g00010	12C	Acyltransferase	0	-1.08203	1.63167	2.33341		-1.15037	-1.05966	1.55922
VIT_05s0094g01230	12C	Allyl alcohol dehydrogenase	0	1.44963	-1.13055	2.27767		1.01414	-1.04796	1.30698
VIT_05s0029g01430	12C	Ankyrin	vv50108Accessory_factors_involved_in_transport	1.09591	-1.02209	-1.26028		1.35389	1.6105	2.21914
VIT_00s0269g00130	12C	Ankyrin	0	-1.15049	-1.07779	-1.13434		1.25101	1.55855	2.28697
VIT_12s0059g00150	12C	Ankyrin repeat	vv50108Accessory_factors_involved_in_transport	-1.46538	-1.04568	1.24714		-1.06039	1.50336	2.19813
VIT_00s0174g00070	12C	Ankyrin repeat protein	0	-1.37624	1.18399	1.00516		1.76458	3.54349	3.7917
VIT_00s0411g00020	12C	Ankyrin repeat protein	0	1.05538	1.3257	1.32719		1.05058	-1.29686	4.35764
VIT_00s0202g00040	12C	Ankyrin repeat protein	0	-1.01169	1.01935	1.23883		1.14012	1.92294	2.03803
VIT_00s0256g00110	12C	Ankyrin repeat protein	0	1.07014	1.31959	1.37632		1.08318	-1.26907	4.50547
VIT_12s0059g00140	12C	Ankyrin repeat protein	0	-1.52972	-1.26909	-1.00568		1.06271	-1.48743	-2.42528
VIT_00s0269g00180	12C	Ankyrin repeat protein family	vv50108Accessory_factors_involved_in_transport	-1.13793	-1.05389	1.54046		-1.19723	2.17279	1.82648
VIT_00s2651g00020	12C	Ataxia telangiectasia and Rad3 related	vv44110Cell_cycle	-1.42406	1.10013	-2.61757		1.45995	1.15505	-1.62078
VIT_16s0039g01440	12C	ATORC3/ORC3 (Origin recognition complex protein 3)	vv44110Cell_cycle	-1.05312	-1.01835	-1.65954		1.11095	-1.37272	-2.12149
VIT_00s0173g00260	12C	ATP binding	0	-1.46741	1.1546	-2.25112		1.5668	1.17923	-1.19034
VIT_00s0230g00100	12C	ATP binding	0	1.27293	1.03844	-3.49203		1.16561	-1.3206	1.36057
VIT_12s0055g00650	12C	ATP binding	0	-1.24087	1.11862	-1.07015		-1.0969	-1.34894	-2.24657
VIT_15s0048g01930	S	ATPP2-A13	0	-1.04378	1.53997	2.44498		1.01455	1.38882	2.46129
VIT_13s0074g00110	12C	Bark storage protein A precursor	0	1.1111	-1.33048	1.29626		1.08198	-1.45586	2.91206
VIT_01s0011g05190	12C	Bet v I allergen	0	-1.06318	1.03671	2.18706		-1.24331	1.19951	3.28393
VIT_01s0011g05100	12C	Bet v I allergen family	0	1.02441	-1.53058	1.05754		-1.00063	-1.03401	-2.85636
VIT_08s0056g00330	S	Bromodomain containing	0	1.14864	1.15143	2.60425		1.07925	2.20232	2.63338
VIT_07s0255g00040	12C	Cell division cycle associated 7 CDCA7	vv44110Cell_cycle	1.13576	-1.01069	3.53271		1.30621	1.23478	1.23583
VIT_06s0004g08170	12C	CENP-E like kinetochore protein	vv44110Cell_cycle	-1.13595	1.27397	1.42612		1.10737	1.50017	2.04456
VIT_00s0347g00080	S	Curculin (mannose-binding) lectin	0	1.03202	-1.01635	-1.96493		-1.07297	-1.42969	-3.3514
VIT_09s0018g01340	12C	Cuticle protein	0	1.05503	-1.65145	-2.13478		1.416	-1.54908	-2.71931
VIT_09s0018g01360	12C	Cuticle protein	0	1.14739	-1.72397	-1.95879		1.41821	-1.57442	-2.90441
VIT_03s0097g00610	12C	Cyclin-D3-1	vv44110Cell_cycle	1.16065	-1.23318	-1.87732		1.07758	-2.05433	-2.55013
VIT_06s0004g01230	6C	DC1 domain-containing protein	0	-1.41628	-1.27306	2.45094		1.35461	1.20313	2.16973
VIT_16s0013g01780	12C	Derlin-1	vv24141Protein_processing_in_endoplasmic_reticulum vv50133Primary_active_transporter_cat_A9_to_A18	1.21469	1.01836	2.03996		-1.06128	-1.11243	-1.31355
VIT_09s0002g04280	S	Dynein light chain LC6, flagellar outer arm	vv44810Regulation_of_actin_cytoskeleton	-1.13752	1.38989	2.6493		1.19523	1.80717	7.33561
VIT_08s0007g01270	S	Dynein light chain LC6, flagellar outer arm	vv44810Regulation_of_actin_cytoskeleton	-1.00738	-1.75056	-1.97759		-1.06557	-2.27129	-2.25815
VIT_08s0007g07140	S	Esterase/lipase/thioesterase family protein	0	1.13694	-1.46531	-1.77273		-1.05474	-2.171	-3.10091
VIT_00s0568g00020	12C	Gag-pol polyprotein	0	1.4956	1.82987	-3.05663		1.02839	1.24916	1.21622
VIT_16s0098g01910	12C	Germin-like protein subfamily 3 member 4	0	1.02984	1.33077	2.20073		-1.28409	-1.19321	1.23105
VIT_02s0025g00560	6C	Glycoside hydrolase, family 5	0	-1.07884	1.44072	3.06402		1.09775	1.31797	2.16185
VIT_18s0164g00180	12C	Glycosyl hydrolase family 17 protein	0	-1.04125	1.12663	1.31953		-1.12831	1.455	2.33955
VIT_00s0220g00180	12C	Glycosyl hydrolase family 20 protein	0	-1.07674	-2.40979	-1.30697		1.4342	1.19137	-1.07277
VIT_05s0077g01280	6C	Glycosyl hydrolase family 3 beta xylosidase BXL1	0	-1.60694	1.9449	1.52554		1.03889	2.40996	-1.41814
VIT_08s0007g05100	12C	Glycosyl hydrolase family 31 protein	0	-1.07428	-1.08283	2.21306		-1.25717	-1.37128	-2.21367
VIT_14s0060g00770	6C	Glycosyl transferase family 8 protein	0	1.01818	1.33446	2.37625		-1.067	1.18016	3.32512
VIT_01s0011g01910	12C	Glycosyl transferase-related	0	-1.04345	1.23614	2.122		-1.15179	1.62822	1.3832
VIT_11s0016g04270	12C	Hydrolase, alpha/beta fold	0	-1.01013	-1.25046	-1.26021		-1.01379	1.03451	-2.19742
VIT_09s0002g01170	12C	Hydrolase, alpha/beta fold family protein	0	-1.10586	-1.10758	-1.09697		1.02793	1.08989	-2.79218
VIT_14s0128g00460	S	Kinesin motor protein	vv44810Regulation_of_actin_cytoskeleton	-1.68081	-2.20113	-2.46551		1.06204	1.08869	-2.84155
VIT_08s0007g05340	12C	Kinesin motor protein	vv44810Regulation_of_actin_cytoskeleton	-1.15298	1.99944	1.5159		1.08226	-1.26816	2.64628
VIT_18s0041g01920	12C	Kinesin motor protein	vv44810Regulation_of_actin_cytoskeleton	-1.0755	1.24468	-1.09162		1.60116	1.35545	2.06719
VIT_14s0030g01360	12C	Kinesin motor protein	vv44810Regulation_of_actin_cytoskeleton	-1.01181	-1.05484	-1.50833		-1.01674	-1.57803	-2.06127
VIT_00s0214g00040	12C	Lectin phloem protein 2-like B1 PP2-B1	0	-1.07163	1.07161	1.71021		-1.17039	-1.02275	2.97428
VIT_06s0004g03290	12C	MaoC-like dehydratase	0	1.08914	-1.2353	2.49974		-1.18286	1.0364	1.13167
VIT_19s0090g01230	12C	Microtubule associated protein (MAP65-1a)	vv44810Regulation_of_actin_cytoskeleton	-1.17448	1.20188	1.11438		-1.34108	1.56546	2.25686
VIT_04s0044g00220	12C	Monooxygenase	0	1.06532	-1.11928	-1.08629		-1.09069	-1.08861	-2.25759
VIT_04s0044g00230	12C	Monooxygenase (MO2)	0	1.06827	-1.08003	-1.19219		-1.0589	1.0272	-2.0637
VIT_03s0038g02610	6C	Monooxygenase (MO2)	0	-1.43804	-1.06923	2.41354		-1.1482	1.38368	3.63043
VIT_00s0203g00080	6C	Mother of ft (MFT)	0	-1.3007	-1.05173	7.63655		1.06135	1.10969	5.443
VIT_07s0031g00880	12C	Nodulation protein	0	-1.11659	-1.31775	-1.37303		-1.02626	-1.18267	-2.26908
VIT_00s0521g00030	12C	Oxidoreductase, 2OG-Fe(II) oxygenase	0	1.09788	1.12041	-2.18906		-1.21091	-1.34368	1.05918
VIT_00s0567g00060	12C	Patatin	0	1.09082	-1.09395	2.27853		-1.19939	-1.06705	1.50582
VIT_08s0007g05800	6C	Patatin	0	-1.45384	1.9989	2.10813		-1.00091	1.99149	2.48121
VIT_03s0091g00110	12C	Plant basic secretory protein (BSP) family	0	-1.03229	1.08353	-1.03293		-1.14386	-1.3125	-2.34173
VIT_08s0040g00970	12C	Plectin (myosin-like)	vv44810Regulation_of_actin_cytoskeleton	1.00597	-1.37433	-1.73474		-1.15438	-1.62683	-2.05157
VIT_00s0399g00020	12C	Protease inhibitor/seed storage/lipid transfer protein (LTP)	0	-1.03449	-1.26954	1.35096		1.05346	-1.4593	2.00956
VIT_13s0156g00090	S	Protease inhibitor/seed storage/lipid transfer protein (LTP)	0	1.55102	1.00328	11.6301		1.35174	1.04501	5.42241
VIT_02s0154g00320	S	Protease inhibitor/seed storage/lipid transfer protein (LTP)	0	-1.35606	-2.53913	-4.25348		-1.09142	-1.02104	-4.68004
VIT_11s0016g04440	12C	Protease inhibitor/seed storage/lipid transfer protein (LTP)	0	-1.66371	1.81697	2.90042		1.16813	-1.00447	1.07955
VIT_13s0067g01660	S	Sister chromatid cohesion 1 protein 1 DIF1/SYN1	vv44110Cell_cycle	1.03457	-1.08423	-2.61056		1.0157	-1.44492	-3.86076
VIT_13s0064g01440	12C	SYN3 (Sister chromatid cohesion 1 protein 3)	vv44110Cell_cycle	-1.30479	2.03558	1.43151		-1.09128	1.01848	2.97524
VIT_19s0027g01060	12C	Tetratricopeptide repeat (TPR)-containing	0	-1.0545	-1.02955	-1.39242		-1.12563	-1.47221	-3.9511
VIT_11s0016g03590	12C	Transducin protein	0	1.47099	-1.14883	-1.95867		-1.18716	-1.63371	-2.13386
VIT_18s0001g11600	S	Transducin protein	0	1.50456	-2.42012	-6.38791		-1.1812	-1.48489	-8.71714
VIT_09s0002g04040	12C	Transducin protein	0	-1.63163	1.23798	1.09116		1.05873	1.17077	3.40546
VIT_03s0063g01790	6C	Transducin protein	0	-1.05371	1.59009	2.87563		1.23055	1.51729	4.86329
VIT_08s0056g00640	12C	Transposon protein, CACTA, En/Spm sub-class	0	1.00648	1.0115	2.09198		1.05121	1.46489	2.35221
VIT_08s0007g03110	12C	Transposon protein, Mutator sub-class	0	-1.22938	1.4775	1.42586		1.04074	1.50052	2.08614
VIT_08s0056g00610	12C	Transposon protein, Mutator sub-class	0	-1.10178	1.37608	1.09034		-1.3616	-1.20017	2.23565
VIT_08s0007g07260	12C	Tubulin alpha	vv44145Phagosome vv44810Regulation_of_actin_cytoskeleton	1.29112	2.0689	1.25406		-1.046	-1.04609	2.11332
VIT_06s0004g05870	12C	Tubulin beta-3 chain	vv44145Phagosome vv44810Regulation_of_actin_cytoskeleton	-1.20036	2.41041	1.19506		-1.35751	-1.11598	1.82057
VIT_17s0000g02450	12C	Tubulin beta-6	vv44145Phagosome vv44810Regulation_of_actin_cytoskeleton	1.04049	-1.15988	2.73648		1.22482	-1.00294	-1.29974
VIT_02s0025g03540	S	Tubulin beta-6 chain	vv44145Phagosome vv44810Regulation_of_actin_cytoskeleton	-1.17188	-1.5443	-1.96532		1.01601	-1.39396	-2.49223
VIT_16s0039g01910	12C	Vegetative storage protein win4.5	0	1.45527	-2.06234	-3.47956		-1.08708	-1.94521	-1.49035
VIT_06s0061g00180	12C	WD40	0	1.01399	1.15457	-2.02058		-1.08164	-1.21941	-2.85456
VIT_19s0015g02190	12C	WD-40 repeat family protein / beige-related	0	-1.63413	1.27052	-2.31104		1.46513	1.04728	-1.03516
VIT_10s0003g02070	12C	Agamous (AG) floral homeotic protein	vv30009Flower_development vv60042MADS	1.09194	-1.67506	-1.67103		1.15008	-1.65967	-2.2088
VIT_12s0055g00800	12C	Arachidonic acid-induced DEA1	0	-2.25081	-1.69186	-1.64667		-1.29766	2.02125	-2.80864
VIT_14s0083g01140	S	B12D	0	-1.05475	1.02757	5.50016		-1.53075	-1.15217	3.34387
VIT_00s0333g00040	S	Early tobacco anther 1, putative	0	-1.17631	1.24079	2.96871		1.14506	1.14236	4.09178
VIT_07s0104g00360	12C	Early-responsive to dehydration	0	-1.09614	1.05394	1.35192		1.07351	1.26577	2.95776
VIT_11s0037g00540	6C	EMB2758 (embryo defective 2758)	0	-1.14216	3.21018	1.69837		1.08131	1.56332	1.28012
VIT_09s0002g01700	12C	Epidermal patterning factor-like protein 3	0	-1.01557	1.11914	2.14708		-1.18609	1.27261	1.5065
VIT_16s0022g02030	12C	ERL1 (ERECTA 1)	0	-1.09819	-1.2086	-1.24132		-1.07161	-1.63383	-2.26974
VIT_09s0002g06070	12C	Late embryogenesis abundant protein	0	-1.168	-1.16629	1.18733		-1.18547	1.25846	2.69989
VIT_07s0151g00840	6C	Late embryogenesis abundant protein D-34 (LEA D-34)	0	-1.27344	1.56576	3.68909		1.06727	1.68033	3.23543
VIT_13s0067g01180	S	Leaf senescence related	0	1.27578	-1.53626	-1.65553		1.0078	-2.0404	-2.4313
VIT_05s0020g03570	12C	LOI1 (lovastatin insensitive 1); binding	0	-1.02854	1.28651	1.68402		-1.07488	2.02184	1.55569
VIT_11s0016g01130	12C	MTD1	0	-1.077	1.23585	1.58022		1.14693	1.49306	2.34606
VIT_03s0063g02620	S	Myb RAD (Transcription factor RAD)	vv30009Flower_development vv60045MYBrelated	1.43241	-1.7136	-1.77088		1.02213	2.17274	-3.15611
VIT_07s0005g02730	12C	Myb Radialis	vv30009Flower_development vv60045MYBrelated	1.08537	1.06699	-1.24525		-1.14216	-1.91194	-2.19175
VIT_02s0234g00110	12C	Oleosin OLE-4	0	-1.02367	1.43497	2.47147		1.21246	-1.07426	1.25944
VIT_07s0005g02510	12C	Phytochrome interacting factor 3 (PIF3)	vv34710Circadian_rhythm vv60011BHLH	-1.8178	-1.31249	-1.42427		1.95025	2.75493	2.12348
VIT_18s0001g12610	12C	Radialis-like protein 6	vv30009Flower_development vv60044MYB	-1.01248	-1.65748	-2.19172		-1.13825	-1.29923	-1.89735
VIT_13s0047g00110	12C	Ripening regulated protein DDTFR8	0	-1.3755	2.30193	1.8406		-1.23156	-1.28795	1.72218
VIT_00s1395g00010	12C	Root phototropism protein 3 (Non-phototropic hypocotyl protein 3)	0	-1.13072	-1.09897	-2.13371		1.17551	-1.30862	-1.35654
VIT_18s0001g01570	S	Seed maturation protein PM31	0	1.02831	-1.39176	1.8093		-1.02483	1.85367	3.98525
VIT_02s0025g04660	12C	Senescence-inducible chloroplast stay-green protein 1	0	1.37181	1.12603	-1.27441		-2.01411	-1.35076	-2.00323
VIT_19s0014g03130	6C	Stem-specific protein TSJT1	0	-1.4185	2.22839	2.56737		-1.19279	1.68118	4.5355
VIT_10s0597g00010	6C	Stem-specific protein TSJT1	0	1.00402	1.13465	3.20967		1.05321	-1.0589	2.84025
VIT_00s0471g00050	12C	ACT domain repeat 1 (ACR1) uridylyltransferase	0	1.12367	-1.29585	-2.05639		1.18149	-1.69776	-3.10021
VIT_00s0686g00030	12C	ACT domain repeat 1 (ACR1) uridylyltransferase	0	1.18977	-1.2708	-1.50951		1.07928	-1.75142	-2.34868
VIT_00s0531g00040	12C	Alkylated DNA repair protein	0	1.16552	-1.32157	1.34475		-1.03161	-1.6092	-2.25377
VIT_12s0055g01180	12C	Alpha-L-arabinosidase	vv10520Nucleotide_sugars_metabolism	-1.04251	-1.2016	-1.0584		1.26404	1.36223	2.08864
VIT_00s0192g00020	12C	ATP-dependent RNA helicase	0	1.15227	-1.04873	-2.09139		-1.11726	1.13425	-1.13606
VIT_12s0059g01120	12C	CAF protein	0	1.04624	1.09276	2.24107		-1.15195	2.04622	1.16946
VIT_00s0640g00020	S	Cig3	vv23015mRNA_surveillance_pathway vv30007Cytokinin_signaling	1.06145	1.28759	2.71518		-1.1567	1.55405	2.94293
VIT_01s0010g00240	6C	CTP-synthetase	vv10240Pyrimidine_metabolism	-1.01704	1.56983	4.01797		1.0996	1.89921	5.0058
VIT_01s0011g03440	12C	DNA mismatch repair protein	0	1.3073	-2.13962	-2.04509		-1.21375	-1.63493	-1.71622
VIT_17s0000g09820	12C	DNA polymerase III gamma and tau subunit	vv23030DNA_replication	1.05217	-1.11303	2.72671		1.0308	1.34287	1.42295
VIT_07s0104g01000	12C	Histone H2AXa HTA5	0	-1.04646	1.35167	2.002		1.07698	1.14594	1.37039
VIT_08s0007g00040	12C	Histone H4	0	-1.18858	-1.32899	-1.78146		-1.22588	-1.041	-2.3406
VIT_11s0118g00250	12C	IMP dehydrogenase/GMP reductase	vv10230Purine_metabolism	1.0501	1.14548	-1.40229		-1.06425	-1.60879	-2.4187
VIT_05s0062g01170	S	Ku70	vv23450Non_homologous_end_joining	-1.02942	-1.35709	-1.96438		1.02408	-1.14097	-2.12833
VIT_09s0002g01610	S	Midasin-related	vv23008Ribosome_biogenesis_in_Eukaryotes	-1.531	1.79153	1.93495		1.0758	1.97356	3.52893
VIT_06s0004g07930	S	Nucleotidyltransferase family	0	-1.67192	1.47064	2.02996		-1.02861	1.92324	2.76827
VIT_08s0105g00470	12C	PHD finger-like domain-containing protein 5A	vv23040Spliceosome	-1.10288	-1.92491	1.35322		1.17869	1.04311	2.19915
VIT_16s0098g00120	12C	Polynucleotidyl transferase, Ribonuclease H fold	0	1.03549	1.0339	1.11828		-1.06385	1.22854	-2.2514
VIT_02s0025g01350	12C	Primase polypeptide 1	vv23030DNA_replication	1.00709	-1.31638	-1.26978		-1.02228	-2.12557	-2.13468
VIT_15s0048g00380	12C	RAD51C DNA repair protein	vv23440Homologous_recombination vv44110Cell_cycle	1.3984	-1.12718	2.10511		-1.29762	1.18004	1.19424
VIT_03s0132g00110	12C	Reverse transcriptase	0	1.20718	1.15305	-1.65737		1.16602	-1.02686	2.12038
VIT_12s0034g01020	12C	Ribosomal protein L18	vv23010Ribosome	1.0014	-1.31885	2.19531		-1.15271	1.04224	1.41742
VIT_17s0000g02150	12C	Ribosomal protein L19	vv23010Ribosome	1.10506	-1.14504	2.08942		-1.44307	-1.18155	-1.11427
VIT_17s0000g02610	12C	Ribosomal protein L22 50S	vv23010Ribosome	-1.15241	-1.40843	-2.81421		1.63717	1.19472	1.85594
VIT_00s1247g00020	S	Ribosomal protein L25	vv23010Ribosome	1.31058	1.16078	2.18883		-1.47063	1.57929	2.03108
VIT_00s0246g00240	12C	Ribosomal protein S1 (Rps1 protein)	vv23010Ribosome	1.02773	-1.03154	-2.24304		1.08588	1.17396	3.14238
VIT_07s0005g00550	S	Ribosomal protein S12 (RPS12C) 40S	vv23010Ribosome	-1.10556	-1.08909	-3.86003		1.55547	-1.06822	-2.00981
VIT_06s0004g00820	12C	Ribosomal protein S2; Squalene/phytoene synthase	vv23010Ribosome	1.06228	-1.06798	-1.26694		-1.15097	-1.66905	-2.02128
VIT_05s0020g03910	S	Ribosomal protein S3A (RPS3aA) 40S	vv23010Ribosome	-1.25783	-1.97267	-1.99882		1.10977	1.00406	-2.54989
VIT_12s0028g00970	12C	Ribosomal protein S7	vv23010Ribosome	-1.0979	-1.01964	-2.315		1.18014	1.19807	2.51912
VIT_02s0012g03140	12C	Ribosomal protein S7 30S	vv23010Ribosome	-1.26966	-1.0269	-3.18576		1.31443	1.28814	3.39925
VIT_02s0033g00990	12C	Ribosomal protein S7 30S	vv23010Ribosome	-1.18124	-1.06592	-2.88452		1.21532	1.26453	2.63057
VIT_02s0154g00300	12C	Small nuclear ribonucleoprotein Sm D3	0	-1.89468	-1.72889	-1.63154		-1.21484	1.95337	-3.13302
VIT_13s0019g00640	12C	THO complex subunit 4	vv23013RNA_transport vv23015mRNA_surveillance_pathway Vv23040Spliceosome	-1.00286	-1.33748	-1.26494		-1.13654	-1.28694	-2.32562
VIT_00s1664g00010	12C	TRNA/rRNA methyltransferase (SpoU)	0	1.12129	-1.07291	2.01044		-1.11984	1.17812	1.24156
VIT_07s0104g00660	S	2OG-Fe(II) oxygenase	0	1.08542	-1.29604	-2.06091		1.01815	-1.14262	-2.17576
VIT_07s0151g00250	6C	Chlorophyllase	vv10860Porphyrin_and_chlorophyll_metabolism	-1.78538	-2.51976	-1.40908		2.01517	-2.43439	2.24921
VIT_07s0151g00110	6C	Chlorophyllase 1	vv10860Porphyrin_and_chlorophyll_metabolism	-1.7076	-2.19819	-1.18306		1.92562	-1.96326	2.13692
VIT_07s0151g00190	6C	Chlorophyllase 1	vv10860Porphyrin_and_chlorophyll_metabolism	-1.85513	-2.38698	-1.50564		1.88317	-2.63706	2.65905
VIT_05s0049g00470	12C	Electron transfer flavoprotein beta-subunit	0	-1.06265	1.30921	2.01184		-1.05539	1.21357	1.30379
VIT_08s0058g00440	S	ferritin	vv10860Porphyrin_and_chlorophyll_metabolism	1.38122	1.36333	1.85336		1.6247	1.42876	2.98677
VIT_17s0000g00280	S	Magnesium-protoporphyrin O-methyltransferase	vv10860Porphyrin_and_chlorophyll_metabolism	-1.19982	1.21708	2.22573		-1.063	1.65638	2.21981
VIT_01s0127g00420	12C	Naphthoate synthase	vv10130Ubiquinone_biosynthesis	-1.34808	1.30494	1.73949		1.0056	1.89623	2.58506
VIT_10s0003g05420	12C	S-2-hydroxy-acid oxidase, peroxisomal	vv10630Glyoxylate_and_dicarboxylate_metabolism	1.81922	1.13905	3.91955		1.06122	1.14376	2.60134
VIT_13s0019g02090	S	Thylakoid lumenal 15 kDa protein 1	0	-1.24928	-1.08396	3.02104		-1.00515	1.34668	2.82398
VIT_08s0040g00850	S	Thylakoid lumenal 20 kDa protein	0	-1.37103	1.38842	3.69822		1.07912	3.65579	7.48546
VIT_09s0002g02050	12C	1-deoxy-D-xylulose 5-phosphate synthase	vv10100Biosynthesis_of_steroids	-1.38986	1.3441	1.33437		1.43757	1.97861	2.03832
VIT_04s0044g01740	12C	3-hydroxy-3-methylglutaryl-coenzyme A reductase 3	vv10100Biosynthesis_of_steroids vv50121Porters_cat_1_to_6	-1.28172	1.32142	2.09224		1.18753	1.4008	1.07066
VIT_08s0007g07520	12C	3-oxoacyl-[acyl-carrier-protein] reductase, chloroplast	vv10061Fatty_acid_biosynthesis vv11040Biosynthesis_of_unsaturated_fatty_acids	-1.04257	1.35518	2.05135		-1.02654	1.08201	1.31104
VIT_06s0009g01930	6C	5'-AMP-activated protein kinase beta-2 subunit	vv10061Fatty_acid_biosynthesis vv10620Pyruvate_metabolism	-1.21367	1.55826	2.46183		-1.11984	1.76678	2.51973
VIT_06s0004g01770	S	Acetyl-CoA carboxylase, biotin carboxylase	vv10061Fatty_acid_biosynthesis vv10620Pyruvate_metabolism	1.03958	-1.29576	-1.49683		-1.18054	-1.77635	-2.75223
VIT_00s2731g00010	12C	Acyl-(acyl carrier protein) thioesterase	vv10061Fatty_acid_biosynthesis	1.05658	1.00793	1.72273		-1.00213	-1.0748	2.12867
VIT_07s0005g01790	12C	Acyl-CoA synthetase long-chain member 2	vv10071Fatty_acid_metabolism vv44146Peroxisome vv50104Group_translocators	1.07231	-1.2419	-2.12373		1.13014	-1.40842	-1.71446
VIT_17s0000g02700	12C	Alpha-dioxygenase 2	vv10592alpha-Linolenic_acid_metabolism	1.16287	1.03461	1.01435		-1.27945	3.27387	21.2143
VIT_00s0438g00020	12C	ATPase subunit 9	vv10190Oxidative_phosphorylation vv50131Primary_active_transporter_cat_A2_to_A4	-1.09831	-1.08946	-1.60493		1.19101	1.23796	2.4795
VIT_04s0008g02250	12C	Beta-ketoacyl-CoA synthase	vv10061Fatty_acid_biosynthesis	1.01227	1.23608	1.1141		1.0603	1.17126	-2.19959
VIT_13s0067g03890	12C	Beta-ketoacyl-CoA synthase	vv10061Fatty_acid_biosynthesis	1.10453	-1.11848	-1.26491		1.12763	-1.30028	-2.46124
VIT_16s0100g00010	12C	Carboxyesterase 20 CXE20	0	1.04837	1.29702	-1.22263		-2.27301	-1.64072	-2.46523
VIT_16s0022g02440	12C	Carboxyesterase 20 CXE20	0	-1.14016	1.02224	1.00188		-1.98275	-1.09894	-2.39846
VIT_17s0000g01050	12C	Corticosteroid 11-beta-dehydrogenase isozyme 1	vv10140C21-Steroid_hormone_metabolism	-1.12932	1.11403	1.5892		-1.10187	1.40097	2.26696
VIT_14s0066g00890	6C	Cytochrome c oxidase subunit Vc	vv10190Oxidative_phosphorylation	-1.2931	-1.40166	2.8233		-1.00077	1.06887	2.6514
VIT_04s0008g07210	12C	D8-sphingolipid desaturase	0	-1.19538	-1.01756	-2.25176		1.33075	1.04071	1.3023
VIT_12s0121g00290	12C	Diacylglycerol kinase	vv10561Glycerolipid_metabolism vv10564Glycerophospholipid_metabolism vv34070Phosphatidylinositol_signaling_system	1.35788	-1.14437	-1.39706		-1.09354	-2.12439	-1.03993
VIT_09s0070g00300	12C	fiddlehead-like protein	0	1.03421	3.3808	2.5818		-1.23276	-1.22847	4.75479
VIT_08s0007g02000	S	Glycerol-3-phosphate acyltransferase 8	vv10561Glycerolipid_metabolism vv10564Glycerophospholipid_metabolism	1.17266	-1.3464	-3.48759		1.15388	-1.42855	-3.03185
VIT_15s0046g02400	12C	Glycerol-3-phosphate acyltransferase 8	vv10561Glycerolipid_metabolism vv10564Glycerophospholipid_metabolism	-1.00948	-1.33763	-1.13783		1.04218	-1.48448	-2.83404
VIT_19s0090g00010	12C	H(+)-ATPase 9 AHA9	vv10190Oxidative_phosphorylation vv50131Primary_active_transporter_cat_A2_to_A4	1.04825	1.18776	-2.43541		1.02173	-1.08616	-1.0223
VIT_00s0245g00070	12C	Heptaprenyl diphosphate synthase component II	vv10100Biosynthesis_of_steroids	-1.11074	-1.15751	-3.77358		1.3362	-1.03499	1.05388
VIT_18s0001g14810	12C	Lipase 3 (EXL3) family II extracellular	0	-1.02161	1.46701	2.7052		-1.48959	-1.14863	1.27869
VIT_18s0001g14790	12C	Lipase 3 (EXL3) family II extracellular	0	1.20933	1.57641	2.41724		-1.22862	1.10004	1.08603
VIT_10s0003g02100	S	Lipase GDSL	0	-1.83871	-3.86279	-1.25611		2.77084	-1.77267	1.3331
VIT_01s0010g02190	12C	Lipase GDSL	0	-1.26264	1.5251	1.70354		1.00968	2.00173	2.104
VIT_19s0090g00660	12C	Lipase GDSL	0	1.09064	1.53991	3.4604		1.12601	1.0148	2.10623
VIT_17s0000g06290	12C	Lipase GDSL	0	1.56973	1.05183	1.28584		1.11262	-1.32166	2.6918
VIT_14s0083g00850	12C	Lipase GDSL 7	0	1.27757	-1.10493	-1.0234		-1.37158	-2.59057	-2.18765
VIT_00s0304g00070	12C	Lipid-associated family protein	0	-1.12485	-1.11797	1.8817		-1.25618	1.16489	2.5776
VIT_14s0108g01640	12C	NADH dehydrogenase ND2	vv10190Oxidative_phosphorylation vv50134Primary_active_transporter_cat_D1	-1.03277	-1.09914	-1.56353		1.2201	1.1747	2.21622
VIT_14s0066g01690	12C	Pathogen-inducible alpha-dioxygenase	vv10592alpha-Linolenic_acid_metabolism	1.15384	-1.7263	-2.07533		1.36388	1.02298	-1.20783
VIT_15s0046g00450	S	Phosphatidic acid Phosphatase	vv10561Glycerolipid_metabolism vv10564Glycerophospholipid_metabolism vv10565Ether_lipid_metabolism vv10600Sphingolipid_metabolism	-1.32759	1.80945	2.41352		1.07192	1.18058	2.8309
VIT_14s0060g02430	6C	Photosystem II oxygen evolving complex protein PsbP	vv10195Photosynthesis vv50135Primary_active_transporter_cat_D3_to_E2	-1.23529	1.30667	1.7562		1.17702	1.95436	3.44666
VIT_00s0396g00010	12C	Photosystem II PsbC	vv10195Photosynthesis vv50135Primary_active_transporter_cat_D3_to_E2	-1.16563	1.22274	-1.94759		1.10933	1.40145	2.77139
VIT_19s0014g02460	S	Plastocyanin domain-containing protein	vv10195Photosynthesis vv50113Thylakoid_targeting_pathway	-1.18433	1.35932	3.52298		1.20103	1.55287	1.78316
VIT_14s0030g01590	12C	Rubredoxin	vv10071Fatty_acid_metabolism	-1.04444	1.33732	1.80782		-1.09045	1.38977	2.01463
VIT_00s0583g00030	12C	Sphingolipid delta 4 desaturase DES-1	vv10600Sphingolipid_metabolism	-1.03064	-1.21789	-1.49834		-1.75293	-1.15975	-2.17189
VIT_18s0001g10410	12C	Triacylglycerol lipase	vv10561Glycerolipid_metabolism	1.643	1.2183	1.11613		-1.01027	-1.09131	-2.02252
VIT_12s0028g02000	6C	Triacylglycerol lipase	vv10561Glycerolipid_metabolism	-1.25704	1.26149	1.7988		1.31006	1.84379	3.16973
VIT_11s0118g00350	S	Vacuolar pyrophosphatase	vv10190Oxidative_phosphorylation vv50133Primary_active_transporter_cat_A9_to_A18	-1.13721	1.26342	1.80864		1.06183	1.67474	2.41275
VIT_15s0046g01060	S	Pentatricopeptide (PPR) repeat	0	-1.11948	1.17694	2.2532		1.39647	2.22776	3.94688
VIT_14s0066g00860	12C	Pentatricopeptide (PPR) repeat	0	1.10821	1.29663	2.15341		1.29637	2.02485	1.32183
VIT_00s0265g00040	12C	Pentatricopeptide (PPR) repeat	0	1.05293	1.0771	2.10423		-1.31849	1.43812	1.7586
VIT_14s0108g00600	6C	Pentatricopeptide (PPR) repeat-containing	0	-1.08758	3.80492	3.16334		-1.24681	1.48728	2.76385
VIT_05s0049g02300	S	Pentatricopeptide (PPR) repeat-containing protein	0	1.05715	1.24006	2.44305		-1.24845	1.87212	1.67965
VIT_18s0001g10530	12C	Pentatricopeptide (PPR) repeat-containing protein	0	-1.09566	-1.0101	1.71805		-1.0772	2.03995	1.30167
VIT_00s0271g00040	12C	Pentatricopeptide (PPR) repeat-containing protein	0	1.0633	1.04847	2.0315		-1.38066	1.39885	1.52755
VIT_01s0244g00120	12C	Pentatricopeptide (PPR) repeat-containing protein	0	1.06083	1.10155	2.06551		-1.32651	1.499	1.22135
VIT_08s0058g00760	12C	Pentatricopeptide (PPR) repeat-containing protein	0	1.06539	1.18436	2.00604		-1.15635	1.43834	1.38479
VIT_00s2379g00010	12C	Pentatricopeptide (PPR) repeat-containing protein	0	-1.11781	1.22574	2.26408		-1.20229	1.60014	1.26255
VIT_14s0060g01360	S	Pentatricopeptide repeat	0	-1.06437	-1.19586	-1.85112		1.37843	-1.66964	-2.29699
VIT_17s0000g02680	12C	ABA glucosidase	vv11013ABA_biosynthesis	-1.18932	-1.07924	1.74293		1.0168	1.92056	4.57816
VIT_18s0001g14890	12C	ABA-responsive element-binding protein 3 (AREB3)	vv30001ABA_signaling vv60012BZIP	1.02402	1.0883	1.17633		1.5058	2.26117	-1.26807
VIT_08s0007g03420	12C	ABI5 (ABA insensitive 5)	vv30001ABA_signaling vv60012BZIP	1.28319	1.60633	1.86232		1.15413	1.00135	2.16575
VIT_08s0058g00470	S	Abscisic acid receptor PYL4 RCAR10	vv30001ABA_signaling	-1.10233	-1.1279	-3.20435		-1.63623	-1.10748	-3.48766
VIT_13s0067g01940	12C	Abscisic acid receptor PYL4 RCAR10	vv30001ABA_signaling	-1.1725	1.08736	1.11942		-2.0136	1.86008	-2.73708
VIT_02s0033g01400	12C	Alternative oxidase 1a, (AOX1A)	vv30001ABA_signaling	1.19124	1.11797	2.42095		-1.34576	-1.34239	-1.70389
VIT_14s0030g00410	6C	Arabidopsis histidine phosphotransfer AHP1	vv30007Cytokinin_signaling	-1.25191	1.98391	2.63071		1.04727	2.34617	4.59835
VIT_18s0001g02540	12C	ARR9 typeA	vv30007Cytokinin_signaling vv60072Orphans_Response_reg	-1.10258	-2.04828	-2.26104		-1.06784	1.51482	-1.79867
VIT_03s0038g01130	12C	Auxin-responsive	vv30003Auxin_signaling	-1.24805	-1.19369	-2.11377		-1.21823	-1.12666	1.13122
VIT_05s0049g02240	12C	AWPM-19	vv30001ABA_signaling	-1.54781	2.12787	4.75988		-1.38705	1.14963	1.79997
VIT_05s0020g02470	12C	AWPM-19 membrane	vv30001ABA_signaling	-1.08979	1.77511	1.78512		-1.41714	-1.28873	4.22022
VIT_08s0007g08380	S	Cellulose synthase CESA3	vv30011Jasmonate_signaling vv40006Cell_wall	1.13688	-1.25155	-3.23138		-1.22149	-2.01244	-7.35553
VIT_14s0068g01160	S	Cytokinin-repressed protein CR9	vv30007Cytokinin_signaling	-1.10041	-1.78503	-1.27184		-1.16942	-1.72744	-3.21223
VIT_01s0244g00170	12C	Cytokinin-repressed protein CR9	vv30007Cytokinin_signaling	-1.44941	1.10234	1.27133		1.04949	1.72795	2.42085
VIT_08s0007g03040	12C	E8 protein	vv30008Ethylene_signaling	-1.00792	1.42798	3.23084		-1.10894	1.70254	2.50086
VIT_17s0000g07560	12C	EDS1 (Enhanced disease susceptibility 1)	vv30011Jasmonate_signaling	1.24548	-1.16091	-1.49677		-1.03108	-1.12141	-2.07167
VIT_17s0000g07370	12C	EDS1 (Enhanced disease susceptibility 1)	vv30011Jasmonate_signaling	1.166	-1.27226	-1.63249		-1.09252	-1.00126	-2.29746
VIT_17s0000g07420	12C	EDS1 (Enhanced disease susceptibility 1)	vv30011Jasmonate_signaling	1.20372	-1.51239	-1.94584		-1.02027	-1.10641	-3.18555
VIT_01s0011g03680	S	ER6 protein universal stress protein (USP) family	vv30008Ethylene_signaling	-1.31175	1.37573	2.66103		-1.02029	1.82279	3.50115
VIT_06s0004g05240	12C	Ethylene receptor (ETR2)	vv30008Ethylene_signaling	-1.23379	1.55085	1.55368		-1.12842	1.09018	2.1695
VIT_18s0001g07700	12C	Ethylene-inducible CTR1	vv30008Ethylene_signaling	1.0427	-1.4097	-1.42241		1.03186	-1.45602	-2.11437
VIT_18s0001g01390	12C	GA 20-oxidase	vv10904Diterpenoid_biosynthesis	-1.11245	-1.42743	-1.86504		-1.21602	-1.53929	-3.3234
VIT_16s0148g00090	12C	GASA4	vv30010Gibberellin_signaling	-1.11199	1.19975	-4.13492		1.07313	1.0642	-1.10248
VIT_12s0059g01870	12C	GH3-like protein	vv11002Auxin_biosynthesis	-1.19973	1.02042	1.66504		1.32395	1.33881	2.11606
VIT_19s0140g00120	S	Gibberellin 2-beta-dioxygenase 1	vv10904Diterpenoid_biosynthesis	1.19795	-1.13419	-3.26753		-1.3899	-1.53829	-8.25274
VIT_16s0022g02310	S	Gibberellin 3-beta-dioxygenase.	vv10904Diterpenoid_biosynthesis vv30001ABA_signaling	-1.27672	-2.82199	-2.57846		1.2786	1.37615	-1.68582
VIT_09s0002g05270	12C	Gibberellin 3beta-hydroxylase3	vv10904Diterpenoid_biosynthesis vv30001ABA_signaling	-1.45694	-1.12881	1.23251		1.09616	2.55321	3.49898
VIT_18s0001g14270	12C	Gibberellin-regulated protein 1 (GASA1)	vv30010Gibberellin_signaling	-1.44957	-1.39576	1.29814		-1.9014	1.11624	2.72248
VIT_00s1317g00010	12C	Gibberellin-regulated protein 4 (GASA4)	vv30010Gibberellin_signaling	1.23459	1.00531	-2.79657		-1.00127	-1.02248	1.10371
VIT_03s0180g00290	12C	Gibberellin-regulated protein 4 (GASA4)	vv30010Gibberellin_signaling	1.05814	1.12413	-3.98133		1.04126	1.15784	1.05695
VIT_05s0020g01070	12C	IAA31	vv30003Auxin_signaling vv60008AUXIAA	1.02045	-1.23889	2.67808		-1.22145	-1.15085	1.7364
VIT_08s0007g02760	S	IAA-amino acid hydrolase 1 (ILR1)	vv11002Auxin_biosynthesis	1.0644	1.51542	1.69833		-1.41538	1.08997	2.45527
VIT_08s0007g02770	12C	IAA-amino acid hydrolase 1 (ILR1)	vv11002Auxin_biosynthesis	-1.0225	1.38127	1.61956		-1.1334	1.3522	2.11418
VIT_01s0026g00620	6C	LTCOR11	vv30010Gibberellin_signaling	1.01286	1.6938	3.02093		-1.24577	-1.01506	2.32595
VIT_06s0004g06950	12C	N-acetyltransferase hookless1 HLS1	vv30008Ethylene_signaling vv50004Auxin_transport vv60082GNAT	-1.15934	1.15894	-1.30335		-1.32765	1.33384	3.68859
VIT_13s0074g00730	12C	PID (PINOID)	vv50004Auxin_transport vv50125Porters_cat_66_to_94	-1.1778	2.48864	1.11386		-1.11619	-1.34227	1.56844
VIT_04s0008g04990	12C	Potassium channel AKT1	vv30001ABA_signaling vv50101Channels_and_pores	1.03138	-1.33557	-1.42637		-1.10756	-1.45165	-2.21671
VIT_16s0098g00900	S	Pseudo-response regulator 5 (APRR5)	vv30007Cytokinin_signaling vv34710Circadian_rhythm vv60050PseudoARR-B	-1.08761	-1.25196	-2.24237		-1.07925	-1.48516	-3.44179
VIT_00s0780g00040	12C	RGLG2 (ring Domain LIGASE2)	vv50004Auxin_transport	1.2496	1.0237	-1.24592		1.10895	-1.06343	-2.18728
VIT_04s0008g01330	S	RTE1 (reversion-to-ethylene sensitivity1)	vv30008Ethylene_signaling	-1.03935	1.61265	2.35422		-1.14381	1.10034	2.2635
VIT_07s0197g00080	S	SNF1 protein kinase 2-3 AKIP OST1	vv30001ABA_signaling	-1.26659	1.43608	1.92969		-1.06318	2.39079	2.47191
VIT_19s0014g03180	6C	VvERF001_ERF/AP2 Gene Family	vv30008Ethylene_signaling vv60003AP2_EREBP	-1.4115	1.17	2.30225		1.2716	2.54219	3.35835
VIT_02s0025g03170	6C	VvERF052_ERF/AP2 Gene Family	vv30008Ethylene_signaling vv60003AP2_EREBP	1.08052	1.98251	2.10237		1.15925	2.07716	1.86795
VIT_16s0013g00890	12C	VvERF077_ERF/AP2 Gene Family	vv30008Ethylene_signaling vv60003AP2_EREBP	1.2631	1.02106	-2.40238		-1.44705	-1.22667	-1.0583
VIT_07s0005g03260	12C	VvERF100_ERF/AP2 Gene Family	vv30008Ethylene_signaling vv30011Jasmonate_signaling vv60003AP2_EREBP	1.01742	1.12909	1.11644		-1.06575	1.19966	2.28269
VIT_07s0031g01120	6C	Ascorbate oxidase	vv10053Ascorbate_and_aldarate_metabolism vv50109Incompletely_characterized_transport_systems	-1.11984	-1.11988	-2.22151		1.20569	1.51956	-2.45692
VIT_01s0026g01870	S	Avr9/Cf-9 induced kinase 1	0	1.06612	-1.42739	-1.75656		-1.15221	-1.97066	-2.47041
VIT_04s0008g00130	12C	Avr9/Cf-9 rapidly elicited protein 146	0	-1.09106	-1.07986	-1.35655		-1.06471	1.10338	-2.3595
VIT_15s0046g02960	12C	Barwin endoglucanase	0	1.18139	1.432	-3.02068		-1.02797	-1.1295	2.38748
VIT_15s0046g03000	12C	Barwin endoglucanase	0	1.28987	1.4803	-3.89205		1.25807	1.06677	3.95882
VIT_14s0030g00870	12C	CC-NBS-LRR class	0	-1.1775	-1.2705	-2.2232		1.06987	-1.34137	-1.1967
VIT_14s0030g00140	12C	CC-NBS-LRR class	0	-1.07222	-1.26522	-2.12562		1.36906	1.04785	-1.41606
VIT_07s0095g00100	6C	CC-NBS-LRR class	0	-1.41718	-1.10076	-3.49786		1.10759	-1.10756	-1.50056
VIT_13s0084g00570	12C	CF2	vv34626Plant-pathogen_interaction	-1.04715	-1.15941	-1.15878		1.16119	-1.00497	-2.79761
VIT_13s0084g00560	12C	CF2	vv34626Plant-pathogen_interaction	1.06752	-1.17569	-1.0647		1.14052	1.02653	-2.56166
VIT_03s0110g00170	12C	CF4	vv34626Plant-pathogen_interaction	1.6568	1.03244	-1.16644		1.26371	1.17774	-2.06441
VIT_18s0089g00630	12C	CF4	vv34626Plant-pathogen_interaction	1.20731	-1.2565	-1.25371		1.12676	1.13103	-3.52802
VIT_11s0037g00690	12C	CF5	vv34626Plant-pathogen_interaction	1.07308	-1.14525	-1.15536		1.20873	1.17885	-2.88878
VIT_18s0089g00690	12C	CF9	vv34626Plant-pathogen_interaction	1.54018	-1.22625	-1.29158		-1.04523	1.35102	-3.45545
VIT_12s0057g00860	12C	CF9	vv34626Plant-pathogen_interaction	1.5902	-1.15138	1.05723		1.03877	-1.10411	-3.27275
VIT_18s0001g03080	12C	Chitin elicitor-binding CEBIP LysM domain-containing	vv34626Plant-pathogen_interaction	1.13472	1.06546	1.62628		-1.1936	1.18386	2.13298
VIT_04s0079g00810	S	Cold induced protein	0	-2.11335	2.43533	7.0229		1.19759	4.51187	27.7692
VIT_04s0023g02480	S	Dehydrin 1b	0	-1.09491	1.34751	4.77043		1.03733	-1.18551	4.66277
VIT_06s0004g01010	12C	Dirigent protein pDIR9	0	1.17659	-2.01759	1.25087		1.11361	-1.59871	-1.25762
VIT_09s0054g00300	S	Disease resistance	0	1.06522	1.15911	-1.75943		1.32352	-1.03612	-3.16502
VIT_09s0018g00710	S	Disease resistance family protein	0	1.08129	-1.07505	-2.03162		1.77841	1.27123	-3.49963
VIT_16s0039g02380	6C	Disease resistance family protein	0	-1.09627	-1.26391	-1.90375		1.43677	-1.01089	-2.40823
VIT_00s0316g00010	12C	Disease resistance protein	vv34626Plant-pathogen_interaction	1.34608	1.10627	1.03424		-1.23159	1.20314	2.43128
VIT_14s0068g02290	12C	Disease resistance protein	vv34626Plant-pathogen_interaction	1.2962	1.2169	-1.01251		-1.66636	1.10871	2.11521
VIT_09s0002g07750	S	Disease resistance protein	0	1.18879	-1.09458	-2.20697		1.26205	-1.18216	-3.92609
VIT_16s0013g01700	12C	Disease resistance protein	0	1.29356	-1.07486	-1.60071		1.32791	-1.06463	-4.0815
VIT_09s0002g07710	S	Disease resistance protein	0	1.19905	-1.02354	-1.9012		1.12621	-1.20015	-2.79257
VIT_12s0035g00480	12C	Disease resistance protein	0	-1.35704	1.03697	-1.86639		1.57659	-1.04311	-2.24439
VIT_00s0288g00070	12C	Disease resistance protein	0	1.24407	1.06694	-3.75578		-1.05666	-1.28632	1.14413
VIT_09s0070g00640	6C	Disease resistance protein	0	1.16879	-1.12211	-2.12714		1.14474	-1.0719	-2.64888
VIT_09s0002g07680	6C	Disease resistance protein	0	1.51072	-1.23648	-1.72486		1.01761	1.05813	-5.24111
VIT_13s0073g00200	12C	Disease resistance protein (TIR-NBS-LRR class)	0	-1.1151	1.97303	-1.82211		-1.11055	-1.24999	-2.02324
VIT_19s0014g00570	12C	Disease resistance protein RFL1	0	1.04619	1.31559	-1.54477		-1.10714	-1.72747	-2.48067
VIT_08s0007g07000	12C	Disease resistance-responsive	0	-1.07717	-1.11325	1.93315		-1.41401	-1.23455	2.33292
VIT_04s0008g07260	12C	EDR2 (enhanced disease resistance 2)	0	1.14902	-1.00027	-1.26613		-1.29064	-1.57087	-2.32208
VIT_18s0166g00050	S	EFR (EF-TU receptor)	vv34626Plant-pathogen_interaction	1.15933	-1.2002	-2.11617		-1.0611	-1.37044	-6.92285
VIT_11s0118g00050	12C	EIX receptor	0	1.07469	1.17496	-1.3079		1.07311	-1.28959	-2.71898
VIT_16s0039g02280	12C	EIX receptor 2	0	-1.01627	-1.38368	-1.78728		1.24995	1.02066	-2.25667
VIT_09s0002g02760	12C	FRK1 (FLG22-induced receptor-like kinase 1)	vv34626Plant-pathogen_interaction	1.11991	-1.38747	-1.08743		-1.0814	-1.06674	-4.23433
VIT_09s0002g03010	12C	FRK1 (FLG22-induced receptor-like kinase 1)	vv34626Plant-pathogen_interaction	1.1554	-1.40195	-1.58008		1.14347	1.2045	-2.51069
VIT_09s0002g03020	12C	FRK1 (FLG22-induced receptor-like kinase 1)	vv34626Plant-pathogen_interaction	1.06937	-1.09346	-1.63941		1.48883	1.44842	-3.10558
VIT_09s0002g03120	12C	FRK1 (FLG22-induced receptor-like kinase 1)	vv34626Plant-pathogen_interaction	1.1743	-1.08962	1.04151		1.18081	1.20545	-2.86463
VIT_07s0104g01420	S	Glutaredoxin	0	-3.32122	-1.02934	7.5282		1.2104	1.60187	26.1798
VIT_14s0030g01450	6C	Glyoxal oxidase	0	-1.17008	1.89987	1.62087		1.09593	1.8515	3.81105
VIT_08s0007g01300	6C	Glyoxal oxidase	0	1.11544	1.30964	2.55946		-1.29192	1.02138	1.96117
VIT_09s0054g00080	12C	Hcr2-p2	0	1.31364	-1.20639	-1.32605		1.37205	1.02558	-2.45093
VIT_16s0050g00180	12C	HcrVf1 protein	vv34626Plant-pathogen_interaction	1.09761	1.03962	1.31769		-1.00417	-1.86588	-9.19957
VIT_01s0010g03430	12C	HcrVf1 protein	0	1.12621	1.06363	-2.79795		2.06771	1.01743	-5.69912
VIT_01s0010g03210	12C	HcrVf1 protein	0	1.30777	-1.10383	-2.14276		1.36658	-1.07067	-3.11302
VIT_09s0018g00670	S	HcrVf1 protein	0	1.29475	-1.07983	-1.80071		1.12934	1.08289	-4.06914
VIT_00s0144g00170	12C	HcrVf1 protein	0	1.06262	-1.08336	-1.16167		1.05779	1.0269	-2.19506
VIT_16s0022g00080	12C	HcrVf2 protein	0	1.21005	1.05083	-1.3829		1.50647	1.0055	-2.07713
VIT_16s0050g01550	S	HcrVf2 protein	0	-1.10335	-1.06125	-1.73877		1.64574	-1.13729	-5.40639
VIT_16s0050g01530	6C	HcrVf2 protein	0	-1.01702	-1.14029	-1.60285		1.24737	-1.0958	-3.10634
VIT_16s0050g00200	12C	HcrVf3 protein	vv34626Plant-pathogen_interaction	1.01249	-1.15957	1.15143		-1.29238	-2.25759	-9.69866
VIT_16s0115g00060	12C	Heat shock 70kDa protein 1/8	vv23040Spliceosome vv24141Protein_processing_in_endoplasmic_reticulum vv50101Channels_and_pores	-1.29422	2.22559	1.43958		-1.17053	1.57394	1.38434
VIT_13s0019g03160	S	Heat shock protein 17.6 kDa class I	vv24141Protein_processing_in_endoplasmic_reticulum	-2.04694	3.55396	3.0885		-1.36809	-1.25357	6.55402
VIT_19s0085g01050	6C	Heat shock protein 17.6 kDa class I	vv24141Protein_processing_in_endoplasmic_reticulum	-2.66453	4.80214	3.82031		-1.52287	-1.58924	4.25471
VIT_04s0008g01520	S	Heat shock protein 17.6 kDa class II	vv24141Protein_processing_in_endoplasmic_reticulum	-2.99161	2.81569	4.04087		-1.44772	1.01513	4.78073
VIT_04s0008g01500	S	Heat shock protein 17.6 kDa class II	vv24141Protein_processing_in_endoplasmic_reticulum	-3.32787	3.02109	4.28502		-1.61382	-1.23362	3.99528
VIT_04s0008g01570	S	Heat shock protein 17.6 kDa class II	vv24141Protein_processing_in_endoplasmic_reticulum	-2.37343	2.98577	3.31459		-1.33608	-1.39851	4.12409
VIT_04s0008g01590	S	Heat shock protein 17.6 kDa class II	vv24141Protein_processing_in_endoplasmic_reticulum	-1.60883	2.99579	3.517		-1.37058	-1.45218	3.58052
VIT_04s0008g01580	S	Heat shock protein 17.6 kDa class II	vv24141Protein_processing_in_endoplasmic_reticulum	-2.16754	2.01556	2.25187		-1.36781	-1.10849	3.34191
VIT_04s0008g01490	S	Heat shock protein 17.6 kDa class II	vv24141Protein_processing_in_endoplasmic_reticulum	-2.32386	1.62063	2.10759		-1.35294	1.02562	3.10394
VIT_04s0008g01510	6C	Heat shock protein 17.6 kDa class II	vv24141Protein_processing_in_endoplasmic_reticulum	-9.70582	3.21191	4.10967		-1.49346	-1.36125	8.87704
VIT_13s0019g02820	S	Heat shock protein 18.2 kDa class I	vv24141Protein_processing_in_endoplasmic_reticulum	-1.62909	2.5872	2.00112		-1.32531	-1.36769	2.13559
VIT_12s0035g01910	S	Heat shock protein 18.2 kDa class II	vv24141Protein_processing_in_endoplasmic_reticulum	-3.89198	2.59342	2.90522		-1.21749	-1.17446	3.88039
VIT_01s0010g02290	S	Heat shock protein 26a, chloroplast	0	-1.67893	1.49355	1.89632		-1.09567	1.40411	2.4259
VIT_16s0098g01060	S	Heat shock protein 26a, chloroplast	0	-2.00229	2.48024	1.56601		-2.30091	-1.02208	2.45048
VIT_05s0020g03330	S	Heat shock protein 70	vv23040Spliceosome vv24141Protein_processing_in_endoplasmic_reticulum vv50101Channels_and_pores	-1.13635	2.26379	2.12795		-1.22564	1.02341	3.26247
VIT_16s0050g01150	S	Heat shock protein 90-1	vv24141Protein_processing_in_endoplasmic_reticulum vv34626Plant-pathogen_interaction	-2.22544	2.41691	1.82693		-1.02397	-1.07698	2.89788
VIT_02s0025g00280	12C	Heat shock protein 90-1	vv24141Protein_processing_in_endoplasmic_reticulum vv34626Plant-pathogen_interaction	-3.07327	1.72829	1.78835		-1.21088	1.1315	3.24698
VIT_02s0154g00480	12C	Heat shock protein MTSHP	vv24141Protein_processing_in_endoplasmic_reticulum	-1.44344	2.9676	1.94328		-1.30004	-1.53301	2.50541
VIT_18s0089g01270	6C	Heat shock protein precursor 22.0 kDa class IV	vv24141Protein_processing_in_endoplasmic_reticulum	-1.79118	4.77358	6.23316		-1.43129	-1.82509	6.49197
VIT_16s0050g00140	S	Heavy-metal-associated domain-containing protein	0	1.03408	-1.51263	-6.45242		-1.95571	-2.11627	-5.49763
VIT_16s0050g01250	12C	Heavy-metal-associated domain-containing protein	0	1.15816	-1.20404	-1.57314		-1.28149	-1.41224	-2.0695
VIT_17s0000g08240	12C	HT1 (high leaf temperature 1)	0	-1.71542	-1.8023	-1.28659		1.0091	-1.1453	-2.40963
VIT_07s0031g01040	6C	L-ascorbate oxidase	vv10053Ascorbate_and_aldarate_metabolism vv50109Incompletely_characterized_transport_systems	1.10917	-1.16762	-1.78152		1.07213	1.57527	-2.34379
VIT_18s0001g02580	6C	LRR receptor-like kinase 2	0	-1.03812	2.02023	3.08742		-1.01171	1.34	2.49376
VIT_01s0011g05120	S	Major latex	0	1.02004	-1.12713	2.0909		1.33657	-1.03198	2.96885
VIT_16s0013g00210	12C	Metacaspase 1	0	1.20976	-1.26102	1.25295		1.01009	-1.21079	-3.81128
VIT_16s0013g00220	12C	Metacaspase AtMCP1b	0	-1.08418	-1.15779	-1.13276		-1.10314	-1.77617	-2.73648
VIT_06s0004g03100	S	MLO1	0	-1.04208	-1.1884	-1.92262		-1.05262	-1.2616	-2.3553
VIT_08s0040g02170	12C	MLO6 (mildew resistance locus O 6)	0	1.27308	1.49976	1.25221		1.03396	-1.00909	-2.26895
VIT_12s0035g01260	12C	NBS-LRR type disease resistance protein	0	1.21174	1.38293	2.78454		1.07036	1.05629	1.01673
VIT_18s0089g00110	12C	Nematode resistance-like protein	0	1.0854	-1.10878	-1.3394		-1.35145	-1.17936	-2.29215
VIT_06s0004g04440	S	Osmotin	0	-1.22038	1.57301	3.45133		-1.33995	1.00679	5.17574
VIT_03s0088g00750	S	Pathogenesis related protein 1 precursor [Vitis vinifera]	vv30011Jasmonate_signaling vv34626Plant-pathogen_interaction	1.09829	-1.15139	-1.86358		1.04657	1.07986	-2.35636
VIT_03s0088g00810	12C	Pathogenesis-related protein 1 precursor (PRP 1)	vv30011Jasmonate_signaling vv34626Plant-pathogen_interaction	1.05178	-1.55505	-2.43642		1.01861	1.04383	-4.39378
VIT_14s0081g00030	S	Pathogenesis-related protein-4 (Chitinase )	vv10530Aminosugars_metabolism	1.15001	-1.17826	2.36346		1.58219	-1.03844	1.75945
VIT_07s0130g00220	S	Peroxidase ATP32, class III	vv10360Phenylalanine_metabolism vv10680Methane_metabolism	1.00458	-1.36652	5.30261		-1.19369	2.29146	8.57656
VIT_05s0062g01190	12C	Pirin	0	1.03971	1.10843	-1.09861		-1.16155	-1.10542	-2.06684
VIT_16s0148g00360	12C	PR5K (PR5-like receptor kinase)	0	1.13622	-1.13858	-1.01944		1.19186	1.14513	-3.08688
VIT_18s0041g00260	12C	R protein PRF disease resistance protein	vv34627R_proteins_from_Plant-pathogen_interaction	1.23754	1.17475	-6.04283		1.62339	1.50337	1.11511
VIT_15s0046g02750	12C	R protein PRF disease resistance protein	vv34627R_proteins_from_Plant-pathogen_interaction	-1.68637	1.01249	1.4031		-1.13606	1.37906	2.88391
VIT_12s0057g01130	12C	R protein disease resistance protein	vv34627R_proteins_from_Plant-pathogen_interaction	1.14739	-1.00856	-1.12553		1.06767	1.0469	-2.24794
VIT_00s0144g00220	12C	R protein disease resistance protein	vv34627R_proteins_from_Plant-pathogen_interaction	1.04036	-1.26367	-1.44472		1.30171	-1.3331	-2.0033
VIT_18s0117g00060	12C	R protein L6	vv34627R_proteins_from_Plant-pathogen_interaction	-1.29397	-1.28684	-2.15884		1.56355	-1.05437	-1.09869
VIT_00s2390g00010	12C	R protein MLA10	vv34627R_proteins_from_Plant-pathogen_interaction	-1.28106	1.0486	-2.07074		1.53734	1.15155	-1.73882
VIT_07s0141g01030	12C	R protein MLA10	vv34627R_proteins_from_Plant-pathogen_interaction	-1.24681	1.03391	-2.00692		1.43023	1.06363	-1.63693
VIT_00s0144g00040	12C	R protein MLA10	vv34627R_proteins_from_Plant-pathogen_interaction	-1.15138	-1.05061	-2.302		1.21957	-1.29802	-1.75938
VIT_13s0019g01880	12C	R protein MLA10	vv34627R_proteins_from_Plant-pathogen_interaction	-1.11962	-1.01972	-1.59512		1.07997	1.07272	-2.2556
VIT_18s0001g11250	12C	R protein MLA10	vv34627R_proteins_from_Plant-pathogen_interaction	1.05497	-1.11326	-1.57378		-1.00675	-1.04905	-2.0462
VIT_00s0335g00080	12C	R protein MLA10	vv34627R_proteins_from_Plant-pathogen_interaction	-1.18762	-1.12062	-2.12683		1.22645	1.03629	-1.37197
VIT_00s0144g00190	12C	R protein MLA10	vv34627R_proteins_from_Plant-pathogen_interaction	1.01403	-1.07546	-1.10124		-1.18189	-1.25451	-2.1262
VIT_00s0515g00020	12C	R protein MLA10	vv34627R_proteins_from_Plant-pathogen_interaction	1.14658	-1.09044	-1.64752		1.10112	-1.29184	-3.28007
VIT_00s0515g00040	12C	R protein MLA10	vv34627R_proteins_from_Plant-pathogen_interaction	1.19702	-1.1056	-1.30929		1.04198	-1.29288	-2.76553
VIT_07s0141g00700	12C	R protein MLA10	vv34627R_proteins_from_Plant-pathogen_interaction	-1.41702	1.31638	-2.72766		1.02197	1.28402	1.17131
VIT_19s0014g05180	12C	RPS2 (resistant to p. syringae 2)	vv34626Plant-pathogen_interaction	1.12633	-1.10475	1.14718		1.16478	-1.05794	-2.13203
VIT_09s0096g00200	12C	RPS5 (resistant to p. syringae 5)	vv34627R_proteins_from_Plant-pathogen_interaction	1.08813	1.14403	1.08247		-1.28749	-1.03381	-2.06095
VIT_13s0067g02190	S	SAG20 (wound-induced protein 12)	0	-1.02314	1.6273	2.58518		-1.06956	1.06827	1.61935
VIT_02s0012g00280	12C	Senescence-associated protein	0	1.06816	-1.37691	-1.6462		-1.27611	-1.33512	-2.17874
VIT_15s0021g00940	12C	Senescence-associated protein	0	-1.22193	1.10065	1.55943		1.25518	1.15467	2.16685
VIT_09s0002g06790	S	Small heat shock protein (HSP26.5-P) 26.5 kDa class I	0	-1.00885	1.39683	2.15458		-1.35694	1.0464	3.56837
VIT_13s0019g00860	S	Small heat-shock protein HSP17.5 Cytosolic class I	0	-1.38564	2.07876	2.2014		-1.03245	1.15536	3.26036
VIT_04s0008g01560	S	Small molecular heat shock protein 17.5	0	-2.60225	1.75057	2.06646		-1.31359	-1.12829	2.26487
VIT_04s0008g01550	S	Small molecular heat shock protein 17.5	0	-4.19403	2.43575	3.80891		-1.57631	-1.25725	4.49449
VIT_08s0007g00750	12C	SRG1 (senescence-related gene 1)	0	-1.1905	-1.47045	1.04557		-1.00968	1.17766	2.11329
VIT_10s0042g00100	12C	Superoxide dismutase, Fe-Mn family	vv44146Peroxisome	-1.06487	-1.16765	2.11177		-1.27466	-1.1072	1.74353
VIT_04s0023g03550	12C	Thaumatin	0	-1.19332	-1.56795	-2.0166		1.08214	-1.02471	-1.51787
VIT_18s0001g14480	6C	Thaumatin SCUTL1	0	1.06951	1.94662	3.45456		-1.14714	1.70216	9.99769
VIT_02s0025g04330	12C	Thaumatin VVTL1 [Vitis vinifera]	0	1.15743	1.26515	2.49662		1.57615	1.19718	2.13064
VIT_17s0000g06370	S	Thioredoxin 2	0	-1.88919	1.81552	4.62781		-1.02032	2.54884	7.61059
VIT_18s0041g00210	12C	TIR-NBS-LRR disease resistance	0	-1.01029	1.03991	1.34021		1.68855	1.94625	2.33701
VIT_12s0034g01320	12C	TIR-NBS-LRR disease resistance	0	1.09198	-1.12686	-1.40995		-1.08741	-1.25463	-3.14824
VIT_18s0041g00220	12C	TIR-NBS-LRR disease resistance	0	1.34744	1.34454	2.09962		1.57941	1.96538	2.2125
VIT_18s0041g00230	12C	TIR-NBS-LRR disease resistance	0	1.03758	1.12628	1.3186		1.79842	2.07761	1.76329
VIT_18s0072g01090	6C	TIR-NBS-LRR type R protein 7	0	-1.00339	-1.7827	-1.73016		-1.20654	-1.85669	-2.49203
VIT_08s0007g01430	12C	Universal stress protein (USP) family protein	0	1.29093	-1.198	-1.96603		-1.12486	-1.21143	-2.11336
VIT_16s0013g01710	12C	Verticillium wilt disease resistance	0	1.40769	-1.04714	-1.109		-1.03277	-1.10544	-3.01667
VIT_08s0058g00040	12C	Verticillium wilt disease resistance protein Ve2	0	1.27739	-1.30031	1.00187		1.09434	-1.12228	-2.21412
VIT_12s0057g00090	12C	Wound-induced	0	1.05226	-1.01345	1.41356		1.11755	1.76809	3.23597
VIT_18s0001g05460	12C	(-)-germacrene D synthase	vv10900Terpenoid_biosynthesis	1.06814	-1.37789	-2.78856		1.46793	-1.45768	1.87987
VIT_00s0266g00040	12C	(+)-delta-cadinene synthase isozyme A	vv10902Monoterpenoid_biosynthesis	1.07132	-1.25375	-2.32205		1.0036	-1.16379	1.0946
VIT_18s0001g04410	12C	(+)-delta-cadinene synthase isozyme XC14	0	-1.23575	-1.33473	-1.51176		1.36868	-2.38092	-1.11959
VIT_12s0134g00590	12C	Anthocyanidin 3-O-glucoside-6''-O-malonyltransferase	vv10942Anthocyanin_biosynthesis	-1.13451	1.37626	1.13428		-1.27044	1.48752	6.00072
VIT_03s0017g02110	12C	Anthocyanidin 3-O-glucosyltransferase	vv10942Anthocyanin_biosynthesis	1.31504	-1.07124	-1.9268		-1.08342	-1.11062	-3.33606
VIT_06s0004g06400	12C	Anthocyanidin 3-O-glucosyltransferase	vv10942Anthocyanin_biosynthesis	1.10899	-1.17161	-1.7397		1.27215	-1.02047	-2.37852
VIT_00s0361g00040	S	Anthocyanidin reductase	vv10941Flavonoid_biosynthesis	1.23804	-1.66074	-4.24627		1.01114	-1.97154	-2.02399
VIT_08s0007g02920	S	ATAN11 (ANTHOCYANIN11)	0	1.86136	-2.03399	-6.27642		1.01509	-2.58995	-5.55425
VIT_10s0003g03590	12C	Beta-amyrin synthase	vv10900Terpenoid_biosynthesis	-1.12293	-1.06398	-2.00012		1.34684	-1.29023	-1.49512
VIT_02s0025g02930	S	Caffeic acid O-3-methyltransferase	vv10940Phenylpropanoid_biosynthesis	1.12538	1.83904	4.65723		-1.43184	1.07483	3.20267
VIT_02s0025g02940	S	Caffeic acid O-3-methyltransferase	vv10940Phenylpropanoid_biosynthesis	1.18272	1.49316	2.6312		-1.60994	1.11911	1.75904
VIT_05s0077g02190	S	Chalcone reductase	vv10941Flavonoid_biosynthesis	-1.16299	1.46583	3.49673		1.11443	1.5594	4.02886
VIT_01s0011g06440	12C	Chalcone reductase	vv10941Flavonoid_biosynthesis	1.06546	-1.09895	1.00408		1.39007	-1.28941	-3.19268
VIT_05s0136g00260	12C	Chalcone synthase	vv10941Flavonoid_biosynthesis	1.40187	-1.40549	-4.94975		-1.0441	-3.71249	-2.92647
VIT_18s0122g00630	12C	Cinnamoyl-CoA reductase	vv10940Phenylpropanoid_biosynthesis	1.09289	-1.14708	-1.62474		-1.11644	-1.24632	-2.1838
VIT_08s0007g08910	S	Cis-zeatin O-beta-D-glucosyltransferase	vv10908Zeatin_biosynthesis	-1.4449	3.20839	2.34195		-1.04948	2.70259	7.2256
VIT_00s0324g00070	S	Cis-zeatin O-beta-D-glucosyltransferase	vv10908Zeatin_biosynthesis	-1.17507	1.25153	2.29387		1.03606	1.56458	4.17374
VIT_18s0001g06120	S	Cis-zeatin O-beta-D-glucosyltransferase	vv10908Zeatin_biosynthesis	1.10637	-1.48852	-2.35535		-1.63605	-1.94307	-3.94416
VIT_18s0001g06090	S	Cis-zeatin O-beta-D-glucosyltransferase	vv10908Zeatin_biosynthesis	1.05436	-1.59267	-2.64037		-2.17776	-2.41012	-4.48692
VIT_18s0001g05950	12C	Cis-zeatin O-beta-D-glucosyltransferase	vv10908Zeatin_biosynthesis	1.09314	-1.07975	-2.4051		1.00025	-1.62208	-2.20623
VIT_03s0017g01040	12C	Cis-zeatin O-beta-D-glucosyltransferase	vv10908Zeatin_biosynthesis	-1.22154	1.50836	2.57449		1.24363	1.37211	1.66654
VIT_13s0019g02990	12C	Cis-zeatin O-beta-D-glucosyltransferase	vv10908Zeatin_biosynthesis	1.19013	1.09261	-1.09432		-1.4386	1.03875	-2.50281
VIT_03s0017g01140	12C	Cis-zeatin O-beta-D-glucosyltransferase	vv10908Zeatin_biosynthesis	1.13005	1.13852	1.16324		-1.28084	-1.64294	-4.77503
VIT_18s0001g13800	12C	CYP71AT2v2	0	1.06383	-1.27471	-1.71091		-1.19459	-1.23199	-2.27165
VIT_19s0015g00110	12C	CYP71D10	vv10902Monoterpenoid_biosynthesis	-1.25937	1.17587	1.53685		-1.00428	2.36795	1.95184
VIT_10s0092g00510	12C	CYP71D10p	vv10902Monoterpenoid_biosynthesis	-1.18996	-1.00675	1.20314		-1.21453	-1.03082	-2.12468
VIT_18s0001g12870	12C	CYP722A1	0	1.23088	-1.15594	-2.92759		-1.195	-2.39609	-2.67359
VIT_19s0135g00290	12C	CYP72A59	vv10902Monoterpenoid_biosynthesis	1.1407	1.06796	-2.25596		1.07827	-1.32856	-1.36581
VIT_18s0001g09660	12C	CYP81D2	0	-1.00145	1.41758	1.53986		1.46722	2.1492	3.5729
VIT_00s0705g00010	12C	CYP81E1 Isoflavone 2'-hydroxylase	vv10943Isoflavonoid_biosynthesis	1.06652	1.85836	1.58396		1.08088	-1.19615	2.04041
VIT_18s0001g11570	12C	CYP82C1p	0	-1.20608	-1.08604	-1.26878		-1.13694	1.45287	-2.26246
VIT_03s0063g01640	12C	CYP82C1p	0	-1.22323	1.11371	-1.39886		-1.02148	-1.18554	2.272
VIT_03s0063g01490	12C	CYP82C1p	0	-1.07211	-1.10329	1.00281		-1.04693	1.13718	2.07193
VIT_03s0063g01630	12C	CYP82C1p	0	-1.2848	-1.06569	-1.06471		-1.15314	1.05859	2.10416
VIT_03s0063g01560	12C	CYP82C1p	0	-1.30043	1.01004	-1.06434		1.11755	1.05533	2.22336
VIT_03s0063g01590	12C	CYP82C4	vv10902Monoterpenoid_biosynthesis	-1.21263	-1.02818	1.06657		1.07	1.12668	2.20993
VIT_15s0046g02380	12C	CYP86A8	0	1.14054	2.1524	1.3512		1.06727	1.05636	-1.36034
VIT_01s0011g03870	12C	Delta7 sterol C-5 desaturase	vv10902Monoterpenoid_biosynthesis	1.2703	-1.22256	1.12536		-1.0042	1.39259	2.94714
VIT_12s0028g02430	6C	Desacetoxyvindoline 4-hydroxylase	vv10902Monoterpenoid_biosynthesis	-1.27702	1.39263	2.56904		1.02608	1.40519	2.60841
VIT_18s0001g09400	S	Cytochrome b5 DIF-F	0	1.59379	-2.18647	-5.75955		-1.2439	-5.21752	-4.71622
VIT_16s0039g02350	12C	Dihydroflavonol 4-reductase	vv10941Flavonoid_biosynthesis	1.07791	-1.39566	-1.57762		1.17147	-1.36857	-2.33579
VIT_03s0038g04220	12C	Dihydroflavonol-4-reductase	vv10941Flavonoid_biosynthesis	1.13308	1.17306	2.39524		-1.10418	-1.21821	1.6044
VIT_03s0038g03150	S	Dimethylaniline monooxygenase (N-oxide forming) 2	vv11000Single_reactions	-1.03367	1.14943	1.75664		1.10974	2.59438	5.21403
VIT_03s0038g03170	S	Dimethylaniline monooxygenase (N-oxide forming) 2	vv11000Single_reactions	-1.098	1.08218	1.44082		1.20069	2.55415	4.26797
VIT_04s0023g01480	S	Dimethylaniline monooxygenase, N-oxide-forming	vv11000Single_reactions	1.05196	1.37927	2.57369		-1.05391	-1.38542	2.39051
VIT_18s0001g11320	12C	Ent-kaurene oxidase	vv10904Diterpenoid_biosynthesis	-1.06964	1.14577	-1.00013		-1.23858	1.49381	2.20582
VIT_03s0038g03180	S	flavin-containing monooxygenase 1	vv11000Single_reactions	-1.11109	1.11727	1.64136		1.35221	2.83481	5.39076
VIT_08s0007g05160	6C	Flavonoid 3',5'-hydroxylase	vv10941Flavonoid_biosynthesis	1.93183	-1.24751	-5.05057		-1.30963	-3.30557	-4.00394
VIT_05s0094g01200	S	flavonoid 3'-hydroxylase cytochrome P450	vv10941Flavonoid_biosynthesis	1.04373	-1.77566	-3.86524		1.13626	-1.32857	-3.1102
VIT_00s1682g00020	12C	flavonoid 3'-hydroxylase cytochrome P450	vv10941Flavonoid_biosynthesis	1.06434	-1.32465	-1.61365		-1.07216	-1.22972	-2.29721
VIT_00s0555g00020	12C	flavonoid 3-monooxygenase	vv10941Flavonoid_biosynthesis	-1.06581	-1.0337	2.10797		1.05862	1.72286	1.56494
VIT_03s0063g01690	12C	flavonoid 3-monooxygenase	vv10941Flavonoid_biosynthesis	-1.2006	1.08044	1.0464		1.15332	1.14878	2.36562
VIT_19s0014g02070	12C	flavonol 3-O-glucosyltransferase	vv10941Flavonoid_biosynthesis	-1.10102	-1.19266	1.00347		1.40789	-1.17889	-2.32497
VIT_04s0023g03370	6C	Flavonone- 3-hydroxylase	vv10941Flavonoid_biosynthesis	1.28842	-1.2016	-2.29904		-1.13233	-2.06932	-2.04651
VIT_02s0025g04880	12C	Geraniol 10-hydroxylase	vv10902Monoterpenoid_biosynthesis	1.16852	1.02155	-1.6685		-1.1688	-1.08888	-2.51173
VIT_18s0001g04480	12C	Germacrene-D synthase	vv10900Terpenoid_biosynthesis	-1.08407	-1.08334	-1.28588		1.86879	-2.24043	1.5544
VIT_03s0038g01350	12C	Glutamine amidotransferase class-I	vv10750Vitamin_B6_metabolism	-1.35841	-1.02244	1.44638		-1.27735	-1.06508	3.42751
VIT_17s0000g02950	12C	Glutathione S-transferase 25 GSTU7	vv10480Glutathione_metabolism	1.02702	-1.22535	-1.31795		-1.1048	-1.51735	-2.80804
VIT_17s0000g02930	12C	Glutathione S-transferase 25 GSTU7	vv10480Glutathione_metabolism	1.05738	-1.20676	-1.31966		-1.12867	-1.39311	-2.55915
VIT_04s0079g00690	12C	Glutathione S-transferase 26 GSTF12	vv10480Glutathione_metabolism	-1.33221	1.08924	2.08686		1.26797	-1.13284	1.06975
VIT_00s0153g00050	S	Glutathione S-transferase 8 GSTU8	vv10480Glutathione_metabolism	1.01107	1.18446	-1.57349		-1.35352	1.06939	-2.62991
VIT_05s0051g00180	12C	Glutathione S-transferase 8 GSTU8	vv10480Glutathione_metabolism	1.13364	1.09322	2.73028		-1.08619	-1.09756	1.44594
VIT_17s0000g06130	12C	Glutathione S-transferase 9 GSTU9	vv10480Glutathione_metabolism	1.45332	-1.04487	-2.49118		1.24256	-1.01845	1.46364
VIT_00s2652g00010	12C	Glutathione S-transferase GSTU8	vv10480Glutathione_metabolism	1.18149	1.02462	2.25615		-1.034	-1.02782	1.41319
VIT_04s0008g05890	12C	Hydroxycinnamoyl-CoA:shikimate hydroxycinnamoyltransferase	vv10940Phenylpropanoid_biosynthesis	1.02835	1.26771	2.32101		1.10144	1.08543	1.29691
VIT_10s0003g00470	6C	Isoflavone methyltransferase/ Orcinol O-methyltransferase 1 oomt1	vv10943Isoflavonoid_biosynthesis	-1.03668	5.19222	10.7996		-1.11626	6.42583	15.7245
VIT_07s0031g03070	12C	Isoflavone reductase	vv10943Isoflavonoid_biosynthesis	2.71534	1.66623	-1.90369		-1.00204	-1.05996	-1.56986
VIT_02s0025g04720	6C	Leucoanthocyanidin dioxgenase	vv10941Flavonoid_biosynthesis	1.41132	-1.50273	-4.33778		-1.04477	-3.3683	-3.22138
VIT_13s0067g00370	12C	Pinene synthase	vv10902Monoterpenoid_biosynthesis	-1.26596	1.01223	-1.11111		-1.56722	-2.511	-1.21769
VIT_00s0724g00010	12C	Pinene synthase	vv10902Monoterpenoid_biosynthesis	-1.3506	1.29742	-1.20347		-1.23898	-2.36274	-1.07427
VIT_13s0067g00090	12C	Pinene synthase	vv10902Monoterpenoid_biosynthesis	-1.43595	1.20681	-1.06518		-1.36077	-2.16288	-1.18627
VIT_13s0067g00290	12C	Pinene synthase	vv10902Monoterpenoid_biosynthesis	-1.53728	1.19564	-1.36242		-1.24664	-2.38614	1.16473
VIT_12s0134g00630	12C	Quercetin 3-O-glucoside-6''-O-malonyltransferase	vv10941Flavonoid_biosynthesis	-1.2152	1.16761	-1.7339		-1.32952	1.50246	4.49098
VIT_02s0025g02920	6C	Quercetin 3-O-methyltransferase 1	vv10941Flavonoid_biosynthesis	-1.11863	1.74223	3.29339		-2.14879	1.2573	2.79863
VIT_19s0015g02950	12C	Secologanin synthase CYP72A1	vv10902Monoterpenoid_biosynthesis	1.2515	1.17844	-2.43456		1.09062	-1.25917	-1.5933
VIT_03s0063g01720	12C	S-N-methylcoclaurine 3'-hydroxylase	vv10950Alkaloid_biosynthesis_I	-1.36029	1.05153	1.03591		-1.00897	1.18247	2.56785
VIT_08s0007g05360	S	Strictosidine synthase	vv10900Terpenoid_biosynthesis vv10902Monoterpenoid_biosynthesis	-1.26505	1.10316	3.99322		-1.02166	2.91525	5.91752
VIT_11s0016g00870	12C	Strictosidine synthase (YLS2)	vv10900Terpenoid_biosynthesis vv10902Monoterpenoid_biosynthesis	-1.14001	1.24063	-1.73339		-1.19962	-1.22226	-2.8055
VIT_18s0041g00740	12C	UDP-glucose: anthocyanidin 5,3-O-glucosyltransferase	vv10942Anthocyanin_biosynthesis	1.58186	2.18993	-1.21322		1.05413	1.02409	-2.5402
VIT_18s0041g00710	12C	UDP-glucose: anthocyanidin 5,3-O-glucosyltransferase	vv10942Anthocyanin_biosynthesis	-1.01625	1.03971	-1.10159		-1.15777	-1.07182	-2.12217
VIT_06s0004g06380	12C	UDP-glucose: anthocyanidin 5,3-O-glucosyltransferase	vv10942Anthocyanin_biosynthesis	-1.06314	-1.20547	-1.64522		-1.02664	1.00709	-2.34313
VIT_05s0062g00570	12C	UDP-glucose:flavonoid 7-O-glucosyltransferase	vv10941Flavonoid_biosynthesis	-1.01692	-1.00222	-3.44889		1.20453	1.16612	1.62248
VIT_05s0062g00430	12C	UDP-glucose:flavonoid 7-O-glucosyltransferase	vv10941Flavonoid_biosynthesis	-1.32758	1.11979	-4.095		1.10076	-1.10316	1.00091
VIT_00s0218g00170	S	UDP-rhamnose/rhamnosyltransferase	vv10942Anthocyanin_biosynthesis	1.15004	1.09433	-1.88853		-1.15156	-1.36977	-2.25835
VIT_00s0218g00150	12C	UDP-rhamnose/rhamnosyltransferase	vv10942Anthocyanin_biosynthesis	1.15702	-1.03254	-1.79476		-1.12553	-1.20352	-2.12
VIT_02s0025g00240	6C	VvBCH1_β-carotene hydroxylase (BCH1)	vv10906Carotenoid_biosynthesis	1.51428	1.60165	6.30648		-1.58646	-1.20352	5.84335
VIT_18s0001g05230	12C	VvTPS13_Valencene synthase	vv10900Terpenoid_biosynthesis	-1.10044	-1.11389	-1.1229		2.0598	-1.05714	-1.37358
VIT_12s0134g00140	12C	VvTPS52_Myrcene synthase	vv10900Terpenoid_biosynthesis	1.17916	1.12767	-2.37299		-1.58256	-1.31863	-1.70008
VIT_00s0266g00070	12C	VvTPS54_Linalool synthase	vv10900Terpenoid_biosynthesis	1.22849	1.1642	-2.09699		1.18766	1.14341	1.39945
VIT_07s0151g01070	12C	VvTPS68_Ent-copalyl diphosphate synthase	vv10904Diterpenoid_biosynthesis	-2.11314	1.5141	2.08006		2.82472	2.03681	1.02789
VIT_12s0028g03480	12C	Wax synthase	vv11000Single_reactions	1.38693	1.09507	-1.8465		-1.15515	1.04409	-3.77476
VIT_00s0595g00010	12C	ARK3 (Arabidopsis Receptor Kinase 3)	0	1.03519	1.09809	-1.71508		-1.11941	-1.07713	-3.52291
VIT_00s0374g00030	12C	ARK3 (Arabidopsis Receptor Kinase 3)	0	1.04583	1.26628	-1.09343		1.13804	-1.00743	-2.09012
VIT_19s0014g04190	12C	ARK3 (Arabidopsis Receptor Kinase 3)	0	1.55076	1.61468	-1.10096		-1.01493	-1.11971	-3.34673
VIT_00s0266g00090	12C	ARK3 (Arabidopsis Receptor Kinase 3)	0	1.15173	-1.12479	-1.73483		-1.21954	-1.39675	-4.49418
VIT_03s0038g03660	12C	Armadillo/beta-catenin repeat protein / U-box domain-containing	0	-1.02624	1.06889	-1.441		-1.03134	1.42046	3.23761
VIT_13s0019g01490	12C	C2 domain-containing protein	0	1.22447	-1.15046	1.07012		-1.31433	-1.81618	-2.02352
VIT_08s0056g00290	12C	Calcium-binding protein CML	vv34626Plant-pathogen_interaction	1.14948	-1.24517	-1.57078		-1.06474	1.01044	-2.09376
VIT_17s0053g00710	12C	Calcium-dependent protein kinase	0	1.1133	-1.07535	1.10084		-1.15943	-1.82608	-2.31158
VIT_19s0090g00410	S	Calcium-dependent protein kinase 9 CPK9	vv34626Plant-pathogen_interaction	-1.33733	1.49841	1.92858		1.18596	2.59827	4.08446
VIT_15s0021g01150	S	Calcium-dependent protein kinase-related	0	1.17971	1.19772	2.09073		-1.1563	1.19216	2.56049
VIT_00s0684g00020	12C	Calmodulin binding IQD20 (IQ-domain 20)	0	-1.30442	3.64955	2.96174		-1.05246	-1.03213	4.15257
VIT_17s0000g03380	S	Calmodulin binding protein	vv34020Calcium_signaling_pathway vv34626Plant-pathogen_interaction	1.211	-1.2496	-1.57516		-1.18426	-1.15678	-4.58479
VIT_08s0007g03630	12C	Calmodulin binding protein	0	-1.08486	-1.03123	1.599		-1.05864	1.49235	2.41095
VIT_11s0016g05740	12C	Calmodulin-5 (CAM5)	vv34626Plant-pathogen_interaction	-1.00246	-1.26061	-1.58511		-1.05148	-1.10767	-2.23647
VIT_14s0060g01470	12C	Calmodulin-binding protein	vv34020Calcium_signaling_pathway vv34626Plant-pathogen_interaction	1.09604	-1.25969	-1.50648		1.05143	1.03744	-2.11075
VIT_09s0002g04560	12C	Calmodulin-binding protein	0	1.31877	-1.31421	-1.55516		-1.03118	-1.14005	-3.18706
VIT_16s0100g00620	12C	Calmodulin-binding region IQD24	0	-1.16094	-1.04098	-1.03856		1.04868	-1.06991	-2.01807
VIT_08s0058g01090	12C	CBL-interacting protein kinase 14 (CIPK14)	0	-1.12014	1.20638	1.09401		1.11862	1.2954	2.04374
VIT_04s0008g00330	12C	Clavata1 receptor kinase (CLV1)	0	1.27382	-1.26104	-1.33447		1.14623	1.07265	-2.17752
VIT_04s0008g00390	12C	Clavata1 receptor kinase (CLV1)	0	2.45359	-1.4921	-1.15452		1.20051	1.04381	-3.66253
VIT_17s0000g04390	12C	Cold-induced wall associated kinase	0	1.1223	-1.01369	1.01782		-1.01366	-1.40779	-2.98186
VIT_01s0127g00190	12C	Cysteine-rich receptor-like protein kinase 2	0	1.18949	1.05147	1.2561		1.10207	2.07183	-2.06381
VIT_10s0003g02930	12C	FLS2 (flagellin-sensitive 2)	0	-1.03685	-1.38683	-1.55042		-1.61085	-1.02672	-2.8411
VIT_10s0003g02920	S	FLS2 (flagellin-sensitive 2)	0	1.1304	-1.23006	-2.53399		-1.55482	-1.40892	-5.22314
VIT_10s0003g02910	S	FLS2 (flagellin-sensitive 2)	0	-1.04023	-1.65716	-4.33058		-1.46765	-2.15655	-12.9618
VIT_01s0010g01840	12C	GEM-like protein 5	0	1.11841	1.49086	1.77478		-1.0309	1.17631	2.15762
VIT_05s0094g00980	S	Kinase interacting	0	1.00016	-1.09572	-2.8369		1.31078	-1.00313	-1.71444
VIT_14s0036g00820	S	Kinase interacting	0	-1.03452	-1.04283	-3.09918		1.49504	1.00099	-1.59792
VIT_19s0014g03980	12C	Kinase interacting family protein	0	-1.1221	-1.17875	-3.21672		1.54704	1.16477	-2.51644
VIT_18s0041g01170	12C	Lectin protein kinase	0	-1.19991	1.25906	-3.04155		1.21604	1.26349	1.83748
VIT_08s0007g06560	12C	Lectin protein kinase	0	1.11976	1.21707	-1.22814		1.23862	1.36769	-2.88681
VIT_18s0041g01140	12C	Lectin protein kinase	0	-1.02026	1.15729	-2.12478		1.33062	1.33443	1.33533
VIT_18s0041g01160	12C	Lectin protein kinase	0	-1.19349	1.32072	-3.92439		1.33513	1.29959	1.55219
VIT_19s0015g00620	6C	Lectin protein kinase	0	1.47911	-1.49091	-4.25506		-1.54609	-3.20002	-3.59483
VIT_00s0214g00160	12C	Lectin, phloem-specific	0	-2.26237	1.01077	1.12242		1.05118	-1.02805	1.05712
VIT_07s0005g04050	12C	Leucine Rich Repeat receptor-like kinase	0	1.25869	1.27811	2.06928		-1.15149	1.1888	-1.25033
VIT_11s0037g00680	12C	Leucine Rich Repeat receptor-like kinase	0	1.13143	-1.23759	-1.40733		-1.00667	-1.04712	-2.60916
VIT_12s0034g02600	6C	Leucine Rich Repeat receptor-like kinase	0	-1.00743	-1.21069	-2.59059		1.20739	1.20253	-2.05556
VIT_12s0057g00820	12C	Leucine-rich repeat	0	1.22341	-1.03379	-1.01845		1.0554	1.0619	-2.66354
VIT_09s0002g07610	6C	Leucine-rich repeat family	0	1.23584	-1.12136	-2.25874		1.19116	-1.32621	-3.4422
VIT_10s0003g05030	S	Leucine-rich repeat family protein	0	-1.09715	-1.13895	1.92551		-1.07295	1.39416	2.87138
VIT_04s0008g00320	12C	Leucine-rich repeat family protein	0	1.39992	-1.36954	-1.95454		1.19666	1.06844	-4.0147
VIT_12s0055g00610	12C	Leucine-rich repeat family protein	0	-1.05446	1.13509	-1.0617		-1.10791	-1.47025	-2.44537
VIT_09s0002g07720	6C	Leucine-rich repeat family protein	0	1.26817	1.03916	-2.15161		1.2714	-1.18668	-2.7987
VIT_11s0016g02900	S	Leucine-rich repeat family protein / extensin	vv40006Cell_wall	1.2973	-1.61277	-1.37849		-1.32898	-2.12623	-3.53476
VIT_19s0014g00700	12C	Leucine-rich repeat protein kinase	0	-1.03897	-1.09554	-2.17845		2.07567	-1.03727	-3.08883
VIT_18s0072g00990	12C	Leucine-rich repeat protein kinase	0	1.09711	-1.11811	-1.3754		-1.07672	-1.11897	-2.85291
VIT_18s0072g00980	12C	Leucine-rich repeat protein kinase	0	1.0926	-1.2953	-1.30269		1.08361	1.10391	-3.59529
VIT_12s0055g00680	12C	Leucine-rich repeat protein kinase	0	-1.1858	-1.25244	-1.34306		1.25679	-1.52029	-5.84111
VIT_09s0002g07570	S	Leucine-rich repeat protein kinase	0	1.4543	-1.09096	-1.64256		1.14507	-1.07337	-3.78424
VIT_14s0066g02680	12C	Leucine-rich repeat protein kinase	0	1.54173	-1.3549	-1.05613		1.26357	1.02775	-2.44878
VIT_12s0055g00660	12C	Leucine-rich repeat protein kinase	0	-1.04143	-1.03365	-1.25583		1.06229	-1.26086	-3.55404
VIT_09s0002g07830	6C	Leucine-rich repeat protein kinase	0	1.43952	1.0158	-1.63042		1.16405	-1.06976	-2.75668
VIT_09s0002g02900	6C	Leucine-rich repeat protein kinase	0	1.0114	-1.12916	-1.05878		-1.33431	-1.20702	-4.15142
VIT_17s0000g09710	12C	Leucine-rich repeat transmembrane protein kinase	0	1.09902	1.04591	-1.3616		1.04066	1.07627	-2.34156
VIT_07s0031g00120	12C	Leucine-rich repeat transmembrane protein kinase	0	1.17458	-1.46813	-1.51162		-1.08424	-1.83106	-2.09146
VIT_09s0002g03100	12C	Light repressible receptor protein kinase	0	1.25141	1.03182	-1.05904		-1.03504	1.05356	-2.68938
VIT_07s0031g00530	S	MAPKKK21	0	1.08911	-1.56846	-4.80736		-1.41692	-2.46009	-5.06508
VIT_15s0021g00970	6C	NAK-type protein kinase	0	-1.51437	2.91326	4.85979		-1.66515	3.32819	3.13361
VIT_10s0003g01490	S	NIK3 (NSP- interacting kinase 3)	0	1.05616	-1.52944	-1.9143		-1.23634	-1.17759	-2.51116
VIT_08s0058g01210	S	Non-specific lipid transfer protein LTP1	0	1.15189	-1.28107	5.17179		1.19492	1.16328	6.54119
VIT_00s0194g00080	12C	Phototropic-responsive NPH3	0	1.0467	-1.36256	-1.671		-1.15541	-1.39287	-2.03591
VIT_01s0010g01390	12C	Phototropic-responsive NPH3	0	-1.10144	-1.22584	-1.6586		-1.38733	1.21741	2.84684
VIT_07s0005g06300	12C	Phototropic-responsive NPH3	0	-1.50198	1.12415	-1.42901		-1.13874	-1.19616	-2.28593
VIT_12s0134g00010	12C	Phototropic-responsive NPH3 protein	0	-1.00199	-1.06586	-1.39021		1.12483	-1.58246	-2.03336
VIT_03s0038g02400	S	Protein kinase	0	-1.03655	-1.57564	-2.18693		1.00053	-1.4147	-2.07978
VIT_10s0042g00980	12C	Protein kinase	0	1.677	-1.03097	-1.95594		-1.58013	-3.17367	-3.9967
VIT_17s0000g01460	S	Protein kinase AKIN gamma	0	-3.50059	3.28407	4.76759		1.02897	6.36433	8.66109
VIT_12s0035g01180	S	Protein kinase CRK1 protein	0	1.09793	-1.10948	-1.90011		-1.15183	-1.7087	-2.20256
VIT_18s0166g00040	12C	Protein kinase Xa21	0	-1.6188	1.42734	-2.60536		1.30357	-1.24511	2.22135
VIT_18s0166g00010	6C	Protein kinase Xa21	vv34626Plant-pathogen_interaction	1.10395	-1.18778	-1.94239		-1.06035	-1.62179	-6.96412
VIT_04s0008g07090	12C	Protein Phosphatase 2A subunit A2 PP2AA2	vv23015mRNA_surveillance_pathway vv34020Calcium_signaling_pathway	1.37708	1.01375	-4.75461		1.27572	1.16513	1.53521
VIT_05s0049g01290	12C	Protein phosphatase 2C	0	1.00916	-1.32555	1.15411		1.06333	-1.16904	-2.38235
VIT_18s0001g09390	12C	Protein phosphatase 2C	0	1.13104	-1.01713	-1.28168		-1.12522	-1.18478	-2.46943
VIT_03s0091g00470	12C	Protein phosphatase 2C	0	1.05949	-1.18513	-1.48261		-1.24853	-1.17391	-2.83281
VIT_16s0050g02680	6C	Protein phosphatase 2C	0	1.59467	1.25409	2.32162		1.34205	1.46783	7.36173
VIT_14s0060g00450	12C	Protein-serine/threonine kinase haspin-related	0	1.04919	-1.35308	-1.36822		-1.03049	-1.71928	-2.32111
VIT_11s0118g00790	6C	Pto-like serine/threonine kinase	0	1.08637	1.55308	2.73022		-1.02785	1.18127	2.2875
VIT_13s0019g05190	6C	RAB GTPase RAB_ALPHA	0	-1.38416	2.43415	2.12632		-1.86048	3.68491	4.55437
VIT_02s0025g04060	S	Rab/Ypt GTPase Ara4-interacting protein	0	-1.24226	2.03324	2.32753		-1.26529	-1.37542	2.17322
VIT_11s0149g00290	S	Receptor kinase CHRK1	0	1.21317	-1.21817	-1.74875		-1.1745	-1.86246	-4.25333
VIT_00s2542g00010	S	Receptor kinase CHRK1	0	1.19291	-1.13399	-2.37214		1.09925	-1.66054	-7.51306
VIT_00s2770g00010	12C	Receptor kinase CHRK1	0	1.25728	-1.13846	-1.81389		-1.37582	-2.0088	-3.52014
VIT_00s0294g00080	12C	Receptor kinase homolog LRK10	0	1.06061	-1.03789	-1.12166		-1.07351	1.20965	-2.13636
VIT_00s0485g00010	12C	Receptor kinase homolog LRK14	0	1.27192	1.18902	1.10055		-1.00728	1.02699	-2.0895
VIT_16s0148g00350	12C	Receptor kinase LRK10	0	1.12092	-1.30391	1.50088		-1.36631	1.1622	-2.12887
VIT_12s0028g01870	12C	Receptor kinase TRKa	0	1.26817	-1.03419	-3.11143		1.22447	-1.54145	-1.99633
VIT_10s0003g04860	12C	Receptor kinase TRKa	0	1.59124	1.03808	-1.42468		1.01165	-1.24365	-2.10979
VIT_12s0028g01920	12C	Receptor kinase TRKe	0	1.29001	-1.10547	-4.42475		1.62608	-1.40012	-2.37113
VIT_12s0028g01850	12C	Receptor kinase TRKe	0	1.43595	-1.18855	-2.81199		1.18515	-2.17572	-1.78856
VIT_18s0001g09550	12C	Receptor kinase TRKe	0	1.20146	1.11507	-1.5502		-1.09222	-1.26857	-3.54632
VIT_16s0013g01730	S	Receptor Like Protein 35	0	1.20425	-1.07583	-1.4845		1.19024	-1.18178	-4.1556
VIT_11s0118g00040	12C	Receptor Like Protein 9	0	1.24554	1.05588	1.12789		-1.06314	-1.63173	-2.39053
VIT_12s0134g00290	12C	Receptor ser/thr protein kinase	0	-1.00742	-1.24133	1.07096		1.05703	-1.07626	-2.17316
VIT_06s0004g06430	6C	Receptor ser/thr protein kinase	0	-1.18238	-1.23191	-1.50621		-1.07382	-1.16124	-2.92362
VIT_01s0011g04290	12C	Receptor serine/threonine kinase PR5K	0	-1.05759	1.19786	1.81535		-1.07574	-1.0916	2.06581
VIT_16s0039g01310	12C	Receptor serine/threonine kinase PR5K	0	1.02942	-1.11647	-1.89596		1.04938	-1.17512	-3.62965
VIT_16s0098g00400	12C	Receptor serine/threonine kinase PR5K-l	0	-1.31394	-1.09781	1.33796		-1.19209	1.05378	-2.26547
VIT_01s0011g03990	12C	Receptor serine/threonine kinase PR5K-l	0	1.21472	1.08656	1.54998		1.07249	1.47784	2.08186
VIT_01s0011g04280	12C	Receptor-like kinase ARK1AS	0	1.31896	1.04646	-2.15332		1.14236	1.14765	-1.05929
VIT_05s0049g01860	12C	Receptor-like protein kinase	0	1.02417	-1.37824	1.47994		1.37273	1.24293	2.19079
VIT_17s0000g07520	12C	Ribosomal-protein S6 kinase p70	vv34150mTOR_signaling_pathway	1.11102	1.56873	1.83985		-1.10126	1.4576	2.01618
VIT_00s0173g00250	12C	RKF1 (receptor-like kinase in flowers 1)	0	-1.23219	1.21887	-2.12825		1.63926	1.13421	-1.12682
VIT_00s0173g00130	12C	RKF1 (receptor-like kinase in flowers 1)	0	-1.38164	1.09258	-2.11186		1.59009	1.0688	-1.37047
VIT_12s0028g01350	12C	RKF1 (receptor-like kinase in flowers 1)	0	-1.25389	-1.06169	-1.44443		-1.05285	1.04956	-2.02511
VIT_10s0003g01980	12C	RKF1 (receptor-like kinase in flowers 1)	0	-1.08356	-1.07623	-1.20206		1.02218	-1.10414	-2.36562
VIT_00s0270g00130	12C	RKF2 (receptor-like serine/threonine kinase 2)	0	1.3383	-1.10332	-1.46923		-1.19963	-1.46298	-2.80195
VIT_14s0068g00970	12C	RPK1 (receptor-like protein kinase 1)	0	1.20991	-1.41486	-2.21024		-1.04842	-2.2386	-5.05913
VIT_14s0006g01420	S	Ser/Thr receptor kinase	0	-1.02939	-2.05347	-3.21479		1.36235	-1.69145	-2.70581
VIT_00s0347g00050	12C	Ser/Thr receptor-like kinase1	0	1.14447	1.00039	-1.42091		-1.59288	-1.48393	-5.19791
VIT_00s0294g00090	12C	Ser/Thr receptor-like kinase1	0	-1.04642	-1.21339	-1.18898		-1.09191	-1.08329	-2.20129
VIT_16s0098g00420	12C	Ser/Thr receptor-like kinase1	0	1.23808	-1.03921	-2.0833		-1.03412	-1.22799	-2.18944
VIT_11s0065g00680	12C	Serine/threonine kinase 38	0	-1.2252	1.29025	-2.47343		1.23956	1.07696	1.68376
VIT_01s0026g00180	S	Serine/threonine kinase protein	0	1.05292	-1.13001	-2.54879		-1.0307	-1.24708	-2.19921
VIT_09s0054g00050	12C	Serine/threonine-protein kinase	0	1.33866	-1.0156	-1.34324		1.25684	-1.01544	-2.41084
VIT_12s0028g03360	12C	Serine/threonine-protein kinase bub1,checkpoint-associated	vv44110Cell_cycle	-1.13224	-1.17215	-1.32878		-1.16162	-3.44573	-1.73287
VIT_09s0002g08540	S	Serine-rich protein	0	-1.07443	1.87416	2.03312		-1.02377	1.41061	2.10116
VIT_12s0057g00810	12C	Serine-threonine protein kinase	0	1.47202	-1.15338	-1.15529		-1.04524	1.00511	-4.36294
VIT_12s0055g00590	12C	SHR5-receptor-like kinase	0	-1.06118	1.03372	-1.02287		-1.19256	-1.42658	-3.05844
VIT_12s0055g00600	12C	SHR5-receptor-like kinase	0	-1.07532	1.10793	1.06294		-1.19863	-1.29614	-2.44026
VIT_00s0347g00060	12C	S-locus lectin protein kinase	0	-1.06023	1.03378	-2.37889		-1.05205	-1.38374	-3.1828
VIT_00s2847g00010	12C	S-locus lectin protein kinase	0	1.02369	1.06911	-2.42485		-1.09596	-1.24117	-5.037
VIT_00s0743g00010	12C	S-locus lectin protein kinase	0	1.05094	-1.06311	-2.15426		-1.12151	-1.4403	-3.08558
VIT_00s2776g00010	12C	S-locus lectin protein kinase	0	1.02552	1.12802	-2.21394		-1.16868	-1.3781	-5.11576
VIT_00s0347g00120	12C	S-locus lectin protein kinase	0	-1.00882	1.09966	-1.81012		-1.24473	-1.20266	-3.14641
VIT_00s0347g00110	12C	S-locus lectin protein kinase	0	1.0357	1.00408	-1.65057		1.00038	-1.27717	-2.43466
VIT_00s0347g00070	12C	S-locus lectin protein kinase	0	1.2826	1.06417	-1.63621		-1.1821	-1.23961	-3.3362
VIT_00s0374g00040	12C	S-locus lectin protein kinase	0	-1.08841	1.44733	-1.16286		1.03	-1.03276	-2.07064
VIT_00s0374g00020	12C	S-locus lectin protein kinase	0	1.24357	1.13079	1.15119		-1.23394	-1.18042	-2.32653
VIT_00s0743g00020	12C	S-locus lectin protein kinase	0	1.16631	-1.01316	-1.79229		-1.24655	-1.31633	-3.9182
VIT_12s0134g00450	12C	S-locus lectin protein kinase	0	-1.03143	-1.18311	-1.33284		1.10014	-1.18368	-2.06027
VIT_00s0762g00020	6C	S-locus lectin protein kinase	0	1.03758	1.07219	-2.84089		1.05853	-1.88516	-3.64545
VIT_00s0271g00020	12C	S-locus protein kinase	0	1.2006	-1.25722	1.23669		-1.27995	1.12531	-2.90251
VIT_16s0050g01390	6C	SRC2/SRC2 (soybean gene regulated BY cold-2)	0	2.03258	-1.63493	-1.12404		1.11223	-1.20103	-3.62602
VIT_05s0020g03240	S	S-receptor kinase	0	1.09693	-1.57544	-1.38116		1.02534	1.54521	-3.60744
VIT_18s0166g00230	12C	S-receptor kinase	0	1.17708	-1.01933	1.0584		1.29268	1.13991	-3.41227
VIT_05s0020g03220	12C	S-receptor kinase	0	1.24333	-1.55757	-1.01854		-1.06094	1.30731	-2.14904
VIT_04s0044g00650	12C	S-receptor kinase	0	1.30305	1.12122	1.34388		1.00061	-1.14183	-4.08495
VIT_12s0028g01650	12C	S-receptor kinase	0	-1.03861	1.27094	-1.23717		1.2652	2.09062	-1.02177
VIT_04s0044g00680	12C	S-receptor kinase	0	1.22153	1.16848	1.04802		-1.1031	-1.0305	-4.57955
VIT_05s0020g03270	12C	S-receptor kinase	0	1.29894	-1.14628	-1.56122		1.21525	1.21086	-3.10549
VIT_08s0007g01190	12C	S-receptor kinase	0	-1.33856	1.01248	1.09831		1.24984	1.71108	2.26713
VIT_00s0398g00020	12C	S-receptor kinase KIK1 precursor	0	1.7747	1.10189	1.1819		-1.10858	-1.96484	-2.99964
VIT_08s0007g06250	S	Strubbelig receptor family 2	0	-1.22232	1.66297	3.39705		-1.31729	2.13201	4.23341
VIT_12s0059g01920	12C	Strubbelig-receptor family 3	0	-1.11613	1.07424	1.5351		1.12777	1.15439	2.28726
VIT_17s0000g04420	12C	Wall-associated kinase 2 (WAK2)	0	1.07599	1.04269	-1.08865		-1.05055	-1.07008	-3.48047
VIT_18s0041g00010	S	Wall-associated receptor kinase 2	0	1.2528	-1.24421	-1.19189		-1.12545	-2.81855	-9.21107
VIT_18s0041g00020	12C	Wall-associated receptor kinase 2	0	1.40791	1.16255	1.27078		1.17132	-1.08299	-2.59534
VIT_18s0001g01320	S	Wall-associated receptor kinase 5	0	1.29046	-1.01395	-1.64653		-1.07927	-1.46043	-4.02612
VIT_18s0001g01310	12C	Wall-associated receptor kinase 5	0	1.11146	-1.03209	-1.19535		1.04758	-1.48254	-2.97857
VIT_18s0001g01300	12C	Wall-associated receptor kinase 5	0	1.22027	-1.27692	1.42487		-1.20868	-2.70584	-4.45138
VIT_18s0041g00030	12C	Wall-associated receptor kinase 5	0	1.29059	1.33568	-1.01542		1.04205	-1.00856	-3.50026
VIT_18s0001g11390	S	Aberrant testa shape	vv60029G2-like	1.28313	-1.49757	-1.82458		-1.04204	-1.17983	-2.51074
VIT_03s0038g04760	12C	Basic helix-loop-helix (bHLH) family	vv60011BHLH	-1.27214	1.15634	1.45265		1.08955	1.60495	2.10742
VIT_15s0048g02820	12C	Basic helix-loop-helix (bHLH) family	vv60011BHLH	-1.22273	-1.79136	-1.13375		1.49434	1.33199	3.01463
VIT_09s0002g02700	12C	Basic helix-loop-helix (bHLH) family	vv60011BHLH	-1.49659	1.43155	1.74176		1.19564	1.60086	2.69897
VIT_14s0060g01010	12C	Basic helix-loop-helix (bHLH) family	vv60011BHLH	-1.01778	1.36295	1.68131		-1.01969	1.04546	2.05628
VIT_08s0007g05740	12C	BLADE-ON-PETIOLE2	vv60093TRAF	1.22567	-1.1633	2.00346		-1.19829	1.24724	-1.04131
VIT_08s0040g01800	12C	BTB/POZ; NPH3	0	-1.28666	-1.19817	-1.44973		1.09089	-1.88556	-3.34225
VIT_00s0541g00020	12C	BZIP transcription factor BZIP6	vv60012BZIP	-1.31225	1.56462	3.65839		-1.1165	1.71835	5.89764
VIT_16s0098g00360	S	CCT motif constans-like	vv60070Orphans_CCT	1.1757	-1.12087	-4.20195		-1.61789	-1.9775	-2.91858
VIT_03s0038g02130	12C	Cold shock protein-1	vv60023CSD	1.54772	1.08421	-2.36153		-1.45536	-1.1667	1.46713
VIT_17s0000g10420	12C	DNA-binding protein GT-1-related	vv60062Trihelix	-1.05884	-1.26755	2.037		-1.09345	1.05934	1.11606
VIT_00s0652g00010	12C	Dof zinc finger protein DOF1.4	vv60015C2C2-DOF	-1.05485	1.14917	1.5255		-1.09271	1.06327	2.54239
VIT_18s0001g06550	12C	far-red impaired responsive family protein	vv60071Orphans_far-red	1.35114	1.00933	-1.059		1.05815	1.17145	2.40132
VIT_16s0100g00720	12C	Heat shock transcription factor B2A	vv60037HSF	-1.18155	2.08821	1.47622		-1.02068	-2.09739	1.5001
VIT_08s0007g06670	12C	Homeobox-leucine zipper protein 14	vv60034HB	1.38096	1.03485	2.20014		-1.19275	1.105	-1.35166
VIT_02s0025g02590	S	Homeobox-leucine zipper protein ATHB-12	vv60034HB	-1.12803	1.27781	2.12766		1.2406	1.37185	6.02794
VIT_17s0000g00330	12C	Inducer of CBF expression 1 ICE1	vv60011BHLH	1.15046	1.26893	2.19118		-1.13078	1.20392	1.76459
VIT_08s0007g04200	6C	Late meristem identity1 HB51/LMI1	vv60034HB	-1.21452	1.9929	3.39705		-1.46698	-1.1155	3.95538
VIT_17s0000g05490	12C	Lateral organ boundaries domain family protein (LBD27)	vv60007AS2	1.26619	-1.13051	2.58259		-1.11449	-1.23831	1.26947
VIT_15s0021g02220	12C	MADS-box agamous-like 80	vv60042MADS	-1.15924	-1.25791	-2.13591		1.87644	1.18199	1.79608
VIT_10s0116g00500	12C	Myb caprice CPC	vv60045MYBrelated	1.14463	-1.33349	-1.32648		-1.21437	-1.86619	-2.22272
VIT_10s0116g01760	6C	Myb caprice CPC	vv60045MYBrelated	-1.13881	1.10085	2.64858		-1.15936	-1.1191	1.75704
VIT_19s0015g01280	6C	Myb domain protein 103	vv60044MYB	1.11884	-1.32831	-3.37963		-1.03609	-2.57914	-3.74991
VIT_01s0026g02600	12C	Myb domain protein 105	vv60044MYB	1.2963	1.18908	-3.675		-1.48234	-1.67837	-4.88673
VIT_02s0033g00390	12C	Myb domain protein 113	vv60044MYB	1.00795	1.47181	1.31638		-2.11926	-2.053	-1.60149
VIT_14s0006g01340	12C	Myb domain protein 113	vv60044MYB	1.40335	1.32903	3.8502		-1.72305	-1.03176	1.18451
VIT_14s0006g01290	12C	Myb domain protein 113	vv60044MYB	1.53765	1.27666	3.24269		-1.52344	-1.08596	1.10126
VIT_11s0016g01320	S	Myb domain protein 13	vv60044MYB	1.44622	-3.17072	-4.0737		1.13359	-3.72922	-2.2632
VIT_14s0006g00450	6C	Myb domain protein 20	vv60044MYB	1.14586	1.0055	5.07815		-1.09222	2.1885	4.63296
VIT_06s0009g02480	12C	Myb domain protein 65	vv60044MYB	1.02673	-1.04678	1.12904		-1.06771	-1.15072	-2.84521
VIT_13s0067g01360	6C	Myb domain protein 77	vv60044MYB	-1.03855	1.37275	3.00564		-1.00836	1.26081	2.59907
VIT_07s0104g01630	12C	Myb family	vv60045MYBrelated	1.11637	1.44595	1.78053		-1.06442	1.55688	2.18684
VIT_07s0197g00060	S	Myb family	vv60029G2-like	-1.54071	1.26517	1.79109		-1.52278	1.05293	2.76861
VIT_03s0063g01060	12C	Myb family	vv60029G2-like	-1.28576	-1.03012	1.17812		-1.01453	1.12664	2.16918
VIT_02s0033g00380	12C	Myb VvMYBA1	vv60044MYB	-1.00004	1.78572	1.52343		-2.08401	-2.21561	-1.55678
VIT_02s0033g00410	12C	Myb VvMYBA1	vv60044MYB	-1.02998	1.50361	1.31376		-2.31618	-2.10852	-1.55757
VIT_02s0033g00450	12C	Myb VvMYBA3 [Vitis vinifera]	vv60044MYB	-1.04394	1.65053	1.18505		-2.30018	-2.15285	-1.68865
VIT_01s0011g02680	12C	Myb-related protein 3R-1 (Plant c-MYB-like protein 1) MYB3R1	vv44110Cell_cycle vv60044MYB	1.17355	-2.79244	-1.87305		-1.32958	-1.0896	-3.58888
VIT_06s0004g00150	S	MYR1 (MYB-related protein 1)	vv60029G2-like	1.01294	-2.42023	-2.68275		-1.01501	-4.09811	-6.04613
VIT_08s0007g02550	6C	Ovate family protein 6 OFP6	vv60086OFP	1.06942	-1.28255	2.24421		-1.61309	1.09912	2.04964
VIT_14s0068g00330	12C	PTF1 (plastid transcription factor 1) TCP13	vv60061TCP	-1.01264	-1.03457	-1.95751		1.07355	-1.25905	-2.35378
VIT_12s0034g01400	12C	Ring-H2 finger C1A	vv60078Other_zf-C3HC4	-1.14766	-1.13873	-1.44114		1.0537	1.20374	2.25874
VIT_13s0019g01710	12C	Scarecrow transcription factor 14 (SCL14)	vv60032GRAS	-1.09883	1.36879	1.59443		1.17669	1.93572	2.05193
VIT_13s0019g01220	S	Scarecrow transcription factor 3 (SCL3)	vv60032GRAS	-1.27856	1.63642	2.12303		1.06896	2.34357	3.93994
VIT_04s0079g00670	12C	SET Domain group 40	vv60056SET_PCG	-1.09012	1.06974	1.62904		1.15475	1.35935	2.10218
VIT_03s0038g00310	S	Short internodes	vv60059SRS	-1.33653	1.42802	1.5745		1.00274	1.51271	2.57917
VIT_01s0127g00360	12C	S-ribonuclease binding protein SBP1	vv60078Other_zf-C3HC4	1.24975	1.07734	-1.08297		-1.26613	-1.77712	-2.2163
VIT_03s0091g00430	12C	SWIB complex BAF60b domain-containing protein	vv60092SWIB	-1.10482	-1.00924	2.17035		-1.17936	1.15971	1.45792
VIT_18s0117g00340	12C	TCP family transcription factor TCP14	vv60061TCP	1.02316	1.27158	2.09264		-1.15172	1.0517	1.16464
VIT_02s0025g04590	S	TCP family transcription factor TCP9	vv60061TCP	1.04213	-1.25213	-1.71711		1.02836	-1.23237	-2.34195
VIT_10s0116g00960	12C	Transcription factor jumonji (jmjC) domain-containing protein	vv60038Jumonji	1.0444	1.0434	-1.17758		1.09847	1.12494	-2.66247
VIT_04s0023g03240	12C	Transcription factor TFIIF	vv23022Basal_transcription_factors	-1.13824	1.02762	2.06843		1.06787	1.24983	1.60701
VIT_06s0061g00220	6C	Transcription initiation factor TFIIB	vv23022Basal_transcription_factors	-1.28148	1.39419	2.08929		-1.17481	1.44996	2.09154
VIT_11s0016g01300	S	TT2 (transparent testa 2)	vv44110Cell_cycle vv60044MYB	1.31826	-1.36125	-4.17703		-1.11815	-2.173	-3.0489
VIT_18s0001g12660	12C	TUBBY like protein 6 TLP6	vv60063TUB	-1.04889	-1.22071	-1.15518		1.03427	-1.00593	-2.04056
VIT_04s0008g00150	12C	VvNAC04_NAC domain-containing protein	vv60046NAC	1.22808	-1.13431	-1.06679		-1.09822	-1.12258	-2.64133
VIT_17s0000g06400	12C	VvNAC05_NAC domain-containing protein	vv60046NAC	1.44086	1.57199	1.06529		-1.90169	-1.71005	-4.23304
VIT_14s0108g01070	12C	VvNAC11_NAC domain-containing protein	vv60046NAC	1.07017	1.44281	-1.63136		-1.46469	-1.37589	-2.43002
VIT_19s0014g03290	6C	VvNAC17_NAC domain-containing protein	vv60046NAC	1.01076	1.68233	1.64928		1.10222	1.24491	2.68584
VIT_19s0014g03300	S	VvNAC18_NAC domain-containing protein	vv60046NAC	1.09868	-1.0815	-1.46501		-1.22804	-1.52331	-2.90583
VIT_01s0026g02710	S	VvNAC26_NAC domain-containing protein	vv60046NAC	-1.11064	1.61213	3.62943		-1.69063	1.01373	2.03468
VIT_12s0028g00860	12C	VvNAC36_NAC domain-containing protein	vv60046NAC	1.09812	1.34827	1.11841		-1.1463	-1.14164	-2.16122
VIT_03s0038g03410	S	VvNAC41_NAC domain-containing protein	vv60046NAC	1.02384	-1.67379	-1.65957		1.02235	-1.09069	-3.18813
VIT_15s0048g02280	S	VvNAC54_NAC domain-containing protein	vv60046NAC	1.07405	-1.20529	-2.0757		-1.00954	-1.22973	-2.36182
VIT_07s0005g03610	S	VvNAC56_NAC domain-containing protein	vv60046NAC	1.08874	1.09538	2.28439		-1.15486	-1.27319	1.89851
VIT_08s0007g07670	S	VvNAC60_NAC domain-containing protein	vv60046NAC	-1.10494	4.41621	4.60572		-1.00661	1.36805	7.62008
VIT_08s0007g02940	6C	VvNAC62_NAC domain-containing protein	vv60046NAC	1.35112	1.02295	-1.9456		1.25223	-1.3362	-2.55532
VIT_02s0025g01870	12C	VvNAC72_NAC domain-containing protein	vv40006Cell_wall	1.11681	-1.01914	-2.29446		1.10286	1.05664	1.05542
VIT_06s0080g00780	12C	VvNAC74_NAC domain-containing protein	vv60046NAC	-1.02899	-2.02351	1.22051		-1.08115	1.21426	-1.94268
VIT_08s0058g00690	6C	WRKY DNA-binding protein 33	vv34626Plant-pathogen_interaction vv60066WRKY	1.60895	-1.51239	-1.29693		1.67079	1.33294	-3.62344
VIT_08s0007g00570	12C	WRKY DNA-binding protein 49	vv60066WRKY	-1.03285	-1.24724	-2.17624		1.28508	1.10933	-1.09694
VIT_07s0031g01710	12C	WRKY DNA-binding protein 51	vv60066WRKY	1.67417	-1.8347	-1.21724		-1.06487	-1.2774	-2.07859
VIT_15s0046g01140	6C	WRKY DNA-binding protein 53	vv60066WRKY	1.26885	-1.69784	-1.55697		1.06977	-1.11738	-3.13815
VIT_18s0122g01140	12C	Wuschel-related homeobox 13	vv60034HB	-1.21123	1.0768	1.47797		-1.00553	1.3878	2.17283
VIT_14s0066g01880	12C	Zf AN1 domain-containing stress-associated protein 12 (SAP12)	vv60017C2H2	-1.09561	1.48681	1.15739		-1.18777	-2.3839	-1.43908
VIT_00s0203g00210	S	Zinc finger (B-box type)	vv60073Orphans_zf-b_box	-1.19164	1.54227	3.40157		-1.0592	1.48541	2.73178
VIT_00s0347g00030	S	Zinc finger (B-box type)	vv60073Orphans_zf-b_box	1.02441	1.31932	2.91405		-1.06092	1.41629	2.42684
VIT_19s0090g01730	12C	Zinc finger (C2H2 type) family	vv60017C2H2	-1.01307	3.17809	5.33877		-1.09765	-1.12904	20.0032
VIT_02s0154g00220	12C	Zinc finger (C2H2 type) family	vv60017C2H2	-1.10679	-1.60423	2.21318		1.15633	-1.0846	2.0055
VIT_17s0000g06820	6C	Zinc finger (C2H2 type) family	vv60017C2H2	-1.35227	1.0406	-2.08443		-1.04939	1.03217	-2.78268
VIT_01s0010g02200	S	Zinc finger (C3HC4-type ring finger)	vv60078Other_zf-C3HC4	-1.0645	1.18557	1.84125		1.15871	1.67099	2.63864
VIT_02s0025g03070	12C	Zinc finger (C3HC4-type ring finger)	vv60078Other_zf-C3HC4	-1.21716	1.1371	2.28987		1.03434	1.14484	2.06693
VIT_12s0059g01370	12C	Zinc finger (C3HC4-type ring finger)	vv60078Other_zf-C3HC4	1.13044	1.59802	2.91141		-1.51661	-1.08277	2.69253
VIT_07s0005g01360	12C	Zinc finger (C3HC4-type ring finger)	vv60078Other_zf-C3HC4	-1.08821	1.40726	2.0024		-1.06503	1.62255	1.70844
VIT_06s0004g08080	12C	Zinc finger (C3HC4-type ring finger)	vv60078Other_zf-C3HC4	1.07633	-1.30078	-1.21538		-1.0354	-1.06005	-2.15713
VIT_07s0104g01370	12C	Zinc finger (C3HC4-type ring finger)	vv60078Other_zf-C3HC4	1.15113	1.11886	2.23434		-1.07453	1.03285	1.35832
VIT_11s0065g01210	12C	Zinc finger (C3HC4-type ring finger)	vv60078Other_zf-C3HC4	-1.06266	1.1764	2.24848		1.18607	1.06971	1.10734
VIT_12s0034g01390	12C	Zinc finger (C3HC4-type ring finger)	vv60078Other_zf-C3HC4	-1.31281	-1.16739	-1.54133		1.21997	1.4532	2.20672
VIT_01s0026g00300	12C	Zinc finger (C3HC4-type ring finger)	vv60078Other_zf-C3HC4	-1.68312	1.2798	-2.43902		-1.06208	-1.72027	-1.57023
VIT_19s0015g01000	6C	Zinc finger (C3HC4-type ring finger)	vv60078Other_zf-C3HC4	-1.02509	1.86725	2.33659		-1.04464	1.3621	2.07772
VIT_04s0008g00610	S	Zinc finger (CCCH-type) family protein	vv60018C3H	-2.02537	1.9865	2.99823		1.1127	2.2276	4.3966
VIT_17s0000g07750	12C	Zinc finger protein 5	vv60017C2H2	1.0345	1.09966	3.97223		1.20303	1.04274	1.43061
VIT_14s0066g02090	S	AAA-type ATPase	0	1.19688	-1.32475	-2.29686		1.03304	-1.20677	-2.30819
VIT_14s0066g02070	S	AAA-type ATPase	0	1.07802	-1.37777	-2.44817		-1.0195	-1.2856	-2.34564
VIT_14s0066g02060	12C	AAA-type ATPase	0	1.10342	-1.44438	-2.33595		1.04371	-1.17072	-2.38773
VIT_14s0066g02100	12C	AAA-type ATPase	0	1.14638	-1.33604	-2.02998		-1.07096	-1.08747	-2.30773
VIT_14s0066g02080	S	AAA-type ATPase family protein	0	1.22206	-1.44741	-2.43484		-1.00104	-1.11646	-2.09488
VIT_14s0068g00210	12C	ABC transporter B member 7	vv52010ABC_transporters	1.16945	1.03183	1.01267		-1.2563	-1.86911	-2.46433
VIT_16s0022g00630	12C	ABC transporter E member 1	vv52010ABC_transporters	1.00688	-1.18604	1.60159		1.06471	1.66189	2.46236
VIT_06s0061g01490	12C	ABC transporter G member 22	vv52010ABC_transporters	1.15341	1.1882	1.0899		1.05081	1.15575	-2.18842
VIT_06s0061g00240	12C	ABC transporter G member 7	vv52010ABC_transporters	1.19804	1.25341	1.59254		1.00571	-1.53682	2.77201
VIT_19s0027g01890	12C	Amino acid permease	vv50123Porters_cat_18_to_29	1.08517	-1.15321	-1.27125		-1.05359	-1.47252	-2.13151
VIT_08s0058g00140	S	Ammonium transporter 2	vv50101Channels_and_pores	1.14361	-1.22047	-1.85959		1.01221	-1.06173	-2.25944
VIT_18s0001g05530	S	Annexin 1 (ANN1)	vv50101Channels_and_pores	-1.10177	1.21953	2.68486		-1.02899	1.26506	3.65526
VIT_08s0007g04780	6C	Aquaporin GAMMA-TIP	vv50101Channels_and_pores	1.06161	1.15976	2.0294		-1.26287	-1.07165	4.1424
VIT_13s0019g00330	12C	Aquaporin TIP1;3	vv50101Channels_and_pores	1.26203	1.10716	1.62793		-1.22766	-1.21575	3.3227
VIT_05s0062g01140	12C	Aromatic and neutral transporter 1	vv50123Porters_cat_18_to_29	-1.30394	1.39522	2.28455		-1.46782	1.88316	1.53652
VIT_05s0049g02310	S	Biopterin transport-related protein BT1	vv50125Porters_cat_66_to_94	-1.05688	-1.25681	-2.43798		-1.35347	-1.32503	-1.863
VIT_09s0002g05810	12C	Boron transporter-like protein 4	vv50124Porters_cat_30_to_64	1.42509	1.16376	-1.8787		-1.25153	-1.83664	-3.44349
VIT_00s2438g00020	12C	Ca2+-ATPase 2 ACA2, plasma membrane	vv50131Primary_active_transporter_cat_A2_to_A4	-1.50163	1.23745	-2.49384		1.59494	1.29934	-1.39414
VIT_03s0038g03560	12C	CAO (CHAOS); chromatin binding	vv50113Thylakoid_targeting_pathway	-1.37134	1.3671	1.63117		1.33324	2.4411	3.55496
VIT_08s0007g00020	12C	Cation/hydrogen exchanger 20 (CHX20)	vv50124Porters_cat_30_to_64	-1.04784	1.11454	1.08776		-1.02619	-1.04226	2.11875
VIT_13s0073g00050	12C	Cationic amino acid transporter 6	vv50121Porters_cat_1_to_6	-1.04959	1.10325	2.31676		1.31584	-1.38072	2.24662
VIT_02s0025g04930	12C	CDI3/OZS1/RCD3/SLAC1 (slow anion channel-associated 1)	vv50122Porters_cat_7_to_17	1.1109	-1.25282	-1.45144		1.17269	-1.08153	-2.28657
VIT_09s0096g00070	12C	Cell division protein FtsH	vv50133Primary_active_transporter_cat_A9_to_A18	-1.46904	-1.10115	-2.0319		-1.11344	1.31736	2.75063
VIT_18s0001g06760	12C	Clathrin assembly protein 16	vv50110Protein_coat	1.30267	1.27425	1.47042		-1.11897	1.15894	-2.4048
VIT_18s0001g04190	12C	Co-chaperone grpE	vv50132Primary_active_transporter_cat_A5_to_A8	-1.10802	1.24843	1.59321		1.01872	1.5027	2.10828
VIT_03s0038g02110	S	Co-chaperone-curved DNA binding protein A	vv50132Primary_active_transporter_cat_A5_to_A8	-3.06667	1.94499	10.225		1.34086	5.08595	51.193
VIT_16s0013g01760	12C	Derlin-1	vv24141Protein_processing_in_endoplasmic_reticulum vv50133Primary_active_transporter_cat_A9_to_A18	1.12632	-1.77174	1.98153		-1.03083	-1.18008	-2.2724
VIT_04s0023g03470	S	DNAJ heat shock N-terminal domain-containing protein	vv50132Primary_active_transporter_cat_A5_to_A8	-1.36984	1.69035	2.98804		-1.06275	1.78367	2.8264
VIT_10s0042g00960	S	DNAJ heat shock N-terminal domain-containing protein	vv50132Primary_active_transporter_cat_A5_to_A8	1.10254	-1.22104	-1.68677		1.04676	-1.23743	-2.55499
VIT_08s0217g00090	S	DnaJ homolog, subfamily B, member 9	vv50132Primary_active_transporter_cat_A5_to_A8	-1.33109	2.06771	2.01894		1.02607	-1.1247	2.54442
VIT_07s0005g01290	12C	DnaJ homolog, subfamily C, member 7	vv50132Primary_active_transporter_cat_A5_to_A8	-1.21609	-1.59618	-1.48925		1.02946	-1.21277	-2.1505
VIT_08s0040g00840	12C	Exocyst complex component Sec15A	vv50111Tethering_factors	1.08352	1.15922	1.9637		1.0375	1.61444	2.1867
VIT_11s0052g00430	12C	Glucose-6-phosphate/phosphate-tranlocator	vv50122Porters_cat_7_to_17	-1.01184	1.1934	1.44716		1.0917	1.23358	2.15344
VIT_04s0069g00740	12C	Glutamate receptor 2.8	vv50101Channels_and_pores	-1.0907	-1.18836	2.59177		-1.17386	-1.15888	-2.0428
VIT_04s0069g00710	6C	Glutamate receptor 2.8	vv50101Channels_and_pores	1.49225	-1.24888	6.361		-1.07268	2.04611	5.17154
VIT_04s0069g00200	6C	Glutamate receptor 2.8	vv50101Channels_and_pores	-1.12373	-1.2827	-2.33156		1.5184	-1.1177	-2.47556
VIT_04s0069g00010	S	Glutamate receptor protein	vv50101Channels_and_pores	1.11291	-1.28255	-2.0387		-1.06538	-1.74652	-3.00617
VIT_04s0069g00730	12C	Glutamate receptor protein	vv50101Channels_and_pores	1.00373	-1.10463	1.58698		1.23513	1.48646	2.1697
VIT_04s0069g00390	12C	Glutamate receptor protein	vv50101Channels_and_pores	1.22337	1.08144	-1.30431		1.04048	-1.56557	-5.5867
VIT_10s0003g00790	12C	Glutamate receptor protein	vv50101Channels_and_pores	1.14647	-1.18963	1.21815		-1.12425	-1.09297	-2.2142
VIT_07s0104g01710	12C	HAK5 (High affinity K+ transporter 5)	vv50125Porters_cat_66_to_94	-1.12476	-1.2366	-1.49533		1.06818	1.11162	-2.76778
VIT_18s0001g04800	6C	Hyperosmotically inducible periplasmic protein	vv50131Primary_active_transporter_cat_A2_to_A4	1.00356	2.36423	9.59954		-1.24223	2.25268	32.384
VIT_18s0122g00780	12C	Inorganic phosphate transporter	vv50121Porters_cat_1_to_6	1.07694	-1.22654	-1.36819		1.07549	-1.24259	-2.21511
VIT_05s0049g00930	S	Inorganic phosphate transporter 1-4	vv50121Porters_cat_1_to_6	1.09507	1.11573	-1.36708		-1.16752	1.17622	-3.01042
VIT_07s0005g03290	12C	Inorganic phosphate transporter 1-4	vv50121Porters_cat_1_to_6	1.27518	-1.14812	3.3472		-1.05211	1.48799	2.73261
VIT_19s0015g00320	12C	KCO1 (two pore K channel)	vv50101Channels_and_pores	1.17578	-1.24967	-1.45572		-1.15309	-1.69783	-2.22775
VIT_06s0061g01210	S	Lysine histidine transporter 1	vv50123Porters_cat_18_to_29	1.13462	-1.15482	-2.26239		-1.13585	-1.84061	-2.83964
VIT_11s0016g03050	12C	MATE efflux family protein	vv50125Porters_cat_66_to_94	-1.20435	1.06616	-1.86994		-1.01711	1.01252	-2.24193
VIT_11s0052g01550	12C	MATE efflux family protein	vv50125Porters_cat_66_to_94	1.17804	-1.09289	2.0585		-1.26255	-1.2883	1.19931
VIT_11s0052g01560	12C	MATE efflux family protein	vv50125Porters_cat_66_to_94	2.50884	1.07119	1.54277		-1.00672	-1.08455	1.00349
VIT_18s0086g00180	12C	MATE efflux family protein	vv50125Porters_cat_66_to_94	-1.10063	1.23868	1.93621		-2.05477	-1.32672	1.00926
VIT_00s0225g00080	12C	MATE efflux family protein	vv50125Porters_cat_66_to_94	1.00863	-1.23739	-1.10046		-1.067	-1.20042	-2.70157
VIT_18s0001g06820	12C	MATE efflux family protein ripening responsive	vv50125Porters_cat_66_to_94	-1.01459	1.09776	2.08423		-1.16999	1.13417	1.60081
VIT_00s0218g00100	12C	Metal transporter Nramp6	vv50124Porters_cat_30_to_64	-1.26484	-1.66012	-2.06049		1.03592	-1.38097	-1.83225
VIT_18s0001g14440	12C	Molecular chaperone DnaJ	vv50132Primary_active_transporter_cat_A5_to_A8	-1.46603	1.2217	1.89933		1.32909	1.83706	4.19471
VIT_19s0090g01480	12C	Na+/H+ exchanger 4	vv50124Porters_cat_30_to_64	-1.10962	1.0131	-1.19379		-1.64434	-1.18717	-3.15342
VIT_01s0026g00480	12C	Nodulin	0	-1.00873	-1.24812	-2.11081		-1.06415	-1.03853	1.28161
VIT_03s0063g01260	12C	Nodulin 1A, Senescence-associated	0	1.46905	1.03421	2.96189		-1.15232	1.27473	1.29875
VIT_14s0066g01640	12C	Nodulin MtN21 family	vv50122Porters_cat_7_to_17	-1.07464	-1.48677	-1.20746		1.06146	1.13287	-2.69652
VIT_05s0049g00450	6C	Nodulin MtN21 family	vv50122Porters_cat_7_to_17	1.14524	-1.34151	-4.70288		-1.44706	-3.45925	-6.01433
VIT_05s0077g02260	12C	Nodulin MtN3 family	0	-1.05313	-1.3354	-2.16159		-1.08759	-1.06783	1.07616
VIT_10s0003g01460	6C	Nucleobase-ascorbate transporter 2 (NAT2)	vv50124Porters_cat_30_to_64	1.16078	-1.37537	-2.20816		-1.36351	-1.73552	-4.26646
VIT_18s0001g07950	S	Oligopeptide transporter 4	vv50125Porters_cat_66_to_94	1.30417	-2.0744	-7.86255		1.17727	-1.894	-3.24427
VIT_03s0097g00510	12C	Oligopeptide transporter OPT4	vv50125Porters_cat_66_to_94	1.20698	-1.0664	-1.18073		1.09945	-1.02709	-2.15415
VIT_02s0025g02390	6C	Oligopeptide transporter OPT7	vv50125Porters_cat_66_to_94	1.5348	-1.25017	-2.78517		-1.1506	-1.9696	-2.97708
VIT_08s0007g04380	S	PAB7 (poly(A) binding protein 7)	vv50133Primary_active_transporter_cat_A9_to_A18	-1.32665	-1.43635	2.80365		1.02321	1.20265	3.76563
VIT_07s0005g03970	12C	Peptide transporter protein 3	vv50122Porters_cat_7_to_17	-1.30119	1.27487	2.37596		-1.47762	1.08181	1.45932
VIT_18s0001g14660	12C	P-glycoprotein 13	vv52010ABC_transporters	1.15049	-1.08625	-1.14895		1.24562	-1.18679	-2.07908
VIT_01s0137g00350	12C	P-glycoprotein 18	vv52010ABC_transporters	-1.184	1.24384	-2.37205		1.11782	-1.10352	-1.60592
VIT_14s0066g01000	S	Phosphate/phosphoenolpyruvate translocator	vv50122Porters_cat_7_to_17	-1.42751	-1.47245	-1.37809		1.04752	-1.2123	-3.25055
VIT_06s0004g06890	12C	Potassium transporter (KUP1)	vv50125Porters_cat_66_to_94	-1.25119	1.32404	1.38027		1.32049	1.904	2.93834
VIT_05s0165g00220	12C	Protein binding protein	0	-1.27513	-2.77645	1.31437		-1.09631	1.18873	1.30009
VIT_08s0040g00830	S	Proton-dependent oligopeptide transport (POT) family protein	vv50122Porters_cat_7_to_17	-1.28325	1.00879	2.20042		1.65389	1.98014	3.0176
VIT_13s0067g02340	S	Proton-dependent oligopeptide transport (POT) family protein	vv50122Porters_cat_7_to_17	1.04421	-1.16636	-1.79686		-1.0285	-1.39245	-2.36208
VIT_18s0041g00550	12C	Proton-dependent oligopeptide transport (POT) family protein	vv50122Porters_cat_7_to_17	-1.37465	-1.16938	1.87802		1.38122	2.23785	4.19259
VIT_18s0041g00490	12C	Proton-dependent oligopeptide transport (POT) family protein	vv50122Porters_cat_7_to_17	-1.30679	1.37202	1.47509		1.17318	2.19345	2.4524
VIT_15s0021g00330	12C	Proton-dependent oligopeptide transport (POT) family protein	vv50122Porters_cat_7_to_17	1.07154	-1.20954	-1.89526		1.01887	-1.07953	-2.63318
VIT_19s0014g01820	S	RAB GTPase RABA1F	vv50110Protein_coat	1.06282	1.70737	2.01655		-1.02952	1.10914	2.3239
VIT_13s0019g03650	S	RARE-cold-inducible 2A	vv50109Incompletely_characterized_transport_systems	-1.15833	-1.08948	2.16894		-1.12991	1.01993	2.93242
VIT_08s0040g02660	12C	RARE-cold-inducible 2A	vv50109Incompletely_characterized_transport_systems	1.30623	-1.05909	-1.39771		1.16756	1.37257	13.3397
VIT_18s0072g00740	12C	SEC5A (exocyst complex component SEC5)	vv50111Tethering_factors	-1.02457	1.10156	-4.85722		1.48683	1.0642	-1.50504
VIT_11s0016g05110	12C	Sodium hypersensitive 1	vv50123Porters_cat_18_to_29	-1.31843	1.15123	-1.0324		-1.00883	1.17299	2.24881
VIT_14s0108g01120	12C	SPX (SYG1/Pho81/XPR1) domain-containing protein	vv50125Porters_cat_66_to_94	-1.13939	1.40225	1.60069		1.34201	2.67222	3.15004
VIT_16s0098g00970	12C	Subtilisin serine protease	vv50101Channels_and_pores vv60085MTERF	1.17459	-1.24361	-1.36441		1.25391	1.44936	-2.21937
VIT_18s0001g04910	12C	Sulfate transporter 1.3	vv50124Porters_cat_30_to_64	-1.09894	-1.23012	-1.70844		1.00219	-1.03418	-2.12943
VIT_04s0043g00820	12C	Syntaxin 1B/2/3/4	vv24130SNARE_interactions_in_vesicular_transport vv50101Channels_and_pores	1.02821	1.90786	1.72655		-1.19761	-1.15236	2.63531
VIT_00s0404g00100	6C	Syntaxin of plants 124	vv24130SNARE_interactions_in_vesicular_transport vv50101Channels_and_pores	-1.13414	1.66686	2.1729		-1.16051	-1.08483	2.53414
VIT_16s0039g02670	12C	Translocase of chloroplast 34	vv50133Primary_active_transporter_cat_A9_to_A18	-1.03573	-1.03075	2.22665		-1.20351	-1.01313	1.45341
VIT_08s0007g07630	S	Tryptophan/tyrosine permease family	vv50124Porters_cat_30_to_64	-1.06693	1.43643	3.08264		1.40838	1.63509	3.36189
VIT_13s0084g00590	12C	Vacuolar protein sorting; Vps29p	vv50110Protein_coat	1.319	1.2698	-3.71594		2.3032	1.59588	1.06984
VIT_18s0001g09120	12C	Voltage dependent anion channel 2	vv50101Channels_and_pores	-1.17749	1.37227	1.23477		1.07937	-1.26507	3.50845
VIT_19s0015g00250	S	Zinc transporter ZIP11	vv50121Porters_cat_1_to_6	-1.00353	-1.27315	-1.82021		-1.05308	-1.19688	-2.66344
VIT_16s0050g00120	6C	B57	0	1.13066	1.06404	3.11846		-1.17821	1.26385	2.54372
VIT_07s0129g00190	12C	Binding	0	-1.14975	1.67383	1.67862		1.0352	2.17113	3.49118
VIT_14s0066g01470	12C	Binding	0	1.05967	1.39239	-2.40971		1.17741	-1.87191	1.36303
VIT_04s0008g03630	12C	Binding	0	-1.3919	1.43452	1.39436		1.21301	1.32741	3.47044
VIT_16s0050g00150	12C	Copper-binding family protein	0	-1.03752	-1.06714	-1.07815		-1.3048	-3.16835	-6.43862
VIT_11s0016g04220	S	Copper-binding family protein	0	-1.00906	-1.60187	-3.74948		-1.29544	-1.88046	-2.87457
VIT_02s0012g01260	12C	Microspore-specific promoter 2	0	-1.25058	-1.38838	2.21249		1.06359	-1.24556	1.77079
VIT_04s0023g01110	12C	PQ-loop repeat protein	0	-1.87132	-1.41797	1.88553		1.46539	1.25476	3.54273
VIT_03s0063g01990	12C	Ternary complex factor MIP1	0	-1.12856	1.23289	2.13575		-1.14598	-1.03166	1.72154
VIT_08s0007g06800	12C	Chromomethylase	0	-1.19629	1.72999	1.94347		-1.07685	1.0756	2.26107
VIT_07s0104g00350	S	Circadian clock coupling factor ZGT	0	1.05677	3.35184	1.81922		1.15411	1.614	1.62632
VIT_18s0122g00460	6C	CP12-3	0	-1.05694	1.39018	2.69587		-1.28509	1.21463	2.03106
VIT_06s0009g00660	12C	CRR2 (chlororespiratory reduction 2)	0	-1.11983	1.09859	2.05127		-1.27699	1.43873	1.01404
VIT_07s0031g02570	12C	CTV.22	0	-1.09374	-1.11791	-1.47353		1.01322	-1.3405	-2.26148
VIT_17s0000g05790	S	Cupin, RmlC-type	0	-1.06351	2.03917	3.95322		-1.31162	1.88703	3.13087
VIT_17s0000g00960	12C	Dek protein	0	1.14268	-1.06139	-2.01723		-1.07762	1.01171	-1.40111
VIT_18s0075g00040	12C	FAD-binding domain-containing protein	0	1.22486	1.01564	-1.51558		-1.02764	1.13687	2.18413
VIT_14s0068g00090	12C	feronia receptor-like kinase	0	1.01251	-1.03323	-1.50201		1.08762	-1.13194	-2.05502
VIT_00s0404g00050	12C	fiber protein	0	-2.01385	1.19131	2.35193		1.33872	2.76542	3.63644
VIT_02s0025g00210	6C	fringe protein	0	1.17806	-1.355	-2.23784		1.01849	-1.97062	-2.44107
VIT_04s0008g03200	12C	Lachrymatory factor synthase	0	-1.07082	1.12714	4.53151		1.07381	-1.06807	1.41161
VIT_02s0012g00990	12C	LOL1 (LSD ONE like 1)	0	-1.95606	-1.24143	2.07254		1.21273	1.93639	3.44098
VIT_18s0122g00230	12C	Lys Motif-Type Receptor-Like Kinase LYK8	0	1.06599	1.06961	-1.21245		1.00275	-1.23548	-2.2663
VIT_04s0023g01800	S	Maf, septum formation protein	0	1.04927	1.30741	2.42979		-1.20885	2.06631	3.41345
VIT_04s0008g03820	12C	Membrane protein	0	1.07319	1.33128	2.05801		-1.19233	1.43068	2.13918
VIT_00s0551g00050	12C	MSH4 (MUTS-like protein 4)	0	-1.23539	1.59013	3.06826		-1.05314	1.07283	1.31764
VIT_14s0006g03280	12C	Nuclear matrix constituent protein 1	0	1.45769	1.29525	-2.61299		1.11546	1.12956	1.15952
VIT_14s0006g00300	12C	Nudix hydrolase 18	0	1.0212	-1.17745	-1.02765		-1.29473	-1.1734	-2.16391
VIT_01s0011g05670	12C	Nudix hydrolase 18	0	1.07223	1.3308	2.36612		1.1412	1.01246	1.40256
VIT_12s0035g01050	12C	Octicosapeptide/Phox/Bem1p (PB1) domain-containing protein	0	-1.46814	1.05399	1.54064		1.11994	1.25166	2.34555
VIT_18s0001g06140	12C	Phosphate-induced protein 1	0	-1.12142	-1.45083	-3.00903		-1.07161	-1.89093	-2.57739
VIT_08s0007g03870	12C	Phytosulfokines PSK1	0	1.51769	-1.11847	-2.77085		-1.78337	-2.43361	-3.05282
VIT_18s0001g06590	12C	Pigment defective 322	0	-1.11187	1.02247	1.73993		-1.04108	1.89913	2.0319
VIT_16s0098g00940	S	Plastid-specific 30S ribosomal protein 1	0	-1.52896	1.68705	3.48634		1.0423	3.46434	7.67298
VIT_18s0001g06610	S	Plastid-targeted protein 2	0	1.2871	-1.54683	-1.34717		-1.15967	-1.55305	-3.32328
VIT_03s0038g01960	S	Proline-rich family protein	0	-1.1838	3.17955	3.54978		-1.15049	-1.02455	3.85766
VIT_06s0061g01010	12C	Prolylcarboxypeptidase	0	-1.02473	-1.0158	-1.17802		-1.00673	1.14698	3.18577
VIT_05s0094g00140	S	Protein binding protein	0	-1.07192	1.07518	2.32832		-1.02763	1.29441	2.71732
VIT_01s0127g00590	S	Protein disulfide isomerase	0	1.25364	1.20705	2.16186		-1.19288	1.07407	2.75855
VIT_06s0004g00250	12C	PUMILIO 12 (APUM12)	0	-1.17108	9.0065	3.53326		-1.0295	1.10893	5.74988
VIT_17s0000g06920	S	Remorin	0	-1.14651	-1.51422	-3.06061		-1.16706	-1.47937	-2.46629
VIT_14s0068g02180	12C	Retrotransposon protein	0	-1.4848	-1.00391	-3.66647		1.32096	-1.05854	-1.59451
VIT_18s0001g12530	12C	Retrotransposon protein, Unclassified	0	1.43838	-1.12871	-1.10494		-2.89279	1.20814	-4.87296
VIT_04s0008g02220	12C	Sterile alpha motif (SAM) domain-containing protein	0	-1.07611	1.33384	2.18825		1.01065	1.03949	1.99767
