# Supplementary material for: Distinct transcriptome responses to water limitation in isohydric and anisohydric grapevine cultivars
Source: BMC Genomics. 2016 Oct 20;17:815. doi: 10.1186/s12864-016-3136-x (PMC5073746; doi:10.1186/s12864-016-3136-x)
Supplement: Additional file 4: — STEM analysis of the 1034 genes modulated in leaves. (XLSX 90 kb) [file 12864_2016_3136_MOESM4_ESM.xlsx]

## Sheet: MP-21
Gene ID	Functional Annotation	Cluster in MP	Cluster in SG	MP1	MP2	MP3		SG1	SG2	SG3
VIT_03S0038G04570	ADP-glucose pyrophosphorylase large subunit 1	MP-21	SG-4	1.45	-1.18	-4.22		-2.19975	-3.59196	-3.97803
VIT_18S0001G05570	Hexose transporter HT2	MP-21	SG-4	1.41	-1.1	-2.61		-1.17701	-1.08161	-3.37726
VIT_18S0001G06060	UDP-glycosyltransferase 85A1	MP-21	SG-4	1.1	1.27	-3.2		-1.21766	-1.35283	-2.8552
VIT_01S0011G06460	Deoxymugineic acid synthase	MP-21	SG-4	1.1	1.19	-1.73		-1.39234	-1.28893	-2.21082
VIT_06S0061G00180	WD40	MP-21	SG-4	1.01	1.15	-2.02		-1.08164	-1.21941	-2.85456
VIT_07S0005G02730	Myb Radialis	MP-21	SG-4	1.09	1.07	-1.25		-1.14216	-1.91194	-2.19175
VIT_11S0118G00250	IMP dehydrogenase/GMP reductase	MP-21	SG-4	1.05	1.15	-1.4		-1.06425	-1.60879	-2.4187
VIT_08S0007G08380	Cellulose synthase CESA3	MP-21	SG-4	1.14	-1.25	-3.23		-1.22149	-2.01244	-7.35553
VIT_16S0050G00140	Heavy-metal-associated domain-containing protein	MP-21	SG-4	1.03	-1.51	-6.45		-1.95571	-2.11627	-5.49763
VIT_18S0001G12870	CYP722A1	MP-21	SG-4	1.23	-1.16	-2.93		-1.195	-2.39609	-2.67359
VIT_08S0007G05160	Flavonoid 3',5'-hydroxylase	MP-21	SG-4	1.93	-1.25	-5.05		-1.30963	-3.30557	-4.00394
VIT_02S0025G04880	Geraniol 10-hydroxylase	MP-21	SG-4	1.17	1.02	-1.67		-1.1688	-1.08888	-2.51173
VIT_07S0031G03070	Isoflavone reductase	MP-21	SG-4	2.72	1.67	-1.9		-1.00204	-1.05996	-1.56986
VIT_02S0025G04720	Leucoanthocyanidin dioxgenase	MP-21	SG-4	1.41	-1.5	-4.34		-1.04477	-3.3683	-3.22138
VIT_00S0218G00170	UDP-rhamnose/rhamnosyltransferase	MP-21	SG-4	1.15	1.09	-1.89		-1.15156	-1.36977	-2.25835
VIT_00S0595G00010	ARK3 (Arabidopsis Receptor Kinase 3)	MP-21	SG-4	1.04	1.1	-1.72		-1.11941	-1.07713	-3.52291
VIT_19S0015G00620	Lectin protein kinase	MP-21	SG-4	1.48	-1.49	-4.26		-1.54609	-3.20002	-3.59483
VIT_07S0031G00530	MAPKKK21	MP-21	SG-4	1.09	-1.57	-4.81		-1.41692	-2.46009	-5.06508
VIT_18S0001G09550	Receptor kinase TRKe	MP-21	SG-4	1.2	1.12	-1.55		-1.09222	-1.26857	-3.54632
VIT_01S0026G00180	Serine/threonine kinase protein	MP-21	SG-4	1.05	-1.13	-2.55		-1.0307	-1.24708	-2.19921
VIT_00S2847G00010	S-locus lectin protein kinase	MP-21	SG-4	1.02	1.07	-2.42		-1.09596	-1.24117	-5.037
VIT_00S2776G00010	S-locus lectin protein kinase	MP-21	SG-4	1.03	1.13	-2.21		-1.16868	-1.3781	-5.11576
VIT_00S0347G00070	S-locus lectin protein kinase	MP-21	SG-4	1.28	1.06	-1.64		-1.1821	-1.23961	-3.3362
VIT_17S0000G04420	Wall-associated kinase 2 (WAK2)	MP-21	SG-4	1.08	1.04	-1.09		-1.05055	-1.07008	-3.48047
VIT_16S0098G00360	CCT motif constans-like	MP-21	SG-4	1.18	-1.12	-4.2		-1.61789	-1.9775	-2.91858
VIT_19S0015G01280	Myb domain protein 103	MP-21	SG-4	1.12	-1.33	-3.38		-1.03609	-2.57914	-3.74991
VIT_01S0026G02600	Myb domain protein 105	MP-21	SG-4	1.3	1.19	-3.67		-1.48234	-1.67837	-4.88673
VIT_01S0127G00360	S-ribonuclease binding protein SBP1	MP-21	SG-4	1.25	1.08	-1.08		-1.26613	-1.77712	-2.2163
VIT_11S0016G01300	TT2 (transparent testa 2)	MP-21	SG-4	1.32	-1.36	-4.18		-1.11815	-2.173	-3.0489
VIT_09S0002G05810	Boron transporter-like protein 4	MP-21	SG-4	1.43	1.16	-1.88		-1.25153	-1.83664	-3.44349
VIT_05S0049G00450	Nodulin MtN21 family	MP-21	SG-4	1.15	-1.34	-4.7		-1.44706	-3.45925	-6.01433
VIT_08S0007G03870	Phytosulfokines PSK1	MP-21	SG-4	1.52	-1.12	-2.77		-1.78337	-2.43361	-3.05282
VIT_18S0001G06080	UDP-glycosyltransferase 85A1	MP-21	SG-6	1.36	-1.21	-2.73		-1.77797	-1.54663	-4.99613
VIT_18S0001G08430	Branched-chain-amino-acid aminotransferase 2, chloroplast (Atbcat-2)	MP-21	SG-6	1.03	1.04	-2.2		-1.36284	1.05997	-3.49757
VIT_18S0001G08450	Branched-chain-amino-acid transaminase ATBCAT-2	MP-21	SG-6	1.03	1.01	-1.94		-1.18649	1.1674	-2.55314
VIT_19S0140G00120	Gibberellin 2-beta-dioxygenase 1	MP-21	SG-6	1.2	-1.13	-3.27		-1.3899	-1.53829	-8.25274
VIT_00S0153G00050	Glutathione S-transferase 8 GSTU8	MP-21	SG-6	1.01	1.18	-1.57		-1.35352	1.06939	-2.62991
VIT_12S0028G03480	Wax synthase	MP-21	SG-6	1.39	1.1	-1.85		-1.15515	1.04409	-3.77476
VIT_09S0002G03100	Light repressible receptor protein kinase	MP-21	SG-6	1.25	1.03	-1.06		-1.03504	1.05356	-2.68938
VIT_00S0347G00050	Ser/Thr receptor-like kinase1	MP-21	SG-6	1.14	1	-1.42		-1.59288	-1.48393	-5.19791
VIT_05S0049G00930	Inorganic phosphate transporter 1-4	MP-21	SG-6	1.1	1.12	-1.37		-1.16752	1.17622	-3.01042
VIT_09S0002G02120	Beta-galactosidase	MP-21		1.26	-1.02	-3.6		1.24452	1.42241	1.03601
VIT_00S0371G00050	Mannitol dehydrogenase	MP-21		1.6	1.13	-1.22		-1.62408	-1.46671	2.26814
VIT_03S0063G00780	CXE carboxylesterase	MP-21		1.25	-1.03	-2.69		1.0337	-1.00357	-1.3792
VIT_10S0116G01360	F-box family protein	MP-21		1.23	-1.2	-4.51		1.35623	1.08787	-1.22245
VIT_10S0116G01270	F-box family protein	MP-21		1.13	-1.21	-2.76		1.19463	-1.1242	-1.03188
VIT_10S0116G01330	F-box family protein	MP-21		1.13	-1.2	-3.16		1.27526	-1.10703	1.00519
VIT_10S0116G01290	F-box family protein	MP-21		1.18	-1.17	-2.84		1.27772	1.06194	-1.11351
VIT_00S0229G00090	Matrix metalloproteinase	MP-21		1.07	-1.21	-3.03		1.02811	-1.66013	-6.57121
VIT_00S0459G00020	Metalloprotease	MP-21		1.09	-1.55	-3.53		1.12857	-1.74016	-6.1221
VIT_03S0091G01290	Serine carboxypeptidase S10	MP-21		3.43	-3.3	-11.01		-1.09192	-16.0703	-4.39025
VIT_00S0230G00100	ATP binding	MP-21		1.27	1.04	-3.49		1.16561	-1.3206	1.36057
VIT_00S0568G00020	Gag-pol polyprotein	MP-21		1.5	1.83	-3.06		1.02839	1.24916	1.21622
VIT_00S0521G00030	Oxidoreductase, 2OG-Fe(II) oxygenase	MP-21		1.1	1.12	-2.19		-1.21091	-1.34368	1.05918
VIT_13S0067G01660	Sister chromatid cohesion 1 protein 1 DIF1/SYN1	MP-21		1.03	-1.08	-2.61		1.0157	-1.44492	-3.86076
VIT_18S0001G11600	Transducin protein	MP-21		1.5	-2.42	-6.39		-1.1812	-1.48489	-8.71714
VIT_02S0025G04660	Senescence-inducible chloroplast stay-green protein 1	MP-21		1.37	1.13	-1.27		-2.01411	-1.35076	-2.00323
VIT_03S0132G00110	Reverse transcriptase	MP-21		1.21	1.15	-1.66		1.16602	-1.02686	2.12038
VIT_00S0246G00240	Ribosomal protein S1 (Rps1 protein)	MP-21		1.03	-1.03	-2.24		1.08588	1.17396	3.14238
VIT_08S0007G02000	Glycerol-3-phosphate acyltransferase 8	MP-21		1.17	-1.35	-3.49		1.15388	-1.42855	-3.03185
VIT_19S0090G00010	H(+)-ATPase 9 AHA9	MP-21		1.05	1.19	-2.44		1.02173	-1.08616	-1.0223
VIT_00S1317G00010	Gibberellin-regulated protein 4 (GASA4)	MP-21		1.23	1.01	-2.8		-1.00127	-1.02248	1.10371
VIT_03S0180G00290	Gibberellin-regulated protein 4 (GASA4)	MP-21		1.06	1.12	-3.98		1.04126	1.15784	1.05695
VIT_00S0780G00040	RGLG2 (ring Domain LIGASE2)	MP-21		1.25	1.02	-1.25		1.10895	-1.06343	-2.18728
VIT_16S0013G00890	VvERF077_ERF/AP2 Gene Family	MP-21		1.26	1.02	-2.4		-1.44705	-1.22667	-1.0583
VIT_15S0046G02960	Barwin endoglucanase	MP-21		1.18	1.43	-3.02		-1.02797	-1.1295	2.38748
VIT_15S0046G03000	Barwin endoglucanase	MP-21		1.29	1.48	-3.89		1.25807	1.06677	3.95882
VIT_03S0110G00170	CF4	MP-21		1.66	1.03	-1.17		1.26371	1.17774	-2.06441
VIT_09S0054G00300	Disease resistance	MP-21		1.07	1.16	-1.76		1.32352	-1.03612	-3.16502
VIT_00S0288G00070	Disease resistance protein	MP-21		1.24	1.07	-3.76		-1.05666	-1.28632	1.14413
VIT_11S0118G00050	EIX receptor	MP-21		1.07	1.17	-1.31		1.07311	-1.28959	-2.71898
VIT_01S0010G03430	HcrVf1 protein	MP-21		1.13	1.06	-2.8		2.06771	1.01743	-5.69912
VIT_16S0022G00080	HcrVf2 protein	MP-21		1.21	1.05	-1.38		1.50647	1.0055	-2.07713
VIT_18S0041G00260	R protein PRF disease resistance protein	MP-21		1.24	1.17	-6.04		1.62339	1.50337	1.11511
VIT_18S0001G05460	(-)-germacrene D synthase	MP-21		1.07	-1.38	-2.79		1.46793	-1.45768	1.87987
VIT_00S0361G00040	Anthocyanidin reductase	MP-21		1.24	-1.66	-4.25		1.01114	-1.97154	-2.02399
VIT_08S0007G02920	ATAN11 (ANTHOCYANIN11)	MP-21		1.86	-2.03	-6.28		1.01509	-2.58995	-5.55425
VIT_05S0136G00260	Chalcone synthase	MP-21		1.4	-1.41	-4.95		-1.0441	-3.71249	-2.92647
VIT_18S0001G05950	Cis-zeatin O-beta-D-glucosyltransferase	MP-21		1.09	-1.08	-2.41		1.00025	-1.62208	-2.20623
VIT_19S0135G00290	CYP72A59	MP-21		1.14	1.07	-2.26		1.07827	-1.32856	-1.36581
VIT_18S0001G09400	Cytochrome b5 DIF-F	MP-21		1.59	-2.19	-5.76		-1.2439	-5.21752	-4.71622
VIT_05S0094G01200	flavonoid 3'-hydroxylase cytochrome P450	MP-21		1.04	-1.78	-3.87		1.13626	-1.32857	-3.1102
VIT_17S0000G06130	Glutathione S-transferase 9 GSTU9	MP-21		1.45	-1.04	-2.49		1.24256	-1.01845	1.46364
VIT_19S0015G02950	Secologanin synthase CYP72A1	MP-21		1.25	1.18	-2.43		1.09062	-1.25917	-1.5933
VIT_12S0134G00140	VvTPS52_Myrcene synthase	MP-21		1.18	1.13	-2.37		-1.58256	-1.31863	-1.70008
VIT_00S0266G00070	VvTPS54_Linalool synthase	MP-21		1.23	1.16	-2.1		1.18766	1.14341	1.39945
VIT_05S0094G00980	Kinase interacting	MP-21		1	-1.1	-2.84		1.31078	-1.00313	-1.71444
VIT_09S0002G07720	Leucine-rich repeat family protein	MP-21		1.27	1.04	-2.15		1.2714	-1.18668	-2.7987
VIT_09S0002G07830	Leucine-rich repeat protein kinase	MP-21		1.44	1.02	-1.63		1.16405	-1.06976	-2.75668
VIT_17S0000G09710	Leucine-rich repeat transmembrane protein kinase	MP-21		1.1	1.05	-1.36		1.04066	1.07627	-2.34156
VIT_04S0008G07090	Protein Phosphatase 2A subunit A2 PP2AA2	MP-21		1.38	1.01	-4.75		1.27572	1.16513	1.53521
VIT_12S0028G01870	Receptor kinase TRKa	MP-21		1.27	-1.03	-3.11		1.22447	-1.54145	-1.99633
VIT_10S0003G04860	Receptor kinase TRKa	MP-21		1.59	1.04	-1.42		1.01165	-1.24365	-2.10979
VIT_12S0028G01920	Receptor kinase TRKe	MP-21		1.29	-1.11	-4.42		1.62608	-1.40012	-2.37113
VIT_12S0028G01850	Receptor kinase TRKe	MP-21		1.44	-1.19	-2.81		1.18515	-2.17572	-1.78856
VIT_01S0011G04280	Receptor-like kinase ARK1AS	MP-21		1.32	1.05	-2.15		1.14236	1.14765	-1.05929
VIT_00S0347G00110	S-locus lectin protein kinase	MP-21		1.04	1	-1.65		1.00038	-1.27717	-2.43466
VIT_00S0762G00020	S-locus lectin protein kinase	MP-21		1.04	1.07	-2.84		1.05853	-1.88516	-3.64545
VIT_03S0038G02130	Cold shock protein-1	MP-21		1.55	1.08	-2.36		-1.45536	-1.1667	1.46713
VIT_18S0001G06550	far-red impaired responsive family protein	MP-21		1.35	1.01	-1.06		1.05815	1.17145	2.40132
VIT_10S0116G00960	Transcription factor jumonji (jmjC) domain-containing protein	MP-21		1.04	1.04	-1.18		1.09847	1.12494	-2.66247
VIT_08S0007G02940	VvNAC62_NAC domain-containing protein	MP-21		1.35	1.02	-1.95		1.25223	-1.3362	-2.55532
VIT_02S0025G01870	VvNAC72_NAC domain-containing protein	MP-21		1.12	-1.02	-2.29		1.10286	1.05664	1.05542
VIT_04S0069G00390	Glutamate receptor protein	MP-21		1.22	1.08	-1.3		1.04048	-1.56557	-5.5867
VIT_18S0001G07950	Oligopeptide transporter 4	MP-21		1.3	-2.07	-7.86		1.17727	-1.894	-3.24427
VIT_13S0084G00590	Vacuolar protein sorting; Vps29p	MP-21		1.32	1.27	-3.72		2.3032	1.59588	1.06984
VIT_14S0066G01470	Binding	MP-21		1.06	1.39	-2.41		1.17741	-1.87191	1.36303
VIT_18S0075G00040	FAD-binding domain-containing protein	MP-21		1.22	1.02	-1.52		-1.02764	1.13687	2.18413
VIT_18S0122G00230	Lys Motif-Type Receptor-Like Kinase LYK8	MP-21		1.07	1.07	-1.21		1.00275	-1.23548	-2.2663
VIT_14S0006G03280	Nuclear matrix constituent protein 1	MP-21		1.46	1.3	-2.61		1.11546	1.12956	1.15952

## Sheet: MP-4
Gene ID	Functional Annotation	Cluster in MP	Cluster in SG	MP1	MP2	MP3		SG1	SG2	SG3
VIT_19S0014G00450	PMR5 (powdery mildew resistant 5)	MP-4	SG-18	-1.23	-2.41	-2.9		1.08783	-1.39055	-2.73022
VIT_00S1213G00010	Cellulose synthase CSLE1	MP-4	SG-18	-1	-1.05	-1.89		1.22413	-1.13586	-2.20023
VIT_00S1937G00010	Amine oxidase	MP-4	SG-18	-1.03	-1.16	-2.06		1.23993	-1.48563	-2.99292
VIT_16S0039G01440	ATORC3/ORC3 (Origin recognition complex protein 3)	MP-4	SG-18	-1.05	-1.02	-1.66		1.11095	-1.37272	-2.12149
VIT_02S0025G03540	Tubulin beta-6 chain	MP-4	SG-18	-1.17	-1.54	-1.97		1.01601	-1.39396	-2.49223
VIT_00S1395G00010	Root phototropism protein 3 (Non-phototropic hypocotyl protein 3)	MP-4	SG-18	-1.13	-1.1	-2.13		1.17551	-1.30862	-1.35654
VIT_05S0062G01170	Ku70	MP-4	SG-18	-1.03	-1.36	-1.96		1.02408	-1.14097	-2.12833
VIT_07S0005G00550	Ribosomal protein S12 (RPS12C) 40S	MP-4	SG-18	-1.11	-1.09	-3.86		1.55547	-1.06822	-2.00981
VIT_14S0060G01360	Pentatricopeptide repeat	MP-4	SG-18	-1.06	-1.2	-1.85		1.37843	-1.66964	-2.29699
VIT_14S0030G00870	CC-NBS-LRR class	MP-4	SG-18	-1.18	-1.27	-2.22		1.06987	-1.34137	-1.1967
VIT_18S0117G00060	R protein L6	MP-4	SG-18	-1.29	-1.29	-2.16		1.56355	-1.05437	-1.09869
VIT_00S0144G00040	R protein MLA10	MP-4	SG-18	-1.15	-1.05	-2.3		1.21957	-1.29802	-1.75938
VIT_04S0023G03550	Thaumatin	MP-4	SG-18	-1.19	-1.57	-2.02		1.08214	-1.02471	-1.51787
VIT_10S0003G03590	Beta-amyrin synthase	MP-4	SG-18	-1.12	-1.06	-2		1.34684	-1.29023	-1.49512
VIT_12S0134G00010	Phototropic-responsive NPH3 protein	MP-4	SG-18	-1	-1.07	-1.39		1.12483	-1.58246	-2.03336
VIT_03S0038G02400	Protein kinase	MP-4	SG-18	-1.04	-1.58	-2.19		1.00053	-1.4147	-2.07978
VIT_14S0006G01420	Ser/Thr receptor kinase	MP-4	SG-18	-1.03	-2.05	-3.21		1.36235	-1.69145	-2.70581
VIT_14S0068G00330	PTF1 (plastid transcription factor 1) TCP13	MP-4	SG-18	-1.01	-1.03	-1.96		1.07355	-1.25905	-2.35378
VIT_04S0069G00200	Glutamate receptor 2.8	MP-4	SG-18	-1.12	-1.28	-2.33		1.5184	-1.1177	-2.47556
VIT_00S0218G00100	Metal transporter Nramp6	MP-4	SG-18	-1.26	-1.66	-2.06		1.03592	-1.38097	-1.83225
VIT_18S0001G04910	Sulfate transporter 1.3	MP-4	SG-18	-1.1	-1.23	-1.71		1.00219	-1.03418	-2.12943
VIT_07S0031G02570	CTV.22	MP-4	SG-18	-1.09	-1.12	-1.47		1.01322	-1.3405	-2.26148
VIT_01S0011G01320	Cholinephosphate cytidylyltransferase	MP-4	SG-21	-1.16	-1.3	-2.1		1.00561	1.12675	-1.87679
VIT_00S2576G00010	Phosphoenolpyruvate carboxykinase	MP-4	SG-21	-1.08	-1.19	-1.54		1.05908	1.14383	-2.09564
VIT_10S0003G02150	Trehalose-phosphate synthase 1	MP-4	SG-21	-1.16	-1.54	-3.64		1.49284	1.06299	-3.26255
VIT_02S0025G01890	Cellulose synthase CSLG3	MP-4	SG-21	-1.05	-1.71	-4.46		1.00018	-1.05789	-3.19462
VIT_00S0340G00060	Endo-1,4-beta-glucanase korrigan (KOR)	MP-4	SG-21	-1.09	-1.2	-1.87		1.46246	-1.07207	-3.21893
VIT_05S0062G01160	Pectinesterase family	MP-4	SG-21	-1.07	-1.6	-2.74		1.05473	1.22746	-3.59215
VIT_13S0019G00420	F-box family protein	MP-4	SG-21	-1.2	-1.16	-2.67		1.02727	-1.34122	-2.91638
VIT_14S0128G00460	Kinesin motor protein	MP-4	SG-21	-1.68	-2.2	-2.47		1.06204	1.08869	-2.84155
VIT_16S0022G02310	Gibberellin 3-beta-dioxygenase.	MP-4	SG-21	-1.28	-2.82	-2.58		1.2786	1.37615	-1.68582
VIT_07S0031G01120	Ascorbate oxidase	MP-4	SG-21	-1.12	-1.12	-2.22		1.20569	1.51956	-2.45692
VIT_14S0030G00140	CC-NBS-LRR class	MP-4	SG-21	-1.07	-1.27	-2.13		1.36906	1.04785	-1.41606
VIT_16S0039G02380	Disease resistance family protein	MP-4	SG-21	-1.1	-1.26	-1.9		1.43677	-1.01089	-2.40823
VIT_16S0039G02280	EIX receptor 2	MP-4	SG-21	-1.02	-1.38	-1.79		1.24995	1.02066	-2.25667
VIT_16S0050G01550	HcrVf2 protein	MP-4	SG-21	-1.1	-1.06	-1.74		1.64574	-1.13729	-5.40639
VIT_16S0050G01530	HcrVf2 protein	MP-4	SG-21	-1.02	-1.14	-1.6		1.24737	-1.0958	-3.10634
VIT_00S0335G00080	R protein MLA10	MP-4	SG-21	-1.19	-1.12	-2.13		1.22645	1.03629	-1.37197
VIT_10S0003G02910	FLS2 (flagellin-sensitive 2)	MP-4	SG-21	-1.04	-1.66	-4.33		-1.46765	-2.15655	-12.9618
VIT_14S0036G00820	Kinase interacting	MP-4	SG-21	-1.03	-1.04	-3.1		1.49504	1.00099	-1.59792
VIT_19S0014G03980	Kinase interacting family protein	MP-4	SG-21	-1.12	-1.18	-3.22		1.54704	1.16477	-2.51644
VIT_12S0034G02600	Leucine Rich Repeat receptor-like kinase	MP-4	SG-21	-1.01	-1.21	-2.59		1.20739	1.20253	-2.05556
VIT_19S0014G00700	Leucine-rich repeat protein kinase	MP-4	SG-21	-1.04	-1.1	-2.18		2.07567	-1.03727	-3.08883
VIT_07S0104G01710	HAK5 (High affinity K+ transporter 5)	MP-4	SG-21	-1.12	-1.24	-1.5		1.06818	1.11162	-2.76778
VIT_02S0012G00550	Inositol polyphosphate 5-phosphatase II	MP-4		-1.15	-1.24	-2.58		-1.05767	-1.1748	-2.40397
VIT_00S1205G00020	Trehalose-phosphate synthase 1	MP-4		-1.14	-1.42	-2.75		1.21667	1.40195	-1.39163
VIT_02S0025G01920	Cellulose synthase CSLG3	MP-4		-1.02	-1.96	-3.05		-1.38396	-1.17371	-2.11865
VIT_12S0057G01020	fasciclin-like arabinogalactan protein FLA2	MP-4		-1.15	-2.03	-2.45		-1.21416	-2.3814	1.11569
VIT_11S0052G01250	Xyloglucan endotransglucosylase/hydrolase 23	MP-4		-1.16	-1.32	-2.58		-1.04414	-1.56501	-1.57277
VIT_01S0026G00200	Xyloglucan endotransglucosylase/hydrolase 28	MP-4		-1.09	-1.4	-2.39		-1.6542	-4.18764	-3.94826
VIT_08S0007G02470	Aspartyl protease	MP-4		-1.04	-2.75	-3.64		-1.2814	-2.20061	-2.07224
VIT_08S0007G01270	Dynein light chain LC6, flagellar outer arm	MP-4		-1.01	-1.75	-1.98		-1.06557	-2.27129	-2.25815
VIT_14S0030G01360	Kinesin motor protein	MP-4		-1.01	-1.05	-1.51		-1.01674	-1.57803	-2.06127
VIT_02S0154G00320	Protease inhibitor/seed storage/lipid transfer protein (LTP)	MP-4		-1.36	-2.54	-4.25		-1.09142	-1.02104	-4.68004
VIT_18S0001G12610	Radialis-like protein 6	MP-4		-1.01	-1.66	-2.19		-1.13825	-1.29923	-1.89735
VIT_08S0007G00040	Histone H4	MP-4		-1.19	-1.33	-1.78		-1.22588	-1.041	-2.3406
VIT_17S0000G02610	Ribosomal protein L22 50S	MP-4		-1.15	-1.41	-2.81		1.63717	1.19472	1.85594
VIT_12S0028G00970	Ribosomal protein S7	MP-4		-1.1	-1.02	-2.31		1.18014	1.19807	2.51912
VIT_02S0033G00990	Ribosomal protein S7 30S	MP-4		-1.18	-1.07	-2.88		1.21532	1.26453	2.63057
VIT_00S0438G00020	ATPase subunit 9	MP-4		-1.1	-1.09	-1.6		1.19101	1.23796	2.4795
VIT_04S0008G07210	D8-sphingolipid desaturase	MP-4		-1.2	-1.02	-2.25		1.33075	1.04071	1.3023
VIT_00S0245G00070	Heptaprenyl diphosphate synthase component II	MP-4		-1.11	-1.16	-3.77		1.3362	-1.03499	1.05388
VIT_14S0108G01640	NADH dehydrogenase ND2	MP-4		-1.03	-1.1	-1.56		1.2201	1.1747	2.21622
VIT_00S0583G00030	Sphingolipid delta 4 desaturase DES-1	MP-4		-1.03	-1.22	-1.5		-1.75293	-1.15975	-2.17189
VIT_08S0058G00470	Abscisic acid receptor PYL4 RCAR10	MP-4		-1.1	-1.13	-3.2		-1.63623	-1.10748	-3.48766
VIT_18S0001G02540	ARR9 typeA	MP-4		-1.1	-2.05	-2.26		-1.06784	1.51482	-1.79867
VIT_03S0038G01130	Auxin-responsive	MP-4		-1.25	-1.19	-2.11		-1.21823	-1.12666	1.13122
VIT_18S0001G01390	GA 20-oxidase	MP-4		-1.11	-1.43	-1.87		-1.21602	-1.53929	-3.3234
VIT_16S0098G00900	Pseudo-response regulator 5 (APRR5)	MP-4		-1.09	-1.25	-2.24		-1.07925	-1.48516	-3.44179
VIT_06S0004G03100	MLO1	MP-4		-1.04	-1.19	-1.92		-1.05262	-1.2616	-2.3553
VIT_06S0004G06380	UDP-glucose: anthocyanidin 5,3-O-glucosyltransferase	MP-4		-1.06	-1.21	-1.65		-1.02664	1.00709	-2.34313
VIT_05S0062G00570	UDP-glucose:flavonoid 7-O-glucosyltransferase	MP-4		-1.02	-1	-3.45		1.20453	1.16612	1.62248
VIT_11S0016G05740	Calmodulin-5 (CAM5)	MP-4		-1	-1.26	-1.59		-1.05148	-1.10767	-2.23647
VIT_10S0003G02930	FLS2 (flagellin-sensitive 2)	MP-4		-1.04	-1.39	-1.55		-1.61085	-1.02672	-2.8411
VIT_01S0010G01390	Phototropic-responsive NPH3	MP-4		-1.1	-1.23	-1.66		-1.38733	1.21741	2.84684
VIT_15S0021G02220	MADS-box agamous-like 80	MP-4		-1.16	-1.26	-2.14		1.87644	1.18199	1.79608
VIT_08S0007G00570	WRKY DNA-binding protein 49	MP-4		-1.03	-1.25	-2.18		1.28508	1.10933	-1.09694
VIT_05S0049G02310	Biopterin transport-related protein BT1	MP-4		-1.06	-1.26	-2.44		-1.35347	-1.32503	-1.863
VIT_01S0026G00480	Nodulin	MP-4		-1.01	-1.25	-2.11		-1.06415	-1.03853	1.28161
VIT_05S0077G02260	Nodulin MtN3 family	MP-4		-1.05	-1.34	-2.16		-1.08759	-1.06783	1.07616
VIT_19S0015G00250	Zinc transporter ZIP11	MP-4		-1	-1.27	-1.82		-1.05308	-1.19688	-2.66344
VIT_11S0016G04220	Copper-binding family protein	MP-4		-1.01	-1.6	-3.75		-1.29544	-1.88046	-2.87457
VIT_18S0001G06140	Phosphate-induced protein 1	MP-4		-1.12	-1.45	-3.01		-1.07161	-1.89093	-2.57739
VIT_17S0000G06920	Remorin	MP-4		-1.15	-1.51	-3.06		-1.16706	-1.47937	-2.46629

## Sheet: MP-11
Gene ID	Functional Annotation	Cluster in MP	Cluster in SG	MP1	MP2	MP3		SG1	SG2	SG3
VIT_15S0046G01450	Alpha-L-fucosidase	MP-11	SG-8	-1.25	1.06	1.38		-1.21779	1.13804	3.6609
VIT_05S0077G00430	Galactinol synthase	MP-11	SG-8	-1.42	1.68	3.32		-1.61637	-1.01577	13.0064
VIT_05S0020G00330	Galactinol synthase	MP-11	SG-8	-1.52	1.55	2.89		-1.6859	1.07367	12.621
VIT_00S0323G00050	Invertase/pectin methylesterase inhibitor	MP-11	SG-8	-1.22	2.06	1.63		-1.03505	1.31481	3.88437
VIT_18S0001G01130	VvEXPA19	MP-11	SG-8	-1.29	2.48	2.28		-1.3065	1.37944	2.91925
VIT_08S0058G00210	Chaperone	MP-11	SG-8	-1.28	5.19	4.6		-1.29653	-1.32313	2.45152
VIT_01S0011G04990	Chaperonin	MP-11	SG-8	-1.2	2.03	2.1		-1.32842	-1.22813	1.98404
VIT_14S0108G00590	FtsH protease	MP-11	SG-8	-1.62	3.31	3.38		-1.06617	2.68053	16.0858
VIT_00S2300G00010	Acyltransferase	MP-11	SG-8	-1.08	1.63	2.33		-1.15037	-1.05966	1.55922
VIT_01S0011G05190	Bet v I allergen	MP-11	SG-8	-1.06	1.04	2.19		-1.24331	1.19951	3.28393
VIT_00S0214G00040	Lectin phloem protein 2-like B1 PP2-B1	MP-11	SG-8	-1.07	1.07	1.71		-1.17039	-1.02275	2.97428
VIT_13S0064G01440	SYN3 (Sister chromatid cohesion 1 protein 3)	MP-11	SG-8	-1.3	2.04	1.43		-1.09128	1.01848	2.97524
VIT_08S0056G00610	Transposon protein, Mutator sub-class	MP-11	SG-8	-1.1	1.38	1.09		-1.3616	-1.20017	2.23565
VIT_13S0047G00110	Ripening regulated protein DDTFR8	MP-11	SG-8	-1.38	2.3	1.84		-1.23156	-1.28795	1.72218
VIT_19S0014G03130	Stem-specific protein TSJT1	MP-11	SG-8	-1.42	2.23	2.57		-1.19279	1.68118	4.5355
VIT_18S0001G14810	Lipase 3 (EXL3) family II extracellular	MP-11	SG-8	-1.02	1.47	2.71		-1.48959	-1.14863	1.27869
VIT_05S0020G02470	AWPM-19 membrane	MP-11	SG-8	-1.09	1.78	1.79		-1.41714	-1.28873	4.22022
VIT_01S0011G03680	ER6 protein universal stress protein (USP) family	MP-11	SG-8	-1.31	1.38	2.66		-1.02029	1.82279	3.50115
VIT_13S0019G03160	Heat shock protein 17.6 kDa class I	MP-11	SG-8	-2.05	3.55	3.09		-1.36809	-1.25357	6.55402
VIT_19S0085G01050	Heat shock protein 17.6 kDa class I	MP-11	SG-8	-2.66	4.8	3.82		-1.52287	-1.58924	4.25471
VIT_04S0008G01520	Heat shock protein 17.6 kDa class II	MP-11	SG-8	-2.99	2.82	4.04		-1.44772	1.01513	4.78073
VIT_04S0008G01500	Heat shock protein 17.6 kDa class II	MP-11	SG-8	-3.33	3.02	4.29		-1.61382	-1.23362	3.99528
VIT_04S0008G01570	Heat shock protein 17.6 kDa class II	MP-11	SG-8	-2.37	2.99	3.31		-1.33608	-1.39851	4.12409
VIT_04S0008G01590	Heat shock protein 17.6 kDa class II	MP-11	SG-8	-1.61	3	3.52		-1.37058	-1.45218	3.58052
VIT_04S0008G01580	Heat shock protein 17.6 kDa class II	MP-11	SG-8	-2.17	2.02	2.25		-1.36781	-1.10849	3.34191
VIT_04S0008G01490	Heat shock protein 17.6 kDa class II	MP-11	SG-8	-2.32	1.62	2.11		-1.35294	1.02562	3.10394
VIT_04S0008G01510	Heat shock protein 17.6 kDa class II	MP-11	SG-8	-9.71	3.21	4.11		-1.49346	-1.36125	8.87704
VIT_13S0019G02820	Heat shock protein 18.2 kDa class I	MP-11	SG-8	-1.63	2.59	2		-1.32531	-1.36769	2.13559
VIT_12S0035G01910	Heat shock protein 18.2 kDa class II	MP-11	SG-8	-3.89	2.59	2.91		-1.21749	-1.17446	3.88039
VIT_16S0098G01060	Heat shock protein 26a, chloroplast	MP-11	SG-8	-2	2.48	1.57		-2.30091	-1.02208	2.45048
VIT_05S0020G03330	Heat shock protein 70	MP-11	SG-8	-1.14	2.26	2.13		-1.22564	1.02341	3.26247
VIT_16S0050G01150	Heat shock protein 90-1	MP-11	SG-8	-2.23	2.42	1.83		-1.02397	-1.07698	2.89788
VIT_02S0025G00280	Heat shock protein 90-1	MP-11	SG-8	-3.07	1.73	1.79		-1.21088	1.1315	3.24698
VIT_02S0154G00480	Heat shock protein MTSHP	MP-11	SG-8	-1.44	2.97	1.94		-1.30004	-1.53301	2.50541
VIT_18S0089G01270	Heat shock protein precursor 22.0 kDa class IV	MP-11	SG-8	-1.79	4.77	6.23		-1.43129	-1.82509	6.49197
VIT_15S0046G02750	R protein PRF disease resistance protein	MP-11	SG-8	-1.69	1.01	1.4		-1.13606	1.37906	2.88391
VIT_09S0002G06790	Small heat shock protein (HSP26.5-P) 26.5 kDa class I	MP-11	SG-8	-1.01	1.4	2.15		-1.35694	1.0464	3.56837
VIT_13S0019G00860	Small heat-shock protein HSP17.5 Cytosolic class I	MP-11	SG-8	-1.39	2.08	2.2		-1.03245	1.15536	3.26036
VIT_04S0008G01560	Small molecular heat shock protein 17.5	MP-11	SG-8	-2.6	1.75	2.07		-1.31359	-1.12829	2.26487
VIT_04S0008G01550	Small molecular heat shock protein 17.5	MP-11	SG-8	-4.19	2.44	3.81		-1.57631	-1.25725	4.49449
VIT_12S0134G00590	Anthocyanidin 3-O-glucoside-6''-O-malonyltransferase	MP-11	SG-8	-1.13	1.38	1.13		-1.27044	1.48752	6.00072
VIT_08S0007G08910	Cis-zeatin O-beta-D-glucosyltransferase	MP-11	SG-8	-1.44	3.21	2.34		-1.04948	2.70259	7.2256
VIT_03S0063G01720	S-N-methylcoclaurine 3'-hydroxylase	MP-11	SG-8	-1.36	1.05	1.04		-1.00897	1.18247	2.56785
VIT_00S0684G00020	Calmodulin binding IQD20 (IQ-domain 20)	MP-11	SG-8	-1.3	3.65	2.96		-1.05246	-1.03213	4.15257
VIT_02S0025G04060	Rab/Ypt GTPase Ara4-interacting protein	MP-11	SG-8	-1.24	2.03	2.33		-1.26529	-1.37542	2.17322
VIT_01S0011G04290	Receptor serine/threonine kinase PR5K	MP-11	SG-8	-1.06	1.2	1.82		-1.07574	-1.0916	2.06581
VIT_00S0652G00010	Dof zinc finger protein DOF1.4	MP-11	SG-8	-1.05	1.15	1.53		-1.09271	1.06327	2.54239
VIT_08S0007G04200	Late meristem identity1 HB51/LMI1	MP-11	SG-8	-1.21	1.99	3.4		-1.46698	-1.1155	3.95538
VIT_07S0197G00060	Myb family	MP-11	SG-8	-1.54	1.27	1.79		-1.52278	1.05293	2.76861
VIT_08S0007G07670	VvNAC60_NAC domain-containing protein	MP-11	SG-8	-1.1	4.42	4.61		-1.00661	1.36805	7.62008
VIT_19S0090G01730	Zinc finger (C2H2 type) family	MP-11	SG-8	-1.01	3.18	5.34		-1.09765	-1.12904	20.0032
VIT_08S0007G00020	Cation/hydrogen exchanger 20 (CHX20)	MP-11	SG-8	-1.05	1.11	1.09		-1.02619	-1.04226	2.11875
VIT_00S0404G00100	Syntaxin of plants 124	MP-11	SG-8	-1.13	1.67	2.17		-1.16051	-1.08483	2.53414
VIT_03S0063G01990	Ternary complex factor MIP1	MP-11	SG-8	-1.13	1.23	2.14		-1.14598	-1.03166	1.72154
VIT_03S0038G01960	Proline-rich family protein	MP-11	SG-8	-1.18	3.18	3.55		-1.15049	-1.02455	3.85766
VIT_11S0016G02960	Glucan endo-1,3-beta-glucosidase 4 precursor	MP-11	SG-11	-1.05	1.18	1.32		-1.02632	1.33985	2.63493
VIT_07S0031G02060	Cellulose synthase CESA2	MP-11	SG-11	-1.25	1.53	2.21		-1.13968	1.15746	1.10621
VIT_04S0008G01040	Lysine decarboxylase	MP-11	SG-11	-1.21	1.1	2.13		-1.20776	1.01412	1.86768
VIT_07S0005G05780	Pantoate--beta-alanine ligase	MP-11	SG-11	-1.11	1.13	2.01		-1.025	1.25967	2.29466
VIT_03S0038G01430	Phytochelatin synthetase	MP-11	SG-11	-1.16	1.15	1.68		-1.37344	3.26943	5.18671
VIT_19S0140G00180	BCL-2-associated athanogene 7 ATBAG7	MP-11	SG-11	-1.2	1.09	1.61		-1.02507	1.10971	2.15836
VIT_11S0016G03710	Abl interactor protein 1 (ABIL1)	MP-11	SG-11	-1.13	1.34	2.35		-1.30018	1.34425	2.34636
VIT_18S0164G00180	Glycosyl hydrolase family 17 protein	MP-11	SG-11	-1.04	1.13	1.32		-1.12831	1.455	2.33955
VIT_01S0011G01910	Glycosyl transferase-related	MP-11	SG-11	-1.04	1.24	2.12		-1.15179	1.62822	1.3832
VIT_19S0090G01230	Microtubule associated protein (MAP65-1a)	MP-11	SG-11	-1.17	1.2	1.11		-1.34108	1.56546	2.25686
VIT_08S0007G05800	Patatin	MP-11	SG-11	-1.45	2	2.11		-1.00091	1.99149	2.48121
VIT_09S0002G01700	Epidermal patterning factor-like protein 3	MP-11	SG-11	-1.02	1.12	2.15		-1.18609	1.27261	1.5065
VIT_05S0020G03570	LOI1 (lovastatin insensitive 1); binding	MP-11	SG-11	-1.03	1.29	1.68		-1.07488	2.02184	1.55569
VIT_06S0004G07930	Nucleotidyltransferase family	MP-11	SG-11	-1.67	1.47	2.03		-1.02861	1.92324	2.76827
VIT_05S0049G00470	Electron transfer flavoprotein beta-subunit	MP-11	SG-11	-1.06	1.31	2.01		-1.05539	1.21357	1.30379
VIT_17S0000G00280	Magnesium-protoporphyrin O-methyltransferase	MP-11	SG-11	-1.2	1.22	2.23		-1.063	1.65638	2.21981
VIT_08S0007G07520	3-oxoacyl-[acyl-carrier-protein] reductase, chloroplast	MP-11	SG-11	-1.04	1.36	2.05		-1.02654	1.08201	1.31104
VIT_06S0009G01930	5'-AMP-activated protein kinase beta-2 subunit	MP-11	SG-11	-1.21	1.56	2.46		-1.11984	1.76678	2.51973
VIT_17S0000G01050	Corticosteroid 11-beta-dehydrogenase isozyme 1	MP-11	SG-11	-1.13	1.11	1.59		-1.10187	1.40097	2.26696
VIT_14S0030G01590	Rubredoxin	MP-11	SG-11	-1.04	1.34	1.81		-1.09045	1.38977	2.01463
VIT_14S0108G00600	Pentatricopeptide (PPR) repeat-containing	MP-11	SG-11	-1.09	3.8	3.16		-1.24681	1.48728	2.76385
VIT_00S2379G00010	Pentatricopeptide (PPR) repeat-containing protein	MP-11	SG-11	-1.12	1.23	2.26		-1.20229	1.60014	1.26255
VIT_06S0004G05240	Ethylene receptor (ETR2)	MP-11	SG-11	-1.23	1.55	1.55		-1.12842	1.09018	2.1695
VIT_08S0007G02770	IAA-amino acid hydrolase 1 (ILR1)	MP-11	SG-11	-1.02	1.38	1.62		-1.1334	1.3522	2.11418
VIT_04S0008G01330	RTE1 (reversion-to-ethylene sensitivity1)	MP-11	SG-11	-1.04	1.61	2.35		-1.14381	1.10034	2.2635
VIT_07S0197G00080	SNF1 protein kinase 2-3 AKIP OST1	MP-11	SG-11	-1.27	1.44	1.93		-1.06318	2.39079	2.47191
VIT_16S0115G00060	Heat shock 70kDa protein 1/8	MP-11	SG-11	-1.29	2.23	1.44		-1.17053	1.57394	1.38434
VIT_01S0010G02290	Heat shock protein 26a, chloroplast	MP-11	SG-11	-1.68	1.49	1.9		-1.09567	1.40411	2.4259
VIT_18S0001G02580	LRR receptor-like kinase 2	MP-11	SG-11	-1.04	2.02	3.09		-1.01171	1.34	2.49376
VIT_13S0067G02190	SAG20 (wound-induced protein 12)	MP-11	SG-11	-1.02	1.63	2.59		-1.06956	1.06827	1.61935
VIT_19S0015G00110	CYP71D10	MP-11	SG-11	-1.26	1.18	1.54		-1.00428	2.36795	1.95184
VIT_02S0025G02920	Quercetin 3-O-methyltransferase 1	MP-11	SG-11	-1.12	1.74	3.29		-2.14879	1.2573	2.79863
VIT_15S0021G00970	NAK-type protein kinase	MP-11	SG-11	-1.51	2.91	4.86		-1.66515	3.32819	3.13361
VIT_13S0019G05190	RAB GTPase RAB_ALPHA	MP-11	SG-11	-1.38	2.43	2.13		-1.86048	3.68491	4.55437
VIT_09S0002G08540	Serine-rich protein	MP-11	SG-11	-1.07	1.87	2.03		-1.02377	1.41061	2.10116
VIT_14S0060G01010	Basic helix-loop-helix (bHLH) family	MP-11	SG-11	-1.02	1.36	1.68		-1.01969	1.04546	2.05628
VIT_06S0061G00220	Transcription initiation factor TFIIB	MP-11	SG-11	-1.28	1.39	2.09		-1.17481	1.44996	2.09154
VIT_18S0122G01140	Wuschel-related homeobox 13	MP-11	SG-11	-1.21	1.08	1.48		-1.00553	1.3878	2.17283
VIT_07S0005G01360	Zinc finger (C3HC4-type ring finger)	MP-11	SG-11	-1.09	1.41	2		-1.06503	1.62255	1.70844
VIT_19S0015G01000	Zinc finger (C3HC4-type ring finger)	MP-11	SG-11	-1.03	1.87	2.34		-1.04464	1.3621	2.07772
VIT_05S0062G01140	Aromatic and neutral transporter 1	MP-11	SG-11	-1.3	1.4	2.28		-1.46782	1.88316	1.53652
VIT_04S0023G03470	DNAJ heat shock N-terminal domain-containing protein	MP-11	SG-11	-1.37	1.69	2.99		-1.06275	1.78367	2.8264
VIT_18S0001G06820	MATE efflux family protein ripening responsive	MP-11	SG-11	-1.01	1.1	2.08		-1.16999	1.13417	1.60081
VIT_07S0005G03970	Peptide transporter protein 3	MP-11	SG-11	-1.3	1.27	2.38		-1.47762	1.08181	1.45932
VIT_08S0007G06800	Chromomethylase	MP-11	SG-11	-1.2	1.73	1.94		-1.07685	1.0756	2.26107
VIT_18S0122G00460	CP12-3	MP-11	SG-11	-1.06	1.39	2.7		-1.28509	1.21463	2.03106
VIT_06S0009G00660	CRR2 (chlororespiratory reduction 2)	MP-11	SG-11	-1.12	1.1	2.05		-1.27699	1.43873	1.01404
VIT_00S0551G00050	MSH4 (MUTS-like protein 4)	MP-11	SG-11	-1.24	1.59	3.07		-1.05314	1.07283	1.31764
VIT_18S0001G06590	Pigment defective 322	MP-11	SG-11	-1.11	1.02	1.74		-1.04108	1.89913	2.0319
VIT_10S0071G01100	Alpha-galactosidase precursor	MP-11	SG-25	-1.06	1.74	2.05		1.12524	1.89834	2.88675
VIT_01S0137G00710	Alpha-L-fucosidase 2 precursor	MP-11	SG-25	-1.36	1.22	2.09		1.00005	1.63788	3.69912
VIT_17S0000G08010	Trehalose 6-phosphate synthase	MP-11	SG-25	-1.63	3.03	4.85		1.06119	3.94559	5.36037
VIT_01S0026G00280	Trehalose 6-phosphate synthase	MP-11	SG-25	-1.47	1.74	2.43		1.18569	1.84033	3.49226
VIT_11S0052G01710	Xylose isomerase	MP-11	SG-25	-1.13	1.29	1.64		1.01273	1.61677	2.25724
VIT_18S0001G08260	Xylulose kinase	MP-11	SG-25	-1.19	1.4	2.02		1.03699	1.63037	2.09921
VIT_12S0035G01900	Pectinesterase family	MP-11	SG-25	-1.06	1.48	1.74		1.08684	1.65434	3.24822
VIT_07S0005G00730	Pectinesterase family	MP-11	SG-25	-1.08	1.27	1.42		1.28122	1.24168	3.28606
VIT_00S0394G00040	Alliinase EGF	MP-11	SG-25	-1.33	1.22	2.14		1.44933	1.2458	2.48252
VIT_04S0008G01450	Cyclopropane-fatty-acyl-phospholipid synthase	MP-11	SG-25	-1.33	1.11	1.86		1.11772	1.49135	3.11791
VIT_05S0020G03860	Homocysteine S-methyltransferase 3	MP-11	SG-25	-1.4	1.24	2.18		1.01405	1.75115	1.90689
VIT_07S0151G00520	Homocysteine S-methyltransferase 3	MP-11	SG-25	-1.08	1.5	2.91		1.1022	1.13867	2.16086
VIT_08S0105G00300	Phospholipase C	MP-11	SG-25	-1.1	1.18	1.91		1.20269	1.62382	2.2548
VIT_16S0022G00640	BCL-2-associated athanogene 7 ATBAG7	MP-11	SG-25	-1.19	1.15	1.62		1.00199	1.0572	2.40742
VIT_16S0013G02090	F-box family protein	MP-11	SG-25	-1.2	1.4	1.79		1.13947	2.04036	2.35617
VIT_03S0088G00320	Peptidase M50	MP-11	SG-25	-1.58	1.44	1.61		1.28569	1.92069	3.30419
VIT_16S0022G02420	Subtilisin protease C1	MP-11	SG-25	-1.28	1.45	2.19		1.04736	1.31119	1.75753
VIT_06S0080G00150	Subtilisin-like proteinase AIR3	MP-11	SG-25	-1.36	1.4	2.83		1.00692	1.98815	1.98124
VIT_00S0174G00070	Ankyrin repeat protein	MP-11	SG-25	-1.38	1.18	1.01		1.76458	3.54349	3.7917
VIT_00S0202G00040	Ankyrin repeat protein	MP-11	SG-25	-1.01	1.02	1.24		1.14012	1.92294	2.03803
VIT_15S0048G01930	ATPP2-A13	MP-11	SG-25	-1.04	1.54	2.44		1.01455	1.38882	2.46129
VIT_06S0004G08170	CENP-E like kinetochore protein	MP-11	SG-25	-1.14	1.27	1.43		1.10737	1.50017	2.04456
VIT_09S0002G04280	Dynein light chain LC6, flagellar outer arm	MP-11	SG-25	-1.14	1.39	2.65		1.19523	1.80717	7.33561
VIT_09S0002G04040	Transducin protein	MP-11	SG-25	-1.63	1.24	1.09		1.05873	1.17077	3.40546
VIT_03S0063G01790	Transducin protein	MP-11	SG-25	-1.05	1.59	2.88		1.23055	1.51729	4.86329
VIT_08S0007G03110	Transposon protein, Mutator sub-class	MP-11	SG-25	-1.23	1.48	1.43		1.04074	1.50052	2.08614
VIT_07S0104G00360	Early-responsive to dehydration	MP-11	SG-25	-1.1	1.05	1.35		1.07351	1.26577	2.95776
VIT_11S0016G01130	MTD1	MP-11	SG-25	-1.08	1.24	1.58		1.14693	1.49306	2.34606
VIT_09S0002G01610	Midasin-related	MP-11	SG-25	-1.53	1.79	1.93		1.0758	1.97356	3.52893
VIT_01S0127G00420	Naphthoate synthase	MP-11	SG-25	-1.35	1.3	1.74		1.0056	1.89623	2.58506
VIT_01S0010G02190	Lipase GDSL	MP-11	SG-25	-1.26	1.53	1.7		1.00968	2.00173	2.104
VIT_15S0046G00450	Phosphatidic acid Phosphatase	MP-11	SG-25	-1.33	1.81	2.41		1.07192	1.18058	2.8309
VIT_14S0060G02430	Photosystem II oxygen evolving complex protein PsbP	MP-11	SG-25	-1.24	1.31	1.76		1.17702	1.95436	3.44666
VIT_12S0028G02000	Triacylglycerol lipase	MP-11	SG-25	-1.26	1.26	1.8		1.31006	1.84379	3.16973
VIT_11S0118G00350	Vacuolar pyrophosphatase	MP-11	SG-25	-1.14	1.26	1.81		1.06183	1.67474	2.41275
VIT_15S0046G01060	Pentatricopeptide (PPR) repeat	MP-11	SG-25	-1.12	1.18	2.25		1.39647	2.22776	3.94688
VIT_14S0030G00410	Arabidopsis histidine phosphotransfer AHP1	MP-11	SG-25	-1.25	1.98	2.63		1.04727	2.34617	4.59835
VIT_01S0244G00170	Cytokinin-repressed protein CR9	MP-11	SG-25	-1.45	1.1	1.27		1.04949	1.72795	2.42085
VIT_12S0059G01870	GH3-like protein	MP-11	SG-25	-1.2	1.02	1.67		1.32395	1.33881	2.11606
VIT_19S0014G03180	VvERF001_ERF/AP2 Gene Family	MP-11	SG-25	-1.41	1.17	2.3		1.2716	2.54219	3.35835
VIT_14S0030G01450	Glyoxal oxidase	MP-11	SG-25	-1.17	1.9	1.62		1.09593	1.8515	3.81105
VIT_15S0021G00940	Senescence-associated protein	MP-11	SG-25	-1.22	1.1	1.56		1.25518	1.15467	2.16685
VIT_18S0041G00210	TIR-NBS-LRR disease resistance	MP-11	SG-25	-1.01	1.04	1.34		1.68855	1.94625	2.33701
VIT_00S0324G00070	Cis-zeatin O-beta-D-glucosyltransferase	MP-11	SG-25	-1.18	1.25	2.29		1.03606	1.56458	4.17374
VIT_03S0017G01040	Cis-zeatin O-beta-D-glucosyltransferase	MP-11	SG-25	-1.22	1.51	2.57		1.24363	1.37211	1.66654
VIT_18S0001G09660	CYP81D2	MP-11	SG-25	-1	1.42	1.54		1.46722	2.1492	3.5729
VIT_12S0028G02430	Desacetoxyvindoline 4-hydroxylase	MP-11	SG-25	-1.28	1.39	2.57		1.02608	1.40519	2.60841
VIT_03S0038G03150	Dimethylaniline monooxygenase (N-oxide forming) 2	MP-11	SG-25	-1.03	1.15	1.76		1.10974	2.59438	5.21403
VIT_03S0038G03170	Dimethylaniline monooxygenase (N-oxide forming) 2	MP-11	SG-25	-1.1	1.08	1.44		1.20069	2.55415	4.26797
VIT_03S0038G03180	flavin-containing monooxygenase 1	MP-11	SG-25	-1.11	1.12	1.64		1.35221	2.83481	5.39076
VIT_03S0063G01690	flavonoid 3-monooxygenase	MP-11	SG-25	-1.2	1.08	1.05		1.15332	1.14878	2.36562
VIT_19S0090G00410	Calcium-dependent protein kinase 9 CPK9	MP-11	SG-25	-1.34	1.5	1.93		1.18596	2.59827	4.08446
VIT_08S0058G01090	CBL-interacting protein kinase 14 (CIPK14)	MP-11	SG-25	-1.12	1.21	1.09		1.11862	1.2954	2.04374
VIT_17S0000G01460	Protein kinase AKIN gamma	MP-11	SG-25	-3.5	3.28	4.77		1.02897	6.36433	8.66109
VIT_08S0007G01190	S-receptor kinase	MP-11	SG-25	-1.34	1.01	1.1		1.24984	1.71108	2.26713
VIT_12S0059G01920	Strubbelig-receptor family 3	MP-11	SG-25	-1.12	1.07	1.54		1.12777	1.15439	2.28726
VIT_03S0038G04760	Basic helix-loop-helix (bHLH) family	MP-11	SG-25	-1.27	1.16	1.45		1.08955	1.60495	2.10742
VIT_09S0002G02700	Basic helix-loop-helix (bHLH) family	MP-11	SG-25	-1.5	1.43	1.74		1.19564	1.60086	2.69897
VIT_13S0019G01710	Scarecrow transcription factor 14 (SCL14)	MP-11	SG-25	-1.1	1.37	1.59		1.17669	1.93572	2.05193
VIT_13S0019G01220	Scarecrow transcription factor 3 (SCL3)	MP-11	SG-25	-1.28	1.64	2.12		1.06896	2.34357	3.93994
VIT_04S0079G00670	SET Domain group 40	MP-11	SG-25	-1.09	1.07	1.63		1.15475	1.35935	2.10218
VIT_03S0038G00310	Short internodes	MP-11	SG-25	-1.34	1.43	1.57		1.00274	1.51271	2.57917
VIT_04S0023G03240	Transcription factor TFIIF	MP-11	SG-25	-1.14	1.03	2.07		1.06787	1.24983	1.60701
VIT_01S0010G02200	Zinc finger (C3HC4-type ring finger)	MP-11	SG-25	-1.06	1.19	1.84		1.15871	1.67099	2.63864
VIT_02S0025G03070	Zinc finger (C3HC4-type ring finger)	MP-11	SG-25	-1.22	1.14	2.29		1.03434	1.14484	2.06693
VIT_04S0008G00610	Zinc finger (CCCH-type) family protein	MP-11	SG-25	-2.03	1.99	3		1.1127	2.2276	4.3966
VIT_03S0038G03560	CAO (CHAOS); chromatin binding	MP-11	SG-25	-1.37	1.37	1.63		1.33324	2.4411	3.55496
VIT_18S0001G04190	Co-chaperone grpE	MP-11	SG-25	-1.11	1.25	1.59		1.01872	1.5027	2.10828
VIT_11S0052G00430	Glucose-6-phosphate/phosphate-tranlocator	MP-11	SG-25	-1.01	1.19	1.45		1.0917	1.23358	2.15344
VIT_18S0001G14440	Molecular chaperone DnaJ	MP-11	SG-25	-1.47	1.22	1.9		1.32909	1.83706	4.19471
VIT_06S0004G06890	Potassium transporter (KUP1)	MP-11	SG-25	-1.25	1.32	1.38		1.32049	1.904	2.93834
VIT_08S0040G00830	Proton-dependent oligopeptide transport (POT) family protein	MP-11	SG-25	-1.28	1.01	2.2		1.65389	1.98014	3.0176
VIT_18S0041G00490	Proton-dependent oligopeptide transport (POT) family protein	MP-11	SG-25	-1.31	1.37	1.48		1.17318	2.19345	2.4524
VIT_14S0108G01120	SPX (SYG1/Pho81/XPR1) domain-containing protein	MP-11	SG-25	-1.14	1.4	1.6		1.34201	2.67222	3.15004
VIT_07S0129G00190	Binding	MP-11	SG-25	-1.15	1.67	1.68		1.0352	2.17113	3.49118
VIT_04S0008G03630	Binding	MP-11	SG-25	-1.39	1.43	1.39		1.21301	1.32741	3.47044
VIT_00S0404G00050	fiber protein	MP-11	SG-25	-2.01	1.19	2.35		1.33872	2.76542	3.63644
VIT_12S0035G01050	Octicosapeptide/Phox/Bem1p (PB1) domain-containing protein	MP-11	SG-25	-1.47	1.05	1.54		1.11994	1.25166	2.34555
VIT_16S0098G00940	Plastid-specific 30S ribosomal protein 1	MP-11	SG-25	-1.53	1.69	3.49		1.0423	3.46434	7.67298
VIT_04S0008G02220	Sterile alpha motif (SAM) domain-containing protein	MP-11	SG-25	-1.08	1.33	2.19		1.01065	1.03949	1.99767
VIT_16S0013G01950	Hexose transporter [Vitis vinifera]	MP-11		-1.44	1.38	2.56		1.16301	2.04222	1.9654
VIT_00S0173G00110	Trehalose-phosphatase	MP-11		-1.21	1.92	2.05		1.36114	1.52168	1.29785
VIT_13S0067G01410	Anthranilate N-hydroxycinnamoyl/benzoyltransferase	MP-11		-1.15	1.02	1.31		-1.23981	1.3497	-3.42794
VIT_02S0025G03590	Phospholipid hydroperoxide glutathione peroxidase	MP-11		-1.09	2.27	1.74		1.05541	-1.44071	1.16334
VIT_19S0177G00160	Phytochelatin synthetase	MP-11		-1.06	2.24	1.84		1.03629	-1.1186	2.16976
VIT_01S0146G00150	BCL-2-associated athanogene 5	MP-11		-1.76	2.52	1.46		1.00341	-1.57448	1.70876
VIT_05S0077G01280	Glycosyl hydrolase family 3 beta xylosidase BXL1	MP-11		-1.61	1.94	1.53		1.03889	2.40996	-1.41814
VIT_08S0007G05340	Kinesin motor protein	MP-11		-1.15	2	1.52		1.08226	-1.26816	2.64628
VIT_11S0016G04440	Protease inhibitor/seed storage/lipid transfer protein (LTP)	MP-11		-1.66	1.82	2.9		1.16813	-1.00447	1.07955
VIT_02S0234G00110	Oleosin OLE-4	MP-11		-1.02	1.43	2.47		1.21246	-1.07426	1.25944
VIT_07S0104G01000	Histone H2AXa HTA5	MP-11		-1.05	1.35	2		1.07698	1.14594	1.37039
VIT_09S0002G02050	1-deoxy-D-xylulose 5-phosphate synthase	MP-11		-1.39	1.34	1.33		1.43757	1.97861	2.03832
VIT_04S0044G01740	3-hydroxy-3-methylglutaryl-coenzyme A reductase 3	MP-11		-1.28	1.32	2.09		1.18753	1.4008	1.07066
VIT_16S0022G02440	Carboxyesterase 20 CXE20	MP-11		-1.14	1.02	1		-1.98275	-1.09894	-2.39846
VIT_13S0067G01940	Abscisic acid receptor PYL4 RCAR10	MP-11		-1.17	1.09	1.12		-2.0136	1.86008	-2.73708
VIT_04S0079G00690	Glutathione S-transferase 26 GSTF12	MP-11		-1.33	1.09	2.09		1.26797	-1.13284	1.06975
VIT_07S0151G01070	VvTPS68_Ent-copalyl diphosphate synthase	MP-11		-2.11	1.51	2.08		2.82472	2.03681	1.02789
VIT_00S0214G00160	Lectin, phloem-specific	MP-11		-2.26	1.01	1.12		1.05118	-1.02805	1.05712
VIT_12S0055G00600	SHR5-receptor-like kinase	MP-11		-1.08	1.11	1.06		-1.19863	-1.29614	-2.44026
VIT_16S0100G00720	Heat shock transcription factor B2A	MP-11		-1.18	2.09	1.48		-1.02068	-2.09739	1.5001
VIT_02S0025G02590	Homeobox-leucine zipper protein ATHB-12	MP-11		-1.13	1.28	2.13		1.2406	1.37185	6.02794
VIT_02S0033G00380	Myb VvMYBA1	MP-11		-1	1.79	1.52		-2.08401	-2.21561	-1.55678
VIT_02S0033G00410	Myb VvMYBA1	MP-11		-1.03	1.5	1.31		-2.31618	-2.10852	-1.55757
VIT_02S0033G00450	Myb VvMYBA3 [Vitis vinifera]	MP-11		-1.04	1.65	1.19		-2.30018	-2.15285	-1.68865
VIT_14S0066G01880	Zf AN1 domain-containing stress-associated protein 12 (SAP12)	MP-11		-1.1	1.49	1.16		-1.18777	-2.3839	-1.43908
VIT_11S0065G01210	Zinc finger (C3HC4-type ring finger)	MP-11		-1.06	1.18	2.25		1.18607	1.06971	1.10734
VIT_13S0073G00050	Cationic amino acid transporter 6	MP-11		-1.05	1.1	2.32		1.31584	-1.38072	2.24662
VIT_08S0217G00090	DnaJ homolog, subfamily B, member 9	MP-11		-1.33	2.07	2.02		1.02607	-1.1247	2.54442
VIT_18S0086G00180	MATE efflux family protein	MP-11		-1.1	1.24	1.94		-2.05477	-1.32672	1.00926
VIT_18S0001G09120	Voltage dependent anion channel 2	MP-11		-1.18	1.37	1.23		1.07937	-1.26507	3.50845

## Sheet: MP-18
Gene ID	Functional Annotation	Cluster in MP	Cluster in SG	MP1	MP2	MP3		SG1	SG2	SG3
VIT_02S0025G01030	Aldose 1-epimerase	MP-18	SG-4	1.03	-1.08	-1.07		-1.61725	-1.68962	-3.35724
VIT_18S0001G14910	Mannitol dehydrogenase	MP-18	SG-4	1.06	-1.21	-1.14		-1.02766	-1.52537	-2.0124
VIT_14S0083G00880	Phosphatidylinositol 4-kinase type-II	MP-18	SG-4	1.08	-1.13	-1.94		-1.39594	-1.83567	-2.51624
VIT_00S0218G00200	UDP-glucuronosyl/UDP-glucosyltransferase	MP-18	SG-4	1.21	-1.22	-2.12		-1.1519	-1.43346	-2.59881
VIT_00S0340G00050	Endo-1,4-beta-glucanase korrigan (KOR)	MP-18	SG-4	1.25	-1.3	-1.35		-1.01837	-1.35364	-3.29244
VIT_08S0032G00930	Fasciclin domain-containing protein FLA17	MP-18	SG-4	1.02	-1.2	-1.41		-1.06819	-1.52268	-2.12922
VIT_01S0011G06470	Galacturonic acid reductase	MP-18	SG-4	1.01	-1.24	-1.44		-1.0045	-1.14422	-2.17267
VIT_16S0098G01900	Pectinesterase family	MP-18	SG-4	1.04	-1.22	-2.14		-1.07723	-1.44254	-2.4005
VIT_13S0019G00740	Amino acid binding protein	MP-18	SG-4	1.09	-1.61	-2.37		-1.27564	-1.67942	-2.23246
VIT_01S0011G06450	Deoxymugineic acid synthase	MP-18	SG-4	1.21	-1.04	-1.76		-1.43556	-1.37027	-2.63899
VIT_01S0011G06490	Deoxymugineic acid synthase	MP-18	SG-4	1.03	-1.21	-1.42		-1.17385	-1.06818	-2.11334
VIT_01S0011G03740	Glutaminyl-tRNA synthetase	MP-18	SG-4	1.18	-1.09	-1.54		-1.04748	-1.40325	-2.32429
VIT_14S0083G00520	Proline oxidase	MP-18	SG-4	1.2	-1.08	-1.35		-1.11584	-1.42835	-2.00082
VIT_11S0037G00950	S-adenosylmethionine decarboxylase proenzyme	MP-18	SG-4	1.18	-2.05	-2.64		-1.18958	-2.63821	-2.79523
VIT_19S0014G03200	COP1-interacting protein 7	MP-18	SG-4	1.02	-1.26	-2.02		-1.05927	-1.35795	-1.68283
VIT_02S0025G02020	Abl interactor 3 (ABIL3)	MP-18	SG-4	1.05	-1.47	-1.81		-1.03148	-1.63132	-2.16519
VIT_00S0347G00080	Curculin (mannose-binding) lectin	MP-18	SG-4	1.03	-1.02	-1.96		-1.07297	-1.42969	-3.3514
VIT_08S0007G07140	Esterase/lipase/thioesterase family protein	MP-18	SG-4	1.14	-1.47	-1.77		-1.05474	-2.171	-3.10091
VIT_04S0044G00220	Monooxygenase	MP-18	SG-4	1.07	-1.12	-1.09		-1.09069	-1.08861	-2.25759
VIT_08S0040G00970	Plectin (myosin-like)	MP-18	SG-4	1.01	-1.37	-1.73		-1.15438	-1.62683	-2.05157
VIT_11S0016G03590	Transducin protein	MP-18	SG-4	1.47	-1.15	-1.96		-1.18716	-1.63371	-2.13386
VIT_02S0025G01350	Primase polypeptide 1	MP-18	SG-4	1.01	-1.32	-1.27		-1.02228	-2.12557	-2.13468
VIT_06S0004G00820	Ribosomal protein S2; Squalene/phytoene synthase	MP-18	SG-4	1.06	-1.07	-1.27		-1.15097	-1.66905	-2.02128
VIT_06S0004G01770	Acetyl-CoA carboxylase, biotin carboxylase	MP-18	SG-4	1.04	-1.3	-1.5		-1.18054	-1.77635	-2.75223
VIT_17S0000G07560	EDS1 (Enhanced disease susceptibility 1)	MP-18	SG-4	1.25	-1.16	-1.5		-1.03108	-1.12141	-2.07167
VIT_17S0000G07370	EDS1 (Enhanced disease susceptibility 1)	MP-18	SG-4	1.17	-1.27	-1.63		-1.09252	-1.00126	-2.29746
VIT_17S0000G07420	EDS1 (Enhanced disease susceptibility 1)	MP-18	SG-4	1.2	-1.51	-1.95		-1.02027	-1.10641	-3.18555
VIT_04S0008G04990	Potassium channel AKT1	MP-18	SG-4	1.03	-1.34	-1.43		-1.10756	-1.45165	-2.21671
VIT_01S0026G01870	Avr9/Cf-9 induced kinase 1	MP-18	SG-4	1.07	-1.43	-1.76		-1.15221	-1.97066	-2.47041
VIT_04S0008G07260	EDR2 (enhanced disease resistance 2)	MP-18	SG-4	1.15	-1	-1.27		-1.29064	-1.57087	-2.32208
VIT_16S0050G01250	Heavy-metal-associated domain-containing protein	MP-18	SG-4	1.16	-1.2	-1.57		-1.28149	-1.41224	-2.0695
VIT_18S0089G00110	Nematode resistance-like protein	MP-18	SG-4	1.09	-1.11	-1.34		-1.35145	-1.17936	-2.29215
VIT_18S0001G11250	R protein MLA10	MP-18	SG-4	1.05	-1.11	-1.57		-1.00675	-1.04905	-2.0462
VIT_00S0144G00190	R protein MLA10	MP-18	SG-4	1.01	-1.08	-1.1		-1.18189	-1.25451	-2.1262
VIT_02S0012G00280	Senescence-associated protein	MP-18	SG-4	1.07	-1.38	-1.65		-1.27611	-1.33512	-2.17874
VIT_12S0034G01320	TIR-NBS-LRR disease resistance	MP-18	SG-4	1.09	-1.13	-1.41		-1.08741	-1.25463	-3.14824
VIT_08S0007G01430	Universal stress protein (USP) family protein	MP-18	SG-4	1.29	-1.2	-1.97		-1.12486	-1.21143	-2.11336
VIT_16S0013G01710	Verticillium wilt disease resistance	MP-18	SG-4	1.41	-1.05	-1.11		-1.03277	-1.10544	-3.01667
VIT_03S0017G02110	Anthocyanidin 3-O-glucosyltransferase	MP-18	SG-4	1.32	-1.07	-1.93		-1.08342	-1.11062	-3.33606
VIT_18S0122G00630	Cinnamoyl-CoA reductase	MP-18	SG-4	1.09	-1.15	-1.62		-1.11644	-1.24632	-2.1838
VIT_18S0001G06120	Cis-zeatin O-beta-D-glucosyltransferase	MP-18	SG-4	1.11	-1.49	-2.36		-1.63605	-1.94307	-3.94416
VIT_18S0001G06090	Cis-zeatin O-beta-D-glucosyltransferase	MP-18	SG-4	1.05	-1.59	-2.64		-2.17776	-2.41012	-4.48692
VIT_18S0001G13800	CYP71AT2v2	MP-18	SG-4	1.06	-1.27	-1.71		-1.19459	-1.23199	-2.27165
VIT_00S1682G00020	flavonoid 3'-hydroxylase cytochrome P450	MP-18	SG-4	1.06	-1.32	-1.61		-1.07216	-1.22972	-2.29721
VIT_04S0023G03370	Flavonone- 3-hydroxylase	MP-18	SG-4	1.29	-1.2	-2.3		-1.13233	-2.06932	-2.04651
VIT_17S0000G02950	Glutathione S-transferase 25 GSTU7	MP-18	SG-4	1.03	-1.23	-1.32		-1.1048	-1.51735	-2.80804
VIT_17S0000G02930	Glutathione S-transferase 25 GSTU7	MP-18	SG-4	1.06	-1.21	-1.32		-1.12867	-1.39311	-2.55915
VIT_00S0218G00150	UDP-rhamnose/rhamnosyltransferase	MP-18	SG-4	1.16	-1.03	-1.79		-1.12553	-1.20352	-2.12
VIT_00S0266G00090	ARK3 (Arabidopsis Receptor Kinase 3)	MP-18	SG-4	1.15	-1.12	-1.73		-1.21954	-1.39675	-4.49418
VIT_09S0002G04560	Calmodulin-binding protein	MP-18	SG-4	1.32	-1.31	-1.56		-1.03118	-1.14005	-3.18706
VIT_11S0037G00680	Leucine Rich Repeat receptor-like kinase	MP-18	SG-4	1.13	-1.24	-1.41		-1.00667	-1.04712	-2.60916
VIT_11S0016G02900	Leucine-rich repeat family protein / extensin	MP-18	SG-4	1.3	-1.61	-1.38		-1.32898	-2.12623	-3.53476
VIT_18S0072G00990	Leucine-rich repeat protein kinase	MP-18	SG-4	1.1	-1.12	-1.38		-1.07672	-1.11897	-2.85291
VIT_07S0031G00120	Leucine-rich repeat transmembrane protein kinase	MP-18	SG-4	1.17	-1.47	-1.51		-1.08424	-1.83106	-2.09146
VIT_10S0003G01490	NIK3 (NSP- interacting kinase 3)	MP-18	SG-4	1.06	-1.53	-1.91		-1.23634	-1.17759	-2.51116
VIT_00S0194G00080	Phototropic-responsive NPH3	MP-18	SG-4	1.05	-1.36	-1.67		-1.15541	-1.39287	-2.03591
VIT_10S0042G00980	Protein kinase	MP-18	SG-4	1.68	-1.03	-1.96		-1.58013	-3.17367	-3.9967
VIT_12S0035G01180	Protein kinase CRK1 protein	MP-18	SG-4	1.1	-1.11	-1.9		-1.15183	-1.7087	-2.20256
VIT_18S0001G09390	Protein phosphatase 2C	MP-18	SG-4	1.13	-1.02	-1.28		-1.12522	-1.18478	-2.46943
VIT_03S0091G00470	Protein phosphatase 2C	MP-18	SG-4	1.06	-1.19	-1.48		-1.24853	-1.17391	-2.83281
VIT_14S0060G00450	Protein-serine/threonine kinase haspin-related	MP-18	SG-4	1.05	-1.35	-1.37		-1.03049	-1.71928	-2.32111
VIT_11S0149G00290	Receptor kinase CHRK1	MP-18	SG-4	1.21	-1.22	-1.75		-1.1745	-1.86246	-4.25333
VIT_00S2770G00010	Receptor kinase CHRK1	MP-18	SG-4	1.26	-1.14	-1.81		-1.37582	-2.0088	-3.52014
VIT_00S0270G00130	RKF2 (receptor-like serine/threonine kinase 2)	MP-18	SG-4	1.34	-1.1	-1.47		-1.19963	-1.46298	-2.80195
VIT_14S0068G00970	RPK1 (receptor-like protein kinase 1)	MP-18	SG-4	1.21	-1.41	-2.21		-1.04842	-2.2386	-5.05913
VIT_16S0098G00420	Ser/Thr receptor-like kinase1	MP-18	SG-4	1.24	-1.04	-2.08		-1.03412	-1.22799	-2.18944
VIT_00S0743G00010	S-locus lectin protein kinase	MP-18	SG-4	1.05	-1.06	-2.15		-1.12151	-1.4403	-3.08558
VIT_00S0743G00020	S-locus lectin protein kinase	MP-18	SG-4	1.17	-1.01	-1.79		-1.24655	-1.31633	-3.9182
VIT_18S0041G00010	Wall-associated receptor kinase 2	MP-18	SG-4	1.25	-1.24	-1.19		-1.12545	-2.81855	-9.21107
VIT_18S0001G01320	Wall-associated receptor kinase 5	MP-18	SG-4	1.29	-1.01	-1.65		-1.07927	-1.46043	-4.02612
VIT_18S0001G11390	Aberrant testa shape	MP-18	SG-4	1.28	-1.5	-1.82		-1.04204	-1.17983	-2.51074
VIT_10S0116G00500	Myb caprice CPC	MP-18	SG-4	1.14	-1.33	-1.33		-1.21437	-1.86619	-2.22272
VIT_06S0004G00150	MYR1 (MYB-related protein 1)	MP-18	SG-4	1.01	-2.42	-2.68		-1.01501	-4.09811	-6.04613
VIT_04S0008G00150	VvNAC04_NAC domain-containing protein	MP-18	SG-4	1.23	-1.13	-1.07		-1.09822	-1.12258	-2.64133
VIT_19S0014G03300	VvNAC18_NAC domain-containing protein	MP-18	SG-4	1.1	-1.08	-1.47		-1.22804	-1.52331	-2.90583
VIT_15S0048G02280	VvNAC54_NAC domain-containing protein	MP-18	SG-4	1.07	-1.21	-2.08		-1.00954	-1.22973	-2.36182
VIT_07S0031G01710	WRKY DNA-binding protein 51	MP-18	SG-4	1.67	-1.83	-1.22		-1.06487	-1.2774	-2.07859
VIT_06S0004G08080	Zinc finger (C3HC4-type ring finger)	MP-18	SG-4	1.08	-1.3	-1.22		-1.0354	-1.06005	-2.15713
VIT_14S0066G02070	AAA-type ATPase	MP-18	SG-4	1.08	-1.38	-2.45		-1.0195	-1.2856	-2.34564
VIT_14S0066G02100	AAA-type ATPase	MP-18	SG-4	1.15	-1.34	-2.03		-1.07096	-1.08747	-2.30773
VIT_14S0066G02080	AAA-type ATPase family protein	MP-18	SG-4	1.22	-1.45	-2.43		-1.00104	-1.11646	-2.09488
VIT_19S0027G01890	Amino acid permease	MP-18	SG-4	1.09	-1.15	-1.27		-1.05359	-1.47252	-2.13151
VIT_04S0069G00010	Glutamate receptor protein	MP-18	SG-4	1.11	-1.28	-2.04		-1.06538	-1.74652	-3.00617
VIT_19S0015G00320	KCO1 (two pore K channel)	MP-18	SG-4	1.18	-1.25	-1.46		-1.15309	-1.69783	-2.22775
VIT_06S0061G01210	Lysine histidine transporter 1	MP-18	SG-4	1.13	-1.15	-2.26		-1.13585	-1.84061	-2.83964
VIT_00S0225G00080	MATE efflux family protein	MP-18	SG-4	1.01	-1.24	-1.1		-1.067	-1.20042	-2.70157
VIT_10S0003G01460	Nucleobase-ascorbate transporter 2 (NAT2)	MP-18	SG-4	1.16	-1.38	-2.21		-1.36351	-1.73552	-4.26646
VIT_02S0025G02390	Oligopeptide transporter OPT7	MP-18	SG-4	1.53	-1.25	-2.79		-1.1506	-1.9696	-2.97708
VIT_13S0067G02340	Proton-dependent oligopeptide transport (POT) family protein	MP-18	SG-4	1.04	-1.17	-1.8		-1.0285	-1.39245	-2.36208
VIT_14S0006G00300	Nudix hydrolase 18	MP-18	SG-4	1.02	-1.18	-1.03		-1.29473	-1.1734	-2.16391
VIT_18S0001G06610	Plastid-targeted protein 2	MP-18	SG-4	1.29	-1.55	-1.35		-1.15967	-1.55305	-3.32328
VIT_02S0012G00170	1,4-alpha-D-glucan maltohydrolase	MP-18	SG-18	1	-1.15	-2.04		1.00602	-1.15129	-2.22746
VIT_02S0025G00360	1-aminocyclopropane-1-carboxylate synthase	MP-18	SG-18	1.02	-1.34	-1.5		1.23198	-1.33644	-2.72766
VIT_00S0233G00030	Trehalose-6-phosphate phosphatase	MP-18	SG-18	1.11	-1.46	-1.63		1.10712	-1.47816	-2.5591
VIT_02S0154G00110	Trehalose-6-phosphate phosphatase (AtTPPA)	MP-18	SG-18	1.03	-1.47	-1.75		1.12837	-1.59511	-2.60057
VIT_11S0037G00710	Trehalose-phosphate phosphatase	MP-18	SG-18	1.09	-1.37	-1.48		1.02318	-1.41227	-2.15594
VIT_11S0037G00720	Trehalose-phosphate phosphatase	MP-18	SG-18	1.1	-1.44	-1.96		1.14065	-1.465	-2.82757
VIT_07S0031G02700	Amidase	MP-18	SG-18	1.21	-1.43	-1.42		1.04227	-1.42002	-2.47703
VIT_13S0019G02520	Subtilisin protease C1	MP-18	SG-18	1	-2.1	-3.26		1.24512	-1.70984	-2.24308
VIT_09S0018G01340	Cuticle protein	MP-18	SG-18	1.06	-1.65	-2.13		1.416	-1.54908	-2.71931
VIT_09S0018G01360	Cuticle protein	MP-18	SG-18	1.15	-1.72	-1.96		1.41821	-1.57442	-2.90441
VIT_03S0097G00610	Cyclin-D3-1	MP-18	SG-18	1.16	-1.23	-1.88		1.07758	-2.05433	-2.55013
VIT_10S0003G02070	Agamous (AG) floral homeotic protein	MP-18	SG-18	1.09	-1.68	-1.67		1.15008	-1.65967	-2.2088
VIT_13S0067G01180	Leaf senescence related	MP-18	SG-18	1.28	-1.54	-1.66		1.0078	-2.0404	-2.4313
VIT_00S0471G00050	ACT domain repeat 1 (ACR1) uridylyltransferase	MP-18	SG-18	1.12	-1.3	-2.06		1.18149	-1.69776	-3.10021
VIT_00S0686G00030	ACT domain repeat 1 (ACR1) uridylyltransferase	MP-18	SG-18	1.19	-1.27	-1.51		1.07928	-1.75142	-2.34868
VIT_07S0104G00660	2OG-Fe(II) oxygenase	MP-18	SG-18	1.09	-1.3	-2.06		1.01815	-1.14262	-2.17576
VIT_07S0005G01790	Acyl-CoA synthetase long-chain member 2	MP-18	SG-18	1.07	-1.24	-2.12		1.13014	-1.40842	-1.71446
VIT_13S0067G03890	Beta-ketoacyl-CoA synthase	MP-18	SG-18	1.1	-1.12	-1.26		1.12763	-1.30028	-2.46124
VIT_18S0001G07700	Ethylene-inducible CTR1	MP-18	SG-18	1.04	-1.41	-1.42		1.03186	-1.45602	-2.11437
VIT_00S0144G00220	R protein disease resistance protein	MP-18	SG-18	1.04	-1.26	-1.44		1.30171	-1.3331	-2.0033
VIT_16S0039G02350	Dihydroflavonol 4-reductase	MP-18	SG-18	1.08	-1.4	-1.58		1.17147	-1.36857	-2.33579
VIT_02S0025G04590	TCP family transcription factor TCP9	MP-18	SG-18	1.04	-1.25	-1.72		1.02836	-1.23237	-2.34195
VIT_14S0066G02090	AAA-type ATPase	MP-18	SG-18	1.2	-1.32	-2.3		1.03304	-1.20677	-2.30819
VIT_14S0066G02060	AAA-type ATPase	MP-18	SG-18	1.1	-1.44	-2.34		1.04371	-1.17072	-2.38773
VIT_02S0025G04930	CDI3/OZS1/RCD3/SLAC1 (slow anion channel-associated 1)	MP-18	SG-18	1.11	-1.25	-1.45		1.17269	-1.08153	-2.28657
VIT_18S0122G00780	Inorganic phosphate transporter	MP-18	SG-18	1.08	-1.23	-1.37		1.07549	-1.24259	-2.21511
VIT_03S0097G00510	Oligopeptide transporter OPT4	MP-18	SG-18	1.21	-1.07	-1.18		1.09945	-1.02709	-2.15415
VIT_18S0001G14660	P-glycoprotein 13	MP-18	SG-18	1.15	-1.09	-1.15		1.24562	-1.18679	-2.07908
VIT_14S0068G00090	feronia receptor-like kinase	MP-18	SG-18	1.01	-1.03	-1.5		1.08762	-1.13194	-2.05502
VIT_02S0025G00210	fringe protein	MP-18	SG-18	1.18	-1.36	-2.24		1.01849	-1.97062	-2.44107
VIT_00S0540G00020	Chitinase, class V	MP-18	SG-21	1.07	-1.07	-2.21		1.10441	-1.42132	-4.03423
VIT_00S2620G00010	Endo-1,4-beta-glucanase korrigan (KOR)	MP-18	SG-21	1.12	-1.14	-1.3		1.04883	-1.18344	-2.59448
VIT_18S0001G11860	Polygalacturonate 4-alpha-galacturonosyltransferase	MP-18	SG-21	1.21	-1.25	-1.59		1.00283	-1.3975	-3.10314
VIT_00S1553G00010	Subtilisin-like proteinase AIR3	MP-18	SG-21	1.05	-1.02	-1.33		1.29914	1.01487	-2.4031
VIT_14S0066G01690	Pathogen-inducible alpha-dioxygenase	MP-18	SG-21	1.15	-1.73	-2.08		1.36388	1.02298	-1.20783
VIT_13S0084G00560	CF2	MP-18	SG-21	1.07	-1.18	-1.06		1.14052	1.02653	-2.56166
VIT_18S0089G00630	CF4	MP-18	SG-21	1.21	-1.26	-1.25		1.12676	1.13103	-3.52802
VIT_11S0037G00690	CF5	MP-18	SG-21	1.07	-1.15	-1.16		1.20873	1.17885	-2.88878
VIT_09S0018G00710	Disease resistance family protein	MP-18	SG-21	1.08	-1.08	-2.03		1.77841	1.27123	-3.49963
VIT_09S0002G07750	Disease resistance protein	MP-18	SG-21	1.19	-1.09	-2.21		1.26205	-1.18216	-3.92609
VIT_16S0013G01700	Disease resistance protein	MP-18	SG-21	1.29	-1.07	-1.6		1.32791	-1.06463	-4.0815
VIT_09S0002G07710	Disease resistance protein	MP-18	SG-21	1.2	-1.02	-1.9		1.12621	-1.20015	-2.79257
VIT_09S0070G00640	Disease resistance protein	MP-18	SG-21	1.17	-1.12	-2.13		1.14474	-1.0719	-2.64888
VIT_09S0002G07680	Disease resistance protein	MP-18	SG-21	1.51	-1.24	-1.72		1.01761	1.05813	-5.24111
VIT_18S0166G00050	EFR (EF-TU receptor)	MP-18	SG-21	1.16	-1.2	-2.12		-1.0611	-1.37044	-6.92285
VIT_09S0002G03010	FRK1 (FLG22-induced receptor-like kinase 1)	MP-18	SG-21	1.16	-1.4	-1.58		1.14347	1.2045	-2.51069
VIT_09S0002G03020	FRK1 (FLG22-induced receptor-like kinase 1)	MP-18	SG-21	1.07	-1.09	-1.64		1.48883	1.44842	-3.10558
VIT_09S0054G00080	Hcr2-p2	MP-18	SG-21	1.31	-1.21	-1.33		1.37205	1.02558	-2.45093
VIT_01S0010G03210	HcrVf1 protein	MP-18	SG-21	1.31	-1.1	-2.14		1.36658	-1.07067	-3.11302
VIT_09S0018G00670	HcrVf1 protein	MP-18	SG-21	1.29	-1.08	-1.8		1.12934	1.08289	-4.06914
VIT_00S0144G00170	HcrVf1 protein	MP-18	SG-21	1.06	-1.08	-1.16		1.05779	1.0269	-2.19506
VIT_03S0088G00750	Pathogenesis related protein 1 precursor [Vitis vinifera]	MP-18	SG-21	1.1	-1.15	-1.86		1.04657	1.07986	-2.35636
VIT_03S0088G00810	Pathogenesis-related protein 1 precursor (PRP 1)	MP-18	SG-21	1.05	-1.56	-2.44		1.01861	1.04383	-4.39378
VIT_16S0148G00360	PR5K (PR5-like receptor kinase)	MP-18	SG-21	1.14	-1.14	-1.02		1.19186	1.14513	-3.08688
VIT_12S0057G01130	R protein disease resistance protein	MP-18	SG-21	1.15	-1.01	-1.13		1.06767	1.0469	-2.24794
VIT_00S0515G00020	R protein MLA10	MP-18	SG-21	1.15	-1.09	-1.65		1.10112	-1.29184	-3.28007
VIT_00S0515G00040	R protein MLA10	MP-18	SG-21	1.2	-1.11	-1.31		1.04198	-1.29288	-2.76553
VIT_06S0004G06400	Anthocyanidin 3-O-glucosyltransferase	MP-18	SG-21	1.11	-1.17	-1.74		1.27215	-1.02047	-2.37852
VIT_14S0060G01470	Calmodulin-binding protein	MP-18	SG-21	1.1	-1.26	-1.51		1.05143	1.03744	-2.11075
VIT_04S0008G00330	Clavata1 receptor kinase (CLV1)	MP-18	SG-21	1.27	-1.26	-1.33		1.14623	1.07265	-2.17752
VIT_04S0008G00390	Clavata1 receptor kinase (CLV1)	MP-18	SG-21	2.45	-1.49	-1.15		1.20051	1.04381	-3.66253
VIT_12S0057G00820	Leucine-rich repeat	MP-18	SG-21	1.22	-1.03	-1.02		1.0554	1.0619	-2.66354
VIT_09S0002G07610	Leucine-rich repeat family	MP-18	SG-21	1.24	-1.12	-2.26		1.19116	-1.32621	-3.4422
VIT_04S0008G00320	Leucine-rich repeat family protein	MP-18	SG-21	1.4	-1.37	-1.95		1.19666	1.06844	-4.0147
VIT_18S0072G00980	Leucine-rich repeat protein kinase	MP-18	SG-21	1.09	-1.3	-1.3		1.08361	1.10391	-3.59529
VIT_09S0002G07570	Leucine-rich repeat protein kinase	MP-18	SG-21	1.45	-1.09	-1.64		1.14507	-1.07337	-3.78424
VIT_14S0066G02680	Leucine-rich repeat protein kinase	MP-18	SG-21	1.54	-1.35	-1.06		1.26357	1.02775	-2.44878
VIT_18S0166G00010	Protein kinase Xa21	MP-18	SG-21	1.1	-1.19	-1.94		-1.06035	-1.62179	-6.96412
VIT_00S2542G00010	Receptor kinase CHRK1	MP-18	SG-21	1.19	-1.13	-2.37		1.09925	-1.66054	-7.51306
VIT_16S0013G01730	Receptor Like Protein 35	MP-18	SG-21	1.2	-1.08	-1.48		1.19024	-1.18178	-4.1556
VIT_16S0039G01310	Receptor serine/threonine kinase PR5K	MP-18	SG-21	1.03	-1.12	-1.9		1.04938	-1.17512	-3.62965
VIT_09S0054G00050	Serine/threonine-protein kinase	MP-18	SG-21	1.34	-1.02	-1.34		1.25684	-1.01544	-2.41084
VIT_16S0050G01390	SRC2/SRC2 (soybean gene regulated BY cold-2)	MP-18	SG-21	2.03	-1.63	-1.12		1.11223	-1.20103	-3.62602
VIT_05S0020G03240	S-receptor kinase	MP-18	SG-21	1.1	-1.58	-1.38		1.02534	1.54521	-3.60744
VIT_05S0020G03270	S-receptor kinase	MP-18	SG-21	1.3	-1.15	-1.56		1.21525	1.21086	-3.10549
VIT_18S0001G01310	Wall-associated receptor kinase 5	MP-18	SG-21	1.11	-1.03	-1.2		1.04758	-1.48254	-2.97857
VIT_03S0038G03410	VvNAC41_NAC domain-containing protein	MP-18	SG-21	1.02	-1.67	-1.66		1.02235	-1.09069	-3.18813
VIT_08S0058G00690	WRKY DNA-binding protein 33	MP-18	SG-21	1.61	-1.51	-1.3		1.67079	1.33294	-3.62344
VIT_15S0046G01140	WRKY DNA-binding protein 53	MP-18	SG-21	1.27	-1.7	-1.56		1.06977	-1.11738	-3.13815
VIT_08S0058G00140	Ammonium transporter 2	MP-18	SG-21	1.14	-1.22	-1.86		1.01221	-1.06173	-2.25944
VIT_10S0042G00960	DNAJ heat shock N-terminal domain-containing protein	MP-18	SG-21	1.1	-1.22	-1.69		1.04676	-1.23743	-2.55499
VIT_15S0021G00330	Proton-dependent oligopeptide transport (POT) family protein	MP-18	SG-21	1.07	-1.21	-1.9		1.01887	-1.07953	-2.63318
VIT_16S0098G00970	Subtilisin serine protease	MP-18	SG-21	1.17	-1.24	-1.36		1.25391	1.44936	-2.21937
VIT_02S0025G01930	Cellulose synthase CSLG3	MP-18		1.11	-1.5	-2.3		-1.18742	1.28506	-1.36254
VIT_18S0001G14040	Endo-1,4-beta-glucanase	MP-18		1.12	-1.95	-1.36		1.10041	-2.07142	1.18829
VIT_04S0008G07250	Aspartyl protease	MP-18		1.14	-1.21	-1.95		-1.01612	1.20791	-4.06377
VIT_04S0008G07150	Aspartyl protease	MP-18		1.13	-1.29	-1.8		-1.07466	1.33561	-3.91068
VIT_05S0029G01430	Ankyrin	MP-18		1.1	-1.02	-1.26		1.35389	1.6105	2.21914
VIT_04S0044G00230	Monooxygenase (MO2)	MP-18		1.07	-1.08	-1.19		-1.0589	1.0272	-2.0637
VIT_16S0039G01910	Vegetative storage protein win4.5	MP-18		1.46	-2.06	-3.48		-1.08708	-1.94521	-1.49035
VIT_03S0063G02620	Myb RAD (Transcription factor RAD)	MP-18		1.43	-1.71	-1.77		1.02213	2.17274	-3.15611
VIT_00S0192G00020	ATP-dependent RNA helicase	MP-18		1.15	-1.05	-2.09		-1.11726	1.13425	-1.13606
VIT_01S0011G03440	DNA mismatch repair protein	MP-18		1.31	-2.14	-2.05		-1.21375	-1.63493	-1.71622
VIT_12S0121G00290	Diacylglycerol kinase	MP-18		1.36	-1.14	-1.4		-1.09354	-2.12439	-1.03993
VIT_14S0083G00850	Lipase GDSL 7	MP-18		1.28	-1.1	-1.02		-1.37158	-2.59057	-2.18765
VIT_18S0089G00690	CF9	MP-18		1.54	-1.23	-1.29		-1.04523	1.35102	-3.45545
VIT_09S0002G02760	FRK1 (FLG22-induced receptor-like kinase 1)	MP-18		1.12	-1.39	-1.09		-1.0814	-1.06674	-4.23433
VIT_07S0031G01040	L-ascorbate oxidase	MP-18		1.11	-1.17	-1.78		1.07213	1.57527	-2.34379
VIT_00S0266G00040	(+)-delta-cadinene synthase isozyme A	MP-18		1.07	-1.25	-2.32		1.0036	-1.16379	1.0946
VIT_08S0056G00290	Calcium-binding protein CML	MP-18		1.15	-1.25	-1.57		-1.06474	1.01044	-2.09376
VIT_17S0000G03380	Calmodulin binding protein	MP-18		1.21	-1.25	-1.58		-1.18426	-1.15678	-4.58479
VIT_10S0003G02920	FLS2 (flagellin-sensitive 2)	MP-18		1.13	-1.23	-2.53		-1.55482	-1.40892	-5.22314
VIT_09S0002G02900	Leucine-rich repeat protein kinase	MP-18		1.01	-1.13	-1.06		-1.33431	-1.20702	-4.15142
VIT_00S0294G00080	Receptor kinase homolog LRK10	MP-18		1.06	-1.04	-1.12		-1.07351	1.20965	-2.13636
VIT_12S0057G00810	Serine-threonine protein kinase	MP-18		1.47	-1.15	-1.16		-1.04524	1.00511	-4.36294
VIT_05S0020G03220	S-receptor kinase	MP-18		1.24	-1.56	-1.02		-1.06094	1.30731	-2.14904
VIT_11S0016G01320	Myb domain protein 13	MP-18		1.45	-3.17	-4.07		1.13359	-3.72922	-2.2632
VIT_01S0011G02680	Myb-related protein 3R-1 (Plant c-MYB-like protein 1) MYB3R1	MP-18		1.17	-2.79	-1.87		-1.32958	-1.0896	-3.58888
VIT_08S0040G02660	RARE-cold-inducible 2A	MP-18		1.31	-1.06	-1.4		1.16756	1.37257	13.3397
VIT_17S0000G00960	Dek protein	MP-18		1.14	-1.06	-2.02		-1.07762	1.01171	-1.40111
VIT_18S0001G12530	Retrotransposon protein, Unclassified	MP-18		1.44	-1.13	-1.1		-2.89279	1.20814	-4.87296

## Sheet: MP-25
Gene ID	Functional Annotation	Cluster in MP	Cluster in SG	MP1	MP2	MP3		SG1	SG2	SG3
VIT_08S0058G01480	1,4-beta-mannan endohydrolase	MP-25	SG-8	1.34	1.19	2.41		-1.22607	-1.2321	1.34646
VIT_14S0060G00810	Galactinol synthase	MP-25	SG-8	1.05	1.18	2.32		-1.01206	1.1766	4.94794
VIT_14S0060G00730	Galactinol synthase	MP-25	SG-8	1.24	1.07	2.18		-1.05861	1.28166	3.48247
VIT_05S0077G00840	Galactinol-raffinose galactosyltransferase	MP-25	SG-8	1.01	1.83	2.07		-1.22925	1.86665	12.5008
VIT_16S0098G01910	Germin-like protein subfamily 3 member 4	MP-25	SG-8	1.03	1.33	2.2		-1.28409	-1.19321	1.23105
VIT_14S0060G00770	Glycosyl transferase family 8 protein	MP-25	SG-8	1.02	1.33	2.38		-1.067	1.18016	3.32512
VIT_00S2731G00010	Acyl-(acyl carrier protein) thioesterase	MP-25	SG-8	1.06	1.01	1.72		-1.00213	-1.0748	2.12867
VIT_01S0026G00620	LTCOR11	MP-25	SG-8	1.01	1.69	3.02		-1.24577	-1.01506	2.32595
VIT_18S0001G14480	Thaumatin SCUTL1	MP-25	SG-8	1.07	1.95	3.45		-1.14714	1.70216	9.99769
VIT_02S0025G02930	Caffeic acid O-3-methyltransferase	MP-25	SG-8	1.13	1.84	4.66		-1.43184	1.07483	3.20267
VIT_03S0038G04220	Dihydroflavonol-4-reductase	MP-25	SG-8	1.13	1.17	2.4		-1.10418	-1.21821	1.6044
VIT_04S0023G01480	Dimethylaniline monooxygenase, N-oxide-forming	MP-25	SG-8	1.05	1.38	2.57		-1.05391	-1.38542	2.39051
VIT_05S0051G00180	Glutathione S-transferase 8 GSTU8	MP-25	SG-8	1.13	1.09	2.73		-1.08619	-1.09756	1.44594
VIT_00S2652G00010	Glutathione S-transferase GSTU8	MP-25	SG-8	1.18	1.02	2.26		-1.034	-1.02782	1.41319
VIT_15S0021G01150	Calcium-dependent protein kinase-related	MP-25	SG-8	1.18	1.2	2.09		-1.1563	1.19216	2.56049
VIT_14S0006G01340	Myb domain protein 113	MP-25	SG-8	1.4	1.33	3.85		-1.72305	-1.03176	1.18451
VIT_14S0006G01290	Myb domain protein 113	MP-25	SG-8	1.54	1.28	3.24		-1.52344	-1.08596	1.10126
VIT_07S0005G03610	VvNAC56_NAC domain-containing protein	MP-25	SG-8	1.09	1.1	2.28		-1.15486	-1.27319	1.89851
VIT_12S0059G01370	Zinc finger (C3HC4-type ring finger)	MP-25	SG-8	1.13	1.6	2.91		-1.51661	-1.08277	2.69253
VIT_08S0007G04780	Aquaporin GAMMA-TIP	MP-25	SG-8	1.06	1.16	2.03		-1.26287	-1.07165	4.1424
VIT_19S0014G01820	RAB GTPase RABA1F	MP-25	SG-8	1.06	1.71	2.02		-1.02952	1.10914	2.3239
VIT_01S0127G00590	Protein disulfide isomerase	MP-25	SG-8	1.25	1.21	2.16		-1.19288	1.07407	2.75855
VIT_08S0007G08310	Alkaline alpha galactosidase	MP-25	SG-11	1.15	1.29	1.85		-1.15491	1.14559	2.27493
VIT_05S0049G00950	Phosphoenolpyruvate carboxylase kinase	MP-25	SG-11	1.25	1.29	1.86		-1.35787	1.59871	2.19621
VIT_09S0002G04380	Plastidic glucose transporter 2	MP-25	SG-11	1.09	1.17	2.39		-1.38723	1.29774	1.70641
VIT_01S0011G01110	Molybdenum cofactor sulfurase	MP-25	SG-11	1.12	1.12	2		-1.14391	1.19091	2.37217
VIT_08S0056G01410	Ubiquitin family	MP-25	SG-11	1.11	2.46	2.88		-1.14814	1.51345	2.34121
VIT_12S0059G01120	CAF protein	MP-25	SG-11	1.05	1.09	2.24		-1.15195	2.04622	1.16946
VIT_00S0640G00020	Cig3	MP-25	SG-11	1.06	1.29	2.72		-1.1567	1.55405	2.94293
VIT_00S1247G00020	Ribosomal protein L25	MP-25	SG-11	1.31	1.16	2.19		-1.47063	1.57929	2.03108
VIT_18S0001G14790	Lipase 3 (EXL3) family II extracellular	MP-25	SG-11	1.21	1.58	2.42		-1.22862	1.10004	1.08603
VIT_00S0265G00040	Pentatricopeptide (PPR) repeat	MP-25	SG-11	1.05	1.08	2.1		-1.31849	1.43812	1.7586
VIT_05S0049G02300	Pentatricopeptide (PPR) repeat-containing protein	MP-25	SG-11	1.06	1.24	2.44		-1.24845	1.87212	1.67965
VIT_00S0271G00040	Pentatricopeptide (PPR) repeat-containing protein	MP-25	SG-11	1.06	1.05	2.03		-1.38066	1.39885	1.52755
VIT_01S0244G00120	Pentatricopeptide (PPR) repeat-containing protein	MP-25	SG-11	1.06	1.1	2.07		-1.32651	1.499	1.22135
VIT_08S0058G00760	Pentatricopeptide (PPR) repeat-containing protein	MP-25	SG-11	1.07	1.18	2.01		-1.15635	1.43834	1.38479
VIT_08S0007G02760	IAA-amino acid hydrolase 1 (ILR1)	MP-25	SG-11	1.06	1.52	1.7		-1.41538	1.08997	2.45527
VIT_08S0007G01300	Glyoxal oxidase	MP-25	SG-11	1.12	1.31	2.56		-1.29192	1.02138	1.96117
VIT_02S0025G02940	Caffeic acid O-3-methyltransferase	MP-25	SG-11	1.18	1.49	2.63		-1.60994	1.11911	1.75904
VIT_01S0010G01840	GEM-like protein 5	MP-25	SG-11	1.12	1.49	1.77		-1.0309	1.17631	2.15762
VIT_11S0118G00790	Pto-like serine/threonine kinase	MP-25	SG-11	1.09	1.55	2.73		-1.02785	1.18127	2.2875
VIT_17S0000G07520	Ribosomal-protein S6 kinase p70	MP-25	SG-11	1.11	1.57	1.84		-1.10126	1.4576	2.01618
VIT_17S0000G00330	Inducer of CBF expression 1 ICE1	MP-25	SG-11	1.15	1.27	2.19		-1.13078	1.20392	1.76459
VIT_07S0104G01630	Myb family	MP-25	SG-11	1.12	1.45	1.78		-1.06442	1.55688	2.18684
VIT_18S0117G00340	TCP family transcription factor TCP14	MP-25	SG-11	1.02	1.27	2.09		-1.15172	1.0517	1.16464
VIT_00S0347G00030	Zinc finger (B-box type)	MP-25	SG-11	1.02	1.32	2.91		-1.06092	1.41629	2.42684
VIT_07S0104G01370	Zinc finger (C3HC4-type ring finger)	MP-25	SG-11	1.15	1.12	2.23		-1.07453	1.03285	1.35832
VIT_16S0050G00120	B57	MP-25	SG-11	1.13	1.06	3.12		-1.17821	1.26385	2.54372
VIT_04S0023G01800	Maf, septum formation protein	MP-25	SG-11	1.05	1.31	2.43		-1.20885	2.06631	3.41345
VIT_04S0008G03820	Membrane protein	MP-25	SG-11	1.07	1.33	2.06		-1.19233	1.43068	2.13918
VIT_18S0001G15450	Alcohol dehydrogenase 3	MP-25		1	1.19	2.42		1.03327	1.23712	4.147
VIT_14S0060G00760	Galactinol synthase	MP-25		1	1.37	2.67		1.05039	1.08631	3.725
VIT_04S0023G00940	Phospholipase A1	MP-25		1.02	1.01	2.07		1.12289	-1.1418	2.60941
VIT_14S0036G01210	Trehalose 6-phosphate synthase	MP-25		1.06	2.17	2.29		1.47489	1.42365	-1.00407
VIT_00S0469G00010	Cellulose synthase CSLE1	MP-25		1.19	1.36	1.89		-1.11447	-1.05096	-2.4677
VIT_05S0124G00230	F-box domain containing protein	MP-25		1.08	1.68	2.11		1.18925	-1.05957	1.8655
VIT_12S0057G01450	Subtilisin protease	MP-25		1.05	1.11	2.71		1.11141	1.69848	1.52853
VIT_08S0056G00330	Bromodomain containing	MP-25		1.15	1.15	2.6		1.07925	2.20232	2.63338
VIT_16S0013G01780	Derlin-1	MP-25		1.21	1.02	2.04		-1.06128	-1.11243	-1.31355
VIT_08S0056G00640	Transposon protein, CACTA, En/Spm sub-class	MP-25		1.01	1.01	2.09		1.05121	1.46489	2.35221
VIT_10S0597G00010	Stem-specific protein TSJT1	MP-25		1	1.13	3.21		1.05321	-1.0589	2.84025
VIT_19S0090G00660	Lipase GDSL	MP-25		1.09	1.54	3.46		1.12601	1.0148	2.10623
VIT_14S0066G00860	Pentatricopeptide (PPR) repeat	MP-25		1.11	1.3	2.15		1.29637	2.02485	1.32183
VIT_08S0007G03420	ABI5 (ABA insensitive 5)	MP-25		1.28	1.61	1.86		1.15413	1.00135	2.16575
VIT_02S0033G01400	Alternative oxidase 1a, (AOX1A)	MP-25		1.19	1.12	2.42		-1.34576	-1.34239	-1.70389
VIT_02S0025G03170	VvERF052_ERF/AP2 Gene Family	MP-25		1.08	1.98	2.1		1.15925	2.07716	1.86795
VIT_12S0035G01260	NBS-LRR type disease resistance protein	MP-25		1.21	1.38	2.78		1.07036	1.05629	1.01673
VIT_02S0025G04330	Thaumatin VVTL1 [Vitis vinifera]	MP-25		1.16	1.27	2.5		1.57615	1.19718	2.13064
VIT_18S0041G00220	TIR-NBS-LRR disease resistance	MP-25		1.35	1.34	2.1		1.57941	1.96538	2.2125
VIT_04S0008G05890	Hydroxycinnamoyl-CoA:shikimate hydroxycinnamoyltransferase	MP-25		1.03	1.27	2.32		1.10144	1.08543	1.29691
VIT_07S0005G04050	Leucine Rich Repeat receptor-like kinase	MP-25		1.26	1.28	2.07		-1.15149	1.1888	-1.25033
VIT_17S0000G07750	Zinc finger protein 5	MP-25		1.03	1.1	3.97		1.20303	1.04274	1.43061
VIT_06S0061G00240	ABC transporter G member 7	MP-25		1.2	1.25	1.59		1.00571	-1.53682	2.77201
VIT_08S0040G00840	Exocyst complex component Sec15A	MP-25		1.08	1.16	1.96		1.0375	1.61444	2.1867
VIT_01S0011G05670	Nudix hydrolase 18	MP-25		1.07	1.33	2.37		1.1412	1.01246	1.40256

## Sheet: MP-8
Gene ID	Functional Annotation	Cluster in MP	Cluster in SG	MP1	MP2	MP3		SG1	SG2	SG3
VIT_07S0031G02480	Beta-galactosidase	MP-8	SG-8	-1.33	-1.39	2.72		-1.03192	-1.10356	3.89598
VIT_03S0038G03400	Endochitinase 1, basic	MP-8	SG-8	-1.21	1.79	9.6		-1.14788	3.76973	16.9996
VIT_05S0077G00660	Pectinesterase inhibitor	MP-8	SG-8	-1.11	1.27	2.85		-1.25866	1.51128	4.21897
VIT_03S0038G01420	Phytochelatin synthetase	MP-8	SG-8	-1.37	-1.14	1.38		-1.3329	3.22729	6.33924
VIT_05S0020G02720	7S globulin precursor, basic	MP-8	SG-8	-2.23	1.58	4.2		1.168	2.45116	15.7591
VIT_03S0038G02610	Monooxygenase (MO2)	MP-8	SG-8	-1.44	-1.07	2.41		-1.1482	1.38368	3.63043
VIT_14S0083G01140	B12D	MP-8	SG-8	-1.05	1.03	5.5		-1.53075	-1.15217	3.34387
VIT_13S0019G02090	Thylakoid lumenal 15 kDa protein 1	MP-8	SG-8	-1.25	-1.08	3.02		-1.00515	1.34668	2.82398
VIT_14S0066G00890	Cytochrome c oxidase subunit Vc	MP-8	SG-8	-1.29	-1.4	2.82		-1.00077	1.06887	2.6514
VIT_00S0304G00070	Lipid-associated family protein	MP-8	SG-8	-1.12	-1.12	1.88		-1.25618	1.16489	2.5776
VIT_04S0079G00810	Cold induced protein	MP-8	SG-8	-2.11	2.44	7.02		1.19759	4.51187	27.7692
VIT_08S0007G07000	Disease resistance-responsive	MP-8	SG-8	-1.08	-1.11	1.93		-1.41401	-1.23455	2.33292
VIT_07S0104G01420	Glutaredoxin	MP-8	SG-8	-3.32	-1.03	7.53		1.2104	1.60187	26.1798
VIT_06S0004G04440	Osmotin	MP-8	SG-8	-1.22	1.57	3.45		-1.33995	1.00679	5.17574
VIT_10S0042G00100	Superoxide dismutase, Fe-Mn family	MP-8	SG-8	-1.06	-1.17	2.11		-1.27466	-1.1072	1.74353
VIT_17S0000G06370	Thioredoxin 2	MP-8	SG-8	-1.89	1.82	4.63		-1.02032	2.54884	7.61059
VIT_03S0038G01350	Glutamine amidotransferase class-I	MP-8	SG-8	-1.36	-1.02	1.45		-1.27735	-1.06508	3.42751
VIT_10S0003G00470	Isoflavone methyltransferase/ Orcinol O-methyltransferase 1 oomt1	MP-8	SG-8	-1.04	5.19	10.8		-1.11626	6.42583	15.7245
VIT_08S0007G05360	Strictosidine synthase	MP-8	SG-8	-1.27	1.1	3.99		-1.02166	2.91525	5.91752
VIT_10S0003G05030	Leucine-rich repeat family protein	MP-8	SG-8	-1.1	-1.14	1.93		-1.07295	1.39416	2.87138
VIT_08S0007G06250	Strubbelig receptor family 2	MP-8	SG-8	-1.22	1.66	3.4		-1.31729	2.13201	4.23341
VIT_00S0541G00020	BZIP transcription factor BZIP6	MP-8	SG-8	-1.31	1.56	3.66		-1.1165	1.71835	5.89764
VIT_10S0116G01760	Myb caprice CPC	MP-8	SG-8	-1.14	1.1	2.65		-1.15936	-1.1191	1.75704
VIT_13S0067G01360	Myb domain protein 77	MP-8	SG-8	-1.04	1.37	3.01		-1.00836	1.26081	2.59907
VIT_18S0001G05530	Annexin 1 (ANN1)	MP-8	SG-8	-1.1	1.22	2.68		-1.02899	1.26506	3.65526
VIT_03S0038G02110	Co-chaperone-curved DNA binding protein A	MP-8	SG-8	-3.07	1.94	10.22		1.34086	5.08595	51.193
VIT_18S0001G04800	Hyperosmotically inducible periplasmic protein	MP-8	SG-8	1	2.36	9.6		-1.24223	2.25268	32.384
VIT_13S0019G03650	RARE-cold-inducible 2A	MP-8	SG-8	-1.16	-1.09	2.17		-1.12991	1.01993	2.93242
VIT_16S0039G02670	Translocase of chloroplast 34	MP-8	SG-8	-1.04	-1.03	2.23		-1.20351	-1.01313	1.45341
VIT_05S0094G00140	Protein binding protein	MP-8	SG-8	-1.07	1.08	2.33		-1.02763	1.29441	2.71732
VIT_12S0028G02420	1-aminocyclopropane-1-carboxylate oxidase homolog 1	MP-8	SG-25	-1.03	-1.01	2.14		1.11151	1.4545	2.03813
VIT_02S0025G01330	Polygalacturonase GH28	MP-8	SG-25	-1.37	-1.13	1.44		1.19134	1.13406	2.45694
VIT_03S0038G01930	Peptidyl-prolyl cis-trans isomerase ROC5 (rotamase CYP 5)	MP-8	SG-25	-1.67	-1.08	2.29		1.18044	1.52075	4.95626
VIT_06S0004G01230	DC1 domain-containing protein	MP-8	SG-25	-1.42	-1.27	2.45		1.35461	1.20313	2.16973
VIT_02S0025G00560	Glycoside hydrolase, family 5	MP-8	SG-25	-1.08	1.44	3.06		1.09775	1.31797	2.16185
VIT_00S0333G00040	Early tobacco anther 1, putative	MP-8	SG-25	-1.18	1.24	2.97		1.14506	1.14236	4.09178
VIT_07S0151G00840	Late embryogenesis abundant protein D-34 (LEA D-34)	MP-8	SG-25	-1.27	1.57	3.69		1.06727	1.68033	3.23543
VIT_01S0010G00240	CTP-synthetase	MP-8	SG-25	-1.02	1.57	4.02		1.0996	1.89921	5.0058
VIT_08S0040G00850	Thylakoid lumenal 20 kDa protein	MP-8	SG-25	-1.37	1.39	3.7		1.07912	3.65579	7.48546
VIT_19S0014G02460	Plastocyanin domain-containing protein	MP-8	SG-25	-1.18	1.36	3.52		1.20103	1.55287	1.78316
VIT_17S0000G02680	ABA glucosidase	MP-8	SG-25	-1.19	-1.08	1.74		1.0168	1.92056	4.57816
VIT_09S0002G05270	Gibberellin 3beta-hydroxylase3	MP-8	SG-25	-1.46	-1.13	1.23		1.09616	2.55321	3.49898
VIT_05S0077G02190	Chalcone reductase	MP-8	SG-25	-1.16	1.47	3.5		1.11443	1.5594	4.02886
VIT_03S0063G01590	CYP82C4	MP-8	SG-25	-1.21	-1.03	1.07		1.07	1.12668	2.20993
VIT_08S0007G04380	PAB7 (poly(A) binding protein 7)	MP-8	SG-25	-1.33	-1.44	2.8		1.02321	1.20265	3.76563
VIT_18S0041G00550	Proton-dependent oligopeptide transport (POT) family protein	MP-8	SG-25	-1.37	-1.17	1.88		1.38122	2.23785	4.19259
VIT_08S0007G07630	Tryptophan/tyrosine permease family	MP-8	SG-25	-1.07	1.44	3.08		1.40838	1.63509	3.36189
VIT_04S0023G01110	PQ-loop repeat protein	MP-8	SG-25	-1.87	-1.42	1.89		1.46539	1.25476	3.54273
VIT_02S0012G00990	LOL1 (LSD ONE like 1)	MP-8	SG-25	-1.96	-1.24	2.07		1.21273	1.93639	3.44098
VIT_17S0000G05870	Aldose 1-epimerase protein	MP-8		-1.2	1.12	3.51		-1.1105	1.70764	2.94474
VIT_05S0094G00340	Chitinase class IV	MP-8		-1.94	-1.26	6.92		1.97571	1.2801	3.0328
VIT_14S0060G00740	Galactinol synthase [Vitis riparia]	MP-8		-1.24	1.45	3.38		1.30527	1.19431	5.95979
VIT_06S0061G00120	Beta-1,3-glucanase [Vitis riparia]	MP-8		-1	-1.01	2.85		1.45641	-1.18188	1.37277
VIT_08S0007G02440	Aspartyl protease	MP-8		-1.05	-1.05	1.55		1.38842	-1.76488	4.27093
VIT_00S0187G00040	Cystatin	MP-8		-1.02	-1.12	2.33		-1.47808	1.02121	2.34402
VIT_17S0000G04270	Peptidyl-prolyl cis-trans isomerase B	MP-8		-1.21	1.15	2.63		-1.01346	1.70086	2.30947
VIT_12S0059G00150	Ankyrin repeat	MP-8		-1.47	-1.05	1.25		-1.06039	1.50336	2.19813
VIT_00S0269G00180	Ankyrin repeat protein family	MP-8		-1.14	-1.05	1.54		-1.19723	2.17279	1.82648
VIT_08S0007G05100	Glycosyl hydrolase family 31 protein	MP-8		-1.07	-1.08	2.21		-1.25717	-1.37128	-2.21367
VIT_00S0203G00080	Mother of ft (MFT)	MP-8		-1.3	-1.05	7.64		1.06135	1.10969	5.443
VIT_18S0001G10530	Pentatricopeptide (PPR) repeat-containing protein	MP-8		-1.1	-1.01	1.72		-1.0772	2.03995	1.30167
VIT_05S0049G02240	AWPM-19	MP-8		-1.55	2.13	4.76		-1.38705	1.14963	1.79997
VIT_08S0007G03040	E8 protein	MP-8		-1.01	1.43	3.23		-1.10894	1.70254	2.50086
VIT_04S0023G02480	Dehydrin 1b	MP-8		-1.09	1.35	4.77		1.03733	-1.18551	4.66277
VIT_10S0092G00510	CYP71D10p	MP-8		-1.19	-1.01	1.2		-1.21453	-1.03082	-2.12468
VIT_00S0555G00020	flavonoid 3-monooxygenase	MP-8		-1.07	-1.03	2.11		1.05862	1.72286	1.56494
VIT_08S0007G03630	Calmodulin binding protein	MP-8		-1.08	-1.03	1.6		-1.05864	1.49235	2.41095
VIT_16S0098G00400	Receptor serine/threonine kinase PR5K-l	MP-8		-1.31	-1.1	1.34		-1.19209	1.05378	-2.26547
VIT_17S0000G10420	DNA-binding protein GT-1-related	MP-8		-1.06	-1.27	2.04		-1.09345	1.05934	1.11606
VIT_03S0063G01060	Myb family	MP-8		-1.29	-1.03	1.18		-1.01453	1.12664	2.16918
VIT_03S0091G00430	SWIB complex BAF60b domain-containing protein	MP-8		-1.1	-1.01	2.17		-1.17936	1.15971	1.45792
VIT_01S0026G02710	VvNAC26_NAC domain-containing protein	MP-8		-1.11	1.61	3.63		-1.69063	1.01373	2.03468
VIT_00S0203G00210	Zinc finger (B-box type)	MP-8		-1.19	1.54	3.4		-1.0592	1.48541	2.73178
VIT_04S0069G00740	Glutamate receptor 2.8	MP-8		-1.09	-1.19	2.59		-1.17386	-1.15888	-2.0428
VIT_02S0012G01260	Microspore-specific promoter 2	MP-8		-1.25	-1.39	2.21		1.06359	-1.24556	1.77079
VIT_17S0000G05790	Cupin, RmlC-type	MP-8		-1.06	2.04	3.95		-1.31162	1.88703	3.13087
VIT_04S0008G03200	Lachrymatory factor synthase	MP-8		-1.07	1.13	4.53		1.07381	-1.06807	1.41161
