# Supplementary material for: Distinct transcriptome responses to water limitation in isohydric and anisohydric grapevine cultivars
Source: BMC Genomics. 2016 Oct 20;17:815. doi: 10.1186/s12864-016-3136-x (PMC5073746; doi:10.1186/s12864-016-3136-x)
Supplement: Additional file 5: — List of the differentially modulated genes clustered by time points (T1, T2 and T3). (XLSX 251 kb) [file 12864_2016_3136_MOESM5_ESM.xlsx]

## Sheet: SuppInfo_Data Set S3
MONTEPULCIANO					SANGIOVESE
Gene ID	Functional Annotation	Network	MP_WS_1/MP_WW_1		Gene ID	Functional Annotation	Network	SG_WS_1/SG_WW_1
VIT_19s0014g01070	VvTPS21_Germacrene D synthase	vv10900Terpenoid_biosynthesis	1.83002		VIT_16s0013g01060	VvERF108_ERF/AP2 Gene Family	vv30008Ethylene_signaling vv60003AP2_EREBP	2.28456
VIT_14s0006g01490	No hit	0	1.81918		VIT_06s0004g01990	No hit	0	2.17217
VIT_09s0002g06750	VvERF042_ERF/AP2 Gene Family	vv30008Ethylene_signaling vv60003AP2_EREBP	1.71829		VIT_16s0013g00900	VvERF079_ERF/AP2 Gene Family	vv30008Ethylene_signaling vv60003AP2_EREBP	2.0217
VIT_09s0002g08390	No hit	0	1.68524		VIT_18s0166g00260	No hit	0	1.86864
VIT_13s0073g00140	Ovate family protein 13 OFP13	vv60086OFP	1.683		VIT_13s0064g01560	Glycosyl hydrolase family 1 protein	0	1.72122
VIT_06s0004g03830	Chitinase 1	vv10530Aminosugars_metabolism	1.65802		VIT_06s0009g03110	flavonoid-3,5'-hydroxylase [Vitis vinifera]	vv10941Flavonoid_biosynthesis	1.65917
VIT_13s0047g00440	No hit	0	1.64495		VIT_17s0000g04380	Wall-associated kinase 1 (WAK1)	0	1.56874
VIT_18s0072g00580	Taxadiene 5-alpha-hydroxylase	vv10904Diterpenoid_biosynthesis	1.61948		VIT_00s0207g00120	Ternary complex factor MIP1	0	1.51105
VIT_13s0019g03310	Transposon protein	0	1.57583		VIT_05s0029g00050	BHLH transcription factor FMA (FAMA)	vv60011BHLH	1.41637
VIT_16s0039g01750	Myb domain protein 3	vv60044MYB	1.53032		VIT_09s0054g00080	Hcr2-p2	0	1.37205
VIT_18s0089g00080	TIR-NBS-TIR type disease resistance protein	0	1.45908		VIT_18s0001g01340	CDPK protein kinase	0	1.32875
VIT_07s0129g00660	Indole-3-acetic acid-amido synthetase GH3.2	vv11002Auxin_biosynthesis	1.44519		VIT_10s0042g01090	Iron regulated transporter	vv50121Porters_cat_1_to_6	1.26373
VIT_19s0014g04230	Receptor kinase 2	0	1.43804		VIT_12s0034g00290	Kinetochore protein	vv44110Cell_cycle	1.22752
VIT_07s0104g01390	Arsenate reductase (glutaredoxin)	vv11000Single_reactions	1.43304		VIT_00s0349g00020	Unknown protein	0	1.21282
VIT_02s0154g00120	Unknown	0	1.41329		VIT_15s0046g00790	Unknown protein	0	1.20265
VIT_05s0051g00120	N-6 Adenine-specific DNA methylase	vv10271Methionine_metabolism	1.41124		VIT_10s0042g01240	Transducin protein	0	1.16468
VIT_15s0048g00380	RAD51C DNA repair protein	vv23440Homologous_recombination vv44110Cell_cycle	1.3984		VIT_15s0048g01240	MADS-box protein AGL20	vv30009Flower_development vv60042MADS	1.14354
VIT_02s0025g01230	Amino acid permease	vv50123Porters_cat_18_to_29	1.39473		VIT_17s0000g06840	Unknown protein	0	1.12976
VIT_12s0059g01080	Acid phosphatase/vanadium-dependent haloperoxidase	0	1.38997		VIT_08s0007g03920	DEMETER protein (DME)	0	1.12168
VIT_15s0048g00680	NIK3 (NSP- interacting kinase 3)	0	1.38636		VIT_10s0116g01540	Aminomethyltransferase	vv10260Glycine_serine_and_threonine_metabolism vv10670One_carbon_pool_by_folate vv10910Nitrogen_metabolism	1.1158
VIT_16s0050g00010	Receptor kinase homolog LRK14	0	1.36592		VIT_12s0059g00300	TAFII59 (TATA box associated factor II 59)	vv23022Basal_transcription_factors	1.07517
VIT_15s0045g00330	Ring-H2 finger protein ATL3A	0	1.35019		VIT_13s0019g02360	VvALDHI8B1_Aldehyde Dehydrogenase	vv10220Urea_cycle_and_metabolism_of_amino_groups	-1.05063
VIT_02s0087g00370	Anthranilate N-hydroxycinnamoyl/benzoyltransferase	vv10400Phenylalanine_tyrosine_and_tryptophan_biosynthesis	1.34951		VIT_08s0007g02490	2-cys peroxiredoxin BAS1, chloroplast precursor	vv10360Phenylalanine_metabolism vv10680Methane_metabolism	-1.0585
VIT_00s0286g00130	S-locus lectin protein kinase	0	1.34774		VIT_17s0000g09780	Methionine sulfoxide reductase A	vv10271Methionine_metabolism	-1.07677
VIT_13s0067g01750	Receptor protein kinase	0	1.31704		VIT_18s0001g10440	THO complex subunit 5	vv23013RNA_transport	-1.08297
VIT_11s0118g00180	HHP1 (heptahelical protein 1)	0	1.31651		VIT_05s0062g01180	Importin beta-2	vv23013RNA_transport vv50109Incompletely_characterized_transport_systems vv50112Nuclear_pore_complex	-1.08374
VIT_16s0039g01100	Phenylalanin ammonia-lyase [Vitis vinifera]	vv10350Tyrosine_metabolism vv10360Phenylalanine_metabolism vv10910Nitrogen_metabolism vv10940Phenylpropanoid_biosynthesis	1.31318		VIT_04s0008g00150	VvNAC04_NAC domain-containing protein	vv60046NAC	-1.09822
VIT_16s0039g01120	Phenylalanin ammonia-lyase [Vitis vinifera]	vv10350Tyrosine_metabolism vv10360Phenylalanine_metabolism vv10910Nitrogen_metabolism vv10940Phenylpropanoid_biosynthesis	1.30122		VIT_11s0103g00580	Unknown protein	0	-1.11033
VIT_13s0064g01290	Basic helix-loop-helix (bHLH) family	vv60011BHLH	1.28575		VIT_16s0098g00610	Import inner membrane translocase subunit Tim17/Tim22/Tim23	vv50132Primary_active_transporter_cat_A5_to_A8	-1.11125
VIT_05s0049g00080	PhSUP1 SUPERMAN	vv30009Flower_development vv60017C2H2	1.28317		VIT_09s0002g02840	Light repressible receptor protein kinase	0	-1.11521
VIT_04s0044g00600	Zinc finger (C3HC4-type ring finger) family protein	vv60078Other_zf-C3HC4	1.26685		VIT_12s0028g01620	Pentatricopeptide (PPR) repeat	0	-1.12849
VIT_08s0056g00100	Protein kinase	0	1.25654		VIT_14s0006g01740	AAR2 protein	0	-1.13438
VIT_16s0039g00720	Folate-biopterin transporter	vv50125Porters_cat_66_to_94	1.24056		VIT_06s0080g00830	Unknown protein	0	-1.14435
VIT_14s0060g00730	Galactinol synthase	vv10052Galactose_metabolism	1.23881		VIT_14s0171g00390	DNA-binding storekeeper protein	vv60030GeBP	-1.14672
VIT_05s0020g01110	Pectinacetylesterase	vv40006Cell_wall	1.22937		VIT_13s0067g00280	Syntaxin 5	vv24130SNARE_interactions_in_vesicular_transport vv50101Channels_and_pores	-1.14718
VIT_14s0060g02070	Protein phosphatase 2C	0	1.22928		VIT_04s0008g01200	Eukaryotic translation initiation factor SUI1	0	-1.15675
VIT_07s0005g03690	Protein kinase MK6	0	1.22007		VIT_06s0004g03150	Unknown protein	0	-1.16176
VIT_00s2472g00010	Enhancer of mRNA-decapping protein 4	vv23018RNA_degradation	1.20501		VIT_13s0101g00440	No hit	0	-1.1751
VIT_00s0372g00080	Linalool synthase	vv10902Monoterpenoid_biosynthesis	1.20424		VIT_14s0006g02310	No hit	0	-1.2464
VIT_14s0219g00010	Protein phosphatase 2 (formerly 2A), regulatory subunit B'	vv23015mRNA_surveillance_pathway	1.19443		VIT_17s0000g09180	Thioredoxin reductase 1	vv10240Pyrimidine_metabolism	-1.26214
VIT_16s0050g00660	Adaptor-related protein complex 1, sigma 2	vv50110Protein_coat	1.19418		VIT_14s0066g01700	Calmodulin binding protein	0	-1.267
VIT_13s0019g02990	Cis-zeatin O-beta-D-glucosyltransferase	vv10908Zeatin_biosynthesis	1.19013		VIT_18s0072g01100	UPF0326 protein hag1	0	-1.27165
VIT_10s0003g03050	High mobility group HMG1/2	vv60035HMG	1.18272		VIT_19s0015g01890	BRL3 (BRI1-like 3)	vv30005Brassinosteroids_signaling	-1.3094
VIT_10s0003g00680	Glutamate receptor protein	vv50101Channels_and_pores	1.16625		VIT_05s0020g03830	Pentatricopeptide (PPR) repeat-containing	0	-1.30957
VIT_14s0030g01490	Cysteine synthase	vv10272Cysteine_metabolism vv10450Selenoamino_acid_metabolism vv10920Sulfur_metabolism	1.16184		VIT_06s0004g02100	3-beta-hydroxysteroid-delta-isomerase	vv10100Biosynthesis_of_steroids	-1.37524
VIT_07s0031g02300	Translation initiation factor eIF-6	vv23008Ribosome_biogenesis_in_Eukaryotes	1.15185		VIT_17s0000g01800	Unknown protein	0	-1.37971
VIT_00s0445g00060	Unknown	0	1.14971		VIT_19s0135g00010	Ureide permease 2 (AtUPS2)	vv50122Porters_cat_7_to_17	-1.38932
VIT_16s0013g00620	Methionine sulfoxide reductase A	vv10271Methionine_metabolism	1.14547		VIT_10s0116g01230	MAPKKK15 (Mitogen-activated protein kinase kinase kinase 15)	0	-1.39321
VIT_05s0094g00530	Calmodulin binding protein	0	1.13841		VIT_11s0052g01160	ARR10 (Arabidopsis response regulator 10)	vv30007Cytokinin_signaling vv60006ARR-B	-1.45872
VIT_08s0040g02490	RAB GTPase ARA3	vv50111Tethering_factors	1.12501		VIT_12s0055g00560	RPS2 (resistant to p. syringae 2)	0	-1.47615
VIT_15s0024g01440	Glucose 6 phosphate/phosphate translocator-like protein	vv50122Porters_cat_7_to_17	1.12378		VIT_09s0018g01830	No hit	0	-1.47808
VIT_11s0052g00500	Glutaredoxin	0	1.11908		VIT_10s0003g02630	Pentatricopeptide (PPR) repeat-containing	0	-1.60017
VIT_04s0008g04700	Histone H2A variant 3 HTA9	0	1.11453		VIT_05s0020g01240	Geranylgeranyl pyrophosphate synthase	vv10100Biosynthesis_of_steroids vv10900Terpenoid_biosynthesis	-1.62833
VIT_00s0580g00020	No hit	0	1.11209		VIT_16s0022g02440	Carboxyesterase 20 CXE20	0	-1.98275
VIT_15s0046g02560	GLABRA 3	vv44110Cell_cycle vv60011BHLH	1.11132		VIT_03s0091g00490	Unknown protein	0	-1.98789
VIT_09s0002g00780	Vesicle transport protein (AtSEC22)	vv24130SNARE_interactions_in_vesicular_transport vv44145Phagosome	1.10825		VIT_16s0100g00010	Carboxyesterase 20 CXE20	0	-2.27301
VIT_05s0029g00600	S-adenosyl-L-methionine-dependent methyltransferase mraW	0	1.10411		VIT_02s0033g00410	Myb VvMYBA1	vv60044MYB	-2.31618
VIT_14s0128g00730	No hit	0	1.06684		VIT_12s0059g00960	Cellulose synthase CSLB04	vv40006Cell_wall	-2.67235
VIT_11s0016g02690	Ribosomal protein S30 (RPS30C) 40S	vv23010Ribosome	1.05813		VIT_02s0033g00440	Myb VvMYBA1	vv60044MYB	-3.11962
VIT_11s0065g01030	Translation initiation factor eIF-2B epsilon subunit	vv23013RNA_transport	-1.05788
VIT_18s0001g05830	Unknown	0	-1.07672		Gene ID	Functional Annotation	Network	SG_WS_2/SG_WW_2
VIT_06s0009g02390	Scarecrow transcription factor 3 (SCL3)	vv60032GRAS	-1.0805		VIT_16s0039g02820	Unknown	0	5.10555
VIT_01s0150g00600	Nucleotide exchange factor SIL1	vv24141Protein_processing_in_endoplasmic_reticulum	-1.0816		VIT_03s0038g02110	Co-chaperone-curved DNA binding protein A	vv50132Primary_active_transporter_cat_A5_to_A8	5.08595
VIT_09s0002g03310	Unknown protein	0	-1.08167		VIT_08s0040g00850	Thylakoid lumenal 20 kDa protein	0	3.65579
VIT_12s0028g02340	Ketol-acid reductoisomerase	vv10290Valine_leucine_and_isoleucine_biosynthesis vv10770Pantothenate_and_CoA_biosynthesis	-1.08221		VIT_16s0098g00940	Plastid-specific 30S ribosomal protein 1	0	3.46434
VIT_19s0014g02240	Ethylene responsive element binding factor 4	vv60003AP2_EREBP	-1.09309		VIT_00s0404g00050	fiber protein	0	2.76542
VIT_16s0039g00080	Unknown protein	0	-1.09511		VIT_19s0090g00410	Calcium-dependent protein kinase 9 CPK9	vv34626Plant-pathogen_interaction	2.59827
VIT_17s0000g05650	Unknown protein	0	-1.09823		VIT_19s0014g03180	VvERF001_ERF/AP2 Gene Family	vv30008Ethylene_signaling vv60003AP2_EREBP	2.54219
VIT_14s0030g01260	CRK1 protein	0	-1.09894		VIT_06s0004g05650	Unknown protein	0	2.31123
VIT_06s0009g01070	Unknown protein	0	-1.10037		VIT_11s0016g03340	EMB2758 (embryo defective 2758)	0	2.24044
VIT_16s0050g02290	Unknown protein	0	-1.10188		VIT_08s0056g00330	Bromodomain containing	0	2.20232
VIT_17s0000g04280	Zinc-binding protein	0	-1.10228		VIT_18s0041g00490	Proton-dependent oligopeptide transport (POT) family protein	vv50122Porters_cat_7_to_17	2.19345
VIT_07s0031g02680	HEN3 (HUA enhancer 3) CDKE	vv30009Flower_development vv44110Cell_cycle	-1.10556		VIT_08s0032g01010	No hit	0	2.07364
VIT_01s0026g01010	Histone deacetylase complex, SIN3 component	vv44110Cell_cycle vv60095Orphans_PAH	-1.1073		VIT_01s0127g00190	Cysteine-rich receptor-like protein kinase 2	0	2.07183
VIT_02s0012g02500	Acyl-[acyl-carrier-protein] desaturase	vv11040Biosynthesis_of_unsaturated_fatty_acids	-1.11041		VIT_04s0069g00710	Glutamate receptor 2.8	vv50101Channels_and_pores	2.04611
VIT_17s0000g10190	Histone acetyltransferase ELP3	vv60082GNAT	-1.11289		VIT_16s0013g01950	Hexose transporter [Vitis vinifera]	vv50121Porters_cat_1_to_6	2.04222
VIT_01s0244g00150	Auxin response factor 2	vv30003Auxin_signaling vv60004ARF	-1.11325		VIT_16s0013g02090	F-box family protein	0	2.04036
VIT_13s0067g03000	Beta Galactosidase	vv10052Galactose_metabolism vv10511N-Glycan_degradation vv10600Sphingolipid_metabolism	-1.11629		VIT_18s0041g00520	Proton-dependent oligopeptide transport (POT) family protein	vv50122Porters_cat_7_to_17	1.99822
VIT_17s0000g05940	Chromosome structural maintenance protein MAG2	0	-1.12275		VIT_12s0059g00060	Ankyrin repeat	vv50108Accessory_factors_involved_in_transport	1.95632
VIT_14s0066g00980	Unknown protein	0	-1.1241		VIT_19s0015g00330	RNA recognition motif (RRM)-containing protein	0	1.94346
VIT_15s0046g03410	L-asparaginase	vv10252Alanine_and_aspartate_metabolism vv10910Nitrogen_metabolism	-1.12785		VIT_02s0025g02560	O-succinylhomoserine sulfhydrylase	vv10271Methionine_metabolism vv10272Cysteine_metabolism vv10450Selenoamino_acid_metabolism vv10920Sulfur_metabolism	1.93716
VIT_18s0164g00030	ATP synthase delta chain, chloroplast precursor	vv10190Oxidative_phosphorylation vv10195Photosynthesis vv50131Primary_active_transporter_cat_A2_to_A4	-1.12856		VIT_18s0041g00500	Proton-dependent oligopeptide transport (POT) family protein	vv50122Porters_cat_7_to_17	1.89674
VIT_15s0046g00300	Importin-alpha re-exporter	vv50109Incompletely_characterized_transport_systems vv50112Nuclear_pore_complex	-1.13193		VIT_19s0014g01930	Unknown protein	0	1.88457
VIT_01s0010g02630	Lysine histidine transporter 2	vv50123Porters_cat_18_to_29	-1.13344		VIT_18s0001g14440	Molecular chaperone DnaJ	vv50132Primary_active_transporter_cat_A5_to_A8	1.83706
VIT_05s0020g00270	No hit	0	-1.13574		VIT_12s0055g01310	Beta-glucosidase	vv10460Cyanoamino_acid_metabolism vv10500Starch_and_sucrose_metabolism vv10902Monoterpenoid_biosynthesis	1.81821
VIT_13s0084g00580	Histone mRNA exonuclease 1	0	-1.13932		VIT_01s0026g01750	Pentatricopeptide (PPR) repeat-containing	0	1.81341
VIT_17s0000g04130	MYB divaricata	vv30009Flower_development vv60044MYB	-1.1411		VIT_15s0046g01660	Unknown protein	0	1.80177
VIT_16s0100g00490	Unknown protein	0	-1.14236		VIT_19s0014g03470	Unknown protein	0	1.75138
VIT_17s0000g06920	Remorin	0	-1.14651		VIT_01s0244g00110	Unknown protein	0	1.74095
VIT_02s0025g05150	TFIIH basal transcription factor complex TTD-A subunit	vv23420Nucleotide_excision_repair	-1.14765		VIT_02s0025g04480	Unknown	0	1.73064
VIT_04s0043g00240	EMB2734 (embryo defective 2734) lyase	0	-1.15115		VIT_07s0095g00430	Heat shock cognate 70 kDa protein 2 (HSC70-2)	vv23040Spliceosome vv24141Protein_processing_in_endoplasmic_reticulum vv50101Channels_and_pores	1.72625
VIT_15s0046g02260	Myb family	vv60045MYBrelated	-1.15415		VIT_02s0012g02450	No hit	0	1.71107
VIT_04s0044g01700	RNA polymerase I specific transcription initiation factor RRN3	0	-1.15535		VIT_13s0019g04090	Ubiquitin-conjugating enzyme E2 C	vv24120Ubiquitin_mediated_proteolysis	1.69461
VIT_18s0001g12510	5' nucleotidase	vv10230Purine_metabolism vv10240Pyrimidine_metabolism vv10760Nicotinate_and_nicotinamide_metabolism	-1.16201		VIT_00s0202g00030	Ankyrin repeat protein	0	1.67698
VIT_09s0002g00430	AT-rich interaction region	vv60005ARID	-1.16761		VIT_09s0002g03460	Taurine dioxygenase	vv10272Cysteine_metabolism	1.67295
VIT_06s0004g03140	Isovaleryl-CoA-dehydrogenase (IVD)	vv10280Valine_leucine_and_isoleucine_degradation	-1.17357		VIT_00s1602g00010	UDP-glucosyltransferase	0	1.65754
VIT_01s0010g02480	Ankyrin repeat	vv50108Accessory_factors_involved_in_transport	-1.17424		VIT_12s0035g01900	Pectinesterase family	vv40006Cell_wall	1.65434
VIT_02s0025g00480	Serine/threonine-protein phosphatase PP1	vv10500Starch_and_sucrose_metabolism	-1.18401		VIT_08s0007g00710	Unknown	0	1.65198
VIT_11s0016g05750	HAT transposase	0	-1.1843		VIT_09s0002g05400	ABC transporter g family pleiotropic drug resistance 12 PDR12	vv52010ABC_transporters	1.64255
VIT_07s0129g00520	Protein phosphatase 2C	0	-1.18609		VIT_09s0002g06940	ABC transporter g family pleiotropic drug resistance 12 PDR12	vv52010ABC_transporters	1.62651
VIT_08s0040g00210	L-2-hydroxyglutarate dehydrogenase	vv10020Citrate_cycle	-1.19093		VIT_11s0052g01710	Xylose isomerase	vv10040Pentose_glucuronate_interconversion vv10051Fructose_and_mannose_metabolism	1.61677
VIT_19s0093g00580	Ethylene receptor 1 (ETR1)	vv30008Ethylene_signaling	-1.19582		VIT_09s0070g00140	CBL-interacting protein kinase 6 (CIPK6)	0	1.60962
VIT_04s0008g05240	Brittle 1 protein	vv50123Porters_cat_18_to_29	-1.19721		VIT_00s0269g00150	IMP dehydrogenase/GMP reductase	vv10230Purine_metabolism	1.60825
VIT_12s0028g00220	Pentatricopeptide (PPR) repeat-containing	0	-1.19921		VIT_08s0058g01470	No hit	0	1.60627
VIT_11s0052g01700	CBL-interacting protein kinase 21 (CIPK21)	0	-1.20128		VIT_04s0069g00670	Glutamate receptor 2.8	vv50101Channels_and_pores	1.60268
VIT_18s0001g04200	(+)-delta-cadinene synthase isozyme XC14	vv10900Terpenoid_biosynthesis	-1.20416		VIT_06s0004g06850	MAPKKK14	0	1.59374
VIT_07s0104g01500	Transcription termination factor mitochondrial mTERF	vv60085MTERF	-1.20801		VIT_00s0294g00020	Kinase	0	1.58931
VIT_01s0127g00890	Dual-specific kinase DSK1	0	-1.21171		VIT_13s0047g00910	Molybdopterin biosynthesis MoaE	vv10790Folate_biosynthesis	1.58816
VIT_04s0043g00710	Hypoxia up-regulated 1 HSP70	vv50101Channels_and_pores	-1.21198		VIT_01s0011g04240	Zinc finger (B-box type)	vv60073Orphans_zf-b_box	1.58759
VIT_16s0013g00300	ATP-dependent DNA helicase	0	-1.21402		VIT_00s1247g00020	Ribosomal protein L25	vv23010Ribosome	1.57929
VIT_06s0004g07520	F-box family protein	0	-1.22357		VIT_00s0324g00070	Cis-zeatin O-beta-D-glucosyltransferase	vv10908Zeatin_biosynthesis	1.56458
VIT_09s0002g04660	Unknown	0	-1.2244		VIT_16s0022g00770	Dynamin-2A	0	1.56064
VIT_18s0001g05600	Synaptonemal complex protein 1 (ZYP1A)	vv44110Cell_cycle	-1.22573		VIT_15s0107g00400	Vegetative storage protein	0	1.55885
VIT_11s0016g05620	TPR4/WSIP2 (topless-related 4)	vv30003Auxin_signaling	-1.22855		VIT_17s0053g00110	Pentatricopeptide (PPR) repeat-containing	0	1.55835
VIT_09s0054g00830	Lipid-binding serum glycoprotein	0	-1.23083		VIT_11s0065g00020	Unknown	0	1.55621
VIT_16s0013g02120	Pentatricopeptide (PPR) repeat-containing protein	0	-1.23844		VIT_12s0059g02480	CYCP2;1 (cyclin p2;1)	vv44110Cell_cycle	1.55604
VIT_19s0014g02470	Unknown protein	0	-1.24		VIT_19s0014g02460	Plastocyanin domain-containing protein	vv10195Photosynthesis vv50113Thylakoid_targeting_pathway	1.55287
VIT_10s0116g01230	MAPKKK15 (Mitogen-activated protein kinase kinase kinase 15)	0	-1.24234		VIT_10s0092g00260	Alpha-glucosidase 1 (AGLU1)	vv10052Galactose_metabolism vv10500Starch_and_sucrose_metabolism	1.54942
VIT_06s0080g00640	No hit	0	-1.24704		VIT_08s0040g02970	Protein phosphatase 2C	0	1.54729
VIT_17s0000g08320	Ataxia-telangiectasia mutated protein (Atm)	vv44110Cell_cycle	-1.24724		VIT_13s0073g00690	Unknown protein	0	1.54121
VIT_18s0001g04960	Sulfate transporter 1.2	vv50124Porters_cat_30_to_64	-1.25316		VIT_03s0017g01550	CRK10 (cysteine-rich RLK10)	0	1.53374
VIT_04s0008g06920	1,2-diacylglycerol 3-beta-galactosyltransferase	vv10561Glycerolipid_metabolism	-1.25902		VIT_19s0014g01740	Sodium/calcium exchanger family protein	vv50123Porters_cat_18_to_29	1.53175
VIT_13s0019g00680	Unknown protein	0	-1.26041		VIT_07s0005g01750	No hit	0	1.52644
VIT_15s0021g00320	No hit	0	-1.26044		VIT_07s0031g03030	Calmodulin-binding protein	0	1.52463
VIT_05s0094g00820	Unknown protein	0	-1.26544		VIT_12s0034g01530	No hit	0	1.5113
VIT_08s0056g00660	Pentatricopeptide (PPR) repeat-containing	0	-1.26761		VIT_10s0003g00970	Pentatricopeptide (PPR) repeat-containing protein	0	1.50812
VIT_05s0124g00140	Lipase class 3	0	-1.26879		VIT_09s0002g05430	ABC transporter g family pleiotropic drug resistance 12 PDR12	vv52010ABC_transporters	1.50789
VIT_05s0094g00960	UDP-xylose phenolic glycosyltransferase	0	-1.27489		VIT_12s0057g01050	Unknown	0	1.50575
VIT_00s0904g00010	Photosystem II oxygen-evolving enhancer protein PSBQ	vv10195Photosynthesis vv50113Thylakoid_targeting_pathway vv50135Primary_active_transporter_cat_D3_to_E2	-1.27662		VIT_18s0075g00100	Multidrug resistance-associated protein 3	vv52010ABC_transporters	1.50314
VIT_09s0002g06360	Unknown protein	0	-1.27955		VIT_18s0075g01010	Dihydrofolate reductase-thymidylate synthase	vv10240Pyrimidine_metabolism vv10670One_carbon_pool_by_folate vv10790Folate_biosynthesis	1.49879
VIT_03s0180g00270	Pseudouridine synthase	vv10240Pyrimidine_metabolism	-1.2805		VIT_15s0021g01680	Pentatricopeptide repeat-containing protein	0	1.49428
VIT_07s0005g01690	No hit	0	-1.28271		VIT_00s0424g00010	Ser/Thr receptor-like kinase1	0	1.48638
VIT_15s0024g00060	No hit	0	-1.28437		VIT_02s0025g01470	Unknown protein	0	1.48427
VIT_09s0054g00550	No hit	0	-1.28839		VIT_17s0000g05380	Dynein light chain LC8-type	vv44810Regulation_of_actin_cytoskeleton	1.47725
VIT_15s0046g00190	Laccase	vv11000Single_reactions vv50109Incompletely_characterized_transport_systems	-1.29191		VIT_10s0071g00240	3-ketoacyl-CoA synthase	0	1.47673
VIT_09s0002g01130	Acylamino-acid-releasing enzyme	0	-1.29759		VIT_08s0032g01220	Calcium dependent protein kinase 1	vv34626Plant-pathogen_interaction	1.47124
VIT_08s0007g08230	Curculin (mannose-binding) lectin	0	-1.29854		VIT_18s0001g14630	ATSYTB/NTMC2T1.2/NTMC2TYPE1.2/SYTB	vv50109Incompletely_characterized_transport_systems	1.46793
VIT_17s0000g05910	No hit	0	-1.30702		VIT_06s0009g02870	No hit	0	1.45462
VIT_08s0007g07480	Aldose 1-epimerase	vv10010Glycolysis	-1.30867		VIT_19s0015g01900	Dimethylmenaquinone methyltransferase	0	1.45282
VIT_04s0008g06670	Plastocyanin domain-containing protein	vv10195Photosynthesis vv50113Thylakoid_targeting_pathway	-1.31055		VIT_10s0116g00940	Early-responsive to dehydration protein / ERD protein	0	1.44243
VIT_19s0014g00880	Seven in absentia SINA5	vv24120Ubiquitin_mediated_proteolysis vv60010BES1	-1.33171		VIT_19s0027g00570	Protein binding	0	1.43591
VIT_14s0068g02080	Pentatricopeptide repeat-containing protein	0	-1.34		VIT_10s0003g03470	Multidrug resistance-associated protein 5	vv52010ABC_transporters	1.4358
VIT_00s0487g00020	Disease resistance protein (TIR-NBS-LRR class)	0	-1.35306		VIT_02s0025g00480	Serine/threonine-protein phosphatase PP1	vv10500Starch_and_sucrose_metabolism	1.43308
VIT_12s0057g00390	Exopolygalacturonase	vv40006Cell_wall	-1.35482		VIT_13s0019g03770	DNA-directed RNA polymerase subunit beta'	vv23020RNA_polymerase	1.43275
VIT_13s0067g03630	No hit	0	-1.3556		VIT_03s0063g01290	Gibberellin 20 oxidase 2	vv10904Diterpenoid_biosynthesis	1.41711
VIT_19s0015g01970	Unknown	0	-1.35838		VIT_00s0193g00110	Ankyrin repeat protein	0	1.4147
VIT_14s0081g00790	Cc-nbs-lrr resistance protein	0	-1.36344		VIT_08s0007g01380	Rho guanyl-nucleotide exchange factor ROPGEF7	0	1.40753
VIT_06s0061g00720	BHLH transcriptional regulator bHLH029	vv60011BHLH	-1.36772		VIT_15s0046g03380	Thiol protease	0	1.39247
VIT_10s0003g00870	TCP family transcription factor 4	vv60061TCP	-1.37138		VIT_14s0068g00280	Unknown protein	0	1.38985
VIT_08s0007g04030	Unknown protein	0	-1.3789		VIT_00s0279g00080	NADP dependent malic enzyme	vv10620Pyruvate_metabolism vv10710Carbon_fixation	1.38938
VIT_11s0206g00050	Esterase/lipase/thioesterase	0	-1.38807		VIT_14s0036g01200	Nuclear pore complex protein Nup188	vv23013RNA_transport	1.36205
VIT_16s0013g00200	Pentatricopeptide (PPR) repeat-containing protein	0	-1.39014		VIT_12s0055g00080	Photosystem II PsbD	vv10195Photosynthesis vv50135Primary_active_transporter_cat_D3_to_E2	1.35931
VIT_14s0083g00620	NIK1 (NSP- interacting kinase 1)	0	-1.39096		VIT_02s0025g02890	Ribosomal protein L11	vv23010Ribosome	1.35797
VIT_12s0059g00100	Ankyrin repeat	vv50108Accessory_factors_involved_in_transport	-1.4132		VIT_04s0008g01950	YGGT	vv50109Incompletely_characterized_transport_systems	1.35719
VIT_10s0042g00030	Strictosidine synthase	vv10900Terpenoid_biosynthesis vv10902Monoterpenoid_biosynthesis	-1.43167		VIT_00s0904g00010	Photosystem II oxygen-evolving enhancer protein PSBQ	vv10195Photosynthesis vv50113Thylakoid_targeting_pathway vv50135Primary_active_transporter_cat_D3_to_E2	1.35592
VIT_00s0265g00170	Lipoxygenase	vv10592alpha-Linolenic_acid_metabolism	-1.44244		VIT_13s0147g00120	TIR-NBS-LRR-TIR disease resistance protein	0	1.35511
VIT_11s0016g03790	No hit	0	-1.4468		VIT_08s0007g01230	Lectin protein kinase	0	1.34971
VIT_13s0019g03550	VvAP2-11_ERF/AP2 Gene Family	vv30008Ethylene_signaling vv30009Flower_development vv60003AP2_EREBP	-1.45858		VIT_14s0068g00470	UDP-glucosyl transferase	vv10941Flavonoid_biosynthesis	1.34937
VIT_05s0049g00100	DNA-binding protein	0	-1.47479		VIT_04s0079g00410	CIR1/RVE2 (circadian 1)	vv34710Circadian_rhythm vv60045MYBrelated	1.345
VIT_14s0036g00030	R protein disease resistance protein	vv34627R_proteins_from_Plant-pathogen_interaction	-1.48816		VIT_09s0002g04010	Ferredoxin	vv10195Photosynthesis	1.34146
VIT_02s0033g00960	Zinc-binding protein	0	-1.49047		VIT_14s0006g02720	Hexose transporter, Plastid	vv50121Porters_cat_1_to_6	1.33971
VIT_03s0038g01610	R protein PRF disease resistance protein	vv34627R_proteins_from_Plant-pathogen_interaction	-1.49254		VIT_11s0016g01630	PHD finger protein alfin	vv60002Alfin-like	1.33598
VIT_09s0002g05510	ABC transporter g family pleiotropic drug resistance 12 PDR12	vv52010ABC_transporters	-1.50359		VIT_06s0004g04310	Alcohol dehydrogenase	vv10010Glycolysis vv10071Fatty_acid_metabolism vv10350Tyrosine_metabolism	1.33492
VIT_18s0001g14130	Zinc finger (C2H2 type) family	vv60017C2H2	-1.55092		VIT_02s0025g00980	ABC transporter C member 15	vv52010ABC_transporters	1.33287
VIT_00s0358g00010	No hit	0	-1.56783		VIT_10s0116g01800	Calcium-dependent protein kinase 21 CPK21	vv34626Plant-pathogen_interaction	1.33116
VIT_11s0016g00540	Respiratory burst oxidase protein E (RBOHE)	vv50105Transport_electron_carriers	-1.59566		VIT_10s0092g00520	Leucine-rich repeat family	0	1.33047
VIT_01s0010g02490	Lysine histidine transporter 1	vv50123Porters_cat_18_to_29	-1.60092		VIT_18s0041g00660	Proton-dependent oligopeptide transport (POT) family protein	vv50122Porters_cat_7_to_17	1.32987
VIT_16s0022g00890	Invertase/pectin methylesterase inhibitor	vv40006Cell_wall	-1.6314		VIT_12s0035g00220	No hit	0	1.32546
VIT_04s0023g03540	Thaumatin SCUTL1	0	-1.65389		VIT_19s0014g04600	S-locus protein kinase	0	1.32197
VIT_16s0100g00700	TFL1 (Terminal flower 1)	vv30009Flower_development	-1.66064		VIT_11s0118g00810	Peptidyl-prolyl cis-trans isomerase	0	1.31487
VIT_06s0004g07930	Nucleotidyltransferase family	0	-1.67192		VIT_11s0016g05290	Bundle-sheath defective protein 2 family / bsd2 family	0	1.30861
VIT_11s0016g03480	Xyloglucan endo-transglycosylase, C-terminal	vv40006Cell_wall	-1.72334		VIT_01s0011g04740	LPR1 (Low Phosphate Root1) multicopper oxidase	0	1.30683
VIT_03s0063g02070	No hit	0	-1.7711		VIT_05s0124g00390	2-isopropylmalate synthase B	vv10290Valine_leucine_and_isoleucine_biosynthesis vv10620Pyruvate_metabolism vv10966Glucosinolate_biosynthesis	1.28624
VIT_13s0019g00500	Nodulin MtN21 family	vv50122Porters_cat_7_to_17	-1.77885		VIT_03s0038g01670	R protein PRF disease resistance protein	vv34627R_proteins_from_Plant-pathogen_interaction	1.28291
VIT_07s0005g02220	LHCII type I CAB-1	vv10196Photosynthesis_antenna_proteins vv50105Transport_electron_carriers vv50113Thylakoid_targeting_pathway	-1.85517		VIT_14s0068g00490	UDP-glucuronosyl/UDP-glucosyltransferase	vv10040Pentose_glucuronate_interconversion vv10500Starch_and_sucrose_metabolism	1.28064
VIT_01s0150g00510	Protein phosphatase 2C	0	-1.8896		VIT_10s0003g02010	RKF1 (receptor-like kinase in flowers 1)	0	1.27883
VIT_03s0063g02380	Specific tissue protein 2	0	-1.94625		VIT_06s0004g02090	Nucleolar GTP-binding protein NOG1	vv23008Ribosome_biogenesis_in_Eukaryotes	1.27497
VIT_14s0068g02330	Chloride channel protein B	vv50124Porters_cat_30_to_64	-2.12849		VIT_09s0002g08100	Calcineurin	0	1.27069
VIT_00s0421g00010	Chloride channel protein B	vv50124Porters_cat_30_to_64	-2.17938		VIT_10s0003g01410	CBL-interacting protein kinase 20 (CIPK20)	0	1.26852
VIT_17s0000g09900	Unknown protein	0	-2.24909		VIT_13s0019g01100	Unknown protein	0	1.26778
VIT_14s0068g02190	Chloride channel protein B	vv50124Porters_cat_30_to_64	-2.42835		VIT_12s0034g01540	Pentatricopeptide (PPR) repeat-containing	0	1.26679
					VIT_04s0043g00180	Unknown protein	0	1.26224
Gene ID	Functional Annotation	Network	MP_WS_2/MP_WW_2		VIT_14s0030g00900	MRP-like ABC transporter MRP6	vv52010ABC_transporters	1.25707
VIT_01s0011g04190	Unknown	0	3.97949		VIT_01s0011g04720	Multi copper oxidase type 1	0	1.25006
VIT_02s0025g04700	VvEXPA2	vv30003Auxin_signaling	2.92517		VIT_03s0038g01780	Triosephosphate isomerase, chloroplast precursor	vv10010Glycolysis vv10051Fructose_and_mannose_metabolism vv10710Carbon_fixation	1.247
VIT_01s0010g00650	Lipase GDSL 7	0	2.62708		VIT_07s0005g04330	Blight-associated protein p12 precursor	0	1.24692
VIT_13s0074g00730	PID (PINOID)	vv50004Auxin_transport vv50125Porters_cat_66_to_94	2.48864		VIT_11s0016g05570	Thylakoid lumenal 16.5 kDa protein, chloroplast precursor	0	1.24615
VIT_00s0392g00030	(E,E)-alpha-farnesene synthase	vv10902Monoterpenoid_biosynthesis	2.39846		VIT_14s0108g00270	Aldose 1-epimerase	vv10010Glycolysis	1.23779
VIT_00s0361g00060	VvTPS46_Myrcene synthase	vv10902Monoterpenoid_biosynthesis	2.22564		VIT_09s0002g03700	No hit	0	1.23388
VIT_01s0127g00240	Retrotransposon protein, Unclassified	0	2.17484		VIT_00s0184g00230	No hit	0	1.22893
VIT_09s0002g01570	Unknown protein	0	2.09596		VIT_03s0038g01760	Disease resistance protein (CC-NBS class)	0	1.22748
VIT_19s0014g01940	Unknown	0	2.09548		VIT_18s0001g12950	SEC14 cytosolic factor	vv50122Porters_cat_7_to_17	1.21888
VIT_16s0050g00310	No hit	0	1.98921		VIT_02s0025g00950	Multidrug resistance-associated protein 14	vv52010ABC_transporters	1.21765
VIT_04s0008g00610	Zinc finger (CCCH-type) family protein	vv60018C3H	1.9865		VIT_12s0057g00520	Serine/threonine-protein kinase WNK3	0	1.21682
VIT_05s0102g00740	Leucin-rich repeat protein kinase	0	1.97115		VIT_00s0173g00140	No hit	0	1.21383
VIT_08s0007g04950	Xyloglucan endotransglucosylase/hydrolase 32	vv40006Cell_wall	1.92086		VIT_01s0011g00970	RPM1 (resistance to p. syringae pv maculicola 1)	vv34626Plant-pathogen_interaction	1.21063
VIT_09s0002g08540	Serine-rich protein	0	1.87416		VIT_04s0079g00800	DJ-1 protein / protease	0	1.20784
VIT_05s0077g00840	Galactinol-raffinose galactosyltransferase	vv10052Galactose_metabolism	1.83434		VIT_04s0044g00140	Unknown protein	0	1.20589
VIT_10s0003g04890	Mucin	0	1.83008		VIT_10s0003g04310	ATP synthase CF0 C chain	vv10190Oxidative_phosphorylation vv10195Photosynthesis vv50131Primary_active_transporter_cat_A2_to_A4	1.20518
VIT_00s0568g00020	Gag-pol polyprotein	0	1.82987		VIT_01s0026g00420	Bromo adjacent homology (BAH) domain-containing protein	0	1.20438
VIT_08s0007g01680	Ceramidase	vv10600Sphingolipid_metabolism	1.80005		VIT_08s0007g05010	Unknown protein	0	1.20412
VIT_11s0103g00210	F-box family protein	0	1.79697		VIT_08s0007g04310	Threonine dehydratase/deaminase	vv10260Glycine_serine_and_threonine_metabolism vv10290Valine_leucine_and_isoleucine_biosynthesis	1.20253
VIT_04s0008g02660	Calmodulin-binding protein	0	1.78958		VIT_07s0005g04180	Glutathione S-transferase	vv10480Glutathione_metabolism	1.19844
VIT_01s0011g04660	Unknown protein	0	1.72993		VIT_08s0007g08690	Villin-3	vv44810Regulation_of_actin_cytoskeleton	1.19099
VIT_01s0010g02440	ABC transporter C member 9	vv52010ABC_transporters	1.72567		VIT_18s0001g07920	Pentatricopeptide (PPR) repeat-containing	0	1.1906
VIT_08s0032g00450	No hit	0	1.69952		VIT_12s0057g01430	Heavy-metal-associated domain-containing protein	0	1.19013
VIT_00s0404g00100	Syntaxin of plants 124	vv24130SNARE_interactions_in_vesicular_transport vv50101Channels_and_pores	1.66686		VIT_02s0025g03700	ATP binding protein	0	1.18736
VIT_08s0007g00310	Protein phosphatase 2C POLTERGEIST-like 4	0	1.61223		VIT_13s0064g01820	AP2-associated kinase	0	1.18617
VIT_15s0046g00930	Zinc finger (C3HC4-type ring finger)	vv60078Other_zf-C3HC4	1.55358		VIT_00s0294g00010	Receptor serine/threonine kinase	0	1.18519
VIT_02s0087g00710	ABA 8'-hydroxylase CYP707A1	vv10906Carotenoid_biosynthesis vv11013ABA_biosynthesis vv30001ABA_signaling	1.5448		VIT_02s0025g01250	SEH1H (SEH1H)	vv50109Incompletely_characterized_transport_systems	1.18446
VIT_18s0075g00240	Gag-pol polyprotein	0	1.50413		VIT_13s0106g00460	NHL repeat-containing protein	0	1.17961
VIT_01s0010g03450	Nodulin MtN21 family	vv50122Porters_cat_7_to_17	1.50361		VIT_00s0319g00050	Beta-galactosidase 10	vv10052Galactose_metabolism vv10511N-Glycan_degradation vv10600Sphingolipid_metabolism	1.17882
VIT_00s0823g00010	Gag-pol polyprotein	0	1.48651		VIT_06s0004g02730	Unknown protein	0	1.17664
VIT_00s0787g00020	Heat shock 70kDa protein 1/8	vv23040Spliceosome vv24141Protein_processing_in_endoplasmic_reticulum vv50101Channels_and_pores	1.48081		VIT_00s0233g00020	Transaldolase	vv10030Pentose_phosphate	1.1741
VIT_02s0033g00050	Scarecrow transcription factor 3 (SCL3)	vv60032GRAS	1.4612		VIT_00s2739g00010	Basic helix-loop-helix (bHLH) family	vv60011BHLH	1.17068
VIT_19s0014g01740	Sodium/calcium exchanger family protein	vv50123Porters_cat_18_to_29	1.44599		VIT_17s0000g09060	Unknown	0	1.16833
VIT_19s0014g01830	Glutamate receptor protein	vv50101Channels_and_pores	1.44366		VIT_16s0013g00260	Superoxide dismutase, Fe-Mn family	vv44146Peroxisome	1.16755
VIT_00s0360g00010	Unknown protein	0	1.43179		VIT_06s0004g08380	Unknown protein	0	1.1668
VIT_05s0062g00310	UDP-glucoronosyl/UDP-glucosyl transferase UGT75C1	vv10942Anthocyanin_biosynthesis	1.42961		VIT_03s0038g02030	Amidase	vv10220Urea_cycle_and_metabolism_of_amino_groups vv10360Phenylalanine_metabolism vv11002Auxin_biosynthesis vv50133Primary_active_transporter_cat_A9_to_A18	1.16261
VIT_14s0108g00030	Pectate lyase	vv40006Cell_wall	1.42668		VIT_05s0029g00730	Spermine/spermidine synthase	vv10220Urea_cycle_and_metabolism_of_amino_groups	1.16131
VIT_01s0011g02980	ILP1 (Increased level of polyploidy1-1d)	0	1.42558		VIT_19s0090g00280	RNA-binding protein 45 (RBP45)	vv50133Primary_active_transporter_cat_A9_to_A18	1.1609
VIT_00s0790g00020	CYP81D2	0	1.41538		VIT_14s0081g00060	Photosystem II reaction centre W (PsbW)	vv10195Photosynthesis vv50135Primary_active_transporter_cat_D3_to_E2	1.1448
VIT_14s0060g00800	Galactinol synthase	vv10052Galactose_metabolism	1.40484		VIT_14s0036g01520	MEE49 (maternal effect embryo arrest 49)	0	1.12712
VIT_16s0050g00390	4-coumarate-CoA ligase	vv10940Phenylpropanoid_biosynthesis vv50104Group_translocators	1.39767		VIT_02s0025g05140	ATP-dependent Clp protease proteolytic subunit (ClpP2)	0	1.12631
VIT_06s0061g00220	Transcription initiation factor TFIIB	vv23022Basal_transcription_factors	1.39419		VIT_19s0027g00780	NADH dehydrogenase (ubiquinone) flavoprotein 1	vv10190Oxidative_phosphorylation vv50134Primary_active_transporter_cat_D1	1.12193
VIT_07s0197g00120	Disease resistance protein (CC-NBS-LRR class)	0	1.38347		VIT_07s0151g01110	Ribosome recycling factor, chloroplast precursor	0	1.1176
VIT_01s0010g02260	Esterase	0	1.375		VIT_13s0019g03940	Unknown protein	0	1.11498
VIT_12s0028g02330	No hit	0	1.3666		VIT_18s0001g11740	Ring zinc finger ariadne protein ARI2	0	1.1143
VIT_07s0191g00150	LMBR1 integral membrane protein	0	1.35277		VIT_04s0008g00260	Amino acid permease 6	vv50123Porters_cat_18_to_29	1.11221
VIT_00s0592g00020	Pentatricopeptide (PPR) repeat-containing protein	0	1.35041		VIT_03s0038g02510	Glyoxylate reductase	vv10630Glyoxylate_and_dicarboxylate_metabolism	1.10356
VIT_00s0317g00060	Unknown protein	0	1.33535		VIT_03s0110g00220	Ribosomal RNA assembly protein mis3	0	1.06936
VIT_14s0068g00670	Heavy-metal-associated domain-containing protein	0	1.32946		VIT_04s0044g00710	UTP--glucose-1-phosphate uridylyltransferase	vv10040Pentose_glucuronate_interconversion vv10052Galactose_metabolism vv10500Starch_and_sucrose_metabolism vv10520Nucleotide_sugars_metabolism	1.03929
VIT_13s0047g00310	C2H2 zinc-finger protein SERRATE (SE)	0	1.32629		VIT_00s0207g00090	Ring zinc finger ariadne protein ARI5	0	1.03705
VIT_14s0219g00020	Esterase	0	1.31948		VIT_08s0007g08110	1-acyl-sn-glycerol-3-phosphate acyltransferase	vv10561Glycerolipid_metabolism vv10564Glycerophospholipid_metabolism vv10565Ether_lipid_metabolism	-1.10209
VIT_19s0015g01870	WRKY DNA-binding protein 2	vv60066WRKY	1.31671		VIT_05s0020g00760	Pyruvate dehydrogenase kinase, Mitochondrial	vv10010Glycolysis vv10252Alanine_and_aspartate_metabolism vv10290Valine_leucine_and_isoleucine_biosynthesis vv10620Pyruvate_metabolism	-1.11572
VIT_15s0046g03380	Thiol protease	0	1.31201		VIT_15s0021g02090	DnaJ homolog, subfamily A, member 2	vv50132Primary_active_transporter_cat_A5_to_A8	-1.12204
VIT_14s0128g00850	Zinc finger (Ran-binding)	vv60080Other_zf	1.30638		VIT_17s0000g04230	Translation initiation factor eIF-2B delta subunit	vv23013RNA_transport	-1.12282
VIT_09s0002g04550	S-locus lectin protein kinase	0	1.30214		VIT_10s0116g00550	Oligosaccharide transporter OST3/OST6	vv50121Porters_cat_1_to_6	-1.13493
VIT_01s0011g04000	Unknown protein	0	1.29466		VIT_11s0103g00610	Unknown protein	0	-1.14142
VIT_00s0375g00040	VvNAC03_NAC domain-containing protein	vv60046NAC	1.28646		VIT_16s0050g02700	Receptor kinase homolog LRK10	0	-1.14155
VIT_05s0094g01310	Polygalacturonase GH28	vv40006Cell_wall	1.28553		VIT_18s0001g12250	COP9 signalosome complex subunit 4	0	-1.143
VIT_04s0044g00810	S-receptor kinase	0	1.28528		VIT_01s0137g00460	RGLG2 (ring Domain LIGASE2)	vv50004Auxin_transport	-1.14901
VIT_16s0013g01920	Ser/Thr protein kinase	0	1.28184		VIT_00s0283g00070	Short-chain dehydrogenase/reductase (SDR)	0	-1.1524
VIT_06s0004g02430	SPla/RYanodine receptor (SPRY) domain-containing	vv50101Channels_and_pores	1.27596		VIT_14s0036g00730	Protein phosphatase 2 (formerly 2A), regulatory subunit B''	vv23015mRNA_surveillance_pathway	-1.15401
VIT_04s0044g01550	Pentatricopeptide repeat	0	1.27302		VIT_18s0001g13430	Coatomer alpha subunit	vv50110Protein_coat	-1.1546
VIT_06s0080g01220	Unknown	0	1.25835		VIT_10s0003g01620	Ras protein Rab11B	vv50110Protein_coat	-1.158
VIT_03s0063g00920	NADPH:quinone reductase	vv10740Riboflavin_metabolism	1.25761		VIT_17s0000g06590	Galactosyl transferase GMA12/MNN10	vv11030Glycan_structures-biosynthesis1	-1.15803
VIT_00s0975g00020	Cellulose synthase CSLE1	vv40006Cell_wall	1.24568		VIT_00s0291g00050	Octicosapeptide/Phox/Bem1p (PB1) domain-containing protein	0	-1.1588
VIT_16s0050g00070	Myb domain protein 17	vv60044MYB	1.24296		VIT_01s0010g03700	Zinc finger (Ran-binding)	vv60080Other_zf	-1.16304
VIT_00s0181g00260	High-level expression of sugar-inducible like 1	vv60001ABI3VP1	1.23757		VIT_08s0007g05700	Cellular retinaldehyde-binding/triple function, C-terminal	0	-1.16559
VIT_16s0022g02120	Metalloendopeptidase OMA1	0	1.22711		VIT_03s0063g01800	Clast3	0	-1.16706
VIT_08s0007g07810	Basic helix-loop-helix (bHLH) family	vv60011BHLH	1.21939		VIT_17s0000g00570	Unknown protein	0	-1.16706
VIT_01s0010g02060	No hit	0	1.21636		VIT_08s0007g04170	Pyruvate kinase, cytosolic isozyme	vv10010Glycolysis vv10230Purine_metabolism vv10620Pyruvate_metabolism vv10710Carbon_fixation	-1.1675
VIT_00s0360g00020	Unknown protein	0	1.21436		VIT_03s0167g00100	MADS-box protein SVP (short vegetative phase)	vv30009Flower_development vv60042MADS	-1.16769
VIT_16s0039g01580	Carbohydrate kinase	vv10030Pentose_phosphate	1.20438		VIT_08s0007g02870	DCP1 (decapping 1)	vv50133Primary_active_transporter_cat_A9_to_A18	-1.16801
VIT_16s0039g00910	CYP89A28	0	1.19526		VIT_13s0084g00580	Histone mRNA exonuclease 1	0	-1.17633
VIT_08s0040g00200	FAR1-related sequence 3	vv60071Orphans_far-red	1.19398		VIT_19s0014g02660	SPA3 (SPA1-related 3)	vv24120Ubiquitin_mediated_proteolysis vv50133Primary_active_transporter_cat_A9_to_A18	-1.17882
VIT_01s0011g02040	Splicing factor 3A subunit 1	vv23040Spliceosome	1.19172		VIT_07s0130g00310	Unknown protein	0	-1.17902
VIT_03s0038g03270	Protein kinase	0	1.19164		VIT_11s0016g04870	Unknown protein	0	-1.18039
VIT_13s0106g00480	NHL repeat-containing protein	0	1.18143		VIT_02s0025g03930	Transcription initiation factor TFIIE beta subunit	vv23022Basal_transcription_factors	-1.18049
VIT_03s0017g01020	Methyl-CpG-binding domain 8 MBD08	vv60017C2H2	1.17841		VIT_12s0059g02650	Basic helix-loop-helix ILR3	vv11002Auxin_biosynthesis vv60011BHLH	-1.18062
VIT_10s0116g01640	Glucan endo-1,3-beta-glucosidase 3 precursor	vv10500Starch_and_sucrose_metabolism	1.17365		VIT_09s0002g07750	Disease resistance protein	0	-1.18216
VIT_14s0006g03130	HEAT repeat-containing protein	0	1.16921		VIT_13s0067g03500	Protein phosphatase 2C	0	-1.18299
VIT_13s0064g00570	Constans interacting protein 6	vv30009Flower_development	1.16863		VIT_15s0024g01860	MADS-box protein AGL24	vv30009Flower_development vv60042MADS	-1.18339
VIT_09s0002g06540	Pentatricopeptide (PPR) repeat-containing protein	0	1.15653		VIT_08s0040g02300	ATP-dependent RNA helicase DDX52	vv23040Spliceosome vv50133Primary_active_transporter_cat_A9_to_A18	-1.18392
VIT_01s0011g05650	1-aminocyclopropane-1-carboxylate oxidase	vv10640Propanoate_metabolism vv30008Ethylene_signaling	1.15561		VIT_12s0059g01290	Unknown protein	0	-1.18514
VIT_18s0001g15400	KOW domain-containing transcription factor family protein	0	1.13386		VIT_19s0014g01470	Thioredoxin TTL1 (Tetratricopetide-repeat thioredoxin-like 1)	vv50132Primary_active_transporter_cat_A5_to_A8	-1.18652
VIT_06s0061g01280	Protein serine/threonine kinase	0	1.12844		VIT_15s0046g00100	WNK kinase 6	0	-1.18754
VIT_16s0098g00980	Unknown	0	1.12201		VIT_11s0016g05600	Zinc finger (ubiquitin-hydrolase) domain-containing	vv60080Other_zf	-1.18842
VIT_00s0880g00020	Translation initiation factor eIF-3 subunit 7	vv23013RNA_transport	1.11991		VIT_15s0048g01790	Dimethyladenosine transferase	0	-1.18875
VIT_04s0069g01030	No hit	0	1.11646		VIT_18s0001g13920	Unknown protein	0	-1.18977
VIT_05s0077g01260	Acyl-activating enzyme 7	vv10071Fatty_acid_metabolism vv50104Group_translocators	1.0979		VIT_14s0066g01300	Unknown protein	0	-1.18988
VIT_01s0137g00220	ALB4 (ALBINA 4)	vv23060Protein_export vv50122Porters_cat_7_to_17	1.07464		VIT_05s0094g01560	RIO kinase 2	vv23008Ribosome_biogenesis_in_Eukaryotes	-1.1909
VIT_00s0921g00020	Alpha-1,3-mannosyl-glycoprotein beta-1,2-N-acetylglucosaminyltransferase	vv10510N-Glycan_biosynthesis vv11030Glycan_structures-biosynthesis1	-1.09384		VIT_06s0004g01090	Protein kinase	0	-1.19854
VIT_01s0011g03470	VvERF122_ERF/AP2 Gene Family	vv30008Ethylene_signaling vv60003AP2_EREBP	-1.09754		VIT_16s0050g01180	Myb family	vv60045MYBrelated	-1.19946
VIT_18s0001g00960	Pseudouridine synthase	vv10240Pyrimidine_metabolism	-1.11266		VIT_10s0071g00270	Abscisic acid-insensitive protein 3 (ABI3)	vv30001ABA_signaling vv30003Auxin_signaling vv60001ABI3VP1	-1.20154
VIT_16s0022g00500	ABC transporter C member 12	vv52010ABC_transporters	-1.12675		VIT_05s0020g03840	Unknown protein	0	-1.2043
VIT_06s0004g08460	CBS1	0	-1.1356		VIT_17s0000g08570	S-ribonuclease binding protein SBP1	0	-1.20526
VIT_08s0040g01650	Protein kinase	0	-1.14169		VIT_00s0227g00070	Sialidase BNR/Asp-box repeat family protein	0	-1.20786
VIT_13s0084g00340	Unknown protein	0	-1.15149		VIT_03s0063g02480	Guanine nucleotide-binding protein beta subunit	vv34020Calcium_signaling_pathway	-1.20843
VIT_03s0091g00720	Zinc finger (C3HC4-type ring finger)	vv60078Other_zf-C3HC4	-1.15474		VIT_14s0030g01540	Cysteine synthase	vv10272Cysteine_metabolism vv10450Selenoamino_acid_metabolism vv10920Sulfur_metabolism	-1.2098
VIT_12s0028g01320	Unknown protein	0	-1.16714		VIT_02s0154g00410	Unknown protein	0	-1.21079
VIT_03s0017g01740	Annexin ANN3	vv50101Channels_and_pores	-1.16892		VIT_05s0020g00010	Protein transporter	vv50109Incompletely_characterized_transport_systems	-1.21197
VIT_14s0030g01000	No hit	0	-1.17713		VIT_16s0098g01010	Ribosomal protein P1 (RPP1B) acidic 60S	vv23010Ribosome	-1.21377
VIT_19s0027g00040	CYP72A59	vv10902Monoterpenoid_biosynthesis	-1.19057		VIT_06s0009g03650	Permease nonimprinted in Prader-Willi/Angelman	vv50122Porters_cat_7_to_17	-1.21407
VIT_04s0023g01660	Scarecrow-like transcription factor 7 (SCL7)	vv60032GRAS	-1.19709		VIT_02s0012g01380	No hit	0	-1.21437
VIT_16s0022g02410	Oxidoreductase	0	-1.20639		VIT_19s0015g00760	SEC14 cytosolic factor	vv50122Porters_cat_7_to_17	-1.21544
VIT_18s0001g14340	No hit	0	-1.20763		VIT_08s0040g00500	Cupin, RmlC-type	0	-1.216
VIT_08s0007g05560	Protein kinase	0	-1.21067		VIT_18s0041g01840	Unknown	0	-1.21935
VIT_17s0000g04660	Agmatine deiminase	vv10220Urea_cycle_and_metabolism_of_amino_groups	-1.24118		VIT_14s0128g00770	F-box protein	0	-1.2219
VIT_07s0104g00550	GTP binding protein	0	-1.24226		VIT_08s0007g03910	CTR1 serine/threonine protein kinase	vv30008Ethylene_signaling	-1.22363
VIT_05s0020g00130	Unknown protein	0	-1.24502		VIT_07s0130g00400	Chloride channel protein (CLC-c)	vv50124Porters_cat_30_to_64	-1.2238
VIT_17s0000g07890	Rac-like GTP-binding protein ARAC10 (GTPase protein ROP10)	vv34020Calcium_signaling_pathway	-1.25195		VIT_11s0206g00060	ARR18	vv30007Cytokinin_signaling vv60006ARR-B	-1.22381
VIT_03s0038g00480	VvZMLI_TIFY gene family	vv60016C2C2-GATA	-1.25254		VIT_11s0016g01150	OBP3-responsive gene 4 ORG4	0	-1.23075
VIT_14s0128g00050	Thylakoid lumenal 18.3 kDa protein	0	-1.25528		VIT_12s0028g03630	Ubiquitin-conjugating enzyme E2 O	vv24120Ubiquitin_mediated_proteolysis	-1.23412
VIT_03s0063g02570	No hit	0	-1.25705		VIT_02s0154g00400	Scarecrow transcription factor 6 (SCL6)	vv60032GRAS	-1.23495
VIT_14s0030g00250	Sugar transporter ERD6-like 3	vv50121Porters_cat_1_to_6	-1.262		VIT_19s0014g00220	MAPK (MPK19)	0	-1.23549
VIT_12s0028g02220	Ubiquitin-conjugating enzyme E2 N	vv24120Ubiquitin_mediated_proteolysis	-1.26206		VIT_16s0050g02370	Inorganic phosphate transporter 1-3	vv50121Porters_cat_1_to_6	-1.23995
VIT_09s0018g00430	Unknown protein	0	-1.26327		VIT_05s0049g01240	Casein kinase I delta	vv23008Ribosome_biogenesis_in_Eukaryotes	-1.2418
VIT_09s0002g05770	Histone H2A variant 3 HTA9	0	-1.27071		VIT_08s0007g01450	IMP dehydrogenase	vv10230Purine_metabolism	-1.24285
VIT_09s0054g00190	Ribosomal protein L7 (RPL7D) 60S	vv23010Ribosome	-1.27191		VIT_04s0023g02970	UPF0183 protein	0	-1.24379
VIT_04s0008g00810	ATP synthase g subunit mitochondrial	vv10190Oxidative_phosphorylation vv50131Primary_active_transporter_cat_A2_to_A4	-1.27462		VIT_14s0068g00780	Nematode chemoreceptor	vv50122Porters_cat_7_to_17	-1.24607
VIT_03s0097g00580	No hit	0	-1.27951		VIT_12s0035g00260	Mlo4	0	-1.24731
VIT_08s0056g01490	Chaperone protein dnaJ	vv50132Primary_active_transporter_cat_A5_to_A8	-1.29485		VIT_13s0156g00640	AP2-associated kinase	0	-1.24873
VIT_16s0100g00590	Unknown protein	0	-1.29549		VIT_18s0001g09260	Unknown protein	0	-1.2488
VIT_05s0077g01030	Unknown	0	-1.29826		VIT_03s0063g01470	Steroid nuclear receptor, ligand-binding	0	-1.24909
VIT_18s0076g00210	Alpha/beta hydrolase fold	0	-1.30053		VIT_01s0150g00100	Ubiquitin thioesterase protein OTUB1	0	-1.25205
VIT_00s1052g00010	DNA helicase SNF2 domain-containing protein	vv60058SNF2	-1.30905		VIT_06s0004g05480	Translation initiation factor eIF-3 subunit 3	vv23013RNA_transport	-1.25236
VIT_03s0038g03300	Unknown protein	0	-1.32817		VIT_04s0008g02750	BZIP transcription factor BZO2H2	vv60012BZIP	-1.25289
VIT_05s0049g01230	Splicing factor 3B subunit 5	vv23040Spliceosome	-1.33427		VIT_00s0264g00040	Prolyl 4-hydroxylase, alpha subunit	vv10330Arginine_and_proline_metabolismis	-1.25301
VIT_13s0074g00420	Unknown	0	-1.35314		VIT_13s0067g01540	Pollen Ole e 1 allergen and extensin	0	-1.25411
VIT_18s0001g14640	No hit	0	-1.35819		VIT_18s0001g07080	Protein transport protein SFT1	vv24130SNARE_interactions_in_vesicular_transport	-1.25787
VIT_14s0066g02560	Thioredoxin H-type 2 (Trx-H-2)	0	-1.38122		VIT_14s0060g01210	BZIP DNA-binding protein BZIP53	vv60012BZIP	-1.26199
VIT_08s0007g04890	ACT domain-containing protein	0	-1.38247		VIT_00s0207g00250	No hit	0	-1.2634
VIT_17s0000g07470	Binding	0	-1.38288		VIT_14s0068g00750	C2 domain-containing protein	0	-1.26493
VIT_13s0019g04890	Shugoshin-1	0	-1.39713		VIT_08s0040g00410	Proteasome 20S alpha subunit G (PAG1) (PRC8)	vv23050Proteasome	-1.26747
VIT_00s0227g00150	Unknown protein	0	-1.39792		VIT_14s0171g00370	Thymidylate kinase	vv10240Pyrimidine_metabolism	-1.2697
VIT_01s0137g00020	No hit	0	-1.40004		VIT_04s0069g00770	UDP-glucuronic acid/UDP-N-acetylgalactosamine transporter	vv50122Porters_cat_7_to_17	-1.27122
VIT_08s0058g01000	Aspartate aminotransferase	vv10252Alanine_and_aspartate_metabolism vv10272Cysteine_metabolism vv10330Arginine_and_proline_metabolism vv10350Tyrosine_metabolism vv10360Phenylalanine_metabolism vv10400Phenylalanine_tyrosine_and_tryptophan_biosynthesis vv10710Carbon_fixation vv10950Alkaloid_biosynthesis_I	-1.40625		VIT_01s0026g02410	Ribosomal protein L34 (RPL34A) 60S	vv23010Ribosome	-1.27237
VIT_02s0012g02790	Secretory carrier membrane protein (SCAMP4)	vv50110Protein_coat	-1.41065		VIT_01s0026g00320	NHL repeat-containing protein	0	-1.27394
VIT_05s0020g02150	NADH dehydrogenase (ubiquinone) 1 alpha subcomplex 8	vv10190Oxidative_phosphorylation vv50134Primary_active_transporter_cat_D1	-1.41905		VIT_05s0020g01960	Na+/H+ antiporter isoform 2	vv50124Porters_cat_30_to_64	-1.27473
VIT_05s0020g03340	Unknown protein	0	-1.4423		VIT_02s0025g05050	Zf A20 and AN1 domain-containing stress-associated protein 1	vv60077Other_zf-AN1	-1.27893
VIT_18s0086g00230	Unknown protein	0	-1.45265		VIT_18s0001g14950	EMB2170 (embryo defective 2170)	0	-1.27964
VIT_17s0000g07430	Unknown	0	-1.48636		VIT_05s0077g00860	3-hydroxybutyryl-CoA dehydratase	vv10650Butanoate_metabolism	-1.28518
VIT_13s0064g01450	Electron carrier/ protein disulfide oxidoreductase	0	-1.48743		VIT_13s0019g05090	Stage III sporulation protein AA	vv50109Incompletely_characterized_transport_systems	-1.28759
VIT_10s0042g00060	No hit	0	-1.51834		VIT_08s0007g01520	TPR-containing protein kinase	0	-1.29422
VIT_14s0083g00410	Unknown	0	-1.51915		VIT_03s0180g00100	Unknown protein	0	-1.30573
VIT_17s0000g00250	Unknown protein	0	-1.5205		VIT_05s0102g00050	Ankyrin repeat protein family	vv50108Accessory_factors_involved_in_transport	-1.3112
VIT_10s0003g02190	Nodulin MtN3 family	0	-1.58607		VIT_17s0000g03190	Glycosyl transferase family 28 protein	vv10550Peptidoglycan_biosynthesis	-1.31207
VIT_13s0019g02640	Subtilisin protease C1	0	-1.61191		VIT_02s0025g03660	4-coumarate-CoA ligase	vv10940Phenylpropanoid_biosynthesis vv50104Group_translocators	-1.31259
VIT_10s0116g00900	Unknown protein	0	-1.66431		VIT_18s0041g02350	R protein disease resistance protein	vv34627R_proteins_from_Plant-pathogen_interaction	-1.3184
VIT_07s0031g01910	Unknown protein	0	-1.75987		VIT_00s0264g00060	Unknown	0	-1.32141
VIT_16s0100g00440	Lateral organ boundaries protein 24	vv60007AS2	-1.78905		VIT_05s0051g00350	PHD finger transcription factor	vv60048PHD	-1.32151
VIT_15s0048g03000	GTPase RABA3	0	-1.95197		VIT_07s0005g02760	Unknown	0	-1.32275
VIT_18s0001g03610	Auxin-independent growth promoter	0	-1.95484		VIT_05s0049g02310	Biopterin transport-related protein BT1	vv50125Porters_cat_66_to_94	-1.32503
VIT_01s0010g03870	Unknown protein	0	-2.06957		VIT_02s0012g01450	Basic helix-loop-helix BHLH071	vv60011BHLH	-1.32539
VIT_06s0004g01000	Dirigent protein	0	-2.13173		VIT_06s0004g00180	Transcription initiation factor TFIID-2 (TFIID-2)	vv23022Basal_transcription_factors	-1.33023
VIT_14s0060g01790	Unknown protein	0	-2.35349		VIT_08s0007g07960	DnaJ homolog, subfamily C, member 9	vv50132Primary_active_transporter_cat_A5_to_A8	-1.3304
VIT_10s0116g01030	Stigma-specific Stig1	0	-2.74829		VIT_01s0026g02420	Unknown protein	0	-1.33142
					VIT_00s0404g00080	Vacuolar protein sorting 28	vv50111Tethering_factors	-1.34332
Gene ID	Functional Annotation	Network	MP_WS_3/MP_WW_3		VIT_15s0046g02560	GLABRA 3	vv44110Cell_cycle vv60011BHLH	-1.34648
VIT_13s0156g00090	Protease inhibitor/seed storage/lipid transfer protein (LTP)	0	11.6301		VIT_04s0008g02070	Avr9/Cf-9 induced kinase 1	0	-1.34665
VIT_03s0038g02110	Co-chaperone-curved DNA binding protein A	vv50132Primary_active_transporter_cat_A5_to_A8	10.225		VIT_04s0008g02330	Protein tyrosine phosphatase	0	-1.34771
VIT_18s0001g04800	Hyperosmotically inducible periplasmic protein	vv50131Primary_active_transporter_cat_A2_to_A4	9.59954		VIT_07s0005g05500	Unknown protein	0	-1.35215
VIT_03s0038g03400	Endochitinase 1, basic	vv10530Aminosugars_metabolism	9.59768		VIT_07s0031g00100	flavonol synthase	vv10941Flavonoid_biosynthesis	-1.35225
VIT_14s0006g01580	Unknown protein	0	8.08512		VIT_00s1339g00010	Ribonuclease II	0	-1.35679
VIT_05s0094g00340	Chitinase class IV	vv10530Aminosugars_metabolism	6.92487		VIT_01s0026g02660	Negatively light-regulated protein	0	-1.35896
VIT_09s0002g02940	Myo-inositol oxygenase 1	vv10562Inositol_phosphate_metabolism	6.80041		VIT_18s0001g09420	Progesterone 5-beta-reductase	vv10140C21-Steroid_hormone_metabolism	-1.36007
VIT_16s0039g02820	Unknown	0	6.0547		VIT_05s0020g02810	Unknown protein	0	-1.36176
VIT_01s0011g04190	Unknown	0	5.95461		VIT_15s0024g01470	Nuclear matrix protein 1	0	-1.36333
VIT_14s0060g00790	Galactinol synthase	vv10052Galactose_metabolism	5.5301		VIT_09s0002g08590	Pentatricopeptide (PPR) repeat-containing protein	0	-1.36454
VIT_14s0083g01140	B12D	0	5.50016		VIT_04s0008g00650	3'-5' exonuclease domain-containing protein	0	-1.37029
VIT_00s0265g00090	Unknown protein	0	5.45428		VIT_09s0002g02490	Dof zinc finger protein 1	vv60015C2C2-DOF	-1.37157
VIT_02s0154g00470	No hit	0	5.412		VIT_18s0001g13530	SH3 domain-containing protein 2	vv50110Protein_coat	-1.37422
VIT_07s0130g00220	Peroxidase ATP32, class III	vv10360Phenylalanine_metabolism vv10680Methane_metabolism	5.30261		VIT_01s0010g00560	Unknown protein	0	-1.37508
VIT_08s0058g01210	Non-specific lipid transfer protein LTP1	0	5.17179		VIT_13s0067g00490	Protein kinase Xa21	vv34626Plant-pathogen_interaction	-1.3772
VIT_01s0137g00070	B-keto acyl reductase	0	4.79359		VIT_00s0347g00060	S-locus lectin protein kinase	0	-1.38374
VIT_04s0023g02480	Dehydrin 1b	0	4.77043		VIT_14s0060g01160	Cyclin-related	vv44110Cell_cycle	-1.3907
VIT_05s0049g02240	AWPM-19	vv30001ABA_signaling	4.75988		VIT_08s0032g00300	Annexin A3	vv50101Channels_and_pores	-1.39602
VIT_02s0025g02930	Caffeic acid O-3-methyltransferase	vv10940Phenylpropanoid_biosynthesis	4.65723		VIT_14s0066g01890	Sterile alpha motif (SAM) domain-containing	0	-1.39872
VIT_08s0058g00210	Chaperone	0	4.59594		VIT_00s1488g00020	Glycogen (starch) synthase	vv10500Starch_and_sucrose_metabolism	-1.40203
VIT_02s0025g04300	Thaumatin	0	4.5463		VIT_01s0011g03740	Glutaminyl-tRNA synthetase	vv10251Glutamate_metabolism vv20970Aminoacyl-tRNA_biosynthesis	-1.40325
VIT_04s0023g00130	Unknown protein	0	4.53999		VIT_08s0040g00680	Phosphatidylinositol 4-kinase type-II	vv10562Inositol_phosphate_metabolism vv34070Phosphatidylinositol_signaling_system	-1.40413
VIT_04s0008g03200	Lachrymatory factor synthase	0	4.53151		VIT_06s0004g08300	Zinc finger (C3HC4-type ring finger)	vv60078Other_zf-C3HC4	-1.40461
VIT_08s0007g06440	No hit	0	4.2453		VIT_01s0011g02290	Zf A20 and AN1 domain-containing stress-associated protein 7	vv60077Other_zf-AN1	-1.40726
VIT_14s0066g02320	ABC transporter B member 11	vv52010ABC_transporters	4.23863		VIT_06s0004g06340	flavodoxin-like quinone reductase 1	vv30003Auxin_signaling	-1.41128
VIT_05s0020g02720	7S globulin precursor, basic	0	4.20238		VIT_05s0102g00130	Unknown protein	0	-1.41735
VIT_08s0040g01820	No hit	0	4.01354		VIT_03s0180g00180	Unknown protein	0	-1.43062
VIT_08s0007g05360	Strictosidine synthase	vv10900Terpenoid_biosynthesis vv10902Monoterpenoid_biosynthesis	3.99322		VIT_14s0030g01800	TSO1 (chinese for 'ugly')	vv60022CPP	-1.43801
VIT_19s0177g00230	Unknown	0	3.98055		VIT_18s0001g15000	ACT domain containing protein (ACR4)	0	-1.44107
VIT_03s0038g04330	Unknown	0	3.96845		VIT_03s0038g01480	Beta-fructofuranosidase	vv10052Galactose_metabolism vv10500Starch_and_sucrose_metabolism	-1.44319
VIT_17s0000g05790	Cupin, RmlC-type	0	3.95322		VIT_09s0002g07520	formamidopyrimidine-DNA glycosylase	0	-1.44573
VIT_05s0049g00550	No hit	0	3.81214		VIT_02s0154g00530	Histidine triad nucleotide binding protein 3	0	-1.44907
VIT_05s0049g00050	Cellulose synthase CSLG2	vv40006Cell_wall	3.78226		VIT_02s0236g00150	Calcineurin B 1	0	-1.45857
VIT_12s0028g01030	Unknown	0	3.70082		VIT_09s0002g03590	ABC transporter G member 21	vv52010ABC_transporters	-1.45996
VIT_08s0040g00850	Thylakoid lumenal 20 kDa protein	0	3.69822		VIT_12s0142g00760	Leucine-rich repeat protein kinase	0	-1.46479
VIT_07s0151g00840	Late embryogenesis abundant protein D-34 (LEA D-34)	0	3.68909		VIT_03s0063g00810	Carboxyesterase 12; CXE12	0	-1.47524
VIT_00s0541g00020	BZIP transcription factor BZIP6	vv60012BZIP	3.65839		VIT_17s0000g08600	Signal recognition particle receptor beta subunit	vv23060Protein_export vv50132Primary_active_transporter_cat_A5_to_A8	-1.47616
VIT_07s0151g00800	Unknown	0	3.58516		VIT_18s0122g00870	Zinc finger (C3HC4-type ring finger)	vv60078Other_zf-C3HC4	-1.47769
VIT_07s0255g00040	Cell division cycle associated 7 CDCA7	vv44110Cell_cycle	3.53271		VIT_08s0040g02350	Xylan synthase	vv10500Starch_and_sucrose_metabolism vv10520Nucleotide_sugars_metabolism	-1.47894
VIT_05s0077g02190	Chalcone reductase	vv10941Flavonoid_biosynthesis	3.49673		VIT_00s0313g00040	PAS2 (PASTICCINO 2)	vv11040Biosynthesis_of_unsaturated_fatty_acids	-1.47966
VIT_16s0098g00940	Plastid-specific 30S ribosomal protein 1	0	3.48634		VIT_13s0067g01680	Unknown protein	0	-1.48247
VIT_19s0090g00660	Lipase GDSL	0	3.4604		VIT_00s0187g00270	V-type H+-transporting ATPase subunit H	vv10190Oxidative_phosphorylation vv44145Phagosome vv50131Primary_active_transporter_cat_A2_to_A4	-1.48252
VIT_14s0068g01460	Shikimate kinase	vv10400Phenylalanine_tyrosine_and_tryptophan_biosynthesis	3.45739		VIT_04s0044g01090	Chromatin assembly factor-2 (FASCIATA2) (FAS2)	0	-1.4894
VIT_06s0004g04440	Osmotin	0	3.45133		VIT_10s0071g00980	Unknown protein	0	-1.49067
VIT_07s0005g03290	Inorganic phosphate transporter 1-4	vv50121Porters_cat_1_to_6	3.3472		VIT_01s0011g04210	Amino acid permease	vv50123Porters_cat_18_to_29	-1.50743
VIT_00s0187g00110	Cystatin	0	3.32298		VIT_08s0040g02880	Unknown protein	0	-1.51169
VIT_05s0077g00430	Galactinol synthase	vv10052Galactose_metabolism	3.32031		VIT_11s0052g00850	Replicon protein A (ATRPA2/ROR1/RPA2)	vv23030DNA_replication	-1.51826
VIT_04s0008g01570	Heat shock protein 17.6 kDa class II	vv24141Protein_processing_in_endoplasmic_reticulum	3.31459		VIT_07s0130g00040	Myb domain protein 4	vv60044MYB	-1.52874
VIT_02s0025g02920	Quercetin 3-O-methyltransferase 1	vv10941Flavonoid_biosynthesis	3.29339		VIT_15s0046g00270	fiber protein Fb11	0	-1.53139
VIT_12s0028g02440	Unknown protein	0	3.27988		VIT_11s0016g02670	Unknown protein	0	-1.5385
VIT_08s0007g03040	E8 protein	vv30008Ethylene_signaling	3.23084		VIT_00s1241g00010	Myb domain protein 85	vv60044MYB	-1.54959
VIT_13s0156g00100	Unknown protein	0	3.22251		VIT_13s0019g03880	DnaJ homolog, subfamily C, member 19	vv50132Primary_active_transporter_cat_A5_to_A8	-1.5523
VIT_13s0074g00410	Pentatricopeptide (PPR) repeat-containing protein	0	3.19655		VIT_18s0001g09360	Hydrogenobyrinic acid a,c-diamide synthase	vv50101Channels_and_pores	-1.55784
VIT_14s0108g00600	Pentatricopeptide (PPR) repeat-containing	0	3.16334		VIT_16s0039g01700	Inositol 1,3,4-triphosphate 5/6 kinase	vv10562Inositol_phosphate_metabolism vv34070Phosphatidylinositol_signaling_system	-1.56414
VIT_01s0137g00780	Unknown protein	0	3.1486		VIT_11s0016g04540	ABC transporter G member 22	vv52010ABC_transporters	-1.56792
VIT_00s0551g00050	MSH4 (MUTS-like protein 4)	0	3.06826		VIT_08s0040g01270	Dual specificity protein phosphatase	0	-1.56959
VIT_14s0060g00420	Pyruvate dehydrogenase kinase	vv10010Glycolysis vv10252Alanine_and_aspartate_metabolism vv10290Valine_leucine_and_isoleucine_biosynthesis vv10620Pyruvate_metabolism	3.06567		VIT_04s0023g01940	Anaphase-promoting complex, subunit 10 / APC10	vv24120Ubiquitin_mediated_proteolysis vv44110Cell_cycle	-1.57117
VIT_13s0019g02090	Thylakoid lumenal 15 kDa protein 1	0	3.02104		VIT_06s0061g01140	Phototropic-responsive NPH3	0	-1.57167
VIT_04s0008g00610	Zinc finger (CCCH-type) family protein	vv60018C3H	2.99823		VIT_04s0008g06420	No hit	0	-1.5859
VIT_04s0023g03470	DNAJ heat shock N-terminal domain-containing protein	vv50132Primary_active_transporter_cat_A5_to_A8	2.98804		VIT_11s0016g03280	Protein phosphatases PP1 regulatory subunit SDS22	0	-1.59065
VIT_04s0043g00160	Receptor protein kinase	0	2.95292		VIT_19s0015g01320	Calcium exchanger 5	vv50123Porters_cat_18_to_29	-1.60389
VIT_02s0033g01390	No hit	0	2.947		VIT_04s0008g04730	Unknown protein	0	-1.60605
VIT_15s0021g00820	No hit	0	2.91711		VIT_05s0029g01000	HcrVf3 protein	0	-1.60977
VIT_07s0151g00520	Homocysteine S-methyltransferase 3	vv10271Methionine_metabolism	2.91206		VIT_14s0219g00050	Myb domain protein 40	vv60044MYB	-1.61478
VIT_12s0059g01370	Zinc finger (C3HC4-type ring finger)	vv60078Other_zf-C3HC4	2.91141		VIT_00s2507g00010	F-box family protein	0	-1.61635
VIT_07s0104g00680	GATL4 (Galacturonosyltransferase-like 4)	vv40006Cell_wall	2.90302		VIT_14s0006g02290	DREB sub A-4 of ERF/AP2 transcription factor	vv30008Ethylene_signaling vv60003AP2_EREBP	-1.62564
VIT_05s0049g00040	Cellulose synthase CSLG2	vv40006Cell_wall	2.88636		VIT_14s0068g01840	Unknown protein	0	-1.63085
VIT_07s0104g00940	No hit	0	2.87852		VIT_18s0001g12790	Dihydroflavonol reductase [Vitis vinifera]	vv10941Flavonoid_biosynthesis	-1.63747
VIT_03s0063g01790	Transducin protein	0	2.87563		VIT_18s0001g12400	Unknown protein	0	-1.64317
VIT_05s0077g00660	Pectinesterase inhibitor	vv40006Cell_wall	2.84876		VIT_00s2542g00010	Receptor kinase CHRK1	0	-1.66054
VIT_09s0002g06770	Unknown protein	0	2.83851		VIT_13s0019g04270	No hit	0	-1.67282
VIT_06s0080g00150	Subtilisin-like proteinase AIR3	0	2.83407		VIT_13s0158g00170	R protein MLA10	vv34627R_proteins_from_Plant-pathogen_interaction	-1.67719
VIT_14s0066g00890	Cytochrome c oxidase subunit Vc	vv10190Oxidative_phosphorylation	2.8233		VIT_13s0019g00740	Amino acid binding protein	0	-1.67942
VIT_00s0187g00250	Unknown	0	2.80988		VIT_07s0104g00080	Unknown protein	0	-1.68666
VIT_05s0077g01190	Outer envelope protein 16	vv50101Channels_and_pores	2.80567		VIT_11s0016g03560	Ethylene-responsive protein	vv30008Ethylene_signaling vv60011BHLH	-1.68919
VIT_08s0007g04380	PAB7 (poly(A) binding protein 7)	vv50133Primary_active_transporter_cat_A9_to_A18	2.80365		VIT_08s0007g00610	Unknown	0	-1.68991
VIT_14s0068g01570	Glutaredoxin-like	0	2.80178		VIT_00s2558g00010	TRNA synthetase, class II (D, K and N); Nucleic acid-binding, OB-fold	vv10300Lysine_biosynthesis vv20970Aminoacyl-tRNA_biosynthesis	-1.69536
VIT_02s0154g00090	Vacuolar invertase 2, GIN2	vv10052Galactose_metabolism vv10500Starch_and_sucrose_metabolism	2.78622		VIT_14s0030g01760	Unknown protein	0	-1.70309
VIT_12s0035g01260	NBS-LRR type disease resistance protein	0	2.78454		VIT_06s0061g01290	No hit	0	-1.73828
VIT_04s0008g02760	Unknown protein	0	2.76522		VIT_00s0201g00060	Unknown protein	0	-1.76124
VIT_07s0005g04620	Unknown	0	2.73221		VIT_05s0020g02910	STE11 protein kinase homolog NPK1	0	-1.76485
VIT_05s0051g00180	Glutathione S-transferase 8 GSTU8	vv10480Glutathione_metabolism	2.73028		VIT_06s0004g01770	Acetyl-CoA carboxylase, biotin carboxylase	vv10061Fatty_acid_biosynthesis vv10620Pyruvate_metabolism	-1.77635
VIT_17s0000g09820	DNA polymerase III gamma and tau subunit	vv23030DNA_replication	2.72671		VIT_18s0001g01280	Laccase	vv11000Single_reactions vv50109Incompletely_characterized_transport_systems	-1.78665
VIT_13s0019g02450	BEL1-like homeodomain protein 9 LSN (LARSON)	vv60034HB	2.71925		VIT_08s0040g02030	fasciclin arabinogalactan-protein (FLA11)	vv40006Cell_wall	-1.794
VIT_07s0005g01240	Triacylglycerol lipase	vv10561Glycerolipid_metabolism	2.71861		VIT_06s0004g03210	Unknown	0	-1.80657
VIT_07s0031g02480	Beta-galactosidase	vv10052Galactose_metabolism vv10511N-Glycan_degradation vv10600Sphingolipid_metabolism	2.71841		VIT_15s0048g02250	Calcium ion binding protein	0	-1.82406
VIT_00s0640g00020	Cig3	vv23015mRNA_surveillance_pathway vv30007Cytokinin_signaling	2.71518		VIT_14s0083g00880	Phosphatidylinositol 4-kinase type-II	vv10562Inositol_phosphate_metabolism vv34070Phosphatidylinositol_signaling_system	-1.83567
VIT_19s0014g02320	Unknown protein	0	2.71132		VIT_11s0149g00290	Receptor kinase CHRK1	0	-1.86246
VIT_12s0057g01450	Subtilisin protease	0	2.71093		VIT_05s0062g00340	UDP-glucose:flavonoid 7-O-glucosyltransferase	vv10941Flavonoid_biosynthesis	-1.87722
VIT_08s0105g00310	Rhodanese domain-containing protein	0	2.69851		VIT_00s0762g00020	S-locus lectin protein kinase	0	-1.88516
VIT_13s0073g00700	Unknown	0	2.69658		VIT_12s0059g00960	Cellulose synthase CSLB04	vv40006Cell_wall	-1.88993
VIT_18s0089g01140	Wall-associated kinase	0	2.68706		VIT_18s0001g07950	Oligopeptide transporter 4	vv50125Porters_cat_66_to_94	-1.894
VIT_18s0001g05530	Annexin 1 (ANN1)	vv50101Channels_and_pores	2.68486		VIT_16s0050g00190	DTA2 (downstream target of AGL15 2)	0	-1.95341
VIT_05s0020g01070	IAA31	vv30003Auxin_signaling vv60008AUXIAA	2.67808		VIT_16s0098g00360	CCT motif constans-like	vv60070Orphans_CCT	-1.9775
VIT_08s0007g06930	Dirigent pDIR3	0	2.67725		VIT_13s0067g00250	(-)-a-terpineol synthase	vv10902Monoterpenoid_biosynthesis	-1.99249
VIT_14s0060g00760	Galactinol synthase	vv10052Galactose_metabolism	2.67376		VIT_18s0001g09450	Unknown protein	0	-1.99859
VIT_15s0045g01370	Unknown	0	2.67252		VIT_05s0049g01320	Unknown protein	0	-2.03134
VIT_16s0013g02030	Unknown protein	0	2.66445		VIT_10s0003g01560	Cellulose synthase CESA8	vv40006Cell_wall	-2.05041
VIT_09s0002g04280	Dynein light chain LC6, flagellar outer arm	vv44810Regulation_of_actin_cytoskeleton	2.6493		VIT_04s0008g04810	Unknown	0	-2.11953
VIT_16s0100g00220	No hit	0	2.64109		VIT_11s0016g02770	Meiotic nuclear divisions 1	0	-2.20707
VIT_17s0000g04270	Peptidyl-prolyl cis-trans isomerase B	0	2.62895		VIT_15s0048g02750	Unknown	0	-2.22325
VIT_01s0011g02750	Nudix hydrolase 1	0	2.61029		VIT_14s0068g00970	RPK1 (receptor-like protein kinase 1)	0	-2.2386
VIT_08s0056g00330	Bromodomain containing	0	2.60425		VIT_08s0007g03870	Phytosulfokines PSK1	0	-2.43361
VIT_09s0054g00590	No hit	0	2.59046		VIT_10s0042g00930	VvSTS6_Stilbene synthase	vv10940Phenylpropanoid_biosynthesis	-2.63505
VIT_13s0067g02190	SAG20 (wound-induced protein 12)	0	2.58518		VIT_18s0001g04280	VvTPS07_(-)-germacrene D synthase	vv10900Terpenoid_biosynthesis	-3.23648
VIT_00s0934g00010	RARE-cold-inducible 2B	vv50109Incompletely_characterized_transport_systems	2.57486		VIT_06s0004g02710	Drug/metabolite transporter DMT family transporter	vv50122Porters_cat_7_to_17	-3.31912
VIT_03s0017g01040	Cis-zeatin O-beta-D-glucosyltransferase	vv10908Zeatin_biosynthesis	2.57449
VIT_04s0023g01480	Dimethylaniline monooxygenase, N-oxide-forming	vv11000Single_reactions	2.57369		Gene ID	Functional Annotation	Network	SG_WS_3/SG_WW_3
VIT_00s0229g00210	MSH4 (MUTS-like protein 4)	0	2.56987		VIT_03s0038g02110	Co-chaperone-curved DNA binding protein A	vv50132Primary_active_transporter_cat_A5_to_A8	51.193
VIT_12s0028g02430	Desacetoxyvindoline 4-hydroxylase	vv10902Monoterpenoid_biosynthesis	2.56904		VIT_11s0016g02980	Unknown protein	0	32.6154
VIT_09s0018g01680	Unknown protein	0	2.56898		VIT_18s0001g04800	Hyperosmotically inducible periplasmic protein	vv50131Primary_active_transporter_cat_A2_to_A4	32.3839
VIT_08s0007g00820	Proteinase inhibitor	0	2.55731		VIT_04s0079g00810	Cold induced protein	0	27.7692
VIT_08s0007g01360	Unknown protein	0	2.54364		VIT_19s0014g04930	VvTPS28_Germacrene-D synthase	vv10900Terpenoid_biosynthesis	26.3731
VIT_06s0004g05650	Unknown protein	0	2.51448		VIT_07s0104g01420	Glutaredoxin	0	26.1798
VIT_06s0004g03290	MaoC-like dehydratase	0	2.49974		VIT_16s0039g02820	Unknown	0	23.4035
VIT_02s0025g04330	Thaumatin VVTL1 [Vitis vinifera]	0	2.49662		VIT_09s0002g03340	Unknown	0	21.979
VIT_00s0256g00100	No hit	0	2.49188		VIT_17s0000g02700	Alpha-dioxygenase 2	vv10592alpha-Linolenic_acid_metabolism	21.2143
VIT_08s0040g03000	No hit	0	2.47986		VIT_19s0090g01730	Zinc finger (C2H2 type) family	vv60017C2H2	20.0032
VIT_16s0098g01640	No hit	0	2.47899		VIT_03s0038g03400	Endochitinase 1, basic	vv10530Aminosugars_metabolism	16.9996
VIT_08s0007g05270	No hit	0	2.47209		VIT_19s0014g04850	Germacrene-D synthase	vv10900Terpenoid_biosynthesis	16.8534
VIT_02s0234g00110	Oleosin OLE-4	0	2.47147		VIT_14s0108g00590	FtsH protease	vv50133Primary_active_transporter_cat_A9_to_A18	16.0858
VIT_11s0052g00820	Ribulose bisphosphate carboxylase small chain SSU40B, chloroplast	vv10710Carbon_fixation	2.46512		VIT_05s0020g02720	7S globulin precursor, basic	0	15.7591
VIT_06s0009g01930	5'-AMP-activated protein kinase beta-2 subunit	vv10061Fatty_acid_biosynthesis vv10620Pyruvate_metabolism	2.46183		VIT_05s0049g00550	No hit	0	13.8407
VIT_01s0011g06310	Inositol polyphosphate related phosphatase	vv10562Inositol_phosphate_metabolism vv34070Phosphatidylinositol_signaling_system	2.45523		VIT_05s0077g00430	Galactinol synthase	vv10052Galactose_metabolism	13.0064
VIT_08s0007g06960	Disease resistance-responsive	0	2.45169		VIT_19s0014g04880	(-)-germacrene D synthase	vv10900Terpenoid_biosynthesis	12.709
VIT_00s2527g00010	Beta-fructosidase (BFRUCT3)	vv10052Galactose_metabolism vv10500Starch_and_sucrose_metabolism	2.45144		VIT_05s0020g00330	Galactinol synthase	vv10052Galactose_metabolism	12.621
VIT_01s0026g00670	Unknown protein	0	2.44742		VIT_06s0004g02690	Glycosyl transferase family 2 protein	0	10.9746
VIT_05s0049g02300	Pentatricopeptide (PPR) repeat-containing protein	0	2.44305		VIT_12s0059g01640	Unknown protein	0	10.3417
VIT_19s0090g00490	Unknown protein	0	2.43512		VIT_01s0011g04190	Unknown	0	9.91454
VIT_02s0033g01400	Alternative oxidase 1a, (AOX1A)	vv30001ABA_signaling	2.42095		VIT_11s0052g01730	1-deoxy-D-xylulose-5-phosphate synthase	vv10100Biosynthesis_of_steroids	9.81615
VIT_01s0026g00350	Basic helix-loop-helix (bHLH) family	vv60011BHLH	2.41774		VIT_00s2246g00010	No hit	0	9.77206
VIT_15s0046g00450	Phosphatidic acid Phosphatase	vv10561Glycerolipid_metabolism vv10564Glycerophospholipid_metabolism vv10565Ether_lipid_metabolism vv10600Sphingolipid_metabolism	2.41352		VIT_13s0019g05340	No hit	0	9.35131
VIT_14s0060g02060	Tetratricopeptide repeat (TPR)-containing	0	2.41112		VIT_07s0255g00030	Lipase GDSL	0	9.31887
VIT_15s0021g01820	No hit	0	2.41082		VIT_10s0116g01140	Stigma-specific Stig1	0	8.94395
VIT_18s0001g09460	GASA5	vv30010Gibberellin_signaling	2.40821		VIT_17s0000g01460	Protein kinase AKIN gamma	0	8.66109
VIT_14s0060g00750	No hit	0	2.40753		VIT_03s0017g01710	No hit	0	8.44509
VIT_18s0001g07970	Pentatricopeptide (PPR) repeat-containing protein	0	2.40158		VIT_19s0090g01360	No hit	0	8.13413
VIT_08s0007g07700	Unknown protein	0	2.40142		VIT_16s0098g00940	Plastid-specific 30S ribosomal protein 1	0	7.67298
VIT_18s0001g12440	No hit	0	2.39645		VIT_12s0035g00530	Unknown protein	0	7.67164
VIT_02s0025g03040	Zinc finger (C3HC4-type ring finger)	vv60078Other_zf-C3HC4	2.38844		VIT_17s0000g06370	Thioredoxin 2	0	7.61059
VIT_07s0005g00460	Complex 1 LYR	0	2.37438		VIT_08s0040g00850	Thylakoid lumenal 20 kDa protein	0	7.48546
VIT_14s0030g00800	Unknown protein	0	2.36903		VIT_10s0116g01040	Stigma-specific Stig1	0	7.37613
VIT_01s0011g05670	Nudix hydrolase 18	0	2.36612		VIT_14s0108g00450	No hit	0	7.35504
VIT_07s0031g01500	Unknown protein	0	2.36564		VIT_14s0081g00400	Ankyrin repeat	vv50108Accessory_factors_involved_in_transport	7.33711
VIT_14s0081g00030	Pathogenesis-related protein-4 (Chitinase )	vv10530Aminosugars_metabolism	2.36346		VIT_09s0002g04280	Dynein light chain LC6, flagellar outer arm	vv44810Regulation_of_actin_cytoskeleton	7.33561
VIT_15s0048g02110	Thioesterase family	0	2.3574		VIT_10s0116g01030	Stigma-specific Stig1	0	7.24565
VIT_04s0008g01330	RTE1 (reversion-to-ethylene sensitivity1)	vv30008Ethylene_signaling	2.35422		VIT_03s0038g00140	Unknown protein	0	7.11339
VIT_00s0404g00050	fiber protein	0	2.35193		VIT_04s0023g02230	S-adenosyl-L-methionine:salicylic acid carboxyl methyltransferase	vv10360Phenylalanine_metabolism	7.11079
VIT_05s0049g00300	1-aminocyclopropane-1-carboxylate oxidase homolog 1	vv10640Propanoate_metabolism vv30008Ethylene_signaling	2.35107		VIT_00s0265g00090	Unknown protein	0	6.90743
VIT_08s0007g08910	Cis-zeatin O-beta-D-glucosyltransferase	vv10908Zeatin_biosynthesis	2.34195		VIT_13s0019g03160	Heat shock protein 17.6 kDa class I	vv24141Protein_processing_in_endoplasmic_reticulum	6.55402
VIT_11s0016g03190	Unknown	0	2.339		VIT_08s0058g01210	Non-specific lipid transfer protein LTP1	0	6.54119
VIT_02s0154g00490	Heat shock 22 kDa protein mitochondrial	0	2.33461		VIT_14s0081g00420	Ankyrin repeat	vv50108Accessory_factors_involved_in_transport	6.39403
VIT_00s2300g00010	Acyltransferase	0	2.33341		VIT_03s0038g01420	Phytochelatin synthetase	vv10251Glutamate_metabolism	6.33924
VIT_00s0187g00040	Cystatin	0	2.32913		VIT_12s0134g00590	Anthocyanidin 3-O-glucoside-6''-O-malonyltransferase	vv10942Anthocyanin_biosynthesis	6.00072
VIT_05s0094g00140	Protein binding protein	0	2.32832		VIT_16s0098g00460	Lipase class 3	0	5.98941
VIT_13s0158g00090	Unknown	0	2.32269		VIT_08s0007g05360	Strictosidine synthase	vv10900Terpenoid_biosynthesis vv10902Monoterpenoid_biosynthesis	5.91752
VIT_13s0073g00050	Cationic amino acid transporter 6	vv50121Porters_cat_1_to_6	2.31676		VIT_05s0020g01000	No hit	0	5.79375
VIT_06s0004g01130	Seven in absentia SINA2	vv24120Ubiquitin_mediated_proteolysis	2.31302		VIT_08s0032g00370	No hit	0	5.75104
VIT_03s0017g02280	Myb family	vv60029G2-like	2.30818		VIT_14s0081g00390	Ankyrin repeat	vv50108Accessory_factors_involved_in_transport	5.69866
VIT_19s0014g03180	VvERF001_ERF/AP2 Gene Family	vv30008Ethylene_signaling vv60003AP2_EREBP	2.30226		VIT_04s0043g00160	Receptor protein kinase	0	5.66906
VIT_06s0004g05780	UDP-glucoronosyl and UDP-glucosyl transferase	0	2.29964		VIT_09s0018g01690	No hit	0	5.61956
VIT_00s0324g00070	Cis-zeatin O-beta-D-glucosyltransferase	vv10908Zeatin_biosynthesis	2.29388		VIT_05s0020g00840	No hit	0	5.49923
VIT_03s0038g01930	Peptidyl-prolyl cis-trans isomerase ROC5 (rotamase CYP 5)	0	2.28629		VIT_03s0038g03180	flavin-containing monooxygenase 1	vv11000Single_reactions	5.39076
VIT_05s0062g01140	Aromatic and neutral transporter 1	vv50123Porters_cat_18_to_29	2.28455		VIT_05s0020g00980	No hit	0	5.37567
VIT_07s0005g03610	VvNAC56_NAC domain-containing protein	vv60046NAC	2.28439		VIT_12s0035g00550	Unknown protein	0	5.36887
VIT_13s0156g00150	Unknown	0	2.27824		VIT_17s0000g08010	Trehalose 6-phosphate synthase	vv10500Starch_and_sucrose_metabolism	5.36037
VIT_17s0000g04110	No hit	0	2.27025		VIT_00s0407g00050	No hit	0	5.35612
VIT_00s2379g00010	Pentatricopeptide (PPR) repeat-containing protein	0	2.26408		VIT_11s0016g01040	CYP92A2v4	0	5.26863
VIT_00s2652g00010	Glutathione S-transferase GSTU8	vv10480Glutathione_metabolism	2.25615		VIT_14s0060g00790	Galactinol synthase	vv10052Galactose_metabolism	5.23779
VIT_08s0058g01460	1,4-beta-mannan endohydrolase	vv10051Fructose_and_mannose_metabolism	2.25285		VIT_03s0038g03150	Dimethylaniline monooxygenase (N-oxide forming) 2	vv11000Single_reactions	5.21403
VIT_11s0016g04900	Unknown	0	2.24999		VIT_03s0038g01430	Phytochelatin synthetase	vv10251Glutamate_metabolism	5.18671
VIT_11s0065g01210	Zinc finger (C3HC4-type ring finger)	vv60078Other_zf-C3HC4	2.24848		VIT_17s0000g00950	Hydroxycinnamoyl-CoA quinate hydroxycinnamoyltransferase	vv10940Phenylpropanoid_biosynthesis	5.18193
VIT_07s0141g00640	ProT1 (PROLINE transporter 1)	vv50123Porters_cat_18_to_29	2.24769		VIT_06s0004g04440	Osmotin	0	5.17574
VIT_03s0038g00940	Auxin-responsive	vv30003Auxin_signaling	2.23913		VIT_12s0028g01030	Unknown	0	5.10093
VIT_07s0104g01370	Zinc finger (C3HC4-type ring finger)	vv60078Other_zf-C3HC4	2.23434		VIT_04s0023g02270	S-adenosyl-L-methionine:salicylic acid carboxyl methyltransferase	vv10360Phenylalanine_metabolism	5.07894
VIT_01s0011g03360	Unknown	0	2.23199		VIT_15s0045g01600	Eceriferum 1 (CER1 protein) Sterol desaturase	0	5.06633
VIT_16s0039g02670	Translocase of chloroplast 34	vv50133Primary_active_transporter_cat_A9_to_A18	2.22665		VIT_03s0038g01930	Peptidyl-prolyl cis-trans isomerase ROC5 (rotamase CYP 5)	0	4.95626
VIT_11s0016g04770	Unknown	0	2.21892		VIT_14s0060g00810	Galactinol synthase	vv10052Galactose_metabolism	4.94794
VIT_04s0044g00740	Unknown protein	0	2.21525		VIT_15s0021g00040	Eceriferum 1 (CER1 protein) Sterol desaturase	0	4.87671
VIT_18s0001g00170	Unknown protein	0	2.21405		VIT_04s0008g01520	Heat shock protein 17.6 kDa class II	vv24141Protein_processing_in_endoplasmic_reticulum	4.78073
VIT_02s0012g01260	Microspore-specific promoter 2	0	2.21249		VIT_04s0043g01040	No hit	0	4.68271
VIT_02s0025g01640	Calcineurin B 4-1	0	2.20435		VIT_04s0023g02480	Dehydrin 1b	0	4.66277
VIT_17s0119g00290	No hit	0	2.20232		VIT_05s0049g00600	No hit	0	4.63759
VIT_08s0040g00830	Proton-dependent oligopeptide transport (POT) family protein	vv50122Porters_cat_7_to_17	2.20042		VIT_14s0030g00410	Arabidopsis histidine phosphotransfer AHP1	vv30007Cytokinin_signaling	4.59835
VIT_14s0060g01980	Unknown protein	0	2.19286		VIT_17s0000g02680	ABA glucosidase	vv11013ABA_biosynthesis	4.57816
VIT_16s0022g02420	Subtilisin protease C1	0	2.1924		VIT_04s0008g02350	No hit	0	4.56474
VIT_17s0000g00330	Inducer of CBF expression 1 ICE1	vv60011BHLH	2.19118		VIT_14s0081g00370	Ankyrin repeat	vv50108Accessory_factors_involved_in_transport	4.55086
VIT_04s0008g03090	Unknown protein	0	2.19089		VIT_11s0016g01050	ferulate 5-hydroxylase	vv10940Phenylpropanoid_biosynthesis	4.50904
VIT_00s1247g00020	Ribosomal protein L25	vv23010Ribosome	2.18883		VIT_19s0014g01940	Unknown	0	4.50258
VIT_04s0023g03540	Thaumatin SCUTL1	0	2.18843		VIT_12s0134g00630	Quercetin 3-O-glucoside-6''-O-malonyltransferase	vv10941Flavonoid_biosynthesis	4.49098
VIT_04s0008g02220	Sterile alpha motif (SAM) domain-containing protein	0	2.18825		VIT_05s0049g00690	No hit	0	4.44156
VIT_18s0001g14930	Unknown protein	0	2.18786		VIT_04s0008g00610	Zinc finger (CCCH-type) family protein	vv60018C3H	4.3966
VIT_14s0060g01450	3'-5' exoribonuclease	0	2.18693		VIT_11s0037g00290	Plastocyanin domain-containing protein	vv10195Photosynthesis vv50113Thylakoid_targeting_pathway	4.39659
VIT_00s0404g00100	Syntaxin of plants 124	vv24130SNARE_interactions_in_vesicular_transport vv50101Channels_and_pores	2.1729		VIT_00s0411g00020	Ankyrin repeat protein	0	4.35764
VIT_08s0007g02970	Unknown protein	0	2.17183		VIT_03s0038g03170	Dimethylaniline monooxygenase (N-oxide forming) 2	vv11000Single_reactions	4.26797
VIT_03s0091g00430	SWIB complex BAF60b domain-containing protein	vv60092SWIB	2.17035		VIT_01s0011g05820	Unknown protein	0	4.25231
VIT_07s0185g00040	Unknown protein	0	2.16684		VIT_05s0049g00570	Unknown	0	4.24488
VIT_00s0838g00010	Transcriptional corepressor LEUNIG	vv30009Flower_development vv60041LUG	2.15767		VIT_03s0038g03430	VvEXLA1	vv30003Auxin_signaling	4.23622
VIT_14s0066g00860	Pentatricopeptide (PPR) repeat	0	2.15341		VIT_08s0007g06250	Strubbelig receptor family 2	0	4.23341
VIT_10s0405g00040	Auxin-responsive protein	vv30003Auxin_signaling	2.15111		VIT_19s0014g01700	Unknown	0	4.22488
VIT_08s0032g00270	CYP71D64	0	2.14895		VIT_12s0142g00350	Membrane protein ycf1	0	4.22183
VIT_09s0002g01700	Epidermal patterning factor-like protein 3	0	2.14708		VIT_05s0020g02470	AWPM-19 membrane	vv30001ABA_signaling	4.22022
VIT_04s0008g04490	MARD1 (mediator of ABA-regulated dormancy 1)	vv30001ABA_signaling	2.14459		VIT_18s0001g14440	Molecular chaperone DnaJ	vv50132Primary_active_transporter_cat_A5_to_A8	4.19471
VIT_17s0000g03420	Unknown protein	0	2.14279		VIT_18s0041g00550	Proton-dependent oligopeptide transport (POT) family protein	vv50122Porters_cat_7_to_17	4.19259
VIT_12s0028g02420	1-aminocyclopropane-1-carboxylate oxidase homolog 1	vv10640Propanoate_metabolism vv30008Ethylene_signaling	2.14225		VIT_04s0023g02240	S-adenosyl-L-methionine:salicylic acid carboxyl methyltransferase	vv10360Phenylalanine_metabolism	4.18202
VIT_03s0063g01990	Ternary complex factor MIP1	0	2.13575		VIT_00s0324g00070	Cis-zeatin O-beta-D-glucosyltransferase	vv10908Zeatin_biosynthesis	4.17374
VIT_03s0038g03930	No hit	0	2.12713		VIT_02s0154g00090	Vacuolar invertase 2, GIN2	vv10052Galactose_metabolism vv10500Starch_and_sucrose_metabolism	4.17372
VIT_17s0000g08480	ATMYB66/WER/WER1 (WEREWOLF 1)	vv44110Cell_cycle vv60044MYB	2.11955		VIT_06s0009g01040	No hit	0	4.15567
VIT_00s0945g00010	Unknown protein	0	2.11752		VIT_18s0001g15450	Alcohol dehydrogenase 3	vv10010Glycolysis vv10071Fatty_acid_metabolism vv10350Tyrosine_metabolism	4.147
VIT_00s0199g00310	No hit	0	2.11537		VIT_05s0049g02040	No hit	0	4.10425
VIT_16s0050g02430	Receptor protein kinase	0	2.11452		VIT_19s0090g00410	Calcium-dependent protein kinase 9 CPK9	vv34626Plant-pathogen_interaction	4.08446
VIT_12s0057g00490	No hit	0	2.11355		VIT_07s0151g00800	Unknown	0	4.0461
VIT_09s0002g06560	Thiol-disulphide oxidoreductase DCC	0	2.11216		VIT_05s0077g02190	Chalcone reductase	vv10941Flavonoid_biosynthesis	4.02886
VIT_10s0042g00100	Superoxide dismutase, Fe-Mn family	vv44146Peroxisome	2.11177		VIT_05s0020g01760	Glutaredoxin-like protein	0	3.97393
VIT_08s0007g05800	Patatin	0	2.10813		VIT_05s0020g01010	No hit	0	3.96689
VIT_00s0555g00020	flavonoid 3-monooxygenase	vv10941Flavonoid_biosynthesis	2.10797		VIT_15s0046g03000	Barwin endoglucanase	0	3.95882
VIT_00s0265g00040	Pentatricopeptide (PPR) repeat	0	2.10423		VIT_07s0005g01670	No hit	0	3.95625
VIT_02s0025g03170	VvERF052_ERF/AP2 Gene Family	vv30008Ethylene_signaling vv60003AP2_EREBP	2.10237		VIT_08s0007g04200	Late meristem identity1 HB51/LMI1	vv60034HB	3.95538
VIT_14s0108g00430	ABC transporter B member 16	vv52010ABC_transporters	2.09687		VIT_15s0046g01060	Pentatricopeptide (PPR) repeat	0	3.94688
VIT_18s0117g00340	TCP family transcription factor TCP14	vv60061TCP	2.09264		VIT_13s0019g01220	Scarecrow transcription factor 3 (SCL3)	vv60032GRAS	3.93994
VIT_04s0044g01740	3-hydroxy-3-methylglutaryl-coenzyme A reductase 3	vv10100Biosynthesis_of_steroids vv50121Porters_cat_1_to_6	2.09224		VIT_08s0007g01930	Anthranilate N-benzoyltransferase	vv10400Phenylalanine_tyrosine_and_tryptophan_biosynthesis	3.92604
VIT_08s0056g00640	Transposon protein, CACTA, En/Spm sub-class	0	2.09198		VIT_13s0067g02360	Peroxidase, class III	vv10360Phenylalanine_metabolism vv10680Methane_metabolism	3.91023
VIT_15s0021g01150	Calcium-dependent protein kinase-related	0	2.09073		VIT_00s0323g00050	Invertase/pectin methylesterase inhibitor	vv40006Cell_wall	3.88437
VIT_18s0001g06820	MATE efflux family protein ripening responsive	vv50125Porters_cat_66_to_94	2.08423		VIT_12s0035g01910	Heat shock protein 18.2 kDa class II	vv24141Protein_processing_in_endoplasmic_reticulum	3.88039
VIT_13s0067g01150	Unknown protein	0	2.08233		VIT_16s0022g00890	Invertase/pectin methylesterase inhibitor	vv40006Cell_wall	3.87135
VIT_17s0000g03130	Unknown protein	0	2.07911		VIT_08s0007g04380	PAB7 (poly(A) binding protein 7)	vv50133Primary_active_transporter_cat_A9_to_A18	3.76563
VIT_04s0023g02900	Ferulate-5-hydroxylase	vv10940Phenylpropanoid_biosynthesis	2.07115		VIT_14s0060g00760	Galactinol synthase	vv10052Galactose_metabolism	3.725
VIT_07s0005g04050	Leucine Rich Repeat receptor-like kinase	0	2.06928		VIT_01s0137g00710	Alpha-L-fucosidase 2 precursor	vv10511N-Glycan_degradation	3.69912
VIT_09s0002g03470	Unknown protein	0	2.06772		VIT_10s0003g00220	Unknown	0	3.69394
VIT_01s0244g00120	Pentatricopeptide (PPR) repeat-containing protein	0	2.06551		VIT_14s0066g02320	ABC transporter B member 11	vv52010ABC_transporters	3.67984
VIT_04s0023g00940	Phospholipase A1	vv10564Glycerophospholipid_metabolism vv10592Alpha-linolenic_acid_metabolism	2.06544		VIT_15s0046g01450	Alpha-L-fucosidase	vv10511N-Glycan_degradation	3.6609
VIT_00s0477g00010	No hit	0	2.06524		VIT_18s0001g05530	Annexin 1 (ANN1)	vv50101Channels_and_pores	3.65526
VIT_14s0066g02600	Unknown protein	0	2.06441		VIT_09s0002g06840	Barwin endoglucanase	0	3.63847
VIT_13s0064g01070	Unknown	0	2.06132		VIT_05s0077g01330	Unknown	0	3.63773
VIT_04s0008g03820	Membrane protein	0	2.05801		VIT_00s0404g00050	fiber protein	0	3.63644
VIT_14s0068g00760	Pentatricopeptide (PPR) repeat-containing	0	2.05495		VIT_08s0007g05270	No hit	0	3.61354
VIT_02s0025g04290	Thaumatin	0	2.05336		VIT_01s0010g02030	Gamma-thionin precursor	0	3.61209
VIT_10s0071g01100	Alpha-galactosidase precursor	vv10052Galactose_metabolism vv10561Glycerolipid_metabolism	2.05149		VIT_09s0002g06790	Small heat shock protein (HSP26.5-P) 26.5 kDa class I	0	3.56837
VIT_08s0007g07520	3-oxoacyl-[acyl-carrier-protein] reductase, chloroplast	vv10061Fatty_acid_biosynthesis vv11040Biosynthesis_of_unsaturated_fatty_acids	2.05135		VIT_00s0189g00050	No hit	0	3.56489
VIT_07s0005g00060	No hit	0	2.04941		VIT_03s0038g03560	CAO (CHAOS); chromatin binding	vv50113Thylakoid_targeting_pathway	3.55496
VIT_08s0007g06340	Unknown protein	0	2.04285		VIT_04s0023g01110	PQ-loop repeat protein	0	3.54273
VIT_16s0013g01780	Derlin-1	vv24141Protein_processing_in_endoplasmic_reticulum vv50133Primary_active_transporter_cat_A9_to_A18	2.03996		VIT_18s0001g06580	Plastocyanin domain-containing protein	vv10195Photosynthesis vv50113Thylakoid_targeting_pathway	3.53477
VIT_17s0000g10420	DNA-binding protein GT-1-related	vv60062Trihelix	2.037		VIT_05s0029g01410	No hit	0	3.53441
VIT_18s0001g00130	Unknown protein	0	2.03603		VIT_09s0002g01610	Midasin-related	vv23008Ribosome_biogenesis_in_Eukaryotes	3.52893
VIT_06s0009g01110	Cation exchanger (CAX7)	vv50123Porters_cat_18_to_29	2.03386		VIT_01s0026g00280	Trehalose 6-phosphate synthase	vv10500Starch_and_sucrose_metabolism	3.49226
VIT_10s0003g00310	No hit	0	2.03116		VIT_14s0060g00730	Galactinol synthase	vv10052Galactose_metabolism	3.48247
VIT_06s0004g07930	Nucleotidyltransferase family	0	2.02996		VIT_11s0016g01000	flavonoid 3-monooxygenase	vv10941Flavonoid_biosynthesis	3.4808
VIT_13s0158g00110	Galactosyltransferase	0	2.02562		VIT_09s0018g01680	Unknown protein	0	3.47428
VIT_00s0274g00030	Linalool synthase	vv10902Monoterpenoid_biosynthesis	2.02371		VIT_01s0137g00330	Cysteine proteinase	0	3.45698
VIT_15s0048g02780	Unknown protein	0	2.01782		VIT_02s0012g00990	LOL1 (LSD ONE like 1)	0	3.44098
VIT_04s0044g00970	Unknown protein	0	2.01706		VIT_01s0011g00120	Unknown protein	0	3.42436
VIT_18s0001g00460	Unknown protein	0	2.01185		VIT_02s0012g01590	Unknown protein	0	3.41716
VIT_05s0049g00470	Electron transfer flavoprotein beta-subunit	0	2.01184		VIT_04s0023g01800	Maf, septum formation protein	0	3.41345
VIT_00s1664g00010	TRNA/rRNA methyltransferase (SpoU)	0	2.01044		VIT_02s0012g03140	Ribosomal protein S7 30S	vv23010Ribosome	3.39925
VIT_08s0058g00760	Pentatricopeptide (PPR) repeat-containing protein	0	2.00604		VIT_08s0105g00310	Rhodanese domain-containing protein	0	3.38419
VIT_07s0005g05780	Pantoate--beta-alanine ligase	vv10410Beta-alanine_metabolism vv10770Pantothenate_and_CoA_biosynthesis	2.00503		VIT_02s0087g00280	Glycosyl transferase family 1 protein	0	3.3792
VIT_12s0035g02170	No hit	0	2.00368		VIT_08s0007g07630	Tryptophan/tyrosine permease family	vv50124Porters_cat_30_to_64	3.36189
VIT_08s0007g05740	BLADE-ON-PETIOLE2	vv60093TRAF	2.00346		VIT_19s0014g03180	VvERF001_ERF/AP2 Gene Family	vv30008Ethylene_signaling vv60003AP2_EREBP	3.35835
VIT_07s0005g01360	Zinc finger (C3HC4-type ring finger)	vv60078Other_zf-C3HC4	2.0024		VIT_04s0008g01580	Heat shock protein 17.6 kDa class II	vv24141Protein_processing_in_endoplasmic_reticulum	3.34191
VIT_16s0100g00740	Unknown	0	2.00185		VIT_14s0060g00770	Glycosyl transferase family 8 protein	0	3.32512
VIT_00s0398g00060	Protein kinase	0	1.99854		VIT_13s0019g00330	Aquaporin TIP1;3	vv50101Channels_and_pores	3.3227
VIT_18s0089g00400	Carboxyesterase18 CXE18	0	1.99373		VIT_05s0049g00610	No hit	0	3.30813
VIT_19s0014g01200	No hit	0	1.99208		VIT_03s0088g00320	Peptidase M50	0	3.30419
VIT_03s0038g03050	Geranylgeranyl pyrophosphate synthetase, chloroplast precursor	vv10100Biosynthesis_of_steroids vv10900Terpenoid_biosynthesis	1.99165		VIT_07s0005g00730	Pectinesterase family	vv40006Cell_wall	3.28606
VIT_01s0137g00650	Unknown protein	0	1.99018		VIT_08s0056g00130	Unknown protein	0	3.26668
VIT_14s0128g00520	Alpha-L-fucosidase 2 precursor	vv10511N-Glycan_degradation	1.98689		VIT_13s0019g00860	Small heat-shock protein HSP17.5 Cytosolic class I	0	3.26036
VIT_15s0046g03020	Pentatricopeptide (PPR) repeat-containing protein	0	1.98323		VIT_12s0035g01900	Pectinesterase family	vv40006Cell_wall	3.24822
VIT_13s0019g00720	Zinc knuckle	0	1.98313		VIT_02s0025g00280	Heat shock protein 90-1	vv24141Protein_processing_in_endoplasmic_reticulum vv34626Plant-pathogen_interaction	3.24698
VIT_11s0149g00050	Hexose transporter 7	vv50121Porters_cat_1_to_6	1.98299		VIT_06s0061g00730	Aquaporin GAMMA-TIP3/TIP1;3	vv50101Channels_and_pores	3.2388
VIT_05s0020g04010	Unknown protein	0	1.98261		VIT_07s0005g03250	No hit	0	3.23517
VIT_18s0001g09110	Photosystem II PsbC protein	vv10195Photosynthesis vv50135Primary_active_transporter_cat_D3_to_E2	1.98177		VIT_02s0154g00260	Nitrate transporter	vv50122Porters_cat_7_to_17	3.20299
VIT_15s0048g00950	Glutathione S-transferase Z2 GSTZ2	vv10480Glutathione_metabolism	1.97813		VIT_06s0061g01010	Prolylcarboxypeptidase	0	3.18577
VIT_18s0001g11650	Pentatricopeptide repeat	0	1.97559		VIT_14s0108g00960	Ycf2	0	3.16518
VIT_07s0005g00140	Peripheral-type benzodiazepine receptor	vv50109Incompletely_characterized_transport_systems	1.97532		VIT_14s0108g01120	SPX (SYG1/Pho81/XPR1) domain-containing protein	vv50125Porters_cat_66_to_94	3.15004
VIT_04s0043g00850	Unknown protein	0	1.97364		VIT_10s0003g04890	Mucin	0	3.14727
VIT_08s0007g01500	DNA binding / nuclease	0	1.97105		VIT_00s0246g00240	Ribosomal protein S1 (Rps1 protein)	vv23010Ribosome	3.14238
VIT_03s0132g00060	Unknown protein	0	1.96798		VIT_04s0008g01450	Cyclopropane-fatty-acyl-phospholipid synthase	vv10271Methionine_metabolism	3.11791
VIT_10s0523g00020	Tyrosine specific protein phosphatase	0	1.96775		VIT_02s0025g04480	Unknown	0	3.11178
VIT_19s0027g00750	DNA-binding HORMA	0	1.96644		VIT_04s0008g02000	Unknown protein	0	3.10451
VIT_07s0005g01320	Unknown	0	1.96496		VIT_04s0008g01490	Heat shock protein 17.6 kDa class II	vv24141Protein_processing_in_endoplasmic_reticulum	3.10394
VIT_07s0005g00520	Protein translocase ATOEP16-4	vv50132Primary_active_transporter_cat_A5_to_A8	1.96407		VIT_00s0239g00090	No hit	0	3.10356
VIT_09s0018g01010	No hit	0	1.96339		VIT_08s0007g05390	ARR3 typeA	vv30007Cytokinin_signaling vv60072Orphans_Response_reg	3.07754
VIT_04s0044g00130	Unknown protein	0	1.95773		VIT_18s0001g00470	Monocopper oxidase SKS5 (SKU5 Similar 5)	vv50109Incompletely_characterized_transport_systems	3.06692
VIT_08s0007g02520	Unknown	0	1.95556		VIT_00s0199g00010	No hit	0	3.05598
VIT_00s1380g00010	Pentatricopeptide (PPR) repeat-containing protein	0	1.95357		VIT_09s0018g01290	Unknown protein	0	3.04979
VIT_05s0077g02050	Gamete expressed2 (GEX2)	0	1.9533		VIT_02s0012g00810	No hit	0	3.04899
VIT_08s0007g07590	Unknown protein	0	1.95165		VIT_08s0040g02840	ABC transporter G member 29	vv52010ABC_transporters	3.03477
VIT_04s0023g01890	Unknown protein	0	1.95086		VIT_12s0057g00220	Unknown protein	0	3.03469
VIT_05s0020g03850	Pentatricopeptide (PPR) repeat-containing protein	0	1.95034		VIT_05s0094g00340	Chitinase class IV	vv10530Aminosugars_metabolism	3.0328
VIT_06s0004g05040	Protein-S-isoprenylcysteine O-methyltransferase	vv10271Methionine_metabolism	1.9485		VIT_08s0040g00830	Proton-dependent oligopeptide transport (POT) family protein	vv50122Porters_cat_7_to_17	3.0176
VIT_08s0007g00350	Import inner membrane translocase subunit Tim9, Mitochondrial	vv50132Primary_active_transporter_cat_A5_to_A8	1.94766		VIT_15s0048g02820	Basic helix-loop-helix (bHLH) family	vv60011BHLH	3.01463
VIT_02s0025g00260	Polygalacturonase GH28	vv40006Cell_wall	1.94539		VIT_00s0275g00030	Ycf1	0	3.01388
VIT_00s0301g00040	Glycine-rich protein	0	1.94403		VIT_08s0007g00710	Unknown	0	2.99023
VIT_00s0640g00010	Transcriptional corepressor LEUNIG	vv30009Flower_development vv60041LUG	1.94336		VIT_00s0388g00040	Transducin family protein / WD-40 repeat	0	2.98064
VIT_00s0271g00070	Pentatricopeptide (PPR) repeat-containing protein	0	1.9399		VIT_18s0001g14260	No hit	0	2.9749
VIT_06s0004g07280	UDP-glucuronosyl/UDP-glucosyltransferase	vv10040Pentose_glucuronate_interconversion vv10500Starch_and_sucrose_metabolism	1.93637		VIT_01s0011g05120	Major latex	0	2.96885
VIT_09s0002g01610	Midasin-related	vv23008Ribosome_biogenesis_in_Eukaryotes	1.93495		VIT_07s0104g00360	Early-responsive to dehydration	0	2.95776
VIT_04s0008g01050	Unknown	0	1.93336		VIT_00s0640g00020	Cig3	vv23015mRNA_surveillance_pathway vv30007Cytokinin_signaling	2.94293
VIT_08s0007g07000	Disease resistance-responsive	0	1.93315		VIT_06s0004g06890	Potassium transporter (KUP1)	vv50125Porters_cat_66_to_94	2.93834
VIT_18s0001g14280	ER lumen protein retaining receptor	0	1.93193		VIT_13s0019g03650	RARE-cold-inducible 2A	vv50109Incompletely_characterized_transport_systems	2.93242
VIT_00s0271g00050	Pentatricopeptide (PPR) repeat-containing protein	0	1.93176		VIT_13s0074g00110	Bark storage protein A precursor	0	2.91206
VIT_00s0662g00010	Acyl-CoA oxidase (ACX2)	vv10071Fatty_acid_metabolism vv10592Alpha-linolenic_acid_metabolism vv11040Biosynthesis_of_unsaturated_fatty_acids vv44146Peroxisome	1.9306		VIT_19s0015g02850	No hit	0	2.908
VIT_01s0010g00020	DNA-3-methyladenine glycosidase I	vv23410Base_excision_repair	1.92953		VIT_18s0001g12430	Unknown protein	0	2.90621
VIT_05s0102g00190	No hit	0	1.9288		VIT_06s0080g00660	No hit	0	2.88137
VIT_19s0090g00410	Calcium-dependent protein kinase 9 CPK9	vv34626Plant-pathogen_interaction	1.92858		VIT_12s0059g01190	Homeobox protein shoot MERISTEMLESS (STM)	vv50004Auxin_transport vv60034HB	2.87412
VIT_11s0052g00970	AAA-type ATPase	0	1.92857		VIT_04s0008g07110	Aspartic proteinase nepenthesin-2 precursor	0	2.85533
VIT_03s0063g00640	Transcriptional factor B3	vv60001ABI3VP1	1.92821		VIT_11s0103g00390	DNA-directed RNA polymerase subunit beta'	vv23020RNA_polymerase	2.83808
VIT_00s0650g00040	Unknown	0	1.92681		VIT_15s0046g00450	Phosphatidic acid Phosphatase	vv10561Glycerolipid_metabolism vv10564Glycerophospholipid_metabolism vv10565Ether_lipid_metabolism vv10600Sphingolipid_metabolism	2.8309
VIT_10s0003g05030	Leucine-rich repeat family protein	0	1.92551		VIT_13s0019g02090	Thylakoid lumenal 15 kDa protein 1	0	2.82398
VIT_19s0014g01630	Isopentenyltransferase 9	vv10908Zeatin_biosynthesis	1.92299		VIT_02s0234g00130	Ethylene responsive element binding factor 1	vv30008Ethylene_signaling vv30011Jasmonate_signaling vv60003AP2_EREBP	2.81242
VIT_08s0007g03380	Pentatricopeptide (PPR) repeat-containing protein	0	1.92296		VIT_05s0049g00740	No hit	0	2.812
VIT_07s0031g02600	No hit	0	1.9227		VIT_04s0008g05010	Unknown protein	0	2.80156
VIT_03s0038g02080	Pentatricopeptide (PPR) repeat-containing protein	0	1.92193		VIT_00s0246g00170	C-type cytochrome synthesis protein	vv50109Incompletely_characterized_transport_systems	2.7936
VIT_12s0059g02480	CYCP2;1 (cyclin p2;1)	vv44110Cell_cycle	1.92169		VIT_06s0061g00240	ABC transporter G member 7	vv52010ABC_transporters	2.77201
VIT_01s0011g01160	Haloacid dehalogenase hydrolase	vv10630Glyoxylate_and_dicarboxylate_metabolism	1.92094		VIT_00s0396g00010	Photosystem II PsbC	vv10195Photosynthesis vv50135Primary_active_transporter_cat_D3_to_E2	2.77139
VIT_05s0062g01010	Aldo/keto reductase AKR	vv10040Pentose_glucuronate_interconversion vv10051Fructose_and_mannose_metabolism vv10052Galactose_metabolism vv10561Glycerolipid_metabolism vv10620Pyruvate_metabolism	1.91993		VIT_06s0004g07930	Nucleotidyltransferase family	0	2.76827
VIT_12s0035g02100	Glutathione S-transferase Z1 GSTZ1	vv10480Glutathione_metabolism	1.91755		VIT_01s0127g00590	Protein disulfide isomerase	0	2.75855
VIT_02s0154g00210	WRKY DNA-binding protein 21	vv60066WRKY	1.91746		VIT_19s0090g01280	Lipid-binding serum glycoprotein family protein	vv50101Channels_and_pores	2.75477
VIT_13s0101g00460	No hit	0	1.916		VIT_07s0005g03290	Inorganic phosphate transporter 1-4	vv50121Porters_cat_1_to_6	2.73261
VIT_11s0016g04560	Bile acid sodium symporter	vv50123Porters_cat_18_to_29	1.91367		VIT_00s0203g00210	Zinc finger (B-box type)	vv60073Orphans_zf-b_box	2.73178
VIT_13s0019g01750	Unknown protein	0	1.91194		VIT_07s0031g01060	Unknown	0	2.73142
VIT_04s0008g02620	Small nuclear ribonucleoprotein	0	1.90675		VIT_18s0001g14270	Gibberellin-regulated protein 1 (GASA1)	vv30010Gibberellin_signaling	2.72248
VIT_11s0016g03850	Peroxisomal membrane 22 kDa	0	1.90642		VIT_09s0018g01790	Integral membrane Yip1 family protein	vv50110Protein_coat	2.71703
VIT_13s0019g05150	Unknown protein	0	1.90634		VIT_09s0002g02700	Basic helix-loop-helix (bHLH) family	vv60011BHLH	2.69897
VIT_06s0009g01770	Lipase GDSL	0	1.90232		VIT_12s0055g00090	F-type H+-transporting ATPase subunit c	vv10190Oxidative_phosphorylation vv50131Primary_active_transporter_cat_A2_to_A4	2.69752
VIT_13s0147g00200	L-aminoadipate-semialdehyde dehydrogenase-phosphopantetheinyltransferase	vv10300Lysine_biosynthesis	1.90136		VIT_15s0048g02780	Unknown protein	0	2.67973
VIT_05s0062g00720	UDP-glucoronosyl/UDP-glucosyl transferase UGT75C1	vv10942Anthocyanin_biosynthesis	1.90135		VIT_12s0134g00650	Anthocyanin 5-aromatic acyltransferase	vv10941Flavonoid_biosynthesis vv10942Anthocyanin_biosynthesis	2.67849
VIT_17s0000g10270	No hit	0	1.90084		VIT_01s0010g02200	Zinc finger (C3HC4-type ring finger)	vv60078Other_zf-C3HC4	2.63864
VIT_10s0003g00980	Unknown protein	0	1.90003		VIT_11s0016g02960	Glucan endo-1,3-beta-glucosidase 4 precursor	vv10500Starch_and_sucrose_metabolism	2.63493
VIT_06s0004g02830	Unknown protein	0	1.89952		VIT_02s0033g00990	Ribosomal protein S7 30S	vv23010Ribosome	2.63057
VIT_18s0001g14440	Molecular chaperone DnaJ	vv50132Primary_active_transporter_cat_A5_to_A8	1.89933		VIT_18s0001g00170	Unknown protein	0	2.62497
VIT_01s0010g00340	EDA18 (embryo sac development arrest 18)	0	1.89897		VIT_08s0007g04950	Xyloglucan endotransglucosylase/hydrolase 32	vv40006Cell_wall	2.62402
VIT_06s0004g05500	Chlororespiratory reduction 2 (CRR2)	0	1.89843		VIT_04s0023g00940	Phospholipase A1	vv10564Glycerophospholipid_metabolism vv10592Alpha-linolenic_acid_metabolism	2.60941
VIT_06s0004g06780	PHD finger-like domain-containing protein 5A	vv23040Spliceosome	1.89228		VIT_12s0028g02430	Desacetoxyvindoline 4-hydroxylase	vv10902Monoterpenoid_biosynthesis	2.60841
VIT_17s0000g03580	BEE3 (BR Enhanced expression 3)	vv60011BHLH	1.89052		VIT_07s0129g00560	No hit	0	2.60761
VIT_14s0066g00400	Chalcone isomerase	vv10941Flavonoid_biosynthesis	1.89031		VIT_10s0003g05420	S-2-hydroxy-acid oxidase, peroxisomal	vv10630Glyoxylate_and_dicarboxylate_metabolism	2.60134
VIT_02s0025g00850	Lactoylglutathione lyase	vv10620Pyruvate_metabolism	1.88737		VIT_18s0041g01000	UDP-glucose: anthocyanidin 5,3-O-glucosyltransferase	vv10942Anthocyanin_biosynthesis	2.59719
VIT_13s0019g02290	Wall-associated receptor kinase-like 20	0	1.88586		VIT_04s0023g00960	No hit	0	2.59414
VIT_11s0016g00910	Cation exchanger (CAX9)	vv50123Porters_cat_18_to_29	1.88573		VIT_01s0127g00420	Naphthoate synthase	vv10130Ubiquinone_biosynthesis	2.58506
VIT_08s0040g02430	Unknown protein	0	1.88543		VIT_03s0038g00310	Short internodes	vv60059SRS	2.57917
VIT_06s0080g00590	Harpin-induced protein	0	1.88308		VIT_00s0304g00070	Lipid-associated family protein	0	2.5776
VIT_06s0004g07820	Asp/Glu racemase	0	1.88266		VIT_18s0001g13300	Unknown	0	2.55398
VIT_04s0008g04240	ferredoxin	vv10195Photosynthesis	1.88255		VIT_00s0652g00010	Dof zinc finger protein DOF1.4	vv60015C2C2-DOF	2.54239
VIT_07s0031g01150	VvFKBP16-2_FK506-binding protein genes family	0	1.88243		VIT_03s0063g01600	No hit	0	2.54106
VIT_09s0018g00270	Unknown protein	0	1.88225		VIT_18s0041g00830	UDP-glucose: anthocyanidin 5,3-O-glucosyltransferase	vv10942Anthocyanin_biosynthesis	2.52735
VIT_17s0000g09300	Pentatricopeptide (PPR) repeat	0	1.88224		VIT_09s0070g00900	Unknown	0	2.52532
VIT_14s0060g00280	RARE-cold-inducible 2B	vv50109Incompletely_characterized_transport_systems	1.88124		VIT_12s0028g00970	Ribosomal protein S7	vv23010Ribosome	2.51912
VIT_02s0087g00080	Pentatricopeptide (PPR) repeat-containing protein	0	1.88043		VIT_03s0063g02470	No hit	0	2.50899
VIT_06s0004g05810	TPR-containing protein kinase	0	1.87904		VIT_00s0199g00140	14-3-3 protein GF14 kappa (GRF8)	0	2.50259
VIT_15s0046g02180	Pentatricopeptide (PPR) repeat-containing protein	0	1.87901		VIT_01s0026g00670	Unknown protein	0	2.49926
VIT_06s0004g06500	Villin	vv44810Regulation_of_actin_cytoskeleton	1.87868		VIT_14s0060g01830	Unknown protein	0	2.49683
VIT_01s0011g04480	Histone chaperone ASF1B (Anti-silencing 1b)	0	1.87825		VIT_00s0394g00040	Alliinase EGF	vv10272Cysteine_metabolism	2.48252
VIT_14s0030g02260	Pentatricopeptide (PPR) repeat-containing protein	0	1.87778		VIT_08s0007g05800	Patatin	0	2.48121
VIT_00s0612g00010	Phospholipase/carboxylesterase	0	1.87648		VIT_00s0438g00020	ATPase subunit 9	vv10190Oxidative_phosphorylation vv50131Primary_active_transporter_cat_A2_to_A4	2.4795
VIT_14s0171g00160	Adenylate kinase	vv10230Purine_metabolism	1.8745		VIT_08s0056g01600	No hit	0	2.47892
VIT_05s0020g02090	Unknown	0	1.87317		VIT_00s0332g00130	Cytochrome c-type biogenesis protein CcmF	vv50109Incompletely_characterized_transport_systems	2.47737
VIT_07s0104g00990	No hit	0	1.87069		VIT_02s0025g01900	Cellulose synthase CSLG3	vv40006Cell_wall	2.46717
VIT_17s0000g09480	Calcineurin phosphoesterase	0	1.87058		VIT_18s0041g00490	Proton-dependent oligopeptide transport (POT) family protein	vv50122Porters_cat_7_to_17	2.4524
VIT_01s0011g02480	Phospholipid-transporting ATPase	vv50131Primary_active_transporter_cat_A2_to_A4	1.87004		VIT_16s0098g01060	Heat shock protein 26a, chloroplast	0	2.45048
VIT_06s0004g04170	Methyl-CpG-binding domain-containing protein	0	1.86728		VIT_00s0347g00030	Zinc finger (B-box type)	vv60073Orphans_zf-b_box	2.42684
VIT_17s0053g00760	RNA recognition motif (RRM)-containing protein	0	1.86549		VIT_01s0010g02290	Heat shock protein 26a, chloroplast	0	2.4259
VIT_05s0062g00780	Rho GDP-dissociation inhibitor 2	0	1.86363		VIT_00s0396g00050	Ribosomal protein S4, Mitochondrial	vv23010Ribosome	2.42394
VIT_12s0057g01330	Zinc finger (C3HC4-type ring finger)	vv60078Other_zf-C3HC4	1.86234		VIT_01s0244g00170	Cytokinin-repressed protein CR9	vv30007Cytokinin_signaling	2.42085
VIT_00s1448g00010	Unknown	0	1.86229		VIT_11s0118g00350	Vacuolar pyrophosphatase	vv10190Oxidative_phosphorylation vv50133Primary_active_transporter_cat_A9_to_A18	2.41275
VIT_05s0094g01160	Allyl alcohol dehydrogenase	0	1.85841		VIT_16s0022g00640	BCL-2-associated athanogene 7 ATBAG7	0	2.40742
VIT_04s0008g01450	Cyclopropane-fatty-acyl-phospholipid synthase	vv10271Methionine_metabolism	1.85814		VIT_18s0001g07970	Pentatricopeptide (PPR) repeat-containing protein	0	2.40244
VIT_12s0028g03040	Unknown protein	0	1.85682		VIT_04s0023g01480	Dimethylaniline monooxygenase, N-oxide-forming	vv11000Single_reactions	2.39051
VIT_07s0129g00430	Acyl-CoA binding protein	0	1.85598		VIT_17s0000g06020	TCP family transcription factor TCP14	vv60061TCP	2.38628
VIT_14s0068g01760	Alcohol dehydrogenase	vv10010Glycolysis vv10071Fatty_acid_metabolism vv10350Tyrosine_metabolism	1.8554		VIT_01s0026g02040	No hit	0	2.38397
VIT_12s0028g02680	Unknown protein	0	1.85522		VIT_17s0000g03890	Peptidyl-prolyl isomerase C	0	2.36646
VIT_07s0130g00060	Unknown protein	0	1.85352		VIT_04s0008g06060	Unknown	0	2.36614
VIT_07s0005g06600	Unknown protein	0	1.85346		VIT_03s0063g01690	flavonoid 3-monooxygenase	vv10941Flavonoid_biosynthesis	2.36562
VIT_12s0057g00560	PAT1 (Phytochrome a signal transduction 1)	vv60032GRAS	1.8498		VIT_11s0016g01130	MTD1	0	2.34606
VIT_00s0194g00060	No hit	0	1.849		VIT_18s0164g00180	Glycosyl hydrolase family 17 protein	0	2.33955
VIT_08s0007g08310	Alkaline alpha galactosidase	vv10052Galactose_metabolism vv10561Glycerolipid_metabolism	1.84741		VIT_18s0041g00210	TIR-NBS-LRR disease resistance	0	2.33701
VIT_02s0033g00090	DNA replication licensing factor MCM2	0	1.84681		VIT_09s0002g00050	No hit	0	2.32631
VIT_10s0042g00570	Pentatricopeptide (PPR) repeat-containing	0	1.84547		VIT_17s0000g04270	Peptidyl-prolyl cis-trans isomerase B	0	2.30947
VIT_04s0008g01900	Unknown protein	0	1.84514		VIT_08s0007g08310	Alkaline alpha galactosidase	vv10052Galactose_metabolism vv10561Glycerolipid_metabolism	2.27493
VIT_14s0066g02450	Pentatricopeptide repeat	0	1.84444		VIT_00s0259g00170	Unknown protein	0	2.26538
VIT_06s0004g02660	Exonuclease RRP41 (RRP41)	vv23018RNA_degradation	1.84431		VIT_18s0001g12070	Photosystem II PsbM	vv10195Photosynthesis vv50135Primary_active_transporter_cat_D3_to_E2	2.2639
VIT_15s0048g01830	Pentatricopeptide (PPR) repeat-containing	0	1.84412		VIT_05s0020g02650	Unknown protein	0	2.25893
VIT_11s0016g03270	Pentatricopeptide (PPR) repeat-containing	0	1.8429		VIT_19s0090g01230	Microtubule associated protein (MAP65-1a)	vv44810Regulation_of_actin_cytoskeleton	2.25686
VIT_13s0019g00260	Photosystem II reaction center PsbP	vv10195Photosynthesis vv50135Primary_active_transporter_cat_D3_to_E2	1.84001		VIT_14s0030g01330	No hit	0	2.25504
VIT_17s0000g07520	Ribosomal-protein S6 kinase p70	vv34150mTOR_signaling_pathway	1.83985		VIT_00s0173g00170	Ribosomal protein S7 30S	vv23010Ribosome	2.25046
VIT_05s0124g00450	Unknown protein	0	1.83769		VIT_13s0073g00050	Cationic amino acid transporter 6	vv50121Porters_cat_1_to_6	2.24662
VIT_06s0004g06420	Pentatricopeptide (PPR) repeat-containing protein	0	1.83479		VIT_10s0116g01780	Cationic peroxidase	vv10360Phenylalanine_metabolism vv10680Methane_metabolism	2.23562
VIT_06s0004g07850	Unknown protein	0	1.82959		VIT_15s0046g01660	Unknown protein	0	2.22901
VIT_12s0028g02320	Pentatricopeptide (PPR) repeat-containing	0	1.82891		VIT_03s0063g01560	CYP82C1p	0	2.22336
VIT_12s0035g00810	Transmembrane protein 18	0	1.82768		VIT_02s0012g00640	PBP1 (pinoid-binding protein 1)	vv50004Auxin_transport	2.22175
VIT_07s0104g00870	WD40	0	1.82611		VIT_17s0000g00280	Magnesium-protoporphyrin O-methyltransferase	vv10860Porphyrin_and_chlorophyll_metabolism	2.21981
VIT_04s0079g00420	VvEXPA4	vv30003Auxin_signaling	1.82488		VIT_14s0108g01640	NADH dehydrogenase ND2	vv10190Oxidative_phosphorylation vv50134Primary_active_transporter_cat_D1	2.21622
VIT_12s0059g01590	Lipase GDSL	0	1.82225		VIT_03s0063g01590	CYP82C4	vv10902Monoterpenoid_biosynthesis	2.20993
VIT_14s0060g00050	Nucleobase:cation symporter-1, NCS1 family	vv50124Porters_cat_30_to_64	1.82183		VIT_12s0059g00150	Ankyrin repeat	vv50108Accessory_factors_involved_in_transport	2.19813
VIT_11s0016g02160	Unknown protein	0	1.8211		VIT_05s0020g02690	Copper-binding family protein	0	2.19691
VIT_16s0100g00480	Dihydrodipicolinate reductase	vv10300Lysine_biosynthesis	1.81643		VIT_12s0142g00230	CYP718	0	2.19622
VIT_00s0532g00040	No hit	0	1.81321		VIT_04s0043g00850	Unknown protein	0	2.19308
VIT_14s0081g00610	Unknown protein	0	1.80937		VIT_05s0020g03050	Unknown	0	2.18834
VIT_15s0021g00470	Beta-phosphoglucomutase	vv10010Glycolysis	1.80935		VIT_08s0040g00840	Exocyst complex component Sec15A	vv50111Tethering_factors	2.1867
VIT_04s0044g00860	Protein BRUSHY 1 (Protein TONSOKU) (Protein MGOUN 3)	0	1.80934		VIT_18s0122g01140	Wuschel-related homeobox 13	vv60034HB	2.17283
VIT_06s0009g02540	Unknown protein	0	1.80821		VIT_17s0000g05040	No hit	0	2.16994
VIT_06s0004g01850	Cytochrome c-type biogenesis protein	0	1.80771		VIT_06s0004g05240	Ethylene receptor (ETR2)	vv30008Ethylene_signaling	2.1695
VIT_16s0098g01410	Pentatricopeptide (PPR) repeat-containing	0	1.80727		VIT_03s0063g01060	Myb family	vv60029G2-like	2.16918
VIT_02s0025g02990	Import inner membrane translocase subunit Tim13, Mitochondrial	vv50132Primary_active_transporter_cat_A5_to_A8	1.80545		VIT_15s0021g00940	Senescence-associated protein	0	2.16685
VIT_18s0001g10490	Coenzyme Q10 homolog B	0	1.80407		VIT_13s0019g00440	Auxin-regulated protein	vv30003Auxin_signaling	2.16397
VIT_00s0194g00160	Unknown protein	0	1.80111		VIT_00s0207g00130	Pathogenesis-related protein 1 precursor (PRP 1)	vv30011Jasmonate_signaling vv34626Plant-pathogen_interaction	2.15996
VIT_15s0024g01320	No hit	0	1.79937		VIT_11s0052g00430	Glucose-6-phosphate/phosphate-tranlocator	vv50122Porters_cat_7_to_17	2.15344
VIT_04s0008g02000	Unknown protein	0	1.79905		VIT_09s0070g00920	Ribosomal protein S12 30S	vv23010Ribosome	2.1512
VIT_00s1194g00020	No hit	0	1.79783		VIT_00s0267g00030	Unknown	0	2.14527
VIT_00s0258g00120	Pentatricopeptide repeat-containing protein	0	1.79765		VIT_02s0025g04330	Thaumatin VVTL1 [Vitis vinifera]	0	2.13064
VIT_06s0004g01310	Enoyl-[acyl-carrier-protein] reductase [NADH], chloroplast precursor	vv10061Fatty_acid_biosynthesis	1.79689		VIT_15s0046g00700	Wax synthase	vv11000Single_reactions	2.1208
VIT_06s0004g04060	Legumin	0	1.79659		VIT_03s0132g00110	Reverse transcriptase	0	2.12038
VIT_18s0001g07770	Unknown protein	0	1.79641		VIT_06s0009g01670	forkhead-associated domain-containing protein	vv60028FHA	2.11688
VIT_09s0002g03890	Plastocyanin domain-containing protein	vv10195Photosynthesis vv50113Thylakoid_targeting_pathway	1.79553		VIT_12s0059g01870	GH3-like protein	vv11002Auxin_biosynthesis	2.11606
VIT_07s0151g00330	No hit	0	1.79318		VIT_16s0115g00170	Seed maturation protein PM28	0	2.11566
VIT_12s0028g02140	F-box/LRR-repeat MAX2	0	1.78999		VIT_08s0007g02770	IAA-amino acid hydrolase 1 (ILR1)	vv11002Auxin_biosynthesis	2.11418
VIT_13s0067g02980	MATE efflux family protein	vv50125Porters_cat_66_to_94	1.78998		VIT_13s0073g00700	Unknown	0	2.11303
VIT_07s0031g00280	Anthranilate N-hydroxycinnamoyl/benzoyltransferase	vv10400Phenylalanine_tyrosine_and_tryptophan_biosynthesis	1.78844		VIT_18s0001g04190	Co-chaperone grpE	vv50132Primary_active_transporter_cat_A5_to_A8	2.10828
VIT_07s0005g03320	Unknown protein	0	1.78812		VIT_19s0090g00660	Lipase GDSL	0	2.10623
VIT_07s0005g01960	Unknown protein	0	1.7868		VIT_00s0194g00160	Unknown protein	0	2.10349
VIT_03s0017g01570	FAD-binding domain-containing protein	0	1.78651		VIT_04s0079g00670	SET Domain group 40	vv60056SET_PCG	2.10218
VIT_16s0013g02090	F-box family protein	0	1.78592		VIT_13s0019g03700	Lateral organ boundaries protein 1	vv60007AS2	2.10026
VIT_10s0003g00120	Leucine-rich repeat family protein	0	1.78424		VIT_18s0001g08260	Xylulose kinase	vv10040Pentose_glucuronate_interconversion	2.09921
VIT_13s0067g02530	Unknown protein	0	1.7842		VIT_14s0108g00560	Ankyrin repeat	vv50108Accessory_factors_involved_in_transport vv60018C3H	2.09671
VIT_12s0059g02530	fringe-related protein	0	1.78197		VIT_08s0007g03110	Transposon protein, Mutator sub-class	0	2.08614
VIT_00s0253g00110	Methyl jasmonate esterase	vv10592alpha-Linolenic_acid_metabolism	1.78171		VIT_01s0011g03990	Receptor serine/threonine kinase PR5K-l	0	2.08186
VIT_16s0039g00300	Unknown protein	0	1.77788		VIT_03s0063g01490	CYP82C1p	0	2.07193
VIT_12s0034g01650	Glutathione S-transferase Z2 GSTZ2	vv10480Glutathione_metabolism	1.77778		VIT_18s0041g00520	Proton-dependent oligopeptide transport (POT) family protein	vv50122Porters_cat_7_to_17	2.06906
VIT_19s0015g01900	Dimethylmenaquinone methyltransferase	0	1.7743		VIT_10s0116g01830	Unknown protein	0	2.0683
VIT_12s0055g00480	Amine oxidase	vv10220Urea_cycle_and_metabolism_of_amino_groups vv10340Histidine_metabolism vv10350Tyrosine_metabolism vv10360Phenylalanine_metabolism vv11002Auxin_biosynthesis	1.77333		VIT_03s0063g01380	Unknown protein	0	2.05893
VIT_07s0005g01780	Pentatricopeptide (PPR) repeat-containing	0	1.77184		VIT_19s0014g03160	NADPH:protochlorophyllide oxidoreductase	vv10860Porphyrin_and_chlorophyll_metabolism	2.05692
VIT_17s0000g08270	No hit	0	1.77104		VIT_13s0019g01710	Scarecrow transcription factor 14 (SCL14)	vv60032GRAS	2.05193
VIT_14s0068g01510	Import inner membrane translocase subunit Tim8, Mitochondrial	vv50132Primary_active_transporter_cat_A5_to_A8	1.77019		VIT_08s0058g01090	CBL-interacting protein kinase 14 (CIPK14)	0	2.04374
VIT_11s0016g02010	Acid phosphatase survival protein SurE	vv10740Riboflavin_metabolism vv60037HSF	1.76982		VIT_12s0059g00040	No hit	0	2.04347
VIT_01s0011g03950	Wall-associated kinase	0	1.76901		VIT_09s0002g02050	1-deoxy-D-xylulose 5-phosphate synthase	vv10100Biosynthesis_of_steroids	2.03832
VIT_19s0014g00100	Chalcone isomerase 3	vv10941Flavonoid_biosynthesis	1.76665		VIT_12s0028g02420	1-aminocyclopropane-1-carboxylate oxidase homolog 1	vv10640Propanoate_metabolism vv30008Ethylene_signaling	2.03813
VIT_07s0005g00350	No hit	0	1.7653		VIT_00s0202g00040	Ankyrin repeat protein	0	2.03803
VIT_02s0012g00600	Vacuolar protein sorting 55	vv50109Incompletely_characterized_transport_systems	1.7634		VIT_11s0118g00530	Unknown	0	2.02887
VIT_17s0000g01300	Protein transport protein SEC61 gamma subunit	vv23060Protein_export vv24141Protein_processing_in_endoplasmic_reticulum vv44145Phagosome vv50111Tethering_factors vv50132Primary_active_transporter_cat_A5_to_A8	1.762		VIT_00s0360g00010	Unknown protein	0	2.0281
VIT_15s0024g01990	Zinc finger (C3HC4-type ring finger)	vv60078Other_zf-C3HC4	1.76192		VIT_16s0050g02210	Chitinase III [Vitis vinifera]	vv10530Aminosugars_metabolism	2.02801
VIT_17s0000g06500	Pentatricopeptide (PPR) repeat-containing	0	1.7617		VIT_13s0147g00070	No hit	0	2.01668
VIT_00s0983g00010	Abhydrolase domain-containing protein	0	1.76121		VIT_14s0006g03250	AWPM-19	vv30001ABA_signaling	2.01494
VIT_08s0007g07880	Polygalacturonase GH28	vv40006Cell_wall	1.75998		VIT_05s0029g00100	Beta-D-galactosidase	vv10052Galactose_metabolism vv10511N-Glycan_degradation vv10600Sphingolipid_metabolism	2.01477
VIT_12s0142g00330	Copper-transporting ATPase PAA1	vv50131Primary_active_transporter_cat_A2_to_A4	1.75889		VIT_14s0030g01590	Rubredoxin	vv10071Fatty_acid_metabolism	2.01463
VIT_07s0005g00300	Zinc finger (CCCH type) helicase family protein	vv60018C3H	1.75724		VIT_08s0007g01160	S-receptor kinase	0	2.01121
VIT_05s0020g02280	Unknown protein	0	1.75516		VIT_04s0008g04090	RD22 [Vitis vinifera]	0	1.9996
VIT_04s0008g04740	GCN5 N-acetyltransferase (GNAT)	vv60082GNAT	1.75448		VIT_05s0077g00800	DNA replication protein	0	1.99914
VIT_00s0960g00010	Phosphosulfolactate synthase protein	vv10010Glycolysis	1.75361		VIT_19s0090g01780	Zinc finger (CCCH-type) family protein	vv60018C3H	1.9986
VIT_01s0026g01440	Pentatricopeptide (PPR) repeat-containing protein	0	1.7534		VIT_04s0069g00670	Glutamate receptor 2.8	vv50101Channels_and_pores	1.99757
VIT_17s0000g06470	Pentatricopeptide (PPR) repeat-containing protein	0	1.74651		VIT_06s0009g01770	Lipase GDSL	0	1.99223
VIT_04s0079g00800	DJ-1 protein / protease	0	1.74483		VIT_13s0064g01080	Thylakoid lumenal 19 kDa protein, chloroplast precursor	0	1.98574
VIT_06s0009g02550	Chaperonin	0	1.74352		VIT_11s0118g00590	Unknown protein	0	1.98226
VIT_02s0025g01360	VvERF002_ERF/AP2 Gene Family	vv30008Ethylene_signaling vv60003AP2_EREBP	1.74323		VIT_07s0151g00700	EDA4 (embryo sac development arrest 4)	vv50109Incompletely_characterized_transport_systems	1.98127
VIT_17s0000g02680	ABA glucosidase	vv11013ABA_biosynthesis	1.74293		VIT_00s0323g00020	HSP associated protein	0	1.97245
VIT_08s0007g01670	Ribosomal protein L35a (RPL35aC) 60S	vv23010Ribosome	1.74281		VIT_05s0077g00510	Beta-fructofuranosidase	vv10052Galactose_metabolism vv10500Starch_and_sucrose_metabolism	1.97016
VIT_02s0025g01470	Unknown protein	0	1.74216		VIT_16s0013g01950	Hexose transporter [Vitis vinifera]	vv50121Porters_cat_1_to_6	1.9654
VIT_01s0011g05680	Unknown protein	0	1.74208		VIT_00s0904g00010	Photosystem II oxygen-evolving enhancer protein PSBQ	vv10195Photosynthesis vv50113Thylakoid_targeting_pathway vv50135Primary_active_transporter_cat_D3_to_E2	1.9651
VIT_02s0025g01200	Leaf senescence protein	0	1.74071		VIT_14s0006g01610	PMI2 (plastid movement impaired 2)	0	1.95839
VIT_05s0094g01140	Allyl alcohol dehydrogenase	0	1.73754		VIT_06s0004g00940	Carbamoyl-phosphate synthase, large subunit	vv10240Pyrimidine_metabolism vv10251Glutamate_metabolism	1.9581
VIT_06s0004g07940	Ribosomal protein S26 (RPS26C) 40S	vv23010Ribosome	1.73547		VIT_12s0057g01330	Zinc finger (C3HC4-type ring finger)	vv60078Other_zf-C3HC4	1.95486
VIT_13s0147g00110	ferredoxin	vv10195Photosynthesis	1.73529		VIT_03s0017g00070	Glycosyl hydrolase family 17 protein	0	1.95428
VIT_14s0066g00900	Cysteine-rich receptor-like protein kinase 42	0	1.73445		VIT_19s0015g00110	CYP71D10	vv10902Monoterpenoid_biosynthesis	1.95184
VIT_12s0028g00710	4-hydroxyphenylpyruvate dioxygenase	vv10350Tyrosine_metabolism vv10360Phenylalanine_metabolism	1.7322		VIT_02s0012g03170	No hit	0	1.94665
VIT_00s0125g00290	Lateral organ boundaries domain protein 4 (LBD4)	vv60007AS2	1.7317		VIT_14s0066g01210	Carbonic anhydrase, chloroplast precursor	vv10910Nitrogen_metabolism vv50124Porters_cat_30_to_64	1.94475
VIT_13s0158g00120	Protein kinase	0	1.73157		VIT_07s0141g00120	No hit	0	1.94424
VIT_03s0038g02560	Unknown protein	0	1.73		VIT_14s0030g01240	Transport inhibitor response 1 protein	vv30003Auxin_signaling	1.94383
VIT_18s0089g00380	Carboxyesterase18 CXE18	0	1.72971		VIT_08s0007g02950	Unknown protein	0	1.94122
VIT_13s0019g02340	Unknown protein	0	1.72904		VIT_11s0016g00960	Subtilase	0	1.93847
VIT_02s0025g02220	No hit	0	1.72857		VIT_01s0011g03940	Unknown	0	1.92675
VIT_02s0087g00560	Unknown protein	0	1.72742		VIT_04s0008g05870	CLPB-M/CLPB4/HSP98.7	vv50109Incompletely_characterized_transport_systems	1.92634
VIT_13s0073g00530	Beta-D-glucosidase	vv10460Cyanoamino_acid_metabolism vv10500Starch_and_sucrose_metabolism vv10902Monoterpenoid_biosynthesis	1.72646		VIT_14s0108g01210	HYP1 (hypothetical protein 1)	0	1.92148
VIT_18s0075g00090	Unknown	0	1.72598		VIT_00s0183g00070	No hit	0	1.9145
VIT_10s0003g02990	Signal peptidase I	vv23060Protein_export vv50132Primary_active_transporter_cat_A5_to_A8	1.72556		VIT_12s0057g01040	No hit	0	1.91072
VIT_08s0058g00680	Integral membrane protein, putative	0	1.72334		VIT_08s0007g06460	Laccase (diphenol oxidase)-like protein	vv11000Single_reactions vv50109Incompletely_characterized_transport_systems	1.90909
VIT_02s0025g01840	Cellulose synthase CSLG3	vv40006Cell_wall	1.72296		VIT_07s0104g00920	No hit	0	1.90754
VIT_15s0021g02770	DNA binding / hydrolase, acting on ester bonds	0	1.72278		VIT_05s0020g03860	Homocysteine S-methyltransferase 3	vv10271Methionine_metabolism	1.90689
VIT_09s0002g02110	Ribonuclease III	0	1.72162		VIT_03s0063g01520	CyP82A3	0	1.90587
VIT_07s0005g04570	Xyloglucanase inhibitor	0	1.72114		VIT_11s0037g00440	Hydroxycinnamoyl-CoA shikimate/quinate hydroxycinnamoyltransferase	vv10940Phenylpropanoid_biosynthesis	1.90491
VIT_15s0046g03770	Anaphase-promoting complex component APC11	vv24120Ubiquitin_mediated_proteolysis vv44110Cell_cycle	1.71996		VIT_06s0080g00570	Unknown protein	0	1.90423
VIT_08s0007g08270	Pentatricopeptide (PPR) repeat	0	1.71985		VIT_07s0197g00010	Ribosomal protein L25	vv23010Ribosome	1.90322
VIT_05s0020g03370	5-nucleotidase surE	vv10740Riboflavin_metabolism	1.71898		VIT_17s0000g03910	flavonoid 3-monooxygenase	vv10941Flavonoid_biosynthesis	1.89927
VIT_18s0001g10530	Pentatricopeptide (PPR) repeat-containing protein	0	1.71805		VIT_01s0011g02150	Photosystem II stability/assembly factor, chloroplast (HCF136)	0	1.89711
VIT_05s0020g05030	Serine protease inhibitor	0	1.71635		VIT_00s0262g00070	No hit	0	1.89465
VIT_07s0005g01830	Unknown protein	0	1.71421		VIT_02s0488g00020	Palmitoyl-protein thioesterase 1 precursor	vv10062Fatty_acid_elongation_in_mitochondria	1.89434
VIT_01s0011g00680	Ribosomal protein S19 (RPS19A) 40S	vv23010Ribosome	1.71222		VIT_00s0198g00060	Ribosomal protein S7 30S	vv23010Ribosome	1.87808
VIT_12s0028g00070	DNA-binding family	0	1.71216		VIT_18s0001g12950	SEC14 cytosolic factor	vv50122Porters_cat_7_to_17	1.87795
VIT_05s0094g00380	Glycine-rich RNA-binding protein 4	0	1.70979		VIT_00s0332g00150	No hit	0	1.87679
VIT_09s0002g07220	Unknown	0	1.7092		VIT_09s0070g00140	CBL-interacting protein kinase 6 (CIPK6)	0	1.87556
VIT_18s0001g00620	Homeodomain leucine zipper protein HB-15	vv60034HB	1.70594		VIT_06s0004g05430	Tropinone reductase	vv10220Urea_cycle_and_metabolism_of_amino_groups	1.86768
VIT_04s0008g05410	Serine hydrolase [Vitis vinifera]	vv10260Glycine_serine_and_threonine_metabolism	1.70374		VIT_09s0002g04460	Peroxidase 48 (Atperox P48)	vv10360Phenylalanine_metabolism vv10680Methane_metabolism	1.86069
VIT_14s0083g00080	Unknown protein	0	1.70325		VIT_13s0019g01100	Unknown protein	0	1.85757
VIT_14s0006g01930	Unknown protein	0	1.70261		VIT_16s0050g00390	4-coumarate-CoA ligase	vv10940Phenylpropanoid_biosynthesis vv50104Group_translocators	1.85059
VIT_03s0088g00950	Unknown protein	0	1.70201		VIT_10s0116g00940	Early-responsive to dehydration protein / ERD protein	0	1.84821
VIT_03s0063g00580	Rad54	vv23440Homologous_recombination vv60058SNF2	1.69887		VIT_16s0039g00170	No hit	0	1.84795
VIT_08s0007g02760	IAA-amino acid hydrolase 1 (ILR1)	vv11002Auxin_biosynthesis	1.69833		VIT_12s0059g01810	Photosystem II psbZ	vv10195Photosynthesis vv50135Primary_active_transporter_cat_D3_to_E2	1.84679
VIT_13s0084g00880	NADPH:quinone oxidoreductase	vv10100Biosynthesis_of_steroids	1.69744		VIT_14s0066g01490	UDP-glucoronosyl and UDP-glucosyl transferase	0	1.84192
VIT_12s0142g00570	R protein disease resistance protein	vv34627R_proteins_from_Plant-pathogen_interaction	1.69736		VIT_18s0041g00980	UDP-glucose: anthocyanidin 5,3-O-glucosyltransferase	vv10941Flavonoid_biosynthesis vv10942Anthocyanin_biosynthesis	1.83972
VIT_18s0001g01430	Oxidoreductase N-terminal domain-containing	0	1.6969		VIT_01s0011g01780	F-box protein PP2-B12 (Protein phloem protein 2-like B12)	0	1.8381
VIT_13s0019g04540	GCN5 N-acetyltransferase (GNAT)	vv60082GNAT	1.6963		VIT_04s0008g01950	YGGT	vv50109Incompletely_characterized_transport_systems	1.83035
VIT_11s0016g02450	Serine O-acetyltransferase (SAT-52)	vv10272Cysteine_metabolism vv10920Sulfur_metabolism	1.69513		VIT_12s0059g00050	Ankyrin repeat	vv50108Accessory_factors_involved_in_transport	1.82672
VIT_19s0015g01910	F-box family protein	0	1.69392		VIT_05s0029g01450	No hit	0	1.82545
VIT_00s1274g00010	Phosphosulfolactate synthase protein	vv10010Glycolysis	1.6933		VIT_09s0002g06590	UDP-glucose:flavonoid 7-O-glucosyltransferase	vv10941Flavonoid_biosynthesis	1.82471
VIT_17s0000g09620	Rhodanese domain-containing protein	0	1.69253		VIT_19s0014g01740	Sodium/calcium exchanger family protein	vv50123Porters_cat_18_to_29	1.81838
VIT_07s0151g00280	Bax inhibitor	vv50109Incompletely_characterized_transport_systems	1.69155		VIT_09s0070g00310	Glucan endo-1,3-beta-glucosidase 6 precursor	vv10500Starch_and_sucrose_metabolism	1.8167
VIT_12s0028g00040	Unknown protein	0	1.69037		VIT_06s0004g06060	Unknown protein	0	1.81458
VIT_10s0042g01120	Iron regulated transporter	vv50121Porters_cat_1_to_6	1.68898		VIT_00s1331g00010	No hit	0	1.81086
VIT_07s0005g03840	Transcription termination factor mitochondrial mTERF	vv60085MTERF	1.68775		VIT_11s0016g05570	Thylakoid lumenal 16.5 kDa protein, chloroplast precursor	0	1.80233
VIT_14s0066g01950	Metalloendoproteinase 1 precursor	0	1.6873		VIT_11s0149g00050	Hexose transporter 7	vv50121Porters_cat_1_to_6	1.802
VIT_09s0070g00310	Glucan endo-1,3-beta-glucosidase 6 precursor	vv10500Starch_and_sucrose_metabolism	1.68652		VIT_00s2531g00010	Signal transducer	0	1.80052
VIT_13s0064g01320	CYP712A1	0	1.68464		VIT_07s0130g00060	Unknown protein	0	1.79439
VIT_05s0020g03570	LOI1 (lovastatin insensitive 1); binding	0	1.68402		VIT_00s0125g00060	Unknown	0	1.78856
VIT_17s0000g01430	Chlororespiratory reduction 2 (CRR2)	0	1.68376		VIT_07s0005g01240	Triacylglycerol lipase	vv10561Glycerolipid_metabolism	1.78401
VIT_19s0015g01110	Tetraspanning membrane protein, SFT2	vv50109Incompletely_characterized_transport_systems	1.6833		VIT_08s0032g00470	Periplasmic beta-glucosidase precursor	vv10460Cyanoamino_acid_metabolism vv10500Starch_and_sucrose_metabolism vv10902Monoterpenoid_biosynthesis vv40006Cell_wall	1.78135
VIT_07s0141g00540	Multi-copper oxidase (SKU5)	vv50109Incompletely_characterized_transport_systems	1.68324		VIT_00s0269g00150	IMP dehydrogenase/GMP reductase	vv10230Purine_metabolism	1.78069
VIT_10s0003g05700	Pentatricopeptide (PPR) repeat-containing protein	0	1.68294		VIT_14s0006g02300	DNA-directed RNA polymerase subunit beta'	vv23020RNA_polymerase	1.77987
VIT_12s0059g01280	Nucleobase-ascorbate transporter 1 (NAT1)	vv50124Porters_cat_30_to_64	1.68132		VIT_02s0012g00410	Naringenin,2-oxoglutarate 3-dioxygenase	vv10941Flavonoid_biosynthesis	1.77654
VIT_00s0214g00060	F-box protein PP2-B2	0	1.68089		VIT_12s0059g00370	EF hand	0	1.77412
VIT_17s0000g06730	No hit	0	1.67977		VIT_15s0048g02980	Unknown protein	0	1.77123
VIT_18s0001g02070	Unknown protein	0	1.6792		VIT_03s0038g01510	Unknown protein	0	1.76316
VIT_07s0104g00710	Auxin-binding protein 1 (ABP1)	vv30003Auxin_signaling	1.67911		VIT_04s0023g00400	RIC4 (ROP-Interactive crib motif-containing protein 4)	vv44810Regulation_of_actin_cytoskeleton	1.76213
VIT_19s0014g02680	Ribosomal protein S2	vv23010Ribosome	1.67592		VIT_08s0040g03340	PHD finger transcription factor	vv60048PHD	1.75157
VIT_08s0007g01650	Auxin-independent growth promoter	0	1.67571		VIT_00s0505g00040	Unknown	0	1.74927
VIT_00s0245g00050	Oleoyl-acyl carrier protein thioesterase, chloroplast precursor	vv10061Fatty_acid_biosynthesis	1.6751		VIT_07s0104g01540	No hit	0	1.74475
VIT_07s0104g01580	Luminidependens	vv30009Flower_development vv60034HB	1.67455		VIT_03s0017g01210	Phosphate-induced protein 1	0	1.74129
VIT_12s0028g00050	Beta-1,3 glucanase	0	1.67436		VIT_10s0405g00050	Inositol transporter 4	vv50121Porters_cat_1_to_6	1.74119
VIT_08s0007g00070	RNA recognition motif (RRM)-containing protein	0	1.67432		VIT_07s0031g01760	Chloroplast lumen common family protein	0	1.73686
VIT_18s0072g00860	Photosystem I assembly protein Ycf37	0	1.67362		VIT_12s0028g04000	Ankyrin repeat	vv50108Accessory_factors_involved_in_transport	1.73634
VIT_02s0025g05040	Nuclear pore complex component	0	1.67357		VIT_04s0008g05960	Unknown protein	0	1.7358
VIT_15s0048g02400	Serine/threonine-protein kinase	0	1.67179		VIT_09s0002g01550	Lecithine cholesterol acyltransferase	vv10564Glycerophospholipid_metabolism	1.73003
VIT_17s0053g00630	Rhodanese domain containing protein	0	1.6715		VIT_10s0042g01060	Unknown protein	0	1.72587
VIT_18s0001g13700	Cell growth defect factor -2	0	1.6712		VIT_01s0010g02880	AAA-type ATPase	0	1.72493
VIT_06s0004g03840	Chitinase 2	vv10530Aminosugars_metabolism	1.67064		VIT_19s0014g03500	Unknown protein	0	1.72208
VIT_09s0070g00380	Unknown protein	0	1.67043		VIT_08s0007g08250	Nuclear transcription factor Y subunit A-9	vv60021CCAAT	1.72077
VIT_14s0066g00190	Ribosomal protein L25 50S	vv23010Ribosome	1.67042		VIT_08s0007g00520	Unknown protein	0	1.72075
VIT_17s0000g09230	Leucine-rich repeat family protein	0	1.66754		VIT_00s0780g00020	Glucan endo-1,3-beta-glucosidase 5 precursor	vv10500Starch_and_sucrose_metabolism	1.71973
VIT_08s0040g02920	Pentatricopeptide (PPR) repeat-containing protein	0	1.66685		VIT_06s0004g06140	Ribosomal protein L4	vv23010Ribosome	1.7189
VIT_12s0059g01870	GH3-like protein	vv11002Auxin_biosynthesis	1.66504		VIT_19s0014g01630	Isopentenyltransferase 9	vv10908Zeatin_biosynthesis	1.71875
VIT_12s0059g01860	Pentatricopeptide (PPR) repeat-containing protein	0	1.66414		VIT_08s0007g01180	S-receptor kinase	0	1.71841
VIT_13s0064g00020	GCN5 N-acetyltransferase (GNAT)	vv60082GNAT	1.66355		VIT_14s0066g01480	Cis-zeatin O-beta-D-glucosyltransferase	vv10908Zeatin_biosynthesis	1.71467
VIT_06s0004g02400	Unknown protein	0	1.66309		VIT_19s0014g01710	Sodium/calcium exchanger family protein	vv50123Porters_cat_18_to_29	1.71177
VIT_18s0089g00860	Ring-H2 finger protein ATL4E	0	1.66298		VIT_09s0002g02440	ABC transporter C member 12	vv52010ABC_transporters	1.7101
VIT_00s0199g00270	Unknown protein	0	1.66276		VIT_12s0035g01970	Pentatricopeptide (PPR) repeat-containing	0	1.70584
VIT_16s0098g01100	Ribosomal protein L24 60S	vv23010Ribosome	1.66246		VIT_11s0016g03980	Unknown protein	0	1.70391
VIT_04s0044g00050	Protein kinase APK1B	0	1.66189		VIT_18s0041g00480	Proton-dependent oligopeptide transport (POT) family protein	vv50122Porters_cat_7_to_17	1.70228
VIT_03s0038g04180	Pigment defective 191 (PDE191)	vv60085MTERF	1.66175		VIT_01s0137g00430	Cellulase	vv40006Cell_wall	1.7012
VIT_15s0024g01280	Peptidyl-prolyl cis-trans isomerase NIMA-interacting 1	0	1.66006		VIT_19s0015g01900	Dimethylmenaquinone methyltransferase	0	1.69689
VIT_18s0122g00900	VvFKBP18_FK506-binding protein genes family	0	1.65999		VIT_03s0063g00280	Thioredoxin M-type 3	0	1.69637
VIT_09s0002g02060	Unknown protein	0	1.65995		VIT_09s0002g00870	FLU (fluorescent in blue light)	0	1.69354
VIT_16s0100g01310	DNA mismatch repair protein MSH3	vv23430Mismatch_repair	1.6598		VIT_09s0002g08430	Nodulin	0	1.69192
VIT_18s0072g00270	Unknown	0	1.65965		VIT_08s0007g06200	Rhodanese domain-containing protein	0	1.68929
VIT_19s0027g01000	Disease resistance protein (NBS-LRR class)	0	1.65934		VIT_00s0282g00010	Methionine sulfoxide reductase	vv10271Methionine_metabolism	1.68285
VIT_04s0023g01060	Proton gradient regulation 3	0	1.65898		VIT_00s0271g00030	VvTPS65_Linalool synthase	vv10902Monoterpenoid_biosynthesis	1.68123
VIT_16s0098g01540	Thylakoid lumenal 17.4 kDa protein, chloroplast	0	1.65825		VIT_00s0324g00020	Hydrolase, alpha/beta fold	0	1.68094
VIT_17s0000g00080	Pentatricopeptide (PPR) repeat-containing protein	0	1.65811		VIT_07s0197g00070	SWIB complex BAF60b domain-containing protein	vv60092SWIB	1.67988
VIT_08s0032g01210	Mal d 1-associated protein	0	1.65723		VIT_12s0028g02140	F-box/LRR-repeat MAX2	0	1.67898
VIT_06s0004g06050	Thioesterase family	0	1.65714		VIT_15s0021g00830	Chaperonin 10, Chloroplast	0	1.67549
VIT_00s1227g00010	Unknown	0	1.65638		VIT_17s0000g09510	CYP71A25	vv10902Monoterpenoid_biosynthesis	1.67532
VIT_17s0000g10000	Nitrate-responsive NOI protein	0	1.65519		VIT_00s1235g00020	Unknown protein	0	1.67183
VIT_03s0038g01940	Permease nonimprinted in Prader-Willi/Angelman	vv50122Porters_cat_7_to_17	1.65426		VIT_07s0005g06610	Unknown protein	0	1.66958
VIT_19s0090g00390	Endoribonuclease L-PSP	0	1.65425		VIT_10s0071g00850	Binding	0	1.66177
VIT_13s0019g00020	Cation efflux MTP11	vv50121Porters_cat_1_to_6	1.65351		VIT_16s0098g01040	RNA-binding protein RBP37	0	1.66161
VIT_14s0068g01150	Sialyltransferase	vv10602Glycosphingolipid_biosynthesis	1.65307		VIT_16s0098g00990	No hit	0	1.66067
VIT_00s0187g00160	Ripening-related protein	0	1.6519		VIT_04s0023g02700	Thioredoxin H	0	1.65835
VIT_04s0023g01320	Minor allergen Alt a 7	0	1.64986		VIT_18s0072g01000	Dihydrolipoamide S-acetyltransferase	vv10010Glycolysis vv10252Alanine_and_aspartate_metabolism vv10620Pyruvate_metabolism	1.65263
VIT_18s0001g00690	Glutathione S-transferase 8 GSTF8	vv10480Glutathione_metabolism	1.64972		VIT_08s0056g00450	No hit	0	1.65142
VIT_13s0019g04050	TET6 (tetraspanin6)	0	1.64939		VIT_18s0041g00840	UDP-glucose: anthocyanidin 5,3-O-glucosyltransferase	vv10941Flavonoid_biosynthesis vv10942Anthocyanin_biosynthesis	1.65
VIT_00s0282g00010	Methionine sulfoxide reductase	vv10271Methionine_metabolism	1.64819		VIT_01s0137g00630	Alpha-galactosidase/ hydrolase, hydrolyzing O-glycosyl compounds	vv10052Galactose_metabolism vv10561Glycerolipid_metabolism	1.64816
VIT_06s0004g06070	Unknown protein	0	1.64726		VIT_15s0048g02510	Basic helix-loop-helix (bHLH) family	vv60011BHLH	1.64611
VIT_04s0008g00790	Ribosomal protein L28 (RPL28C) 60S	vv23010Ribosome	1.64595		VIT_14s0006g02550	Non-specific lipid-transfer protein 2 (LTP 2)	0	1.64299
VIT_08s0007g08970	Phosphate/phosphoenolpyruvate translocator	vv50122Porters_cat_7_to_17	1.64591		VIT_01s0011g03400	Proton-dependent oligopeptide transport (POT) family protein	vv50122Porters_cat_7_to_17	1.64245
VIT_19s0085g00270	Unknown protein	0	1.64557		VIT_04s0008g02050	Hydrolase, alpha/beta fold	0	1.64089
VIT_19s0090g00570	Salicylic acid-induced fragment 1 protein	0	1.6434		VIT_00s0194g00270	RNA-binding protein P67, Chloroplast	0	1.64038
VIT_00s2769g00010	Unknown	0	1.64258		VIT_00s0173g00150	No hit	0	1.62687
VIT_17s0000g06760	Unknown protein	0	1.64238		VIT_16s0098g00980	Unknown	0	1.62638
VIT_11s0016g02480	2,3-diketo-5-methylthio-1-phosphopentane phosphatase	0	1.63944		VIT_06s0004g05350	Tropinone reductase	vv10220Urea_cycle_and_metabolism_of_amino_groups	1.62096
VIT_01s0244g00030	ACP4 (Acyl carrier protein 4)	vv50134Primary_active_transporter_cat_D1	1.63847		VIT_13s0067g02190	SAG20 (wound-induced protein 12)	0	1.61935
VIT_14s0068g00940	Receptor protein kinase	0	1.63831		VIT_10s0042g00220	Pentatricopeptide (PPR) repeat-containing	0	1.61842
VIT_16s0050g00040	Pentatricopeptide (PPR) repeat-containing	0	1.63808		VIT_08s0007g01380	Rho guanyl-nucleotide exchange factor ROPGEF7	0	1.61777
VIT_03s0063g02540	Unknown protein	0	1.63781		VIT_17s0000g08220	Unknown protein	0	1.61509
VIT_03s0091g00250	Unknown	0	1.63629		VIT_13s0019g02930	Heat shock protein 17.6 kDa class I	vv24141Protein_processing_in_endoplasmic_reticulum	1.61452
VIT_09s0018g01760	Phosphatidylinositol glycan synthesis class F	vv10563Glycosylphosphatidylinositol-anchor_biosynthesis	1.63553		VIT_13s0019g04650	Thioredoxin 8	0	1.61442
VIT_17s0000g09210	No pollen (Osnop)	0	1.63503		VIT_01s0011g00590	Acclimation of photosynthesis to environment	vv50122Porters_cat_7_to_17	1.61281
VIT_10s0042g00130	Pentatricopeptide (PPR) repeat	0	1.63481		VIT_02s0087g00610	Unknown protein	0	1.61243
VIT_15s0048g02620	Pentatricopeptide (PPR) repeat-containing protein	0	1.6348		VIT_00s1274g00010	Phosphosulfolactate synthase protein	vv10010Glycolysis	1.61075
VIT_18s0001g09930	Defective chloroplasts and leaves protein / DCL protein	0	1.63439		VIT_04s0023g00760	Biotin carboxyl carrier protein 2 (BCCP2)	vv10061Fatty_acid_biosynthesis vv10620Pyruvate_metabolism	1.60526
VIT_16s0098g01880	Dipeptidyl peptidase 8	0	1.63404		VIT_11s0016g05270	Bundle-sheath defective protein 2	0	1.6043
VIT_06s0004g03280	Transcription initiation factor TFIID subunit D7	vv23008Ribosome_biogenesis_in_Eukaryotes vv23022Basal_transcription_factors	1.63225		VIT_01s0137g00550	CYP71B34	vv10902Monoterpenoid_biosynthesis	1.60387
VIT_13s0067g02440	Haloacid dehalogenase hydrolase	vv10630Glyoxylate_and_dicarboxylate_metabolism	1.63217		VIT_19s0014g01430	3-phosphoshikimate 1-carboxyvinyltransferase, chloroplast precursor	vv10400Phenylalanine_tyrosine_and_tryptophan_biosynthesis	1.60345
VIT_03s0180g00250	Cinnamyl alcohol dehydrogenase	vv10940Phenylpropanoid_biosynthesis	1.63113		VIT_10s0597g00040	Pentatricopeptide (PPR) repeat-containing protein	0	1.60234
VIT_07s0031g01360	EMB2453	0	1.63075		VIT_12s0059g02670	Beta-amylase	vv10500Starch_and_sucrose_metabolism	1.59714
VIT_06s0004g06630	DTA2 (downstream target of AGL15 2)	0	1.62976		VIT_00s0360g00020	Unknown protein	0	1.59449
VIT_04s0023g00620	Unknown	0	1.6295		VIT_00s0271g00060	VvTPS56_Linalool synthase	vv10900Terpenoid_biosynthesis	1.59415
VIT_02s0025g04210	UDP-glucose 4-epimerase	vv10052Galactose_metabolism vv10520Nucleotide_sugars_metabolism	1.62912		VIT_16s0050g01440	Unknown protein	0	1.59251
VIT_05s0049g01810	No hit	0	1.62812		VIT_13s0067g02060	Biotin/lipoyl attachment domain-containing protein	vv10061Fatty_acid_biosynthesis vv10620Pyruvate_metabolism	1.59123
VIT_17s0000g07500	PTAC2 (plastid transcriptionally active2); binding	0	1.62801		VIT_16s0013g00260	Superoxide dismutase, Fe-Mn family	vv44146Peroxisome	1.59001
VIT_06s0061g00350	ABC transporter G member 7	vv52010ABC_transporters	1.62801		VIT_11s0016g00470	Sucrose synthase	vv10500Starch_and_sucrose_metabolism	1.58965
VIT_10s0116g01630	Endonuclease/exonuclease/phosphatase family	0	1.62731		VIT_06s0004g01510	Lipoxygenase (LOX2)	vv10592alpha-Linolenic_acid_metabolism	1.58472
VIT_09s0002g08100	Calcineurin	0	1.627		VIT_13s0019g02270	Unknown protein	0	1.58465
VIT_05s0020g02890	GPI-anchored protein-like protein II	0	1.6255		VIT_00s0958g00020	VvFKBPb_FK506-binding protein genes family	vv50108Accessory_factors_involved_in_transport	1.58268
VIT_13s0067g02880	Zinc finger (C3HC4-type ring finger)	vv60078Other_zf-C3HC4	1.62393		VIT_01s0010g01500	MADS-box agamous-like 62	vv60042MADS	1.57913
VIT_18s0001g09690	Pentatricopeptide repeat protein	0	1.62385		VIT_03s0017g01330	1,4-dihydroxy-2-naphthoate octaprenyltransferase	vv10130Ubiquinone_biosynthesis	1.57889
VIT_18s0001g13890	Unknown protein	0	1.62341		VIT_14s0108g00270	Aldose 1-epimerase	vv10010Glycolysis	1.57305
VIT_03s0091g00450	Progesterone 5-beta-reductase	vv10140C21-Steroid_hormone_metabolism	1.62283		VIT_16s0098g01350	Oligopeptide transporter 6	vv50125Porters_cat_66_to_94	1.57292
VIT_16s0050g00780	Arsenite transport protein (ArsB)	vv50124Porters_cat_30_to_64	1.62141		VIT_14s0068g00500	Indole-3-acetate beta-glucosyltransferase	vv11002Auxin_biosynthesis	1.57073
VIT_06s0009g03360	Unknown protein	0	1.62069		VIT_02s0033g00850	Nitrilase	vv10460Cyanoamino_acid_metabolism vv10910Nitrogen_metabolism vv11002Auxin_biosynthesis	1.57063
VIT_10s0003g00200	Unknown protein	0	1.62042		VIT_18s0001g06700	No hit	0	1.5705
VIT_08s0007g02100	Alpha-1,4-glycosyltransferase	0	1.61927		VIT_13s0074g00730	PID (PINOID)	vv50004Auxin_transport vv50125Porters_cat_66_to_94	1.56844
VIT_09s0002g05690	Pentatricopeptide (PPR) repeat-containing	0	1.61899		VIT_00s1683g00010	Wound-responsive protein	0	1.56319
VIT_01s0137g00540	CYP71E1	vv10902Monoterpenoid_biosynthesis	1.61877		VIT_14s0060g00440	Glucan endo-1,3-beta-glucosidase-related	vv10500Starch_and_sucrose_metabolism	1.56165
VIT_02s0025g03250	Protein kinase	0	1.61812		VIT_07s0005g06620	Unknown protein	0	1.5597
VIT_09s0002g07350	Asp/Glu racemase; Tetratricopeptide helical	0	1.618		VIT_05s0020g03320	Copper amine oxidase	vv10220Urea_cycle_and_metabolism_of_amino_groups vv10340Histidine_metabolism vv10350Tyrosine_metabolism vv10360Phenylalanine_metabolism vv11002Auxin_biosynthesis	1.55282
VIT_15s0048g00610	Unknown	0	1.61733		VIT_18s0041g01650	R protein L6	vv34627R_proteins_from_Plant-pathogen_interaction	1.55153
VIT_12s0028g01550	Peroxisomal membrane 22 kDa	0	1.61711		VIT_02s0012g01540	Zinc finger (C3HC4-type ring finger)	vv60078Other_zf-C3HC4	1.54866
VIT_03s0063g00060	IMP dehydrogenase	vv10230Purine_metabolism	1.61433		VIT_00s0771g00010	Pentatricopeptide (PPR) repeat-containing protein	0	1.54825
VIT_03s0088g00570	Glutamine synthetase B1 GLB1	vv10251Glutamate_metabolism vv10550Peptidoglycan_biosynthesis vv10910Nitrogen_metabolism	1.61339		VIT_19s0014g01930	Unknown protein	0	1.5478
VIT_00s0580g00020	No hit	0	1.61265		VIT_10s0003g04070	Metallo-beta-lactamase	vv10311Penicillin_and_cephalosporin_biosynthesis	1.54712
VIT_14s0068g01550	Unknown protein	0	1.60956		VIT_01s0011g03710	Thioesterase family	0	1.54441
VIT_03s0063g01340	Gibberellin 20 oxidase 2	vv10904Diterpenoid_biosynthesis	1.60948		VIT_18s0041g01580	CYP706A12	0	1.5433
VIT_07s0205g00150	WD40 repeat protein	0	1.60881		VIT_05s0102g00190	No hit	0	1.54328
VIT_17s0053g00770	RNA recognition motif (RRM)-containing protein	0	1.60872		VIT_01s0127g00220	PMR5 (powdery mildew resistant 5)	0	1.54195
VIT_18s0001g12460	flavodoxin family protein / radical SAM domain-containing protein	0	1.60866		VIT_18s0001g06370	L-ascorbate peroxidase, chloroplast	vv10053Ascorbate_and_aldarate_metabolism	1.53889
VIT_03s0038g02870	Pentatricopeptide (PPR) repeat-containing protein	0	1.60744		VIT_07s0031g01150	VvFKBP16-2_FK506-binding protein genes family	0	1.53643
VIT_15s0046g02160	Proline iminopeptidase	vv10330Arginine_and_proline_metabolism	1.60507		VIT_08s0007g01330	Unknown protein	0	1.53565
VIT_02s0025g03110	Cinnamyl alcohol dehydrogenase	vv10940Phenylpropanoid_biosynthesis	1.6046		VIT_12s0057g01450	Subtilisin protease	0	1.52853
VIT_11s0016g05630	Acetylglucosaminyltransferase	vv11030Glycan_structures-biosynthesis1	1.60435		VIT_18s0001g15410	Alcohol dehydrogenase 1	vv10010Glycolysis vv10071Fatty_acid_metabolism vv10350Tyrosine_metabolism	1.52465
VIT_14s0068g01050	GCN5 N-acetyltransferase (GNAT)	vv60082GNAT	1.60383		VIT_19s0015g00490	No hit	0	1.5228
VIT_15s0024g00790	TRNA (guanine-N(1)-)-methyltransferase	vv10271Methionine_metabolism	1.60241		VIT_18s0001g01430	Oxidoreductase N-terminal domain-containing	0	1.52196
VIT_04s0008g01100	CYP706A12	0	1.60222		VIT_02s0025g01150	No hit	0	1.52115
VIT_00s0181g00070	ARV2	0	1.60173		VIT_01s0026g01400	Unknown protein	0	1.51863
VIT_11s0052g00700	Serine/theronine protein kinase 2	0	1.60096		VIT_13s0019g00260	Photosystem II reaction center PsbP	vv10195Photosynthesis vv50135Primary_active_transporter_cat_D3_to_E2	1.51704
VIT_19s0090g00210	DTW domain-containing protein	0	1.59958		VIT_04s0008g01880	Cytokinin dehydrogenase 7	vv10908Zeatin_biosynthesis	1.51605
VIT_05s0020g03590	Unknown protein	0	1.59874		VIT_15s0048g01830	Pentatricopeptide (PPR) repeat-containing	0	1.51329
VIT_19s0014g03490	No hit	0	1.59868		VIT_14s0171g00160	Adenylate kinase	vv10230Purine_metabolism	1.5126
VIT_17s0000g05380	Dynein light chain LC8-type	vv44810Regulation_of_actin_cytoskeleton	1.59412		VIT_14s0006g02720	Hexose transporter, Plastid	vv50121Porters_cat_1_to_6	1.51201
VIT_18s0001g04190	Co-chaperone grpE	vv50132Primary_active_transporter_cat_A5_to_A8	1.59321		VIT_15s0045g01340	Ribosomal protein L18 50S	vv23010Ribosome	1.50938
VIT_12s0057g00960	FAR1-related sequence 10	vv60071Orphans_far-red	1.59276		VIT_14s0068g00280	Unknown protein	0	1.50423
VIT_14s0060g00960	Cyclin-P3-1	vv44110Cell_cycle	1.5924		VIT_10s0042g01390	Pentatricopeptide (PPR) repeat-containing protein	0	1.50152
VIT_16s0013g00610	HAP1/MAGO/MEE63 (maternal effect embryo arrest 63)	vv23013RNA_transport vv23015mRNA_surveillance_pathway vv23040Spliceosome vv50133Primary_active_transporter_cat_A9_to_A18	1.59212		VIT_03s0063g02590	EMB2219 (embryo defective 2219)	vv60085MTERF	1.49821
VIT_14s0068g00880	Ribosomal protein S27	vv23010Ribosome	1.59136		VIT_08s0007g05530	Glutaredoxin	0	1.49799
VIT_17s0000g00460	V-type H+-transporting ATPase subunit C	vv10190Oxidative_phosphorylation vv44145Phagosome vv50131Primary_active_transporter_cat_A2_to_A4	1.59135		VIT_05s0020g00920	Hydroxyproline-rich glycoprotein	vv40006Cell_wall	1.49749
VIT_05s0020g01140	Ribosomal protein L18	vv23010Ribosome	1.59093		VIT_14s0066g01580	K+ uptake permease 6	vv50125Porters_cat_66_to_94	1.4953
VIT_18s0089g00930	SnRK1-interacting protein 1	0	1.59075		VIT_11s0016g00650	Chaperonin 21, Chloroplast	0	1.49479
VIT_06s0004g02500	Arsenite-transporting ATPase (ArsA)	vv50131Primary_active_transporter_cat_A2_to_A4	1.59059		VIT_17s0000g08170	Chaperonin	0	1.49348
VIT_01s0011g03660	IMP dehydrogenase/GMP reductase	vv10230Purine_metabolism	1.58906		VIT_18s0001g10460	Defective chloroplasts and leaves protein / DCL protein	0	1.4927
VIT_00s0187g00270	V-type H+-transporting ATPase subunit H	vv10190Oxidative_phosphorylation vv44145Phagosome vv50131Primary_active_transporter_cat_A2_to_A4	1.58896		VIT_10s0042g00420	Unknown	0	1.48634
VIT_07s0151g00570	OB-fold nucleic acid binding domain containing protein	0	1.58846		VIT_00s0817g00010	Hydrolase	0	1.48634
VIT_13s0084g00810	Armadillo	0	1.58819		VIT_03s0038g02310	Myb domain protein 4	vv60044MYB	1.48449
VIT_11s0016g04170	Sulfate transporter 3.5	vv50124Porters_cat_30_to_64	1.58797		VIT_14s0066g02630	Polyribonucleotide 5'-hydroxyl-kinase	vv23015mRNA_surveillance_pathway	1.483
VIT_17s0000g02240	Ubiquitin family	0	1.58727		VIT_18s0001g07920	Pentatricopeptide (PPR) repeat-containing	0	1.48259
VIT_04s0008g00510	Derlin-1	vv24141Protein_processing_in_endoplasmic_reticulum vv50133Primary_active_transporter_cat_A9_to_A18	1.58632		VIT_13s0019g02300	Wall-associated receptor kinase-like 20	0	1.48073
VIT_15s0046g00520	Wax synthase	vv11000Single_reactions	1.58426		VIT_11s0206g00180	Unknown	0	1.47898
VIT_14s0030g00010	Unknown protein	0	1.58279		VIT_12s0035g01020	Ribosomal protein L3B	vv23010Ribosome	1.47439
VIT_00s1897g00010	Ribosomal protein L21	vv23010Ribosome	1.58258		VIT_15s0048g00910	Unknown protein	0	1.474
VIT_08s0007g00980	Integral membrane family protein UPF0497	0	1.58219		VIT_05s0020g04160	Stem-specific protein TSJT1	0	1.4723
VIT_13s0084g00850	NADPH:quinone oxidoreductase	vv10100Biosynthesis_of_steroids	1.58118		VIT_00s0174g00320	Unknown protein	0	1.47216
VIT_19s0014g03790	Diacylglycerol kinase	vv10561Glycerolipid_metabolism vv10564Glycerophospholipid_metabolism vv34070Phosphatidylinositol_signaling_system	1.58111		VIT_03s0038g02090	Phospholipase C.	vv10260Glycine_serine_and_threonine_metabolism vv10562Inositol_phosphate_metabolism vv10564Glycerophospholipid_metabolism vv10565Ether_lipid_metabolism vv34020Calcium_signaling_pathway	1.47081
VIT_00s0253g00060	OBF binding protein 2	vv60015C2C2-DOF	1.58085		VIT_18s0166g00290	Protein kinase	0	1.46854
VIT_05s0049g01880	Unknown protein	0	1.58037		VIT_18s0001g13970	Myosin-related	vv44810Regulation_of_actin_cytoskeleton	1.46389
VIT_15s0021g00450	Unknown protein	0	1.57961		VIT_10s0003g00540	Unknown	0	1.46169
VIT_02s0025g00720	Transmembrane protein FT27/PFT27	vv50109Incompletely_characterized_transport_systems	1.5792		VIT_16s0013g01070	VvERF085_ERF/AP2 Gene Family	vv30008Ethylene_signaling vv60003AP2_EREBP	1.4602
VIT_18s0075g00220	ReMembR-H2 protein JR702	0	1.5781		VIT_00s0317g00050	Dehydroascorbate reductase	vv10053Ascorbate_and_aldarate_metabolism vv10251Glutamate_metabolism vv50101Channels_and_pores	1.45916
VIT_05s0077g00740	Prefoldin subunit 3	0	1.57783		VIT_14s0083g01020	Regulator of chromosome condensation (RCC1)	vv50112Nuclear_pore_complex	1.45734
VIT_18s0041g02220	Unknown protein	0	1.57736		VIT_08s0007g05890	GTP binding	0	1.45706
VIT_07s0191g00030	RAB GTPase RABA4A	0	1.57734		VIT_13s0064g00850	Ribosomal protein L30 (RPL30B) 60S	vv23010Ribosome	1.45641
VIT_16s0098g00690	Major Facilitator Superfamily	vv50121Porters_cat_1_to_6	1.57679		VIT_11s0016g01880	Lycopene epsilon cyclase, chloroplast precursor	vv10906Carotenoid_biosynthesis	1.45257
VIT_07s0151g01030	GCN5 N-acetyltransferase (GNAT)	vv60082GNAT	1.57548		VIT_04s0008g06560	No hit	0	1.45141
VIT_19s0014g05080	Oxygen evolving enhancer 3 (PsbQ)	vv10195Photosynthesis vv50113Thylakoid_targeting_pathway vv50135Primary_active_transporter_cat_D3_to_E2	1.57408		VIT_13s0019g02360	VvALDHI8B1_Aldehyde Dehydrogenase	vv10220Urea_cycle_and_metabolism_of_amino_groups	1.45052
VIT_03s0038g02960	Pentatricopeptide (PPR) repeat-containing protein	0	1.57376		VIT_18s0041g00280	T-complex protein 11	0	1.44888
VIT_06s0004g01930	Zinc finger (C3HC4-type ring finger)BIG BROTHER	vv60078Other_zf-C3HC4	1.57373		VIT_15s0024g00800	No hit	0	1.44758
VIT_08s0007g08550	Exosome complex component RRP43	vv23018RNA_degradation	1.57186		VIT_18s0001g04860	Aspartate transaminase.	vv10252Alanine_and_aspartate_metabolism vv10272Cysteine_metabolism vv10330Arginine_and_proline_metabolism vv10350Tyrosine_metabolism vv10360Phenylalanine_metabolism vv10400Phenylalanine_tyrosine_and_tryptophan_biosynthesis vv10710Carbon_fixation vv10950Alkaloid_biosynthesis_I	1.44645
VIT_10s0092g00110	Ribose-5-phosphate isomerase	vv10030Pentose_phosphate vv10710Carbon_fixation	1.57053		VIT_11s0016g05460	BRI1-KD interacting protein	vv30005Brassinosteroids_signaling	1.44488
VIT_00s0225g00140	Ribose-phosphate pyrophosphokinase 3	vv10030Pentose_phosphate vv10230Purine_metabolism	1.57033		VIT_03s0038g04160	DC1 domain-containing protein	0	1.43943
VIT_13s0073g00620	MAM33 family	0	1.56907		VIT_17s0000g08700	TPR-containing protein kinase	0	1.43891
VIT_11s0052g01220	Xyloglucan endotransglycosylase 6	vv40006Cell_wall	1.56812		VIT_10s0042g00200	Thioredoxin X	0	1.43227
VIT_09s0002g05330	Oxidoreductase, 2OG-Fe(II) oxygenase	0	1.56812		VIT_17s0000g07800	Unknown protein	0	1.43217
VIT_00s0616g00010	Glycerol-3-phosphate permease	vv50121Porters_cat_1_to_6	1.56806		VIT_19s0093g00310	Glutathione S-transferase 8 GSTU19	vv10480Glutathione_metabolism	1.43044
VIT_07s0005g00280	Zinc finger (c3hc4-type ring finger) nitrogen limitation adaptation	vv60078Other_zf-C3HC4	1.56658		VIT_14s0128g00150	DNA excision repair protein ERCC-1	vv23420Nucleotide_excision_repair	1.42989
VIT_07s0104g00200	Phenazine biosynthesis PhzC/PhzF	vv10400Phenylalanine_tyrosine_and_tryptophan_biosynthesis	1.56439		VIT_14s0006g03060	Ribosomal protein S3, Chloroplast 30S	vv23010Ribosome	1.42901
VIT_07s0104g00160	Small nuclear ribonucleoprotein D1	vv23040Spliceosome	1.56397		VIT_04s0023g00920	DCL2 (DICER 2)	0	1.429
VIT_06s0004g01540	Oxidoreductase	0	1.56258		VIT_14s0066g02520	Ubiquitin thiolesterase	0	1.42892
VIT_03s0038g00720	NADH dehydrogenase (ubiquinone) 1 beta subcomplex 9	vv10190Oxidative_phosphorylation vv50134Primary_active_transporter_cat_D1	1.56248		VIT_05s0051g00340	Chaperonin GroEL	vv23018RNA_degradation	1.42346
VIT_17s0000g03280	Alcohol dehydrogenase 7	vv10010Glycolysis vv10071Fatty_acid_metabolism vv10350Tyrosine_metabolism	1.56197		VIT_06s0004g05500	Chlororespiratory reduction 2 (CRR2)	0	1.42036
VIT_08s0007g01100	Uracil phosphoribosyltransferase	vv10240Pyrimidine_metabolism	1.56189		VIT_06s0009g02220	CRR2 (chlororespiratory reduction 2)	0	1.41911
VIT_14s0066g01940	No hit	0	1.56054		VIT_11s0016g02210	GATA transcription factor 24	vv60016C2C2-GATA	1.41641
VIT_05s0020g02180	Unknown protein	0	1.55964		VIT_11s0016g03540	Auxin-responsive protein IAA27	vv30003Auxin_signaling vv60008AUXIAA	1.41454
VIT_18s0001g12360	Deoxyuridine 5'-triphosphate nucleotidohydrolase	vv10240Pyrimidine_metabolism	1.55841		VIT_06s0004g04770	Pentatricopeptide repeat-containing protein	0	1.41342
VIT_15s0021g01850	VvFKBP20-2_FK506-binding protein genes family	0	1.55646		VIT_07s0031g01620	Developmentally regulated GTP binding protein 1	0	1.41319
VIT_13s0084g00790	Thioredoxin family	0	1.55643		VIT_11s0016g00560	Peroxiredoxin bcp	0	1.40878
VIT_00s0941g00010	Pentatricopeptide (PPR) repeat-containing	0	1.5561		VIT_05s0020g00810	Ribosomal protein L3	vv23010Ribosome	1.40457
VIT_06s0004g00380	Unknown protein	0	1.55553		VIT_08s0007g06290	Mitochondrial transcription termination factor-related	vv60085MTERF	1.40147
VIT_02s0033g00590	BRXL1 (Brevis radix like 1)	0	1.55519		VIT_14s0108g01160	Latex abundant protein 1	0	1.40093
VIT_05s0020g01560	Pentatricopeptide (PPR) repeat-containing protein	0	1.5551		VIT_17s0053g00640	No hit	0	1.40041
VIT_13s0019g03940	Unknown protein	0	1.5548		VIT_00s2564g00010	Unknown	0	1.40002
VIT_04s0023g00160	Haloacid dehalogenase hydrolase	vv10630Glyoxylate_and_dicarboxylate_metabolism	1.55458		VIT_01s0026g00610	Peroxidase	vv10360Phenylalanine_metabolism vv10680Methane_metabolism	1.39697
VIT_07s0031g02040	Nucleic acid binding	0	1.55288		VIT_07s0005g00750	Sucrose synthase	vv10500Starch_and_sucrose_metabolism	1.39596
VIT_01s0137g00370	No hit	0	1.5526		VIT_14s0128g00480	Translation initiation factor eIF-3 subunit 1	vv23013RNA_transport	1.3924
VIT_16s0039g02250	Cytochrome c oxidase subunit XI assembly protein	vv10190Oxidative_phosphorylation vv50135Primary_active_transporter_cat_D3_to_E2	1.55224		VIT_01s0011g00690	UDP-glucose 6-dehydrogenase	vv10040Pentose_glucuronate_interconversion vv10500Starch_and_sucrose_metabolism vv10520Nucleotide_sugars_metabolism vv40006Cell_wall	1.39193
VIT_11s0016g01980	Unknown protein	0	1.55079		VIT_14s0060g01580	Protein phosphatase 2C	0	1.38956
VIT_07s0151g00750	Rhodanese domain-containing protein	0	1.55008		VIT_14s0066g01320	formate dehydrogenase (FDH)	vv10630Glyoxylate_and_dicarboxylate_metabolism vv10680Methane_metabolism	1.3889
VIT_11s0052g00400	DC2 protein	0	1.55003		VIT_18s0001g05640	Unknown protein	0	1.38888
VIT_01s0011g03990	Receptor serine/threonine kinase PR5K-l	0	1.54998		VIT_18s0072g00550	Unknown protein	0	1.38816
VIT_11s0052g01540	MATE efflux family protein	vv50125Porters_cat_66_to_94	1.54672		VIT_15s0046g01120	Ribosome biogenesis regulatory protein (RRS1)	0	1.38375
VIT_00s0471g00010	U-box domain-containing protein	0	1.5467		VIT_07s0031g01600	Shikimate kinase	vv10400Phenylalanine_tyrosine_and_tryptophan_biosynthesis	1.38144
VIT_08s0058g01150	Unknown protein	0	1.54631		VIT_18s0001g10450	ABA-responsive element-binding protein 2 (AREB2)	vv30001ABA_signaling vv60012BZIP	1.37802
VIT_08s0007g02440	Aspartyl protease	0	1.54618		VIT_18s0122g00900	VvFKBP18_FK506-binding protein genes family	0	1.37787
VIT_14s0081g00650	Unknown protein	0	1.54512		VIT_03s0038g02000	Amidase	vv10220Urea_cycle_and_metabolism_of_amino_groups vv10360Phenylalanine_metabolism vv11002Auxin_biosynthesis vv50133Primary_active_transporter_cat_A9_to_A18	1.37216
VIT_01s0026g02030	Basic helix-loop-helix (bHLH) family	vv60011BHLH	1.54494		VIT_00s0499g00010	RNA recognition motif (RRM)-containing protein	0	1.36915
VIT_06s0009g02740	Pentatricopeptide (PPR) repeat-containing protein	0	1.54483		VIT_07s0130g00260	SET domain-containing protein	vv60056SET_PCG	1.35464
VIT_01s0127g00150	Menaquinone biosynthesis methyltransferase ubiE	vv10130Ubiquinone_biosynthesis	1.54476		VIT_08s0040g00070	Argonaute	0	1.35207
VIT_13s0067g02380	Lateral organ boundaries Domain 15	vv60007AS2	1.54369		VIT_14s0036g00470	Unknown protein	0	1.35103
VIT_10s0116g00090	Pentatricopeptide repeat-containing protein	0	1.54325		VIT_05s0062g01000	Aldo/keto reductase	vv10040Pentose_glucuronate_interconversion vv10051Fructose_and_mannose_metabolism vv10052Galactose_metabolism vv10561Glycerolipid_metabolism vv10620Pyruvate_metabolism	1.35049
VIT_19s0014g04720	Unknown protein	0	1.54293		VIT_06s0004g06500	Villin	vv44810Regulation_of_actin_cytoskeleton	1.34935
VIT_11s0052g01560	MATE efflux family protein	vv50125Porters_cat_66_to_94	1.54277		VIT_18s0001g11640	Unknown protein	0	1.34698
VIT_05s0020g03130	Plastocyanin domain-containing protein	vv10195Photosynthesis vv50113Thylakoid_targeting_pathway	1.5422		VIT_03s0038g02670	Unknown protein	0	1.3451
VIT_17s0000g10100	Response regulator ARR11 Type-B	vv30007Cytokinin_signaling vv60006ARR-B	1.54147		VIT_02s0033g01000	Anthraniloyal-CoA: methanol anthraniloyal transferase	vv10400Phenylalanine_tyrosine_and_tryptophan_biosynthesis	1.33483
VIT_11s0016g04760	Unknown protein	0	1.54075		VIT_10s0003g02900	LHCII type I CAB-1	vv10196Photosynthesis_antenna_proteins vv50105Transport_electron_carriers vv50113Thylakoid_targeting_pathway	1.33253
VIT_06s0004g04890	Rhomboid ATRBL1	0	1.54059		VIT_00s0270g00090	Pentatricopeptide repeat-containing protein	0	1.33117
VIT_06s0004g05550	RAB GTPase RABA2B	0	1.5402		VIT_12s0028g03970	No hit	0	1.33101
VIT_16s0050g01160	Ribosomal protein S10 (RPS10C) 40S	vv23010Ribosome	1.53812		VIT_18s0041g00140	FtsH protease	vv50133Primary_active_transporter_cat_A9_to_A18	1.32728
VIT_04s0044g00400	MTN21	vv50122Porters_cat_7_to_17	1.53693		VIT_18s0001g12460	flavodoxin family protein / radical SAM domain-containing protein	0	1.32451
VIT_15s0048g00790	TCH2 (touch 2)	vv34626Plant-pathogen_interaction	1.53666		VIT_19s0027g00700	Iojap protein	0	1.32181
VIT_16s0039g00730	DNA polymerase delta, subunit D	vv23030DNA_replication vv23410Base_excision_repair vv23420Nucleotide_excision_repair vv23430Mismatch_repair vv23440Homologous_recombination	1.53581		VIT_12s0059g01670	Nuclear ribonuclease Z	0	1.31821
VIT_14s0108g00280	Leucine Rich Repeat receptor-like kinase	0	1.53525		VIT_14s0060g01730	No hit	0	1.31573
VIT_12s0059g01920	Strubbelig-receptor family 3	0	1.5351		VIT_05s0077g00760	No hit	0	1.31341
VIT_14s0060g01760	Unknown protein	0	1.53447		VIT_14s0108g00870	Malate dehydrogenase precursor	vv10020Citrate_cycle vv10620Pyruvate_metabolism vv10630Glyoxylate_and_dicarboxylate_metabolism vv10710Carbon_fixation vv10720Reductive_carboxylate_cycle	1.31175
VIT_07s0104g00370	Isoamylase-type starch-debranching enzyme 2	vv10500Starch_and_sucrose_metabolism	1.53364		VIT_02s0025g04190	DEAD-box ATP dependent DNA helicase	0	1.31059
VIT_03s0038g04030	Pentatricopeptide (PPR) repeat-containing	0	1.53124		VIT_19s0014g00160	LHCII type I CAB-1	vv10196Photosynthesis_antenna_proteins vv50105Transport_electron_carriers vv50113Thylakoid_targeting_pathway	1.31055
VIT_06s0004g01100	Embryo sac development arrest 3	0	1.53066		VIT_17s0000g01730	Adenylate kinase	vv10230Purine_metabolism	1.30952
VIT_18s0001g06200	Phosphotyrosyl phosphatase activator (PTPA)	0	1.53066		VIT_15s0046g02910	Ribosomal protein L21, chloroplast / CL21 (RPL21) 50S	vv23010Ribosome	1.30863
VIT_17s0119g00090	Unknown protein	0	1.53039		VIT_14s0060g02740	Gag-pol polyprotein	0	1.30676
VIT_04s0044g00630	MAP/ERK kinase kinase 3	0	1.52993		VIT_11s0118g00480	Leucine-rich repeat	0	1.30664
VIT_15s0021g02790	ATELC/ELC	vv50111Tethering_factors	1.52926		VIT_01s0011g03590	Ribosomal protein L15, chloroplast (CL15) 50S	vv23010Ribosome	1.30646
VIT_18s0072g01170	Phosphoribosylanthranilate transferase	vv10400Phenylalanine_tyrosine_and_tryptophan_biosynthesis	1.52845		VIT_05s0049g00470	Electron transfer flavoprotein beta-subunit	0	1.30379
VIT_17s0000g05780	Unknown protein	0	1.52724		VIT_19s0014g04970	Ribosomal protein L24, chloroplast (CL24) 50S	vv23010Ribosome	1.3026
VIT_01s0011g02230	Para-hydroxybenzoate--polyprenyltransferase	vv10130Ubiquinone_biosynthesis	1.52557		VIT_18s0122g01340	BTB/POZ domain-containing protein	vv60093TRAF	1.30179
VIT_00s0652g00010	Dof zinc finger protein DOF1.4	vv60015C2C2-DOF	1.5255		VIT_07s0005g06720	PPR2	0	1.29738
VIT_18s0001g12430	Unknown protein	0	1.52448		VIT_11s0103g00120	Phenylalanyl-tRNA synthetase	vv10400Phenylalanine_tyrosine_and_tryptophan_biosynthesis vv20970Aminoacyl-tRNA_biosynthesis	1.29581
VIT_13s0158g00250	No hit	0	1.52337		VIT_09s0002g03770	Mitotic phosphoprotein N' end (MPPN)	vv23013RNA_transport vv44110Cell_cycle	1.2908
VIT_16s0022g00970	Pentatricopeptide (PPR) repeat-containing protein	0	1.52243		VIT_11s0037g00510	Heat shock protein 70	vv23040Spliceosome vv24141Protein_processing_in_endoplasmic_reticulum vv50101Channels_and_pores	1.29058
VIT_00s0282g00030	Leaf senescence protein	0	1.52239		VIT_13s0067g02890	Unknown protein	0	1.28971
VIT_00s1232g00020	Ribosomal protein L12	vv23010Ribosome	1.52237		VIT_13s0106g00620	Nitrogen fixation NifU	0	1.28819
VIT_14s0030g01620	Ribosomal protein S24 (RPS24A) 40S	vv23010Ribosome	1.52219		VIT_17s0000g04310	DEAD (Asp-Glu-Ala-Asp) box polypeptide 18	vv23040Spliceosome vv50133Primary_active_transporter_cat_A9_to_A18	1.2864
VIT_19s0027g00340	Unknown protein	0	1.52206		VIT_04s0008g05990	Threonine synthase, chloroplast precursor (TS)	vv10260Glycine_serine_and_threonine_metabolism vv10750Vitamin_B6_metabolism	1.28614
VIT_04s0043g00400	Exosome complex component CSL4	vv23018RNA_degradation	1.52206		VIT_04s0043g00360	Unknown protein	0	1.28218
VIT_14s0066g00210	Unknown protein	0	1.52175		VIT_10s0003g03800	VvJAZ6_TIFY gene family	vv30011Jasmonate_signaling vv60069ZIM	1.28193
VIT_11s0016g04670	No hit	0	1.52175		VIT_09s0002g08260	PRLI-interacting factor L	vv50109Incompletely_characterized_transport_systems	1.27728
VIT_10s0042g01360	Unknown protein	0	1.52087		VIT_01s0010g01230	Unknown protein	0	1.27659
VIT_00s0211g00050	Protein BRICK1 (AtBRK1)	vv44810Regulation_of_actin_cytoskeleton	1.52056		VIT_19s0027g00350	Protoporphyrinogen IX oxidase	vv10860Porphyrin_and_chlorophyll_metabolism	1.27367
VIT_17s0000g04710	Pentatricopeptide (PPR) repeat-containing protein	0	1.52055		VIT_07s0141g00230	Ubiquitin-specific protease 3 (UBP3)	0	1.27039
VIT_12s0028g03350	Squamosa promoter-binding protein 4 (SPL4)	vv60055SBP	1.52012		VIT_08s0007g07620	Thioredoxin 2	0	1.26973
VIT_07s0031g00330	MAP3K protein kinase	0	1.51892		VIT_18s0001g07750	Sas10/U3 ribonucleoprotein	0	1.26864
VIT_06s0004g00220	Protein kinase APK1B	0	1.51861		VIT_14s0036g01100	F-box family protein	0	1.26817
VIT_02s0025g04350	C2 domain protein	0	1.5178		VIT_08s0007g00200	Ankyrin repeat	vv50108Accessory_factors_involved_in_transport	1.26654
VIT_14s0030g01240	Transport inhibitor response 1 protein	vv30003Auxin_signaling	1.51763		VIT_02s0012g01090	RNA-binding protein P67	0	1.26622
VIT_04s0023g02680	Dimethyladenosine transferase	0	1.5166		VIT_18s0001g03560	Unknown protein	0	1.26512
VIT_06s0004g02480	Cysteine peptidase	0	1.51537		VIT_12s0028g02350	Basic helix-loop-helix (bHLH) family	vv60011BHLH	1.26381
VIT_11s0016g00840	Ribosomal protein S29 (RPS29C) 40S	vv23010Ribosome	1.51497		VIT_15s0048g02500	Thylakoid membrane phosphoprotein 14 kda, chloroplast precursor	0	1.26139
VIT_12s0028g03780	Riboflavin synthase alpha chain	vv10740Riboflavin_metabolism	1.51472		VIT_08s0007g05330	EDA7 (embryo sac development arrest 7)	0	1.25809
VIT_01s0010g02390	Unknown protein	0	1.5146		VIT_17s0000g04890	D-aminoacyl-tRNA deacylase GEKO1	0	1.25463
VIT_02s0012g01840	Phosphatidylinositol glycan, class X	vv10563Glycosylphosphatidylinositol-anchor_biosynthesis	1.51429		VIT_02s0025g00340	Monodehydroascorbate reductase, chloroplast precursor	vv10053Ascorbate_and_aldarate_metabolism	1.25238
VIT_01s0011g02530	Carboxylesterase	0	1.51402		VIT_07s0031g01380	ferulate 5-hydroxylase	vv10940Phenylpropanoid_biosynthesis	1.24992
VIT_01s0011g01380	Thioredoxin O1 ATO1	0	1.51369		VIT_18s0001g12290	Pore protein 24K chain	vv50101Channels_and_pores	1.24597
VIT_07s0005g04550	Brix domain-containing protein	0	1.51367		VIT_18s0001g07000	Pentatricopeptide (PPR) repeat-containing protein	0	1.24369
VIT_19s0014g02970	Choline transporter	vv50125Porters_cat_66_to_94	1.51364		VIT_11s0016g01170	Pentatricopeptide (PPR) repeat-containing	0	1.24202
VIT_04s0008g07360	ADP-ribosylation factor 3 (ARF3)	0	1.51335		VIT_04s0008g04340	Glycoprotein, Mitochondrial	0	1.23907
VIT_01s0146g00110	Peptidyl-prolyl cis-trans isomerase B (cyclophilin B)	0	1.51201		VIT_18s0001g15350	Pentatricopeptide (PPR) repeat-containing protein	0	1.23202
VIT_02s0025g01070	CHCH domain containing protein	0	1.51177		VIT_00s0220g00070	Latex cyanogenic beta glucosidase	vv10500Starch_and_sucrose_metabolism vv10902Monoterpenoid_biosynthesis vv40006Cell_wall	1.22423
VIT_08s0032g00740	Pentatricopeptide (PPR) repeat-containing	0	1.51159		VIT_15s0021g01230	Glutaminyl-tRNA synthetase	vv10251Glutamate_metabolism vv20970Aminoacyl-tRNA_biosynthesis	1.22291
VIT_02s0025g01290	Esterase	0	1.51119		VIT_18s0072g00380	Abscisic stress ripening protein 2 (ASR2)	0	1.2198
VIT_00s0274g00040	Pentatricopeptide (PPR) repeat membrane-associated salt-inducible protein	0	1.50912		VIT_01s0011g04720	Multi copper oxidase type 1	0	1.21862
VIT_13s0067g01350	Basic helix-loop-helix (bHLH) family	vv60011BHLH	1.50891		VIT_10s0003g04180	Early-responsive to dehydration stress protein (ERD4)	0	1.21641
VIT_04s0008g02050	Hydrolase, alpha/beta fold	0	1.50818		VIT_15s0021g01740	Unknown	0	1.2149
VIT_14s0060g00460	Receptor-like protein kinase	0	1.50768		VIT_13s0073g00240	Glycosyl transferase family 1	0	1.21327
VIT_17s0000g08420	Unknown protein	0	1.50717		VIT_14s0036g00480	Tyrosyl-tRNA synthetase	vv10400Phenylalanine_tyrosine_and_tryptophan_biosynthesis vv20970Aminoacyl-tRNA_biosynthesis	1.21253
VIT_00s2547g00010	WRKY DNA-binding protein 21	vv60066WRKY	1.50517		VIT_02s0109g00360	Translocase of chloroplast 34	vv50133Primary_active_transporter_cat_A9_to_A18	1.20778
VIT_04s0008g01240	SAG18 (Senescence associated gene 18)	0	1.50341		VIT_06s0009g02410	Elongation factor 1-beta 1	0	1.19976
VIT_04s0008g06330	TPR1 (topless-related 1)	vv30003Auxin_signaling	1.50321		VIT_07s0104g00690	GPI transamidase component Gpi16 subunit	vv10563Glycosylphosphatidylinositol-anchor_biosynthesis	1.19855
VIT_01s0011g04310	Zinc finger (C3HC4-type ring finger)	vv60078Other_zf-C3HC4	1.50302		VIT_17s0000g02440	Integral membrane protein	0	1.1983
VIT_02s0025g02000	Ribosomal protein S6	vv23010Ribosome	1.50284		VIT_14s0066g01380	Calcium homeostasis regulator CHoR1	0	1.19799
VIT_08s0007g02860	RNA-binding protein	0	1.50225		VIT_05s0049g00010	Cellulose synthase CSLG2	vv40006Cell_wall	1.19728
VIT_13s0019g03210	Lectin-like protein	0	1.5016		VIT_00s0174g00190	Ribosomal protein L5 60S	vv23010Ribosome	1.19156
VIT_04s0023g03100	3-oxo-5-alpha-steroid 4-dehydrogenase, C-terminal	vv10905Brassinosteroid_biosynthesis	1.50035		VIT_14s0006g01590	No hit	0	1.18404
VIT_07s0129g00020	Glycosyl hydrolase family 43 protein	0	1.4999		VIT_00s0880g00020	Translation initiation factor eIF-3 subunit 7	vv23013RNA_transport	1.184
VIT_00s0287g00050	Unknown protein	0	1.49891		VIT_00s0125g00280	Photosystem I reaction center subunit III (PSAF)	vv10195Photosynthesis vv50105Transport_electron_carriers	1.17278
VIT_08s0007g08190	LOI1 (lovastatin insensitive 1)	0	1.49881		VIT_00s1351g00010	Polyadenylate-binding protein 2	vv23015mRNA_surveillance_pathway	1.17
VIT_14s0066g02170	Prolyl 4-hydroxylase	vv10330Arginine_and_proline_metabolismis	1.49868		VIT_02s0033g01300	Ankyrin repeat	vv50108Accessory_factors_involved_in_transport	1.16975
VIT_03s0091g00620	Histone deacetylase HDA6	vv30011Jasmonate_signaling vv44110Cell_cycle	1.49844		VIT_08s0007g04210	Ribosomal protein L24 60S	vv23010Ribosome	1.16754
VIT_17s0000g01010	Lysophospholipase homolog	vv10564Glycerophospholipid_metabolism	1.49809		VIT_18s0001g05930	Pentatricopeptide (PPR) repeat-containing protein	0	1.16689
VIT_00s0216g00040	ER lumen protein retaining receptor	0	1.4976		VIT_08s0032g00690	R,R)-butanediol dehydrogenase	vv10650Butanoate_metabolism	1.16382
VIT_09s0002g06240	RPS5 (resistant to p. syringae 5)	vv34627R_proteins_from_Plant-pathogen_interaction	1.49548		VIT_07s0005g02120	Cyclase/dehydrase	0	1.16066
VIT_01s0010g00060	Unknown protein	0	1.49522		VIT_18s0041g01900	Elongation factor 1-gamma	0	1.15969
VIT_18s0001g00330	Unknown protein	0	1.49395		VIT_05s0094g01670	PP1/PP2A phosphatases pleiotropic regulator PRL1	vv23040Spliceosome vv50109Incompletely_characterized_transport_systems	1.15776
VIT_14s0036g00480	Tyrosyl-tRNA synthetase	vv10400Phenylalanine_tyrosine_and_tryptophan_biosynthesis vv20970Aminoacyl-tRNA_biosynthesis	1.49343		VIT_18s0001g12080	Phospholipid/glycerol acyltransferase	vv10561Glycerolipid_metabolism vv10564Glycerophospholipid_metabolism vv10565Ether_lipid_metabolism	1.15103
VIT_08s0058g00810	D-alanine--D-alanine ligase	vv10252Alanine_and_aspartate_metabolism	1.49308		VIT_06s0009g02310	Ubiquitin-associated (UBA)	0	1.15005
VIT_03s0088g00280	Ribosomal RNA small subunit methyltransferase E	0	1.49207		VIT_08s0058g01230	Non-specific lipid-transfer protein	0	1.14023
VIT_08s0105g00340	NLI interacting factor (NIF)	vv50132Primary_active_transporter_cat_A5_to_A8	1.49141		VIT_02s0012g01180	Unknown protein	0	1.13795
VIT_00s0349g00030	Skp1	vv24120Ubiquitin_mediated_proteolysis vv24141Protein_processing_in_endoplasmic_reticulum vv44110Cell_cycle	1.49119		VIT_19s0015g01400	DNA damage-inducible protein 1	0	1.133
VIT_00s0379g00070	CDPK protein kinase	0	1.49051		VIT_13s0064g01360	DnaJ homolog, subfamily A, member 3	vv50132Primary_active_transporter_cat_A5_to_A8	1.12151
VIT_08s0007g03320	Glucosamine 6-phosphate N-acetyltransferase	vv10251Glutamate_metabolism vv10530Aminosugars_metabolism vv60082GNAT	1.489		VIT_17s0119g00070	Unknown protein	0	1.11918
VIT_11s0118g00710	Glycerol-3-phosphate transporter	vv50121Porters_cat_1_to_6	1.48825		VIT_06s0004g03800	DNA-binding protein	0	-1.0769
VIT_04s0008g00760	Thioredoxin Trp26	0	1.48608		VIT_06s0004g06640	PDX1 (pyridoxine biosynthesis 1.3)	vv10750Vitamin_B6_metabolism	-1.08156
VIT_13s0019g02240	Ribosomal protein S7 (RPS7B) 40S	vv23010Ribosome	1.48587		VIT_17s0000g07280	Histone deacetylase HDA05	vv44110Cell_cycle	-1.11063
VIT_09s0002g01470	4-phosphopantetheinyl transferase sfp	0	1.48541		VIT_05s0020g04080	1,2-dihydroxy-3-keto-5-methylthiopentene dioxygenase 2	vv10271Methionine_metabolism	-1.11425
VIT_05s0020g03510	P-P-bond-hydrolysis-driven protein transmembrane transporter	vv23060Protein_export vv50113Thylakoid_targeting_pathway	1.48522		VIT_07s0005g06150	Unknown protein	0	-1.12114
VIT_09s0002g08130	Adenylate cyclase	vv10230Purine_metabolism	1.48495		VIT_10s0042g00070	Proteasome 20S alpha subunit C (PAC1) (PRC9)	vv23050Proteasome	-1.1262
VIT_19s0014g01430	3-phosphoshikimate 1-carboxyvinyltransferase, chloroplast precursor	vv10400Phenylalanine_tyrosine_and_tryptophan_biosynthesis	1.48473		VIT_08s0058g00560	Prenylated rab acceptor (PRA1)	0	-1.14092
VIT_18s0089g00340	Unknown protein	0	1.48452		VIT_04s0008g00720	Vacuolar processing enzyme gamma	0	-1.14743
VIT_19s0015g01450	DJ-1 family protein	0	1.48451		VIT_09s0002g03620	NADP-dependent malic enzyme	vv10620Pyruvate_metabolism vv10710Carbon_fixation	-1.14864
VIT_14s0068g00800	Syntaxin 7	vv24130SNARE_interactions_in_vesicular_transport vv44145Phagosome vv50101Channels_and_pores	1.48416		VIT_17s0000g00210	Copine BON1 (BONZAI 1)	0	-1.15021
VIT_08s0056g00260	Harpin-induced protein	0	1.48408		VIT_07s0005g02270	Pto kinase interactor 1	vv34626Plant-pathogen_interaction	-1.15875
VIT_04s0008g04310	Oxygen-evolving complex PsbP	vv10195Photosynthesis vv50135Primary_active_transporter_cat_D3_to_E2	1.48295		VIT_06s0004g00740	Acyl-CoA synthetases (Acyl-activating enzyme 18)	vv10071Fatty_acid_metabolism vv50104Group_translocators	-1.15943
VIT_17s0000g08540	Lipase GDSL	0	1.48165		VIT_19s0090g00130	Unknown protein	0	-1.16683
VIT_10s0116g00600	RIC10 (ROP-Interactive crib motif-containing)	vv44810Regulation_of_actin_cytoskeleton	1.48064		VIT_18s0001g04730	Kelch repeat-containing F-box protein	0	-1.16975
VIT_00s0229g00070	Pentatricopeptide (PPR) repeat-containing	0	1.47976		VIT_04s0044g01330	GDP-mannose transporter (GONST1)	vv50122Porters_cat_7_to_17	-1.17022
VIT_14s0006g02820	Mannose-6-phosphate isomerase	vv10051Fructose_and_mannose_metabolism	1.47938		VIT_07s0104g00310	CUE domain containing protein	0	-1.17184
VIT_04s0008g03280	No hit	0	1.47898		VIT_00s1603g00010	RAB GTPase RAB1A	0	-1.17302
VIT_18s0122g01140	Wuschel-related homeobox 13	vv60034HB	1.47797		VIT_12s0035g01100	KH domain-containing quaking protein	0	-1.1733
VIT_16s0050g02160	Timeless ATIM	0	1.47633		VIT_04s0044g00030	ATSAC1B/IBS2 (impaired in baba-induced sterility 2)	vv10562Inositol_phosphate_metabolism vv34070Phosphatidylinositol_signaling_system	-1.1749
VIT_16s0013g01110	Ethylene-responsive transcription factor 5	vv30008Ethylene_signaling vv60003AP2_EREBP	1.47555		VIT_04s0008g04320	EMB2410	0	-1.17759
VIT_14s0060g01270	Pseudouridine synthase	vv10240Pyrimidine_metabolism	1.47552		VIT_03s0038g02760	V-type H+-transporting ATPase subunit B	vv10190Oxidative_phosphorylation vv44145Phagosome vv50131Primary_active_transporter_cat_A2_to_A4	-1.18286
VIT_12s0035g01040	NSL1 (necrotic spotted lesions 1)	0	1.47506		VIT_06s0004g04870	Unknown protein	0	-1.18614
VIT_13s0019g04090	Ubiquitin-conjugating enzyme E2 C	vv24120Ubiquitin_mediated_proteolysis	1.47447		VIT_04s0008g02290	ABI3-interacting protein 2	vv30001ABA_signaling	-1.18787
VIT_10s0003g03300	Unknown protein	0	1.47334		VIT_11s0016g00020	Translation initiation factor eIF-5A	0	-1.19086
VIT_05s0051g00640	Purple acid phosphatase 23- ATPAP23/PAP23	vv10740Riboflavin_metabolism	1.47286		VIT_12s0034g02550	Magnesium transporter CorA	vv50101Channels_and_pores	-1.2033
VIT_15s0048g02610	Ribosomal protein P1 acidic 60S	vv23010Ribosome	1.4728		VIT_19s0015g01160	SEC14 cytosolic factor	vv50122Porters_cat_7_to_17	-1.20377
VIT_04s0023g00860	Short-chain dehydrogenase/reductase	vv10010Glycolysis vv10071Fatty_acid_metabolism vv10350Tyrosine_metabolism	1.47225		VIT_04s0008g02740	AarF domain containing kinase	0	-1.20433
VIT_14s0128g00220	Signal peptidase complex subunit 3	vv23060Protein_export	1.47098		VIT_07s0095g00730	Sterile alpha motif (SAM) domain-containing protein	0	-1.20489
VIT_06s0004g08330	No hit	0	1.47088		VIT_05s0094g01570	MLO1	0	-1.20586
VIT_18s0001g14520	Unknown protein	0	1.47075		VIT_04s0008g00470	Early nodulin Enod93 protein	0	-1.20619
VIT_13s0064g01160	No hit	0	1.47016		VIT_08s0105g00260	Digalactosyldiacylglycerol synthase 1	vv10561Glycerolipid_metabolism	-1.20938
VIT_16s0039g01540	Unknown protein	0	1.46913		VIT_19s0027g00210	DNA repair protein recA, chloroplast precursor	0	-1.20987
VIT_18s0041g01870	4-Phosphopantetheine adenylyltransferase	vv10770Pantothenate_and_CoA_biosynthesis	1.46797		VIT_18s0001g02700	Chlorophyll a oxygenase (CAO)	vv10860Porphyrin_and_chlorophyll_metabolism vv50133Primary_active_transporter_cat_A9_to_A18	-1.21119
VIT_19s0014g01530	Protein kinase	0	1.46737		VIT_11s0118g00760	Zinc finger (C3HC4-type ring finger)	vv60078Other_zf-C3HC4	-1.21316
VIT_04s0008g00700	No hit	0	1.46679		VIT_19s0014g03700	Cyclic nucleotide-regulated ion channel 4	vv34626Plant-pathogen_interaction vv50101Channels_and_pores	-1.21525
VIT_14s0060g02100	Pentatricopeptide (PPR) repeat-containing	0	1.46614		VIT_17s0000g00500	Serine C-palmitoyltransferase	vv10600Sphingolipid_metabolism	-1.21733
VIT_17s0000g00520	Forever young oxidoreductase	0	1.46505		VIT_01s0011g03920	Carrier protein, Mitochondrial	vv44146Peroxisome vv50123Porters_cat_18_to_29	-1.22167
VIT_07s0005g00700	Epoxide hydrolase	0	1.46488		VIT_06s0004g04930	Oxysterol binding protein	0	-1.22634
VIT_04s0008g02870	Transcription factor	vv60062Trihelix	1.46448		VIT_14s0006g01410	fructokinase-2	vv10051Fructose_and_mannose_metabolism vv10500Starch_and_sucrose_metabolism	-1.22822
VIT_01s0127g00180	Ubiquinone biosynthesis methyltransferase COQ5	vv10130Ubiquinone_biosynthesis	1.46433		VIT_09s0018g01620	Vacuolar protein sorting 53	vv50111Tethering_factors	-1.22925
VIT_02s0012g02070	Dolichol phosphate-mannose biosynthesis regulatory protein	0	1.46401		VIT_14s0060g00630	Pyrrolidone-carboxylate peptidase	0	-1.23076
VIT_11s0016g02350	Ubiquinone/menaquinone biosynthesis methyltransferase UbiE	vv10130Ubiquinone_biosynthesis	1.46287		VIT_00s0407g00080	Kinesin motor protein	vv44810Regulation_of_actin_cytoskeleton	-1.23092
VIT_06s0004g06160	Josephin family protein	0	1.46254		VIT_09s0002g05800	Proteasome 26S AAA-ATPase subunit (RPT6a)	vv23050Proteasome	-1.23683
VIT_03s0063g00960	Unknown protein	0	1.46232		VIT_00s0231g00020	Zinc finger (C3HC4-type ring finger)	vv60078Other_zf-C3HC4	-1.2388
VIT_13s0067g00260	Nematode-resistance protein	0	1.46176		VIT_08s0032g00720	Unknown protein	0	-1.24228
VIT_08s0007g00500	Telomere repeat binding factor like TRFL2	vv60045MYBrelated	1.46139		VIT_08s0056g00040	WD-40 repeat protein	0	-1.24326
VIT_18s0001g12500	Unknown protein	0	1.46139		VIT_14s0060g02070	Protein phosphatase 2C	0	-1.24332
VIT_17s0000g08830	SOUL heme-binding	0	1.46078		VIT_15s0046g00760	Histone-lysine N-methyltransferase ATX5	vv10300Lysine_biosynthesis vv60048PHD	-1.2446
VIT_03s0063g00140	Caffeoyl-CoA O-methyltransferase	vv10940Phenylpropanoid_biosynthesis	1.4607		VIT_09s0018g00630	Cycloartenol synthase	vv10100Biosynthesis_of_steroids	-1.24688
VIT_16s0022g01810	AT-hook protein 1	0	1.46036		VIT_08s0007g05170	TGA-type basic leucine zipper protein AHBP-1b	vv30011Jasmonate_signaling vv60012BZIP	-1.24707
VIT_15s0024g01020	Amidase	vv10220Urea_cycle_and_metabolism_of_amino_groups vv10360Phenylalanine_metabolism vv11002Auxin_biosynthesis vv50133Primary_active_transporter_cat_A9_to_A18	1.45957		VIT_07s0005g01460	Dipeptidyl aminopeptidases/acylaminoacyl-peptidases	0	-1.25215
VIT_15s0046g03680	Unknown protein	0	1.45957		VIT_12s0034g01780	No hit	0	-1.25392
VIT_02s0087g00240	Unknown protein	0	1.45945		VIT_15s0046g01460	Unknown	0	-1.25526
VIT_14s0081g00770	R protein disease resistance protein	vv34627R_proteins_from_Plant-pathogen_interaction	1.4588		VIT_08s0032g01110	Axial regulator YABBY2	vv60019C2C2-YABBY	-1.2574
VIT_01s0011g00270	Division regulator MinE, Plastid	vv44110Cell_cycle	1.45767		VIT_16s0039g01670	Cinnamoyl-CoA reductase	vv10940Phenylpropanoid_biosynthesis	-1.25915
VIT_13s0106g00370	Myb family	vv60045MYBrelated	1.45765		VIT_08s0007g02200	High mobility group protein B1	vv23410Base_excision_repair vv60035HMG	-1.26388
VIT_08s0007g01740	Cysteine peptidase	0	1.45684		VIT_08s0007g04170	Pyruvate kinase, cytosolic isozyme	vv10010Glycolysis vv10230Purine_metabolism vv10620Pyruvate_metabolism vv10710Carbon_fixation	-1.26544
VIT_05s0124g00530	Ankyrin protein kinase	0	1.45663		VIT_09s0002g05120	Zinc finger (C3HC4-type ring finger)	vv60078Other_zf-C3HC4	-1.26784
VIT_11s0016g02440	HRT domain containing	vv60036HRT	1.45575		VIT_15s0024g00850	Geranylgeranyl diphosphate synthase	vv10100Biosynthesis_of_steroids vv10900Terpenoid_biosynthesis	-1.26838
VIT_04s0008g01030	Unknown protein	0	1.45501		VIT_00s0507g00020	Membrane bound O-acyl transferase (MBOAT)	vv50124Porters_cat_30_to_64	-1.27245
VIT_15s0048g02220	Unknown protein	0	1.45458		VIT_12s0034g00130	Anthocyanidin 3-O-glucosyltransferase	vv10942Anthocyanin_biosynthesis	-1.27268
VIT_08s0040g02910	Unknown protein	0	1.4544		VIT_06s0004g03940	CCR4-NOT transcription complex subunit 2	vv23018RNA_degradation	-1.27303
VIT_18s0001g06350	VQ motif-containing protein	0	1.4542		VIT_00s0434g00080	Aspartyl protease	0	-1.27445
VIT_18s0001g03850	Ribosomal protein S10 30S	vv23010Ribosome	1.45158		VIT_10s0116g00400	SEC14 cytosolic factor	vv50122Porters_cat_7_to_17	-1.27464
VIT_18s0001g12740	No hit	0	1.4505		VIT_18s0001g08310	Inositol 1,3,4-trisphosphate 5/6-kinase	vv10562Inositol_phosphate_metabolism	-1.27723
VIT_09s0054g01760	Unknown protein	0	1.44926		VIT_09s0018g01240	Balbiani ring 1	0	-1.27738
VIT_18s0001g15070	No hit	0	1.44907		VIT_08s0040g00720	Snf1 protein kinase (KIN10) (SKIN10)	0	-1.27842
VIT_18s0001g11190	Thioredoxin family	0	1.44774		VIT_02s0012g00570	Pseudo-response regulator 2 (APRR2) (TOC2)	vv30007Cytokinin_signaling vv60006ARR-B	-1.28013
VIT_14s0083g00330	Receptor protein kinase PERK1	0	1.44763		VIT_01s0026g00880	Transducin protein	0	-1.28174
VIT_17s0000g10060	Lipase GDSL	0	1.44754		VIT_05s0020g01540	Protein arginine N-methyltransferase	vv10340Histidine_metabolism vv10350Tyrosine_metabolism vv10450Selenoamino_acid_metabolism	-1.28853
VIT_11s0016g03150	TRNA a64-2'-o-ribosylphosphate transferase	0	1.44737		VIT_19s0014g02190	Tyrosine aminotransferase	vv10271Methionine_metabolism vv10350Tyrosine_metabolism vv10360Phenylalanine_metabolism vv10400Phenylalanine_tyrosine_and_tryptophan_biosynthesis vv10950Alkaloid_biosynthesis_I	-1.29182
VIT_11s0052g00430	Glucose-6-phosphate/phosphate-tranlocator	vv50122Porters_cat_7_to_17	1.44716		VIT_06s0004g04810	Protein kinase APK1A	0	-1.29208
VIT_04s0008g03830	Rhomboid-like protease	0	1.44639		VIT_09s0002g01560	Ataxin-2 N-terminal region	0	-1.29644
VIT_01s0010g00590	Short-chain dehydrogenase/reductase SDR	0	1.44624		VIT_18s0001g02300	VvNAC08_NAC domain-containing protein	vv60046NAC	-1.29991
VIT_18s0001g11640	Unknown protein	0	1.44592		VIT_13s0019g00340	Glutaredoxin	0	-1.30012
VIT_08s0007g01340	Proteasome inhibitor subunit 1 (PI31)	vv23050Proteasome	1.44517		VIT_08s0007g04180	Retrotransposon protein, Ty1-copia subclass	0	-1.30251
VIT_14s0068g02190	Chloride channel protein B	vv50124Porters_cat_30_to_64	1.44472		VIT_08s0040g02470	Inorganic pyrophosphatase	vv10190Oxidative_phosphorylation vv50133Primary_active_transporter_cat_A9_to_A18	-1.30348
VIT_05s0020g00430	Unknown protein	0	1.44429		VIT_02s0025g03720	DTA2 (downstream target of AGL15 2)	0	-1.3054
VIT_07s0005g00040	Dephospho-CoA kinase	vv10240Pyrimidine_metabolism	1.4441		VIT_05s0077g01480	ARR1 typeB	vv30007Cytokinin_signaling vv60006ARR-B	-1.30784
VIT_07s0005g01590	Serine/threonine-specific protein kinase	0	1.44387		VIT_03s0038g02480	SKP1	vv24120Ubiquitin_mediated_proteolysis vv24141Protein_processing_in_endoplasmic_reticulum vv44110Cell_cycle	-1.31008
VIT_14s0128g00080	Lipase GDSL	0	1.44352		VIT_15s0046g00950	Autophagy protein Apg6	vv44140Regulation_of_autophagy	-1.31023
VIT_10s0003g04180	Early-responsive to dehydration stress protein (ERD4)	0	1.44308		VIT_03s0017g01130	Cis-zeatin O-beta-D-glucosyltransferase	vv10908Zeatin_biosynthesis	-1.31048
VIT_16s0022g01560	Nucleotide-sensitive chloride conductance regulator (ICln)	vv23013RNA_transport vv50101Channels_and_pores	1.44253		VIT_07s0129g00960	Protein kinase pto	vv34626Plant-pathogen_interaction	-1.31155
VIT_17s0000g10050	Phosphopantothenoylcysteine decarboxylase	vv10770Pantothenate_and_CoA_biosynthesis	1.44193		VIT_00s0753g00020	Histone H2A.4 HTA12	0	-1.31353
VIT_16s0039g02400	Protein kinase FU (FUSED)	0	1.44169		VIT_11s0052g01570	MATE efflux family protein	vv50125Porters_cat_66_to_94	-1.31906
VIT_16s0022g01460	Ribosomal protein S20 (RPS20A) 40S	vv23010Ribosome	1.44156		VIT_18s0001g06340	RPS4 (resistant to p. syringae 4)	vv34627R_proteins_from_Plant-pathogen_interaction	-1.32001
VIT_05s0077g01230	SAR1 (secretion-associated ras)	vv24141Protein_processing_in_endoplasmic_reticulum vv50110Protein_coat	1.44141		VIT_04s0008g05060	C-5 cytosine-specific DNA methylase	vv10271Methionine_metabolism	-1.32046
VIT_08s0007g03000	Chaperone protein dnaJ-related	vv50132Primary_active_transporter_cat_A5_to_A8	1.44112		VIT_09s0054g00110	No hit	0	-1.32758
VIT_12s0035g01150	RAB GTPase FP8	0	1.44072		VIT_14s0036g00370	Serine/threonine-protein phosphatase PP1	vv10500Starch_and_sucrose_metabolism	-1.32785
VIT_00s0207g00110	Antigen receptor	0	1.44054		VIT_07s0141g00130	Protein phosphatase 2C	0	-1.32906
VIT_02s0025g04070	Phosphatidylinositol glycan, class U	vv10563Glycosylphosphatidylinositol-anchor_biosynthesis	1.44043		VIT_10s0003g01480	BIN2 (brassinosteroid-insensitive 2)	vv30005Brassinosteroids_signaling	-1.33105
VIT_09s0054g01790	No hit	0	1.43995		VIT_01s0010g00820	2-oxoglutarate decarboxylase	vv10251Glutamate_metabolism	-1.33119
VIT_11s0016g01120	Tubulin-tyrosine ligase	vv44810Regulation_of_actin_cytoskeleton	1.4396		VIT_11s0037g01280	GCN5 N-acetyltransferase (GNAT)	vv60082GNAT	-1.33315
VIT_14s0066g01590	NHL repeat-containing protein	0	1.43921		VIT_16s0100g01230	Unknown protein	0	-1.33326
VIT_14s0128g00180	Zinc finger (C3HC4-type ring finger)	vv60078Other_zf-C3HC4	1.43859		VIT_00s0184g00010	AP2 domain-containing transcription factor family	vv30008Ethylene_signaling vv60003AP2_EREBP	-1.33513
VIT_00s0259g00180	Nuclear transcription factor Y subunit B-3	vv60021CCAAT	1.43645		VIT_10s0003g04470	Glutathione S-conjugate ABC transporter (MRP2)	vv52010ABC_transporters	-1.33892
VIT_14s0066g01780	Heavy-metal-associated domain-containing protein	0	1.43614		VIT_02s0236g00130	SNF1-related protein kinase SRK2F	vv30001ABA_signaling	-1.34269
VIT_08s0007g06270	Squamosa promoter-binding protein 9 (SPL9)	vv60055SBP	1.43459		VIT_18s0001g13610	Abhydrolase domain-containing protein 5	0	-1.34486
VIT_00s0253g00090	Methyl jasmonate esterase	vv10592alpha-Linolenic_acid_metabolism	1.43449		VIT_00s0259g00140	Oligopeptide transporter OPT3	vv50125Porters_cat_66_to_94	-1.34564
VIT_00s0194g00140	Agenet domain-containing protein	0	1.43333		VIT_06s0004g02620	Phenylalanine ammonia-lyase	vv10350Tyrosine_metabolism vv10360Phenylalanine_metabolism vv10910Nitrogen_metabolism vv10940Phenylpropanoid_biosynthesis	-1.34692
VIT_16s0039g01470	Kelch repeat-containing F-box protein	0	1.43326		VIT_15s0024g01320	No hit	0	-1.35021
VIT_19s0135g00090	Unknown	0	1.43285		VIT_04s0008g04150	RD22	0	-1.35036
VIT_00s0233g00060	3-oxoacyl-[acyl-carrier-protein] synthase 3 A, chloroplast precursor	vv10061Fatty_acid_biosynthesis	1.43177		VIT_16s0050g00930	AnthoMATE1, anthocyanin permease AM1	vv50125Porters_cat_66_to_94	-1.35216
VIT_19s0014g00410	PMR5 (powdery mildew resistant 5)	0	1.43163		VIT_03s0091g00540	Prolyl 4-hydroxylase	vv10330Arginine_and_proline_metabolismis	-1.35545
VIT_06s0004g05020	Haloacid dehalogenase hydrolase	vv10630Glyoxylate_and_dicarboxylate_metabolism	1.43101		VIT_19s0014g05040	formin homology 2 domain-containing protein 5	vv44810Regulation_of_actin_cytoskeleton	-1.35745
VIT_18s0089g01220	Cupin super	0	1.42996		VIT_15s0046g02300	Beta-cyanoalanine synthase	vv10272Cysteine_metabolism vv10450Selenoamino_acid_metabolism vv10920Sulfur_metabolism	-1.35808
VIT_06s0004g06140	Ribosomal protein L4	vv23010Ribosome	1.42964		VIT_15s0046g02380	CYP86A8	0	-1.36034
VIT_17s0000g08590	Unknown protein	0	1.42777		VIT_04s0008g05850	CCR4-NOT transcription complex subunit 7/8	vv23018RNA_degradation	-1.36359
VIT_08s0007g04520	Caffeic acid 3-O-methyltransferase	vv10940Phenylpropanoid_biosynthesis	1.42739		VIT_19s0015g00230	Zinc transporter ZIP11	vv50121Porters_cat_1_to_6	-1.3637
VIT_11s0037g00930	GDP-L-fucose synthase.	vv10051Fructose_and_mannose_metabolism	1.42694		VIT_18s0001g15220	Unknown protein	0	-1.36512
VIT_06s0004g08170	CENP-E like kinetochore protein	vv44110Cell_cycle	1.42612		VIT_07s0130g00160	No hit	0	-1.36632
VIT_01s0011g05840	No hit	0	1.42573		VIT_16s0050g00080	Remorin	0	-1.36676
VIT_04s0008g00480	Pentatricopeptide (PPR) repeat-containing	0	1.42516		VIT_08s0040g00060	Receptor protein kinase	0	-1.36835
VIT_03s0063g02640	Beta-ketoacyl-CoA synthase	vv10061Fatty_acid_biosynthesis	1.42461		VIT_04s0023g02630	FAD linked oxidase family protein	0	-1.3717
VIT_02s0025g01230	Amino acid permease	vv50123Porters_cat_18_to_29	1.42437		VIT_04s0023g01920	Bg55	0	-1.37298
VIT_00s0264g00040	Prolyl 4-hydroxylase, alpha subunit	vv10330Arginine_and_proline_metabolismis	1.42419		VIT_04s0044g01750	Thioredoxin reductase 2	vv10240Pyrimidine_metabolism	-1.3762
VIT_19s0090g00300	Unknown protein	0	1.42356		VIT_00s0710g00020	SNF1-related protein kinase 2.7 SNRK2.7 SRK2F	vv30001ABA_signaling	-1.37685
VIT_18s0001g11380	Seven transmembrane domain protein	0	1.42334		VIT_02s0025g00650	AAA-type ATPase	0	-1.3782
VIT_11s0052g00520	Extracellular ribonuclease precursor	0	1.42276		VIT_18s0001g09720	S-domain receptor kinase	0	-1.37848
VIT_01s0011g00250	6-phosphogluconolactonase	vv10030Pentose_phosphate	1.42274		VIT_08s0007g02240	Calcium/proton exchanger CAX3	vv50123Porters_cat_18_to_29	-1.38079
VIT_19s0014g00080	Steroid 5alpha-reductase	vv10905Brassinosteroid_biosynthesis	1.4225		VIT_13s0067g01290	Clathrin heavy chain	vv50110Protein_coat	-1.38176
VIT_01s0011g02730	ABC transporter G member 3	vv52010ABC_transporters	1.42099		VIT_14s0068g00940	Receptor protein kinase	0	-1.3836
VIT_12s0035g00380	AAA-type ATPase	0	1.42067		VIT_07s0005g01710	WRKY DNA-binding protein 23	vv60066WRKY	-1.38604
VIT_01s0011g05690	SET domain-containing protein	vv60056SET_PCG	1.41981		VIT_04s0023g02610	Epoxide hydrolase 2	0	-1.38933
VIT_07s0005g00670	Unknown protein	0	1.41958		VIT_18s0122g01190	High-mobility group B 3	vv60035HMG	-1.39133
VIT_06s0004g01430	ABA glucosidase	vv11013ABA_biosynthesis	1.41939		VIT_14s0219g00010	Protein phosphatase 2 (formerly 2A), regulatory subunit B'	vv23015mRNA_surveillance_pathway	-1.39604
VIT_03s0038g00370	fructose-1,6-bisphosphatase, chloroplast precursor	vv10010Glycolysis vv10030Pentose_phosphate vv10051Fructose_and_mannose_metabolism vv10710Carbon_fixation	1.41926		VIT_14s0030g00710	Na/H antiporter	vv50124Porters_cat_30_to_64	-1.39709
VIT_05s0077g00290	DNA replication protein	0	1.41899		VIT_19s0014g03530	Cytochrome c biogenesis protein family	vv50105Transport_electron_carriers	-1.39948
VIT_06s0004g07040	Glutaredoxin	0	1.41851		VIT_14s0083g01200	Nitrilase	vv10910Nitrogen_metabolism vv11002Auxin_biosynthesis	-1.40206
VIT_07s0005g02400	Unknown protein	0	1.41823		VIT_00s0441g00020	Squalene monooxygenase	vv10100Biosynthesis_of_steroids vv10900Terpenoid_biosynthesis	-1.40382
VIT_04s0008g03360	F-box and leucine-rich repeat protein 20	0	1.41675		VIT_10s0116g01810	Unknown protein	0	-1.40565
VIT_05s0020g04120	DnaJ homolog, subfamily A, member 1	vv50132Primary_active_transporter_cat_A5_to_A8	1.41504		VIT_08s0007g02510	E2F3 (E2F transcription factor-3)	vv44110Cell_cycle vv60026E2F-DP	-1.4082
VIT_03s0017g00420	Magnesium-dependent phosphatase-1 family protein	0	1.41477		VIT_14s0081g00800	R protein PRF disease resistance protein	vv34627R_proteins_from_Plant-pathogen_interaction	-1.40843
VIT_14s0066g02560	Thioredoxin H-type 2 (Trx-H-2)	0	1.41396		VIT_11s0037g01350	Ankyrin	0	-1.40872
VIT_19s0135g00070	Ribosomal protein L18A 60S	vv23010Ribosome	1.41396		VIT_19s0014g00420	Unknown protein	0	-1.40978
VIT_18s0001g09670	WPP2	0	1.41297		VIT_01s0011g06380	BPC2/BBR/BPC2/BPC2 (basic pentacysteine2)	vv60009BBR	-1.41436
VIT_06s0004g02760	SAR1 (secretion-associated ras)	vv24141Protein_processing_in_endoplasmic_reticulum vv50110Protein_coat	1.41234		VIT_18s0001g06880	Aminoacyl-tRNA synthetase, class Ia	vv10252Alanine_and_aspartate_metabolism vv20970Aminoacyl-tRNA_biosynthesis	-1.41812
VIT_11s0052g01830	UPF0066	0	1.4117		VIT_05s0029g00140	VvERF005_ERF/AP2 Gene Family	vv30008Ethylene_signaling vv60003AP2_EREBP	-1.41928
VIT_00s0227g00160	Iron-stress related protein	0	1.41139		VIT_12s0059g01490	Unknown protein	0	-1.42284
VIT_14s0068g02010	IMP dehydrogenase/GMP reductase	vv10230Purine_metabolism	1.41051		VIT_19s0177g00270	Molecular chaperone DnaJ	vv50132Primary_active_transporter_cat_A5_to_A8	-1.42484
VIT_08s0007g03490	Mitochondrial Acyl carrier protein 2	vv10190Oxidative_phosphorylation vv50134Primary_active_transporter_cat_D1	1.40987		VIT_03s0038g01410	Aquaporin PIP PIP1A	vv50101Channels_and_pores	-1.42667
VIT_18s0089g01320	No hit	0	1.40915		VIT_09s0002g08090	Oxidoreductase, 2OG-Fe(II) oxygenase	0	-1.43009
VIT_18s0001g06050	Phosphotyrosyl phosphatase activator PTPA (GB:X73478)	0	1.40894		VIT_18s0001g02440	VvALDH3H1_Aldehyde Dehydrogenase	vv10010Glycolysis vv10071Fatty_acid_metabolism vv10220Urea_cycle_and_metabolism_of_amino_groups vv10280Valine_leucine_and_isoleucine_degradation vv10340Histidine_metabolism vv10410Beta-alanine_metabolism vv10561Glycerolipid_metabolism vv10620Pyruvate_metabolism	-1.43028
VIT_08s0105g00220	PRLI-interacting factor G-like protein	0	1.40625		VIT_15s0107g00410	Pleckstriny (PH) domain-containing protein	0	-1.43193
VIT_11s0016g03520	Early nodule-specific-like protein ENOD8	0	1.40616		VIT_05s0094g00210	No hit	0	-1.43346
VIT_14s0171g00220	Ribosome recycling factor	0	1.40585		VIT_14s0006g02090	Ankyrin protein kinase	0	-1.43419
VIT_01s0011g01270	Unknown protein	0	1.4057		VIT_00s0131g00320	Annexin ANN3	vv50101Channels_and_pores	-1.43463
VIT_14s0006g00340	No hit	0	1.40534		VIT_19s0177g00220	Electron transfer flavoprotein alpha subunit	0	-1.43631
VIT_16s0039g00240	U6 snRNA-associated Sm-like protein LSm8	vv23018RNA_degradation vv23040Spliceosome	1.40443		VIT_16s0050g00910	MATE efflux family protein	vv50125Porters_cat_66_to_94	-1.43731
VIT_05s0020g03450	Ribosomal protein S18 (RPS18C) 40S	vv23010Ribosome	1.40277		VIT_07s0104g01280	Na+/H+ antiporter	vv50124Porters_cat_30_to_64	-1.43816
VIT_06s0004g06970	Unknown protein	0	1.40087		VIT_11s0016g02430	Dual-specific kinase DSK1	0	-1.43902
VIT_17s0000g07360	Transposon protein, Mutator sub-class	0	1.40043		VIT_18s0166g00110	E4/E8 binding protein-1	vv30008Ethylene_signaling	-1.43953
VIT_16s0098g01200	6-phosphogluconolactonase	vv10030Pentose_phosphate	1.3999		VIT_06s0004g06320	Anthranilate synthase component I-1, chloroplast precursor	vv10400Phenylalanine_tyrosine_and_tryptophan_biosynthesis	-1.43965
VIT_18s0089g01390	Unknown protein	0	1.39904		VIT_13s0074g00450	DEMETER protein (DME)	0	-1.44007
VIT_18s0001g14130	Zinc finger (C2H2 type) family	vv60017C2H2	1.39854		VIT_10s0042g00450	CC-NBS-LRR class	0	-1.44009
VIT_08s0007g04900	Unknown protein	0	1.39835		VIT_00s1364g00010	Isochorismatase hydrolase	vv10130Ubiquinone_biosynthesis	-1.44056
VIT_00s0265g00110	Lectin-receptor like protein kinase 3	0	1.39806		VIT_11s0016g05600	Zinc finger (ubiquitin-hydrolase) domain-containing	vv60080Other_zf	-1.44286
VIT_07s0129g00160	Ribosomal protein L26 (RPL26A) 60S	vv23010Ribosome	1.39734		VIT_18s0001g15120	Unknown protein	0	-1.44312
VIT_19s0015g01770	High mobility group (HMG1/2)	vv60005ARID	1.39525		VIT_14s0068g00930	Chalcone synthase	vv10941Flavonoid_biosynthesis	-1.44377
VIT_15s0107g00400	Vegetative storage protein	0	1.39489		VIT_12s0142g00450	Unknown protein	0	-1.44968
VIT_18s0122g01280	Niemann-Pick C1 protein precursor	vv50121Porters_cat_1_to_6	1.39442		VIT_13s0019g04710	PUB17 (plant U- box 17)	0	-1.44994
VIT_13s0064g01180	Unknown protein	0	1.39385		VIT_01s0010g02210	FRK1 (FLG22-induced receptor-like kinase 1)	vv34626Plant-pathogen_interaction	-1.45144
VIT_00s2439g00010	No hit	0	1.39342		VIT_18s0001g05150	No hit	0	-1.4522
VIT_04s0008g00200	Tryptophan-tRNA ligase	vv10400Phenylalanine_tyrosine_and_tryptophan_biosynthesis vv20970Aminoacyl-tRNA_biosynthesis	1.39258		VIT_03s0038g00480	VvZMLI_TIFY gene family	vv60016C2C2-GATA	-1.4528
VIT_07s0129g00480	Molecular chaperone DnaJ	vv50132Primary_active_transporter_cat_A5_to_A8	1.39252		VIT_00s0229g00160	formyltetrahydrofolate deformylase	vv10630Glyoxylate_and_dicarboxylate_metabolism vv10670One_carbon_pool_by_folate	-1.45296
VIT_08s0007g04880	Unknown protein	0	1.39228		VIT_16s0148g00100	Brassinosteroid insensitive 1-associated receptor kinase 1	vv30005Brassinosteroids_signaling	-1.45425
VIT_14s0066g02630	Polyribonucleotide 5'-hydroxyl-kinase	vv23015mRNA_surveillance_pathway	1.39161		VIT_18s0072g00100	Unknown protein	0	-1.45489
VIT_13s0073g00330	VPS60.1 SNF7	vv50111Tethering_factors	1.39123		VIT_18s0001g09750	S-domain receptor kinase	0	-1.45702
VIT_00s0759g00010	Porphobilinogen deaminase, chloroplast precursor	vv10860Porphyrin_and_chlorophyll_metabolism	1.39117		VIT_05s0077g01300	Aldo-keto reductase	vv10040Pentose_glucuronate_interconversion vv10051Fructose_and_mannose_metabolism vv10052Galactose_metabolism vv10561Glycerolipid_metabolism vv10620Pyruvate_metabolism	-1.45882
VIT_06s0004g02970	Zinc finger (C3HC4-type ring finger)	vv60078Other_zf-C3HC4	1.39084		VIT_01s0011g00720	WRKY DNA-binding protein 57	vv60066WRKY	-1.46218
VIT_07s0289g00040	Calcium-binding protein CML	vv34626Plant-pathogen_interaction	1.39043		VIT_10s0003g01590	Unknown protein	0	-1.46372
VIT_17s0000g06460	Zinc finger (C3HC4-type ring finger)	vv60078Other_zf-C3HC4	1.38937		VIT_01s0026g01050	Myb family	vv60045MYBrelated	-1.46549
VIT_03s0038g00160	Bromo-adjacenty (BAH) domain-containing protein	vv60048PHD	1.38833		VIT_06s0004g08100	VP1/ABI3 family regulatory protein	vv30001ABA_signaling vv30003Auxin_signaling vv60001ABI3VP1	-1.46806
VIT_16s0098g01010	Ribosomal protein P1 (RPP1B) acidic 60S	vv23010Ribosome	1.38818		VIT_03s0038g04510	Chaperone BCS1 mitochondrial	0	-1.46896
VIT_06s0004g05190	D-xylose-H+ symporter	vv50121Porters_cat_1_to_6	1.38812		VIT_17s0000g04750	UDP-glycosyltransferase 89B2	vv10040Pentose_glucuronate_interconversion vv10500Starch_and_sucrose_metabolism	-1.47111
VIT_08s0032g00040	Carboxyesterase 16	0	1.38808		VIT_08s0007g02020	Proton-dependent oligopeptide transport (POT) family protein	vv50122Porters_cat_7_to_17	-1.47479
VIT_11s0016g02650	Ribosomal protein L31 (RPL31C) 60S	vv23010Ribosome	1.38744		VIT_09s0054g01870	Transmembrane receptor	0	-1.47593
VIT_10s0071g01160	ferredoxin-thioredoxin reductase	0	1.38732		VIT_13s0156g00610	S-receptor kinase	0	-1.47805
VIT_10s0003g04040	Mitochondrial transcription termination factor	vv60085MTERF	1.38727		VIT_08s0040g03100	Glutathione S-transferase GSTO1	vv10480Glutathione_metabolism	-1.47817
VIT_11s0016g01940	Unknown protein	0	1.38702		VIT_05s0051g00930	DNA primase large subunit	vv23030DNA_replication	-1.47876
VIT_09s0002g01620	Ribosomal protein L9 (RPL90A/C) 60S	vv23010Ribosome	1.38528		VIT_08s0007g03750	1,4-alpha-glucan branching enzyme IIB, chloroplast precursor	vv10500Starch_and_sucrose_metabolism	-1.48043
VIT_09s0002g00330	Pectinesterase PME1	vv40006Cell_wall	1.38464		VIT_07s0141g00040	Protein phosphatase 2C	0	-1.48146
VIT_18s0001g11970	Unknown protein	0	1.38444		VIT_17s0000g07720	Sterile alpha motif (SAM) domain-containing protein	0	-1.48214
VIT_18s0001g10780	Unknown protein	0	1.38431		VIT_07s0129g00110	Ca2+-ATPase 2 ACA2, plasma membrane	vv34020Calcium_signaling_pathway vv50131Primary_active_transporter_cat_A2_to_A4	-1.48217
VIT_08s0007g04220	SER/ARG-rich protein kinase 4 SRPK4	0	1.38375		VIT_13s0074g00190	MRNA cap guanine-N7 methyltransferase 1	vv10271Methionine_metabolism vv23015mRNA_surveillance_pathway	-1.48311
VIT_02s0025g01690	Unknown protein	0	1.38275		VIT_13s0084g00150	Choline kinase	vv10260Glycine_serine_and_threonine_metabolism vv10564Glycerophospholipid_metabolism	-1.4853
VIT_10s0116g00010	Derlin-2	vv24141Protein_processing_in_endoplasmic_reticulum vv50133Primary_active_transporter_cat_A9_to_A18	1.38235		VIT_09s0054g01610	Synaptic vesicle 2-related protein	vv50121Porters_cat_1_to_6	-1.4854
VIT_17s0000g02600	Unknown protein	0	1.38179		VIT_14s0030g01790	Ndr family protein	0	-1.48552
VIT_04s0008g06030	Ribosomal protein L39 (RPL39C) 60S	vv23010Ribosome	1.38175		VIT_09s0002g03590	ABC transporter G member 21	vv52010ABC_transporters	-1.48931
VIT_12s0035g00360	AAA-type ATPase	0	1.38111		VIT_00s0203g00180	Unknown protein	0	-1.49
VIT_16s0013g00300	ATP-dependent DNA helicase	0	1.37937		VIT_18s0072g00160	Peroxidase 12	vv10360Phenylalanine_metabolism vv10680Methane_metabolism	-1.49201
VIT_10s0092g00640	Unknown protein	0	1.37933		VIT_01s0011g04450	MATE efflux family protein	vv50125Porters_cat_66_to_94	-1.49487
VIT_09s0002g04440	Ribosomal protein L37 (RPL37C) 60S	vv23010Ribosome	1.37815		VIT_18s0001g00430	Zf A20 and AN1 domain-containing stress-associated protein 5	vv60077Other_zf-AN1	-1.49606
VIT_09s0018g02070	No hit	0	1.37792		VIT_01s0010g00920	Chaperonin GroEL	vv23018RNA_degradation	-1.49633
VIT_09s0002g00970	Ribosomal protein S29 (RPS29C) 40S	vv23010Ribosome	1.37745		VIT_16s0098g00760	VvNAC71_NAC domain-containing protein	vv60046NAC	-1.49971
VIT_13s0067g00450	Pleckstriny (PH) domain-containing protein	0	1.37646		VIT_10s0003g03300	Unknown protein	0	-1.49974
VIT_17s0000g07870	Ribosomal protein L29	vv23010Ribosome	1.37478		VIT_13s0158g00250	No hit	0	-1.50174
VIT_16s0098g00610	Import inner membrane translocase subunit Tim17/Tim22/Tim23	vv50132Primary_active_transporter_cat_A5_to_A8	1.37423		VIT_08s0007g00150	Zinc finger (C3HC4-type ring finger)	vv60078Other_zf-C3HC4	-1.50175
VIT_06s0004g05160	Pentatricopeptide (PPR) repeat-containing protein	0	1.3739		VIT_08s0007g03990	Cellulose synthase CSLA09	vv40006Cell_wall	-1.50195
VIT_07s0005g04880	Glutathione S-transferase 25 GSTU7	vv10480Glutathione_metabolism	1.3735		VIT_17s0000g09640	RGLG2 (ring Domain LIGASE2)	vv50004Auxin_transport	-1.50394
VIT_01s0010g03950	Pentatricopeptide (PPR) repeat-containing protein	0	1.373		VIT_14s0083g00690	Glycosyl transferase family 8 protein	0	-1.50694
VIT_02s0087g00710	ABA 8'-hydroxylase CYP707A1	vv10906Carotenoid_biosynthesis vv11013ABA_biosynthesis vv30001ABA_signaling	1.37299		VIT_09s0070g00660	No hit	0	-1.50839
VIT_15s0021g01870	Actin-related protein 2/3 complex subunit 5	vv44810Regulation_of_actin_cytoskeleton	1.37258		VIT_06s0004g06250	SETH2; transferase, transferring glycosyl groups	0	-1.51078
VIT_04s0023g02800	Glutaredoxin	0	1.37256		VIT_17s0000g04170	DNA mismatch repair protein MSH2 (MSH2)	vv23430Mismatch_repair	-1.51701
VIT_04s0008g06980	Unknown protein	0	1.37248		VIT_10s0042g01240	Transducin protein	0	-1.51766
VIT_18s0001g05510	(-)-germacrene D synthase	vv10900Terpenoid_biosynthesis	1.37229		VIT_00s0184g00040	Mini-chromosome maintenance protein MCM6	vv23030DNA_replication vv44110Cell_cycle	-1.52216
VIT_07s0130g00390	DNA (cytosine-5)-methyltransferase	vv10271Methionine_metabolism	1.37198		VIT_07s0031g02950	Ammonium transporter 2	vv50101Channels_and_pores	-1.52335
VIT_01s0011g00630	Pentatricopeptide (PPR) repeat-containing	0	1.37087		VIT_18s0001g11260	Nucleobase-ascorbate transporter 3 (NAT3)	vv50124Porters_cat_30_to_64	-1.52666
VIT_11s0052g00890	Unknown protein	0	1.36866		VIT_02s0025g04610	DTDP-D-glucose 4,6-dehydratase	vv10520Nucleotide_sugars_metabolism	-1.52735
VIT_14s0060g01120	Pentatricopeptide (PPR) repeat	0	1.36651		VIT_00s0286g00020	Curculin (mannose-binding) lectin	0	-1.52738
VIT_00s0524g00030	Armadillo/beta-catenin repeat protein / U-box domain-containing protein	0	1.36647		VIT_01s0011g06500	NADPH-dependent codeinone reductase	vv10950Alkaloid_biosynthesis_I	-1.52872
VIT_02s0033g00130	Cis-zeatin O-beta-D-glucosyltransferase	vv10908Zeatin_biosynthesis	1.3658		VIT_07s0104g00270	Isopentenyltransferase 5	vv10908Zeatin_biosynthesis	-1.53218
VIT_18s0001g08570	Amino acid permease	vv50123Porters_cat_18_to_29	1.36558		VIT_19s0085g00850	LEM3 (ligand-effect modulator 3)	vv50108Accessory_factors_involved_in_transport	-1.53428
VIT_04s0008g05320	Concanavalin A lectin	0	1.36543		VIT_00s0125g00330	TET10 (tetraspanin10)	0	-1.53763
VIT_19s0014g04710	DAG protein, chloroplast precursor	0	1.36361		VIT_15s0046g02560	GLABRA 3	vv44110Cell_cycle vv60011BHLH	-1.5387
VIT_16s0013g01690	Glycosylasparaginase	vv10511N-Glycan_degradation	1.36347		VIT_13s0067g01930	Unknown protein	0	-1.53904
VIT_06s0004g02920	YrdC	0	1.36302		VIT_01s0137g00670	Quinolinate synthase	vv10760Nicotinate_and_nicotinamide_metabolism	-1.54167
VIT_04s0023g00730	Aspartyl protease family	0	1.36249		VIT_09s0002g02490	Dof zinc finger protein 1	vv60015C2C2-DOF	-1.54635
VIT_10s0003g04070	Metallo-beta-lactamase	vv10311Penicillin_and_cephalosporin_biosynthesis	1.36139		VIT_09s0002g06260	RPS5 (resistant to p. syringae 5)	vv34627R_proteins_from_Plant-pathogen_interaction	-1.5471
VIT_19s0014g03800	RANGAP2 (RAN GTPASE activating protein 2)	vv23013RNA_transport vv50112Nuclear_pore_complex	1.36106		VIT_18s0001g06560	No hit	0	-1.55592
VIT_09s0002g05360	ABC transporter g family pleiotropic drug resistance 12 PDR12	vv52010ABC_transporters	1.36092		VIT_18s0001g13680	Histone H3	0	-1.55818
VIT_14s0060g00830	Unknown protein	0	1.36074		VIT_15s0046g01550	C2 domain-containing protein	0	-1.56023
VIT_08s0040g00040	Ubiquitin-conjugating enzyme E2 D/E	vv24120Ubiquitin_mediated_proteolysis vv24141Protein_processing_in_endoplasmic_reticulum	1.36049		VIT_14s0030g02170	Calcium-binding EF hand	0	-1.56401
VIT_08s0040g02370	DnaJ homolog, subfamily C, member 19	vv50132Primary_active_transporter_cat_A5_to_A8	1.3601		VIT_05s0094g01270	Leucine-rich repeat family protein	0	-1.57241
VIT_18s0117g00210	Myb domain protein 4	vv60044MYB	1.35978		VIT_14s0030g00250	Sugar transporter ERD6-like 3	vv50121Porters_cat_1_to_6	-1.57382
VIT_08s0032g00420	Exostosin	vv11030Glycan_structures-biosynthesis1	1.35945		VIT_08s0007g03570	Anthocyanin membrane protein 1 (Anm1)	vv50122Porters_cat_7_to_17	-1.57413
VIT_14s0066g00320	Pseudouridylate synthase TruB	vv10240Pyrimidine_metabolism	1.35937		VIT_09s0018g01950	Cellulose synthase CSLC05	vv40006Cell_wall	-1.57655
VIT_08s0040g03010	Pigment defective 149	vv50109Incompletely_characterized_transport_systems	1.35902		VIT_14s0083g00580	S-adenosyl-L-methionine decarboxylase	vv10220Urea_cycle_and_metabolism_of_amino_groups vv10271Methionine_metabolism	-1.578
VIT_18s0001g01870	SUR2	vv10600Sphingolipid_metabolism	1.35853		VIT_14s0083g01210	feronia receptor-like kinase	0	-1.58053
VIT_07s0151g00950	Unknown protein	0	1.35686		VIT_05s0062g01430	Glycosyl hydrolase family 17 protein	0	-1.58218
VIT_11s0016g00790	Small nuclear ribonucleoprotein LSM1	vv23018RNA_degradation	1.35576		VIT_18s0001g04930	Sulfate transporter 1.3	vv50124Porters_cat_30_to_64	-1.58309
VIT_12s0028g01190	ATPase, BadF/BadG/BcrA/BcrD-type	0	1.35545		VIT_08s0007g07400	Glutamate dehydrogenase 1	vv10251Glutamate_metabolism vv10910Nitrogen_metabolism	-1.58324
VIT_12s0057g00300	Unknown protein	0	1.35529		VIT_08s0040g03220	LCL1 (LHY/CCA1-like 1)	vv34710Circadian_rhythm vv60045MYBrelated	-1.5837
VIT_01s0026g01840	Quinonprotein alcohol dehydrogenase	0	1.35444		VIT_13s0067g03220	Unknown protein	0	-1.58608
VIT_10s0003g02780	Unknown protein	0	1.35418		VIT_13s0067g00940	NLI interacting factor (NIF)	vv50132Primary_active_transporter_cat_A5_to_A8	-1.58621
VIT_18s0041g01850	Polyneuridine-aldehyde esterase precursor	vv10902Monoterpenoid_biosynthesis	1.35413		VIT_02s0154g00410	Unknown protein	0	-1.58809
VIT_14s0128g00320	Amidase	vv10220Urea_cycle_and_metabolism_of_amino_groups vv10360Phenylalanine_metabolism vv11002Auxin_biosynthesis vv50133Primary_active_transporter_cat_A9_to_A18	1.35408		VIT_12s0028g01560	Zinc finger (C3HC4-type ring finger)	vv60078Other_zf-C3HC4	-1.59055
VIT_01s0150g00260	Zinc finger (C3HC4-type ring finger)	vv60078Other_zf-C3HC4	1.35381		VIT_04s0044g00660	S-receptor kinase	0	-1.59226
VIT_07s0031g02160	Protein phosphatase 2C DBP	vv60024DBP	1.35219		VIT_09s0002g08840	Unknown	0	-1.60403
VIT_12s0035g00760	ATP phosphoribosyl transferase	vv10340Histidine_metabolism	1.35185		VIT_12s0028g02210	Riboflavin kinase	vv10740Riboflavin_metabolism	-1.6073
VIT_03s0063g02580	Ribosomal protein L27	vv23010Ribosome	1.3507		VIT_03s0038g02160	Thaumatin	0	-1.6086
VIT_17s0000g07460	Pentatricopeptide repeat-containing protein	0	1.35057		VIT_18s0001g09530	Zinc finger (C3HC4-type ring finger)	vv60078Other_zf-C3HC4	-1.6093
VIT_13s0067g01820	Ribosomal protein S4 (RPS4D) 40S	vv23010Ribosome	1.34804		VIT_14s0068g01670	ACT domain-containing protein (ACR6)	0	-1.61097
VIT_18s0001g15370	Exostosin family protein	vv11030Glycan_structures-biosynthesis1	1.34788		VIT_11s0052g01520	No hit	0	-1.61165
VIT_14s0081g00660	Unknown protein	0	1.34766		VIT_12s0142g00780	Leucine-rich repeat transmembrane protein kinase	0	-1.61389
VIT_06s0004g03460	Transducin protein	0	1.34675		VIT_18s0001g00290	OPCL1 (OPC-8:0 COA ligase1)	vv10592alpha-Linolenic_acid_metabolism vv50104Group_translocators	-1.61622
VIT_18s0001g03730	SET Domain group 37	vv60056SET_PCG	1.3465		VIT_02s0025g04540	Beta-lactamase, class A	vv10311Penicillin_and_cephalosporin_biosynthesis	-1.61658
VIT_07s0104g00980	Histone H2AXa HTA5	0	1.34605		VIT_07s0031g00760	EF hand	0	-1.62409
VIT_10s0003g02540	ABC transporter B member 14	vv52010ABC_transporters	1.34496		VIT_10s0003g05430	Reticuline oxidase precursor	vv10950Alkaloid_biosynthesis_I	-1.62494
VIT_18s0001g07920	Pentatricopeptide (PPR) repeat-containing	0	1.34437		VIT_14s0006g00360	No hit	0	-1.62653
VIT_00s0551g00010	3-isopropylmalate dehydratase, small subunit	vv10290Valine_leucine_and_isoleucine_biosynthesis	1.34311		VIT_05s0020g04800	Histone H1	0	-1.62695
VIT_05s0020g03550	Lactoylglutathione lyase	vv10620Pyruvate_metabolism	1.34308		VIT_04s0069g00410	Vacuolar protein-sorting-associated protein 4	vv50111Tethering_factors	-1.62913
VIT_01s0150g00590	U2 small nuclear ribonucleoprotein A'	vv23040Spliceosome	1.343		VIT_13s0019g02550	Subtilisin protease C1	0	-1.63194
VIT_01s0137g00640	DEAH (Asp-Glu-Ala-His) box polypeptide 33	vv23040Spliceosome	1.34095		VIT_17s0000g05680	Band 7 family	vv50108Accessory_factors_involved_in_transport	-1.63228
VIT_05s0102g01170	Sterol-4-alpha-carboxylate 3-dehydrogenase, decarboxylating	vv10100Biosynthesis_of_steroids	1.33927		VIT_09s0054g01180	Cycloartenol synthase	vv10100Biosynthesis_of_steroids	-1.6323
VIT_07s0141g00610	Zinc finger (C3HC4-type ring finger)	vv60078Other_zf-C3HC4	1.3392		VIT_14s0006g01600	Unknown	0	-1.63286
VIT_05s0124g00250	Histone-lysine N-methyltransferase ATX1	vv10300Lysine_biosynthesis vv60048PHD	1.33876		VIT_10s0003g00630	Negative regulator of systemic acquired resistance (SNI1)	vv30011Jasmonate_signaling	-1.6367
VIT_14s0108g00470	Binding	0	1.33714		VIT_18s0072g00170	BRI1 (brassinosteroid insensitive 1)	vv30005Brassinosteroids_signaling vv34626Plant-pathogen_interaction	-1.63883
VIT_14s0066g01110	Ribosomal protein L12-1, chloroplast (CL12-A) 50S	vv23010Ribosome	1.33714		VIT_18s0117g00360	R protein L6	vv34627R_proteins_from_Plant-pathogen_interaction	-1.64058
VIT_01s0011g05900	Jasmonate O-methyltransferase	vv10592alpha-Linolenic_acid_metabolism	1.33693		VIT_08s0040g03400	Short-chain dehydrogenase/reductase	0	-1.6436
VIT_08s0058g00280	Lectin protein kinase	0	1.33613		VIT_05s0077g02020	Epoxide hydrolase	0	-1.64478
VIT_01s0146g00520	Sterile alpha motif (SAM) domain-containing	0	1.33609		VIT_01s0011g03180	Lysine and histidine specific transporter	vv50123Porters_cat_18_to_29	-1.6453
VIT_01s0137g00530	Unknown	0	1.33564		VIT_15s0024g00820	Stress-induced protein	0	-1.65033
VIT_13s0019g04990	Nodulin-like protein	0	1.33516		VIT_13s0019g03410	Peroxisomal membrane protein (PMP36)	vv44146Peroxisome vv50123Porters_cat_18_to_29	-1.65064
VIT_14s0030g02040	Peptide chain release factor RF-1	0	1.3345		VIT_04s0210g00190	Serine O-acetyltransferase, cytosolic	vv10272Cysteine_metabolism vv10920Sulfur_metabolism	-1.65301
VIT_16s0039g02240	ADP-ribosylation factor B1C	0	1.33121		VIT_19s0085g00830	VvTPS69_Ent-kaur-16-ene synthase	vv10904Diterpenoid_biosynthesis	-1.66032
VIT_13s0175g00030	Origin recognition complex 1b protein	vv44110Cell_cycle vv60048PHD	1.32762		VIT_13s0019g03220	Proline transporter 1 (ProT1)	vv50123Porters_cat_18_to_29	-1.6619
VIT_09s0002g06550	Signal peptidase, endoplasmic reticulum-type	vv23060Protein_export	1.32674		VIT_04s0023g02970	UPF0183 protein	0	-1.66482
VIT_16s0039g01410	Tocopherol O-methyltransferase, chloroplast precursor	vv10100Biosynthesis_of_steroids	1.32629		VIT_02s0025g03960	TET10 (tetraspanin10)	0	-1.66651
VIT_12s0057g00520	Serine/threonine-protein kinase WNK3	0	1.3251		VIT_00s0370g00010	LRR receptor-like serine/threonine-protein kinase	0	-1.67181
VIT_14s0060g00170	Nuclear pore complex protein Nup98-Nup96	vv23013RNA_transport vv50109Incompletely_characterized_transport_systems vv50112Nuclear_pore_complex	1.3243		VIT_16s0098g00030	Receptor kinase LRK10	0	-1.67521
VIT_10s0116g00950	CbbY protein haloacid dehalogenase	vv10630Glyoxylate_and_dicarboxylate_metabolism	1.32423		VIT_06s0004g01740	Basic helix-loop-helix (bHLH) family	vv60011BHLH	-1.67684
VIT_17s0000g07130	Unknown protein	0	1.32403		VIT_18s0001g11760	MATE efflux family protein	vv50125Porters_cat_66_to_94	-1.67726
VIT_18s0001g01250	Senescence-inducible chloroplast stay-green protein 2	0	1.32356		VIT_02s0236g00150	Calcineurin B 1	0	-1.68209
VIT_05s0049g00100	DNA-binding protein	0	1.32327		VIT_07s0031g03090	Avr9 elicitor response protein	0	-1.68569
VIT_14s0108g01380	TRNA/rRNA methyltransferase (SpoU)	0	1.32319		VIT_19s0015g00190	Zinc transporter ZIP11	vv50121Porters_cat_1_to_6	-1.68893
VIT_09s0002g05090	CENP-C	vv44110Cell_cycle	1.3223		VIT_19s0014g00600	BED finger-nbs-lrr resistance protein [Populus trichocarpa]	0	-1.68958
VIT_13s0156g00270	Proline-rich family protein	0	1.32202		VIT_15s0048g00680	NIK3 (NSP- interacting kinase 3)	0	-1.6907
VIT_14s0060g00890	Agenet domain-containing protein	0	1.32201		VIT_07s0005g00410	Glycosyl hydrolase family 1 protein	0	-1.69701
VIT_17s0000g00400	Phosphate carrier protein	vv50123Porters_cat_18_to_29	1.32038		VIT_18s0001g12520	ATP binding	0	-1.69812
VIT_16s0050g02660	Pyruvate kinase	vv10010Glycolysis vv10230Purine_metabolism vv10620Pyruvate_metabolism vv10710Carbon_fixation	1.31988		VIT_18s0001g09360	Hydrogenobyrinic acid a,c-diamide synthase	vv50101Channels_and_pores	-1.699
VIT_17s0000g02530	VvFKBP17-2_FK506-binding protein genes family	0	1.31978		VIT_03s0063g00860	Serine carboxypeptidase	0	-1.70092
VIT_05s0020g03670	MARD1 (mediator of ABA-regulated dormancy 1)	vv30001ABA_signaling	1.31962		VIT_07s0031g01320	TGA-type basic leucine zipper protein TGA1.1	vv30011Jasmonate_signaling vv60012BZIP	-1.70118
VIT_14s0060g01410	Dihydrolipoyl dehydrogenase	vv10010Glycolysis vv10020Citrate_cycle vv10252Alanine_and_aspartate_metabolism vv10260Glycine_serine_and_threonine_metabolism vv10620Pyruvate_metabolism	1.31917		VIT_09s0002g06480	CYP81B2v1	0	-1.70162
VIT_12s0059g02510	Zinc finger (B-box type)	vv60073Orphans_zf-b_box	1.31916		VIT_16s0050g00170	HcrVf3 protein	vv34626Plant-pathogen_interaction	-1.70318
VIT_06s0080g00230	Unknown protein	0	1.31888		VIT_10s0003g04870	Receptor kinase TRKe	0	-1.70501
VIT_06s0004g03990	Nudix hydrolase 9	0	1.31882		VIT_13s0067g02870	Chalcone-flavanone isomerase	vv10941Flavonoid_biosynthesis	-1.70834
VIT_19s0015g01190	Ubiquitin-conjugating enzyme E2 D/E	vv24120Ubiquitin_mediated_proteolysis vv24141Protein_processing_in_endoplasmic_reticulum	1.3172		VIT_01s0010g03890	Unknown	0	-1.71299
VIT_08s0058g00490	Unknown protein	0	1.31645		VIT_13s0019g05090	Stage III sporulation protein AA	vv50109Incompletely_characterized_transport_systems	-1.71313
VIT_00s0229g00100	Unknown	0	1.31604		VIT_18s0001g04890	Low affinity sulphate transporter	vv50124Porters_cat_30_to_64	-1.72443
VIT_10s0116g01000	Alanine racemase	vv10252Alanine_and_aspartate_metabolism	1.31574		VIT_09s0002g01540	Unknown protein	0	-1.72546
VIT_18s0089g01420	Hydrolase, alpha/beta fold	0	1.31495		VIT_12s0057g01230	No hit	0	-1.72692
VIT_14s0068g00150	No hit	0	1.31457		VIT_06s0061g00360	UDP-glucoronosyl and UDP-glucosyl transferase	0	-1.72954
VIT_11s0016g05400	Unknown protein	0	1.31318		VIT_01s0010g03410	Pentatricopeptide (PPR) repeat-containing protein	0	-1.73204
VIT_17s0000g08950	D111/G-patch	0	1.31249		VIT_12s0035g00150	Leucine Rich Repeat receptor-like kinase	0	-1.73606
VIT_10s0003g00070	Peptidase, trypsin serine and cysteine proteases	0	1.31227		VIT_01s0011g04870	Homeobox-leucine zipper protein 17 (HB-17)	vv60034HB	-1.73608
VIT_17s0000g08490	Exosome complex component RRP40	vv23018RNA_degradation	1.31177		VIT_04s0044g01110	Alcohol dehydrogenase 6	vv10010Glycolysis vv10071Fatty_acid_metabolism vv10350Tyrosine_metabolism	-1.737
VIT_18s0001g05480	Unknown protein	0	1.30987		VIT_08s0007g02800	Pro-X carboxypeptidase Lysosomal	0	-1.73816
VIT_10s0071g01150	Katanin p80 (WD repeat containing) subunit B 1	vv44810Regulation_of_actin_cytoskeleton	1.30967		VIT_17s0000g08530	Boron transporter-like protein 1	vv50124Porters_cat_30_to_64	-1.74334
VIT_17s0053g00360	Pentatricopeptide (PPR) repeat	0	1.30965		VIT_08s0040g02740	Pectate lyase	vv40006Cell_wall	-1.7437
VIT_12s0028g00090	Pentatricopeptide (PPR) repeat-containing protein	0	1.30955		VIT_09s0002g03940	VvERF034_ERF/AP2 Gene Family	vv30008Ethylene_signaling vv60003AP2_EREBP	-1.74803
VIT_06s0004g06880	Ran-binding protein 1 RanBP1	vv50109Incompletely_characterized_transport_systems	1.30952		VIT_02s0025g03420	Unknown protein	0	-1.74983
VIT_06s0061g00760	Zinc finger (C2H2 type) family	vv60017C2H2	1.30861		VIT_00s0144g00040	R protein MLA10	vv34627R_proteins_from_Plant-pathogen_interaction	-1.75938
VIT_18s0001g00490	MaoC-like dehydratase domain-containing protein	0	1.30814		VIT_02s0241g00020	Unknown	0	-1.76315
VIT_01s0011g00060	No hit	0	1.30757		VIT_12s0034g02560	DNA (cytosine-5)-methyltransferase (ATHIM)	vv10271Methionine_metabolism	-1.7635
VIT_13s0067g00600	Arginine-tRNA-protein transferase 1	vv20970Aminoacyl-tRNA_biosynthesis	1.30645		VIT_00s0992g00020	Heat shock protein (HSP26.5-P) 26.5 kDa class P	0	-1.76377
VIT_15s0021g00920	ATP synthase delta' chain, mitochondrial	vv10190Oxidative_phosphorylation vv50131Primary_active_transporter_cat_A2_to_A4	1.30533		VIT_19s0015g01300	Amino acid permease 7	vv50123Porters_cat_18_to_29	-1.76492
VIT_07s0005g02450	Unknown protein	0	1.30533		VIT_00s0229g00060	Nodulin MtN21 family	vv50122Porters_cat_7_to_17	-1.76499
VIT_05s0094g01490	6,7-dimethyl-8-ribityllumazine synthase, chloroplast precursor	vv10740Riboflavin_metabolism vv30011jasmonate_signaling	1.30452		VIT_18s0041g01840	Unknown	0	-1.7688
VIT_11s0037g00860	Haemolysin-III related	0	1.30394		VIT_12s0034g02590	Leucine Rich Repeat receptor-like kinase	0	-1.76971
VIT_09s0002g02150	FVE gene	vv30009Flower_development	1.30368		VIT_09s0002g00960	Inter-alpha-trypsin inhibitor heavy chain	0	-1.77218
VIT_11s0052g01050	No hit	0	1.30359		VIT_03s0091g00060	ACT domain-containing protein (ACR6)	0	-1.77552
VIT_15s0046g00340	Transcription factor jumonji (jmjC) domain-containing protein	vv60038Jumonji	1.30307		VIT_16s0050g01780	Unknown protein	0	-1.77841
VIT_07s0005g00560	Ribosomal protein L22 (RPL22C) 60S	vv23010Ribosome	1.30292		VIT_00s1488g00020	Glycogen (starch) synthase	vv10500Starch_and_sucrose_metabolism	-1.77906
VIT_13s0019g04310	DCP2 (decapping 2)	vv23018RNA_degradation	1.30247		VIT_01s0011g00380	SP1L1 (SPIRAL1-like1)	0	-1.78065
VIT_18s0166g00290	Protein kinase	0	1.30017		VIT_13s0067g01500	Myb family	vv60029G2-like	-1.78145
VIT_18s0001g14460	Unknown protein	0	1.29983		VIT_06s0061g01380	Pop3 peptide	0	-1.78401
VIT_01s0010g01160	Zinc finger (DHHC type)	vv60079Other_zf-DHHC	1.29945		VIT_00s0317g00110	Esterase/lipase/thioesterase	0	-1.78553
VIT_00s0981g00010	Brain protein 44	0	1.29596		VIT_11s0016g05720	Protein kinase APK1B	0	-1.79227
VIT_04s0044g01570	DNA topoisomerase III alpha	vv23440Homologous_recombination vv50132Primary_active_transporter_cat_A5_to_A8	1.29576		VIT_15s0046g00780	MADS-box agamous-like 44	vv60042MADS	-1.79837
VIT_17s0000g01530	Unknown protein	0	1.29521		VIT_00s0207g00230	Phototropic-responsive NPH3	0	-1.80579
VIT_00s0194g00270	RNA-binding protein P67, Chloroplast	0	1.29454		VIT_07s0005g01350	Universal stress protein (USP) family protein	0	-1.81117
VIT_06s0004g02520	Telomere repeat binding factor like TRFL6	vv60045MYBrelated	1.2944		VIT_10s0003g00180	Drought induced 19 protein	0	-1.81248
VIT_08s0007g06230	Protein translocase ATOEP16-3 Tim17	vv50132Primary_active_transporter_cat_A5_to_A8	1.29226		VIT_02s0033g01390	No hit	0	-1.81303
VIT_17s0000g09840	Adenosylhomocysteinase 1	vv10271Methionine_metabolism vv10450Selenoamino_acid_metabolism	1.2917		VIT_14s0060g00120	Germin-like protein 2 [Vitis vinifera]	0	-1.81699
VIT_04s0008g04300	DnaJ homolog, subfamily B, member 4	vv50132Primary_active_transporter_cat_A5_to_A8	1.29168		VIT_19s0085g00530	No hit	0	-1.81857
VIT_12s0059g00570	fasciclin arabinogalactan-protein (FLA7)	vv40006Cell_wall	1.29084		VIT_07s0191g00100	Unknown protein	0	-1.8192
VIT_03s0091g00970	ADP-ribosylation factor-like A1D	0	1.29053		VIT_00s0258g00070	Receptor-like kinase ARK1AS	0	-1.82638
VIT_04s0043g00140	Cadmium-induced protein AS8	0	1.28988		VIT_11s0016g03560	Ethylene-responsive protein	vv30008Ethylene_signaling vv60011BHLH	-1.82746
VIT_04s0008g06510	Unknown	0	1.28983		VIT_07s0151g00260	Quinone-oxidoreductase, Chloroplast	vv10190Oxidative_phosphorylation vv50134Primary_active_transporter_cat_D1	-1.83713
VIT_05s0094g01620	Multisynthetase complex auxiliary component p43	vv10271Methionine_metabolism vv10450Selenoamino_acid_metabolism vv20970Aminoacyl-tRNA_biosynthesis	1.2888		VIT_15s0046g01830	Pentatricopeptide (PPR) repeat-containing protein	0	-1.84857
VIT_16s0039g00350	Unknown protein	0	1.28836		VIT_06s0061g01360	Unknown protein	0	-1.85507
VIT_00s0267g00050	No hit	0	1.28792		VIT_19s0015g01890	BRL3 (BRI1-like 3)	vv30005Brassinosteroids_signaling	-1.85709
VIT_14s0006g01740	AAR2 protein	0	1.28724		VIT_06s0061g01480	ABC transporter G member 22	vv52010ABC_transporters	-1.86283
VIT_19s0015g01870	WRKY DNA-binding protein 2	vv60066WRKY	1.28617		VIT_14s0030g00840	R protein disease resistance protein	vv34627R_proteins_from_Plant-pathogen_interaction	-1.86712
VIT_18s0001g07150	Serine/threonine-protein kinase	0	1.28565		VIT_10s0003g05510	Leucine-rich repeat transmembrane protein kinase	0	-1.86937
VIT_17s0000g02840	Pre-mRNA-splicing factor SPF27	vv23040Spliceosome	1.28401		VIT_01s0026g01020	Binding	0	-1.86966
VIT_00s0577g00010	CDPK protein kinase	0	1.28335		VIT_09s0002g03000	Leucine-rich repeat protein kinase	0	-1.87435
VIT_16s0022g02330	MADS-box agamous-like 6	vv60042MADS	1.28222		VIT_02s0109g00290	CYP76C6	0	-1.87606
VIT_16s0100g00680	RPD1 (root primordium defective 1)	0	1.27984		VIT_02s0236g00140	Calcineurin B 1	0	-1.87757
VIT_07s0104g00970	Histone H2AXb HTA3	0	1.2798		VIT_18s0001g15000	ACT domain containing protein (ACR4)	0	-1.88028
VIT_18s0001g13570	Calcium ion binding protein	0	1.27882		VIT_11s0052g00450	WRKY DNA-binding protein 11	vv60066WRKY	-1.88176
VIT_15s0024g00980	Amidase	vv10220Urea_cycle_and_metabolism_of_amino_groups vv10360Phenylalanine_metabolism vv11002Auxin_biosynthesis vv50133Primary_active_transporter_cat_A9_to_A18	1.27769		VIT_00s0595g00020	Receptor kinase 2	0	-1.88579
VIT_03s0017g01440	Berberine bridge enzyme	vv10950Alkaloid_biosynthesis_I	1.27671		VIT_16s0098g01860	ClpX, ATPase regulatory subunit	0	-1.88689
VIT_19s0014g01310	Rab3-GAP regulatory domain	0	1.27589		VIT_05s0020g02340	Methionine sulfoxide reductase	vv10271Methionine_metabolism	-1.89877
VIT_12s0059g00890	Dienelactone hydrolase	vv11000Single_reactions	1.27566		VIT_14s0030g01520	Cysteine synthase [Vitis pseudoreticulata]	vv10272Cysteine_metabolism vv10450Selenoamino_acid_metabolism vv10920Sulfur_metabolism	-1.89938
VIT_06s0004g02840	Ribosomal protein L12 (RPL12C) 60S	vv23010Ribosome vv30001ABA_signaling	1.27282		VIT_02s0025g02800	No hit	0	-1.91138
VIT_01s0010g03920	Unknown protein	0	1.27274		VIT_11s0016g02860	Nudix hydrolase 8	0	-1.91996
VIT_14s0108g00070	Transcription initiation factor TFIID subunit D4	vv23022Basal_transcription_factors	1.27269		VIT_06s0080g01110	Transcription factor (E2F) E2F1	vv44110Cell_cycle vv60026E2F-DP	-1.94566
VIT_19s0027g00470	SNARE-associated protein	0	1.27242		VIT_18s0001g00030	CYP87A2	0	-1.95074
VIT_14s0006g02210	DNA ligase I	vv23030DNA_replication vv23410Base_excision_repair vv23420Nucleotide_excision_repair vv23430Mismatch_repair	1.27071		VIT_17s0000g03840	Agenet domain-containing protein	0	-1.95101
VIT_03s0038g00450	Squalene synthase	vv10100Biosynthesis_of_steroids vv10900Terpenoid_biosynthesis	1.2694		VIT_15s0046g00890	VvFLC1_MIKC-Type MADS Box Genes Family	0	-1.95515
VIT_17s0000g04520	Cell growth defect factor 1	0	1.26931		VIT_02s0087g00250	No hit	0	-1.95676
VIT_17s0000g04140	Unknown protein	0	1.26882		VIT_16s0050g01080	Unknown	0	-1.95822
VIT_00s2037g00010	Unknown	0	1.26854		VIT_14s0083g00460	Tryptophan synthase beta chain 2	vv10400Phenylalanine_tyrosine_and_tryptophan_biosynthesis	-1.96502
VIT_12s0028g00640	NOL1/NOP2/sun	0	1.26823		VIT_01s0011g05090	Major latex-like protein 34	0	-1.97129
VIT_00s0366g00020	CRK10 (cysteine-rich RLK10)	0	1.26709		VIT_18s0001g02480	Unknown protein	0	-1.9719
VIT_03s0017g01240	2-nitropropane dioxygenase	vv10910Nitrogen_metabolism	1.26569		VIT_02s0025g01430	Zinc finger (C3HC4-type ring finger) family protein ATL1E	vv60078Other_zf-C3HC4	-1.97267
VIT_16s0050g01490	NADH dehydrogenase (ubiquinone) 1 alpha subcomplex 5	vv10190Oxidative_phosphorylation vv50134Primary_active_transporter_cat_D1	1.26551		VIT_19s0014g03520	fiber protein	0	-1.97991
VIT_14s0068g01930	Zinc finger (C2H2 type) family	vv60017C2H2	1.26482		VIT_16s0098g00700	No hit	0	-1.99331
VIT_05s0049g00140	Unknown protein	0	1.26404		VIT_07s0005g01340	Ribosomal protein L29e	vv23010Ribosome	-1.99567
VIT_17s0000g05930	No hit	0	1.26396		VIT_12s0028g01870	Receptor kinase TRKa	0	-1.99633
VIT_06s0004g05940	Uncoupling protein 1	vv50123Porters_cat_18_to_29	1.26301		VIT_14s0083g00520	Proline oxidase	vv10330Arginine_and_proline_metabolism	-2.00082
VIT_17s0000g06880	Heparanase protein 2 precursor	vv10040Pentose_glucuronate_interconversion vv10500Starch_and_sucrose_metabolism	1.26292		VIT_08s0007g01290	BEL1-like homeodomain protein 9 LSN (LARSON)	vv60034HB	-2.01003
VIT_09s0002g04300	Hydroxyphenylpyruvate reductase (HPPR)	vv10350Tyrosine_metabolism vv10360Phenylalanine_metabolism	1.26287		VIT_14s0060g00150	Nectarin-1NECI	0	-2.01293
VIT_15s0048g02740	CBL-interacting protein kinase 9 (CIPK9)	0	1.26274		VIT_04s0044g00310	Nodulin MtN21 family	vv50122Porters_cat_7_to_17	-2.0176
VIT_04s0023g02590	Ribosomal protein L12	vv23010Ribosome	1.25932		VIT_08s0040g01140	Serine carboxypeptidase K10B2.2 precursor	0	-2.01884
VIT_04s0044g01450	Unknown protein	0	1.25915		VIT_13s0019g01490	C2 domain-containing protein	0	-2.02352
VIT_07s0104g00340	PWWP domain-containing protein	0	1.25693		VIT_18s0001g12660	TUBBY like protein 6 TLP6	vv60063TUB	-2.04056
VIT_03s0180g00030	Calcium-binding protein	0	1.25692		VIT_04s0069g00740	Glutamate receptor 2.8	vv50101Channels_and_pores	-2.0428
VIT_19s0085g00990	Unknown protein	0	1.25642		VIT_06s0004g02720	Pleckstriny (PH) domain-containing protein	0	-2.04368
VIT_12s0028g03150	Cap-binding protein CBP20	vv23013RNA_transport vv23015mRNA_surveillance_pathway vv23040Spliceosome vv30001ABA_signaling	1.25569		VIT_11s0016g05050	Kelch repeat-containing F-box protein	0	-2.04488
VIT_12s0121g00280	Unknown protein	0	1.25531		VIT_08s0040g00970	Plectin (myosin-like)	vv44810Regulation_of_actin_cytoskeleton	-2.05157
VIT_19s0090g01190	Chaperone GrpE type 2	vv50132Primary_active_transporter_cat_A5_to_A8	1.2553		VIT_18s0001g11200	Unknown	0	-2.05377
VIT_04s0023g02860	MRNA cap guanine-N7 methyltransferase 1	vv10271Methionine_metabolism vv23015mRNA_surveillance_pathway	1.25224		VIT_04s0044g00230	Monooxygenase (MO2)	0	-2.0637
VIT_06s0004g00460	Elongation factor P (EF-P)	0	1.25183		VIT_15s0021g02050	PRIB5 protein	0	-2.07188
VIT_01s0010g02620	Unknown protein	0	1.25118		VIT_03s0038g02400	Protein kinase	0	-2.07978
VIT_18s0001g10370	S-ribonuclease binding protein SBP1	vv60078Other_zf-C3HC4	1.25051		VIT_08s0007g00610	Unknown	0	-2.08631
VIT_14s0030g02300	CRSP complex subunit 2	0	1.24999		VIT_09s0002g06300	Unknown	0	-2.09616
VIT_04s0008g05650	Vesicle-associated membrane protein 7	vv24130SNARE_interactions_in_vesicular_transport vv50101Channels_and_pores	1.24972		VIT_03s0038g03260	Unknown protein	0	-2.10354
VIT_14s0068g01450	Unknown protein	0	1.24933		VIT_15s0021g00320	No hit	0	-2.10752
VIT_09s0002g02270	Unknown protein	0	1.24893		VIT_09s0002g00670	Auxin responsive SAUR protein	vv30003Auxin_signaling	-2.11136
VIT_11s0016g01910	THO complex subunit 6	vv23013RNA_transport	1.24875		VIT_08s0007g01430	Universal stress protein (USP) family protein	0	-2.11336
VIT_01s0010g00740	Basic helix-loop-helix (bHLH) family	vv60011BHLH	1.24784		VIT_02s0025g01920	Cellulose synthase CSLG3	vv40006Cell_wall	-2.11865
VIT_11s0016g05140	U4/U6 small nuclear ribonucleoprotein SNU13	vv23008Ribosome_biogenesis_in_Eukaryotes vv23040Spliceosome	1.24662		VIT_00s0218g00150	UDP-rhamnose/rhamnosyltransferase	vv10942Anthocyanin_biosynthesis	-2.12
VIT_07s0005g02630	Protein transport protein SEC23	vv24141Protein_processing_in_endoplasmic_reticulum vv50110Protein_coat	1.24647		VIT_10s0092g00510	CYP71D10p	vv10902Monoterpenoid_biosynthesis	-2.12468
VIT_16s0039g01980	Unknown	0	1.24584		VIT_08s0007g08340	Lysine decarboxylase	vv10300Lysine_biosynthesis	-2.12624
VIT_08s0032g00690	R,R)-butanediol dehydrogenase	vv10650Butanoate_metabolism	1.24576		VIT_01s0010g03870	Unknown protein	0	-2.12734
VIT_06s0004g04660	No hit	0	1.24526		VIT_19s0027g01890	Amino acid permease	vv50123Porters_cat_18_to_29	-2.13151
VIT_02s0025g03620	Glutathione S-transferase 1 GSTT1	vv10480Glutathione_metabolism	1.24479		VIT_11s0037g00710	Trehalose-phosphate phosphatase	vv10500Starch_and_sucrose_metabolism	-2.15594
VIT_17s0000g07320	Unknown protein	0	1.24374		VIT_08s0007g05030	Myb domain protein 36	vv60044MYB	-2.1586
VIT_10s0003g02740	TA9	0	1.24317		VIT_12s0028g00860	VvNAC36_NAC domain-containing protein	vv60046NAC	-2.16122
VIT_06s0004g02610	MOM1 (maintenance of methylation1)	0	1.24313		VIT_00s0181g00050	Unknown protein	0	-2.16873
VIT_18s0001g08630	Unknown protein	0	1.24276		VIT_00s0583g00030	Sphingolipid delta 4 desaturase DES-1	vv10600Sphingolipid_metabolism	-2.17189
VIT_07s0130g00480	Unknown protein	0	1.2395		VIT_01s0011g06470	Galacturonic acid reductase	vv40006Cell_wall	-2.17267
VIT_00s0233g00190	Unknown protein	0	1.23911		VIT_02s0012g00280	Senescence-associated protein	0	-2.17874
VIT_03s0063g00850	RNA-binding protein 47B (ATRBP47B)	0	1.23821		VIT_08s0007g02810	VvRAV5_ERF/AP2 Gene Family	vv60001ABI3VP1	-2.18006
VIT_06s0061g01540	KCBP- interacting protein kinase	0	1.23752		VIT_00s0780g00040	RGLG2 (ring Domain LIGASE2)	vv50004Auxin_transport	-2.18728
VIT_04s0069g01150	ABA-responsive element-binding protein 3 (AREB3)	vv30001ABA_signaling vv60012BZIP	1.23603		VIT_16s0098g00420	Ser/Thr receptor-like kinase1	0	-2.18944
VIT_07s0129g00940	Protein kinase	0	1.235		VIT_11s0016g04270	Hydrolase, alpha/beta fold	0	-2.19742
VIT_18s0001g07080	Protein transport protein SFT1	vv24130SNARE_interactions_in_vesicular_transport	1.23494		VIT_05s0077g00310	No hit	0	-2.20247
VIT_05s0020g04500	Unknown protein	0	1.23447		VIT_12s0035g01180	Protein kinase CRK1 protein	0	-2.20256
VIT_04s0008g00770	Glycine hydroxymethyltransferase	vv10260Glycine_serine_and_threonine_metabolism vv10670One_carbon_pool_by_folate vv10680Methane_metabolism	1.2341		VIT_01s0011g06460	Deoxymugineic acid synthase	vv10271Methionine_metabolism	-2.21082
VIT_03s0038g03900	Amino acid permease	vv50123Porters_cat_18_to_29	1.22929		VIT_08s0058g00040	Verticillium wilt disease resistance protein Ve2	0	-2.21412
VIT_18s0001g03470	Flavonol synthase	vv10941Flavonoid_biosynthesis	1.22848		VIT_15s0024g01530	No hit	0	-2.21993
VIT_12s0057g01300	Armadillo/beta-catenin repeat family protein	0	1.2239		VIT_06s0004g04370	Histone H4	0	-2.22196
VIT_00s0337g00080	Unknown protein	0	1.22385		VIT_11s0016g02190	Unknown protein	0	-2.22255
VIT_04s0008g04210	GLB3 (2-on-2 hemoglobin like gene 3)	0	1.22323		VIT_10s0116g00500	Myb caprice CPC	vv60045MYBrelated	-2.22272
VIT_11s0016g05870	Unknown protein	0	1.22303		VIT_02s0012g00170	1,4-alpha-D-glucan maltohydrolase	vv10500Starch_and_sucrose_metabolism	-2.22746
VIT_13s0019g04590	Arsenite-transporting ATPase (ArsA)	vv50131Primary_active_transporter_cat_A2_to_A4	1.222		VIT_19s0015g00320	KCO1 (two pore K channel)	vv50101Channels_and_pores	-2.22775
VIT_18s0072g00780	Ubiquitin interaction motif-containing protein	0	1.22198		VIT_05s0094g00950	BT3 (BTB and TAZ domain protein 3)	vv60060TAZ	-2.23667
VIT_01s0011g01510	KUP11 (K+ uptake permease 11)	vv50125Porters_cat_66_to_94	1.22131		VIT_00s0218g00170	UDP-rhamnose/rhamnosyltransferase	vv10942Anthocyanin_biosynthesis	-2.25835
VIT_08s0007g06730	Spindle pole body component 98	vv44810Regulation_of_actin_cytoskeleton	1.2201		VIT_07s0031g02570	CTV.22	0	-2.26148
VIT_04s0008g00680	Unknown protein	0	1.21886		VIT_16s0098g00400	Receptor serine/threonine kinase PR5K-l	0	-2.26547
VIT_19s0015g00570	SRT1 (sirtuin 1)	0	1.21832		VIT_08s0032g00700	CXE carboxylesterase	0	-2.27086
VIT_06s0009g03660	Protein kinase	0	1.21787		VIT_17s0053g00400	S-receptor protein kinase	0	-2.29178
VIT_16s0050g01470	Unknown protein	0	1.21781		VIT_09s0002g00220	Avr9/Cf-9 rapidly elicited protein 132	0	-2.30688
VIT_03s0017g00960	Ubiquitin-specific protease 14 (UBP14)	0	1.21639		VIT_12s0055g00640	Serine/theronine protein kinase 2	0	-2.30864
VIT_17s0000g10190	Histone acetyltransferase ELP3	vv60082GNAT	1.21588		VIT_17s0053g00710	Calcium-dependent protein kinase	0	-2.31158
VIT_14s0108g01360	Unknown protein	0	1.2155		VIT_04s0044g00760	Cellulose synthase CSLE1	vv40006Cell_wall	-2.31168
VIT_07s0104g01170	U1 small nuclear ribonucleoprotein C	0	1.21376		VIT_18s0001g14030	Lysine decarboxylase	vv10300Lysine_biosynthesis	-2.3137
VIT_01s0010g03790	Nuclear transport factor 2B	vv50133Primary_active_transporter_cat_A9_to_A18	1.21314		VIT_05s0049g01170	Unknown protein	0	-2.31682
VIT_05s0077g01880	DAG protein	0	1.21064		VIT_14s0060g00450	Protein-serine/threonine kinase haspin-related	0	-2.32111
VIT_18s0001g14980	3-methyl-2-oxobutanoate dehydrogenase	vv10280Valine_leucine_and_isoleucine_degradation	1.21037		VIT_04s0008g07260	EDR2 (enhanced disease resistance 2)	0	-2.32208
VIT_14s0066g01700	Calmodulin binding protein	0	1.21021		VIT_08s0007g00040	Histone H4	0	-2.3406
VIT_12s0059g00550	Ankyrin repeat and BTB (POZ) domain containing	vv50108Accessory_factors_involved_in_transport vv60093TRAF	1.20987		VIT_04s0008g00130	Avr9/Cf-9 rapidly elicited protein 146	0	-2.3595
VIT_16s0098g00880	Unknown protein	0	1.2096		VIT_01s0026g00840	ARL1 (ARG1-like 1)	vv50132Primary_active_transporter_cat_A5_to_A8	-2.37079
VIT_06s0061g00300	Protein kinase AKIN beta3	0	1.20901		VIT_15s0046g00280	Unknown	0	-2.37293
VIT_14s0006g00830	Unknown protein	0	1.20899		VIT_05s0049g01290	Protein phosphatase 2C	0	-2.38235
VIT_07s0104g01780	Autophagy 18 ATG18a	vv44140Regulation_of_autophagy	1.20706		VIT_11s0118g00040	Receptor Like Protein 9	0	-2.39053
VIT_07s0005g00340	Phytochrome A-associated F-box protein	0	1.20607		VIT_07s0031g01390	Cyp71A1	vv10902Monoterpenoid_biosynthesis	-2.39981
VIT_05s0051g00440	Transmembrane protein FT27/PFT27	vv50109Incompletely_characterized_transport_systems	1.20547		VIT_16s0098g01900	Pectinesterase family	vv40006Cell_wall	-2.4005
VIT_11s0037g00750	CDK-activating kinase assembly factor MAT1	vv23420Nucleotide_excision_repair	1.20517		VIT_15s0107g00150	Glutathione S-transferase 8 GSTU8	vv10480Glutathione_metabolism	-2.41411
VIT_14s0066g02240	Serine/threonine protein phosphatase PP2A-5 catalytic subunit (PP2A5)	vv23015mRNA_surveillance_pathway vv34020Calcium_signaling_pathway	1.20038		VIT_12s0059g00140	Ankyrin repeat protein	0	-2.42528
VIT_02s0012g00510	Golgi transport Got1	vv50109Incompletely_characterized_transport_systems	1.19919		VIT_13s0067g01180	Leaf senescence related	0	-2.4313
VIT_07s0185g00140	Ribosomal protein S21	vv23010Ribosome	1.19872		VIT_12s0055g00600	SHR5-receptor-like kinase	0	-2.44026
VIT_01s0026g01860	MAIGO 1 MAG1	0	1.19806		VIT_18s0075g00520	Retrotransposon protein, Unclassified	0	-2.44243
VIT_12s0035g01920	Methionine S-methyltransferase	vv10450Selenoamino_acid_metabolism	1.197		VIT_12s0055g00610	Leucine-rich repeat family protein	0	-2.44537
VIT_01s0011g00910	Unknown protein	0	1.19521		VIT_17s0000g03320	Receptor serine/threonine kinase PR5K-l	0	-2.46071
VIT_19s0015g00130	Serine acetyltransferase 3	vv10272Cysteine_metabolism vv10920Sulfur_metabolism	1.19518		VIT_13s0067g03890	Beta-ketoacyl-CoA synthase	vv10061Fatty_acid_biosynthesis	-2.46124
VIT_12s0059g01230	Ribosomal protein L30	vv23010Ribosome	1.1929		VIT_14s0068g00210	ABC transporter B member 7	vv52010ABC_transporters	-2.46433
VIT_19s0014g02290	Ribosomal protein L11 methyltransferase	vv23010Ribosome	1.19115		VIT_18s0075g00250	Unknown protein	0	-2.4647
VIT_00s0386g00020	Cytochrome c oxidase subunit VIa	vv10190Oxidative_phosphorylation vv50135Primary_active_transporter_cat_D3_to_E2	1.19042		VIT_16s0100g00010	Carboxyesterase 20 CXE20	0	-2.46523
VIT_19s0014g02340	Protein phosphatase 2C	0	1.19026		VIT_10s0071g00440	Serine/threonine-protein kinase receptor ARK3	0	-2.46897
VIT_12s0059g00520	RabGAP/TBC domain-containing protein	0	1.18953		VIT_18s0001g09390	Protein phosphatase 2C	0	-2.46943
VIT_04s0008g00170	Retrotransposon protein, Unclassified	0	1.18858		VIT_07s0031g02700	Amidase	vv10220Urea_cycle_and_metabolism_of_amino_groups vv10360Phenylalanine_metabolism vv11002Auxin_biosynthesis vv50133Primary_active_transporter_cat_A9_to_A18	-2.47703
VIT_00s1291g00020	Binding	0	1.18703		VIT_19s0014g00570	Disease resistance protein RFL1	0	-2.48067
VIT_13s0019g00310	ABC transporter B member 20	vv52010ABC_transporters	1.18695		VIT_13s0019g02990	Cis-zeatin O-beta-D-glucosyltransferase	vv10908Zeatin_biosynthesis	-2.50281
VIT_04s0043g00570	Translational activator	0	1.18627		VIT_18s0001g11390	Aberrant testa shape	vv60029G2-like	-2.51074
VIT_15s0021g01300	Pentatricopeptide (PPR) repeat-containing protein	0	1.18425		VIT_13s0106g00250	Carboxylic ester hydrolase	0	-2.53281
VIT_19s0027g00240	Unknown protein	0	1.18144		VIT_05s0020g03910	Ribosomal protein S3A (RPS3aA) 40S	vv23010Ribosome	-2.54989
VIT_13s0074g00230	Outer envelope protein omp24	0	1.17995		VIT_18s0001g08450	Branched-chain-amino-acid transaminase ATBCAT-2	vv10280Valine_leucine_and_isoleucine_degradation vv10290Valine_leucine_and_isoleucine_biosynthesis vv10770Pantothenate_and_CoA_biosynthesis vv10966Glucosinolate_biosynthesis	-2.55314
VIT_12s0055g00770	SWAP (Suppressor-of-White-APricot)	0	1.17915		VIT_07s0005g00890	Polygalacturonase GH28	vv40006Cell_wall	-2.56262
VIT_05s0051g00820	Nitrate transporter	vv50122Porters_cat_7_to_17	1.17911		VIT_19s0014g02120	Metallothionein	0	-2.5739
VIT_07s0005g04680	ABC transporter C member 9	vv52010ABC_transporters	1.17627		VIT_05s0020g03030	Leucine-rich repeat family protein	0	-2.58684
VIT_13s0067g03330	SNF2 domain-containing protein	vv60058SNF2	1.17581		VIT_11s0118g00580	Unknown	0	-2.59631
VIT_04s0023g01220	Dolichyl-diphosphooligosaccharide-protein glycotransferase	vv10510N-Glycan_biosynthesis vv24141Protein_processing_in_endoplasmic_reticulum	1.17565		VIT_02s0154g00110	Trehalose-6-phosphate phosphatase (AtTPPA)	vv10500Starch_and_sucrose_metabolism	-2.60058
VIT_04s0008g04290	Transcription elongation factor S-II	vv23022Basal_transcription_factors	1.17329		VIT_08s0058g00500	Breast cancer susceptibility protein 2b	vv23440Homologous_recombination	-2.60836
VIT_19s0176g00140	CID9 (CTC-Interacting Domain 9)	0	1.17029		VIT_12s0059g01090	Early-responsive to dehydration	0	-2.61322
VIT_04s0044g01530	UDP-glucuronic acid:anthocyanin glucuronosyltransferase	vv10941Flavonoid_biosynthesis	1.16666		VIT_00s0391g00030	Unknown	0	-2.62283
VIT_19s0090g00380	Ubiquitin thioesterase OTU1	vv24141Protein_processing_in_endoplasmic_reticulum	1.16536		VIT_00s0153g00050	Glutathione S-transferase 8 GSTU8	vv10480Glutathione_metabolism	-2.62991
VIT_12s0134g00060	Ribosomal protein L2	vv23010Ribosome	1.16532		VIT_01s0011g06450	Deoxymugineic acid synthase	vv10271Methionine_metabolism	-2.63899
VIT_05s0077g01840	Ribosomal protein L19 (RPL19A) 60S	vv23010Ribosome	1.163		VIT_00s0225g00080	MATE efflux family protein	vv50125Porters_cat_66_to_94	-2.70157
VIT_05s0020g01500	Heat shock factor-binding protein 1	0	1.16185		VIT_19s0014g00450	PMR5 (powdery mildew resistant 5)	0	-2.73022
VIT_18s0001g12290	Pore protein 24K chain	vv50101Channels_and_pores	1.16081		VIT_16s0013g00220	Metacaspase AtMCP1b	0	-2.73648
VIT_10s0003g02650	Ribosomal protein L32 (RPL32A) 60S	vv23010Ribosome	1.15928		VIT_06s0004g01770	Acetyl-CoA carboxylase, biotin carboxylase	vv10061Fatty_acid_biosynthesis vv10620Pyruvate_metabolism	-2.75223
VIT_13s0047g00510	DNA gyrase subunit A	0	1.15739		VIT_00s0515g00040	R protein MLA10	vv34627R_proteins_from_Plant-pathogen_interaction	-2.76553
VIT_04s0008g01060	Substrate carrier, Mitochondrial	vv50123Porters_cat_18_to_29	1.15413		VIT_19s0015g00240	No hit	0	-2.77154
VIT_05s0020g01800	Zinc finger (C3HC4-type ring finger)	vv60078Other_zf-C3HC4	1.15045		VIT_17s0000g06820	Zinc finger (C2H2 type) family	vv60017C2H2	-2.78268
VIT_11s0103g00270	NADH dehydrogenase (ubiquinone) 1 alpha subcomplex 1	vv10190Oxidative_phosphorylation vv50134Primary_active_transporter_cat_D1	1.14933		VIT_09s0002g01170	Hydrolase, alpha/beta fold family protein	0	-2.79218
VIT_03s0063g02520	PRLI-interacting factor G	0	1.14529		VIT_00s0270g00130	RKF2 (receptor-like serine/threonine kinase 2)	0	-2.80195
VIT_08s0007g08940	Nuclear pore complex protein Nup93	vv23013RNA_transport vv50112Nuclear_pore_complex	1.14411		VIT_03s0063g00350	Unknown	0	-2.85301
VIT_14s0060g00970	Unknown protein	0	1.13558		VIT_18s0001g06060	UDP-glycosyltransferase 85A1	0	-2.8552
VIT_06s0009g01210	Leucine-rich repeat protein kinase	0	1.13548		VIT_11s0016g04200	MEE55 (maternal effect embryo arrest 55)	0	-2.85796
VIT_19s0014g05300	SWAP (Suppressor-of-White-APricot)/surp domain-containing protein	0	1.12913		VIT_12s0142g00760	Leucine-rich repeat protein kinase	0	-2.85878
VIT_07s0031g01940	Holocarboxylase synthetase	vv10780Biotin_metabolism	1.12438		VIT_12s0055g00580	Receptor protein kinase	0	-2.86225
VIT_03s0132g00150	GTP cyclohydrolase I	vv10790Folate_biosynthesis	1.11744		VIT_00s0762g00010	S-locus lectin protein kinase family	0	-2.87484
VIT_16s0148g00040	Receptor serine/threonine kinase	0	1.11697		VIT_17s0000g05360	Germin	0	-2.89145
VIT_09s0054g00140	Ribosomal protein L7 (RPL7D) 60S	vv23010Ribosome	1.10996		VIT_07s0031g00800	Cyclin-dependent kinase inhibitor KIP-related protein 7	vv44110Cell_cycle	-2.90803
VIT_11s0065g00650	No hit	0	1.1081		VIT_00s1361g00010	Unknown	0	-2.92459
VIT_14s0006g01870	E3 ubiquitin-protein ligase SIAH2	vv24120Ubiquitin_mediated_proteolysis	1.10324		VIT_13s0019g02910	Cis-zeatin O-beta-D-glucosyltransferase	vv10908Zeatin_biosynthesis	-2.93384
VIT_17s0000g03250	Unknown protein	0	1.1026		VIT_00s2840g00010	Phosphoenolpyruvate carboxykinase	vv10020Citrate_cycle vv10620Pyruvate_metabolism vv10710Carbon_fixation	-2.98249
VIT_04s0043g00360	Unknown protein	0	1.09459		VIT_04s0069g00010	Glutamate receptor protein	vv50101Channels_and_pores	-3.00617
VIT_11s0016g05730	CUE domain containing protein	0	1.08696		VIT_04s0008g01120	Glutaredoxin	0	-3.04025
VIT_11s0052g00550	PTAC9 (plastid transcriptionally active9)OSB2	0	1.07451		VIT_12s0055g00590	SHR5-receptor-like kinase	0	-3.05844
VIT_05s0102g01210	TGD2 (trigalactosyldiacylglycerol2)	vv52010ABC_transporters	1.05616		VIT_15s0046g02500	Unknown protein	0	-3.10014
VIT_18s0001g02630	F-box only protein 9	0	-1.09225		VIT_00s0809g00010	Unknown	0	-3.17631
VIT_11s0016g03830	Protein kinase	0	-1.10886		VIT_18s0001g07950	Oligopeptide transporter 4	vv50125Porters_cat_66_to_94	-3.24427
VIT_05s0077g01260	Acyl-activating enzyme 7	vv10071Fatty_acid_metabolism vv50104Group_translocators	-1.10959		VIT_06s0004g03370	Unknown protein	0	-3.25651
VIT_01s0011g01440	Urease accessory protein D	0	-1.11179		VIT_13s0019g04880	No hit	0	-3.27827
VIT_08s0007g04980	Phosphoadenosine phosphosulfate (PAPS) reductase	vv10920Sulfur_metabolism	-1.1161		VIT_00s0340g00050	Endo-1,4-beta-glucanase korrigan (KOR)	vv40006Cell_wall	-3.29244
VIT_06s0004g04690	DNA-binding protein	0	-1.11917		VIT_18s0001g06610	Plastid-targeted protein 2	0	-3.32328
VIT_06s0004g07830	SOS2 (salt overly sensitive 2)	vv30001ABA_signaling	-1.1274		VIT_18s0001g01390	GA 20-oxidase	vv10904Diterpenoid_biosynthesis	-3.3234
VIT_12s0057g00530	DGCR14	0	-1.13372		VIT_19s0014g04190	ARK3 (Arabidopsis Receptor Kinase 3)	0	-3.34673
VIT_16s0013g01140	Phosphofructokinase	vv10051Fructose_and_mannose_metabolism	-1.13568		VIT_09s0002g03760	Unknown	0	-3.3694
VIT_16s0022g02010	1-aminocyclopropane-1-carboxylate synthase	vv10640Propanoate_metabolism vv30008Ethylene_signaling	-1.1415		VIT_13s0067g01410	Anthranilate N-hydroxycinnamoyl/benzoyltransferase	vv10400Phenylalanine_tyrosine_and_tryptophan_biosynthesis	-3.42794
VIT_12s0035g02290	Nodulin	0	-1.14361		VIT_02s0025g02840	Ankyrin 3, epithelial isoform a	vv50108Accessory_factors_involved_in_transport	-3.4453
VIT_07s0104g01250	flavin-containing monooxygenase	vv11000Single_reactions	-1.14977		VIT_08s0058g00470	Abscisic acid receptor PYL4 RCAR10	vv30001ABA_signaling	-3.48766
VIT_11s0118g00760	Zinc finger (C3HC4-type ring finger)	vv60078Other_zf-C3HC4	-1.15095		VIT_11s0016g02900	Leucine-rich repeat family protein / extensin	vv40006Cell_wall	-3.53476
VIT_01s0137g00500	Unknown protein	0	-1.15226		VIT_01s0011g02680	Myb-related protein 3R-1 (Plant c-MYB-like protein 1) MYB3R1	vv44110Cell_cycle vv60044MYB	-3.58888
VIT_03s0038g04460	Myb family	vv60045MYBrelated	-1.15279		VIT_19s0015g00620	Lectin protein kinase	0	-3.59483
VIT_19s0014g05190	Cellulase precursor	vv40006Cell_wall	-1.15551		VIT_14s0068g00140	No hit	0	-3.61053
VIT_08s0040g01590	OTU-like cysteine protease Ovarian tumour, otubain	0	-1.1571		VIT_05s0049g01550	Peptide transporter protein 3	vv50122Porters_cat_7_to_17	-3.64876
VIT_06s0004g00530	Origin recognition complex 1b protein	vv44110Cell_cycle vv60048PHD	-1.15749		VIT_12s0028g03480	Wax synthase	vv11000Single_reactions	-3.77476
VIT_14s0068g02040	Gda-1	0	-1.16277		VIT_14s0030g01500	SF21	0	-3.8204
VIT_05s0077g01160	Transducin family protein / WD-40	0	-1.16395		VIT_01s0026g00200	Xyloglucan endotransglucosylase/hydrolase 28	vv40006Cell_wall	-3.94826
VIT_15s0021g00220	ABC transporter C member 15	vv52010ABC_transporters	-1.16604		VIT_04s0008g05750	WRKY DNA-binding protein 18	vv60066WRKY	-4.08868
VIT_09s0002g01150	RelA/SpoT protein (RSH3)	0	-1.16852		VIT_13s0019g02010	SRG1 (senescence-related gene 1)	0	-4.257
VIT_08s0056g01560	DsRNA-binding protein ODB1 [Oryza sativa Japonica Group]	0	-1.16883		VIT_11s0103g00520	Unknown	0	-4.33578
VIT_18s0001g14680	Vacuolar protein sorting 35	vv50110Protein_coat	-1.17018		VIT_18s0001g01300	Wall-associated receptor kinase 5	0	-4.45138
VIT_12s0028g03890	Unknown protein	0	-1.17263		VIT_17s0000g03380	Calmodulin binding protein	vv34020Calcium_signaling_pathway vv34626Plant-pathogen_interaction	-4.58479
VIT_17s0000g07650	VvALDH10A9_Aldehyde Dehydrogenase	vv10260Glycine_serine_and_threonine_metabolism vv50101Channels_and_pores	-1.17563		VIT_02s0087g00380	No hit	0	-4.7034
VIT_08s0056g00160	U3 small nucleolar RNA-associated protein 11	0	-1.17708		VIT_03s0017g01140	Cis-zeatin O-beta-D-glucosyltransferase	vv10908Zeatin_biosynthesis	-4.77503
VIT_09s0002g04430	Phox (PX) domain-containing protein	0	-1.1797		VIT_18s0001g12530	Retrotransposon protein, Unclassified	0	-4.87296
VIT_08s0007g07350	Pyridoxamine 5'-phosphate oxidase	vv10750Vitamin_B6_metabolism	-1.18266		VIT_00s0347g00050	Ser/Thr receptor-like kinase1	0	-5.19791
VIT_06s0009g03280	No hit	0	-1.18593		VIT_10s0003g02920	FLS2 (flagellin-sensitive 2)	0	-5.22314
VIT_17s0000g01950	Dihydropyrimidine dehydrogenase	vv10410Beta-alanine_metabolism vv10770Pantothenate_and_CoA_biosynthesis	-1.19011		VIT_05s0049g00450	Nodulin MtN21 family	vv50122Porters_cat_7_to_17	-6.01433
VIT_03s0017g01810	far-red impaired response 1	vv60071Orphans_far-red	-1.19154		VIT_00s0459g00020	Metalloprotease	0	-6.1221
VIT_04s0008g02740	AarF domain containing kinase	0	-1.192		VIT_16s0050g00150	Copper-binding family protein	0	-6.43862
VIT_08s0056g01670	BTB-POZ and math Domain 4 ATBPM4	vv60093TRAF	-1.19431		VIT_18s0001g03180	Nodulin MtN21 family	vv50122Porters_cat_7_to_17	-7.25476
VIT_07s0141g00810	Zinc finger, SWIM-type	vv60074Orphans_zf-SWIM	-1.195		VIT_08s0007g08380	Cellulose synthase CESA3	vv30011Jasmonate_signaling vv40006Cell_wall	-7.35553
VIT_08s0007g02350	Harpin-induced protein	0	-1.19639		VIT_01s0026g02500	Amino acid transport protein	vv50123Porters_cat_18_to_29	-7.9111
VIT_12s0028g02510	DNA-binding bromodomain-containing protein	0	-1.1989		VIT_19s0014g04420	ARR24 Type A	vv30007Cytokinin_signaling vv60072Orphans_Response_reg	-10.1413
VIT_12s0034g01780	No hit	0	-1.20136
VIT_05s0020g02220	Prolyl 4-hydroxylase alpha subunit	vv10330Arginine_and_proline_metabolismis	-1.21215
VIT_02s0012g00570	Pseudo-response regulator 2 (APRR2) (TOC2)	vv30007Cytokinin_signaling vv60006ARR-B	-1.2122
VIT_04s0008g00180	NADP-dependent malic enzyme	vv10620Pyruvate_metabolism vv10710Carbon_fixation	-1.21245
VIT_15s0045g00500	DNA mismatch repair protein Mlh1	vv23430Mismatch_repair	-1.2126
VIT_03s0097g00300	Myosin-like protein XIK	vv44810Regulation_of_actin_cytoskeleton	-1.21281
VIT_01s0026g02330	Phytochrome kinase substrate	0	-1.21331
VIT_07s0104g01120	Rac GTPase activating protein	vv50109Incompletely_characterized_transport_systems	-1.21655
VIT_13s0067g01590	Lectin protein kinase	0	-1.21854
VIT_15s0048g00710	Zinc finger (DHHC type)	vv60079Other_zf-DHHC	-1.2191
VIT_10s0042g00400	No hit	0	-1.21944
VIT_00s0407g00080	Kinesin motor protein	vv44810Regulation_of_actin_cytoskeleton	-1.22094
VIT_14s0083g01000	Zinc finger (C3HC4-type ring finger)	vv60078Other_zf-C3HC4	-1.22558
VIT_13s0019g02280	Regulator of chromosome condensation (RCC1)	vv50112Nuclear_pore_complex	-1.22801
VIT_08s0007g05250	Cig3	vv23015mRNA_surveillance_pathway vv30007Cytokinin_signaling	-1.22854
VIT_11s0065g01030	Translation initiation factor eIF-2B epsilon subunit	vv23013RNA_transport	-1.22895
VIT_16s0050g02480	ABC transporter C member 15	vv52010ABC_transporters	-1.23094
VIT_13s0019g00960	No hit	0	-1.23324
VIT_12s0059g02270	Glutamate receptor protein GLR3.4b	vv50101Channels_and_pores	-1.23433
VIT_06s0004g02770	SIT4 phosphatase-associated	0	-1.23493
VIT_11s0016g04350	Methyltransferase Met-10+ like family protein	0	-1.23685
VIT_07s0005g01810	Agenet domain-containing protein	0	-1.23968
VIT_00s0469g00050	Cellulose synthase CSLE1	vv40006Cell_wall	-1.24152
VIT_05s0077g01270	Acyl-activating enzyme 7	vv10071Fatty_acid_metabolism vv50104Group_translocators	-1.24433
VIT_13s0106g00110	Separase	0	-1.24482
VIT_14s0030g00570	Copine BON3 (BONZAI 3)	0	-1.24566
VIT_13s0074g00030	Transducin family protein / WD-40 repeat	0	-1.24612
VIT_19s0015g01200	Calcium-binding protein CML	vv34626Plant-pathogen_interaction	-1.24681
VIT_06s0004g03800	DNA-binding protein	0	-1.24821
VIT_00s0226g00020	RabGAP/TBC domain-containing protein	0	-1.24938
VIT_11s0016g01990	Regulatory protein NPR1 (Nonexpresser of PR genes 1)	vv30011Jasmonate_signaling vv60093TRAF	-1.25055
VIT_01s0011g00390	Asparagine synthase	vv10910Nitrogen_metabolism	-1.25145
VIT_05s0051g00900	No hit	0	-1.25177
VIT_01s0011g00070	Nucleolar complex protein 14 nop14	0	-1.25213
VIT_10s0003g00650	Peroxidase	vv10360Phenylalanine_metabolism vv10680Methane_metabolism	-1.25313
VIT_14s0036g01460	SNF2 domain-containing protein helicase ATRX/CHR20	vv60058SNF2	-1.25468
VIT_04s0008g02180	BRCT domain-containing protein	0	-1.25481
VIT_17s0000g08940	FKBP12 interacting protein (FIP37)	0	-1.25485
VIT_11s0016g01150	OBP3-responsive gene 4 ORG4	0	-1.25593
VIT_06s0004g03580	CCR4-NOT transcription complex, subunit 4	vv23018RNA_degradation	-1.25775
VIT_11s0016g04270	Hydrolase, alpha/beta fold	0	-1.26021
VIT_00s0783g00010	Nucleotide binding	0	-1.26084
VIT_19s0090g01820	CBS domain-containing protein	vv50109Incompletely_characterized_transport_systems	-1.26111
VIT_19s0014g00220	MAPK (MPK19)	0	-1.2615
VIT_08s0007g02960	VPS5A subunit of retromer complex	vv50110Protein_coat	-1.26237
VIT_14s0030g01480	Cysteine synthase	vv10272Cysteine_metabolism vv10450Selenoamino_acid_metabolism vv10920Sulfur_metabolism	-1.26289
VIT_18s0072g01080	DnaJ homolog, subfamily C, member 8	vv50132Primary_active_transporter_cat_A5_to_A8	-1.26307
VIT_00s0186g00020	SUM2 (small ubiquitin-like modifier 2)	vv23013RNA_transport	-1.26385
VIT_19s0015g02180	Unknown	0	-1.26413
VIT_16s0050g00690	Protein kinase	0	-1.26437
VIT_16s0098g00240	Ser/Thr receptor-like kinase1	0	-1.26545
VIT_04s0008g02100	CID7 damaged DNA binding	0	-1.26639
VIT_03s0017g02000	Anthocyanidin 3-O-glucosyltransferase	vv10942Anthocyanin_biosynthesis	-1.26725
VIT_14s0060g00360	Isopenicillin N epimerase	vv10311Penicillin_and_cephalosporin_biosynthesis	-1.2673
VIT_14s0030g00730	Vesicle-associated membrane protein 27 VAP27-2	vv50109Incompletely_characterized_transport_systems	-1.26853
VIT_19s0015g02220	Aminopeptidase	0	-1.26966
VIT_05s0029g01070	Ribosome biogenesis protein Bms1	vv23008Ribosome_biogenesis_in_Eukaryotes	-1.27016
VIT_15s0048g02830	Rac GTPase activating protein	vv50109Incompletely_characterized_transport_systems	-1.27187
VIT_03s0038g01240	Ubiquinone biosynthesis monooxygenase Coq6	vv10130Ubiquinone_biosynthesis	-1.27305
VIT_13s0019g00490	PHD zinc finger protein	0	-1.27313
VIT_06s0004g03550	L-ascorbate peroxidase 1, cytosolic (APX1)	vv10053Ascorbate_and_aldarate_metabolism	-1.27354
VIT_00s0181g00190	D-erythro-sphingosine kinase	vv10561Glycerolipid_metabolism vv10564Glycerophospholipid_metabolism vv34070Phosphatidylinositol_signaling_system	-1.27441
VIT_09s0002g07620	NADPH quinone oxidoreductase	vv10740Riboflavin_metabolism	-1.27554
VIT_07s0130g00420	Unknown protein	0	-1.27599
VIT_05s0029g01370	Ubiquitin-associated (UBA)	0	-1.27848
VIT_08s0007g07420	MUT9-related serine/threonine protein kinase	0	-1.27939
VIT_14s0068g00430	Dentin sialophosphoprotein	0	-1.28002
VIT_14s0036g01030	Ankyrin repeat	0	-1.28129
VIT_08s0007g04290	Ubiquitin-protein ligase E3 B	vv24120Ubiquitin_mediated_proteolysis vv50110Protein_coat	-1.28149
VIT_13s0067g02480	SOS2 (salt overly sensitive 2)	vv30001ABA_signaling	-1.28227
VIT_06s0004g01350	Emsy N terminus domain-containing protein	0	-1.28311
VIT_00s0198g00150	No hit	0	-1.28562
VIT_02s0154g00400	Scarecrow transcription factor 6 (SCL6)	vv60032GRAS	-1.28579
VIT_18s0001g10090	Kinesin protein FRA1 (fragile fiber 1)	vv44810Regulation_of_actin_cytoskeleton	-1.28586
VIT_03s0038g03920	Glutamate receptor 2 GLUR2	vv50101Channels_and_pores	-1.28754
VIT_13s0019g03130	Glucosyltransferase-2	0	-1.28769
VIT_17s0000g03970	CCAAT displacement protein-related CASP	0	-1.2901
VIT_08s0040g00470	Calmodulin-7 (CAM7)	vv34020Calcium_signaling_pathway vv34626Plant-pathogen_interaction	-1.29085
VIT_00s0250g00020	Protein tyrosine phosphatase	0	-1.29162
VIT_05s0049g02360	DEAD/DEAH box helicase (RH10)	vv23040Spliceosome vv50133Primary_active_transporter_cat_A9_to_A18	-1.29714
VIT_08s0032g00050	Acyl-activating enzyme 15	vv10071Fatty_acid_metabolism vv50104Group_translocators	-1.29734
VIT_08s0040g00250	Tyrosine-specific protein phosphatase	0	-1.29861
VIT_07s0005g00380	Glycosyl hydrolase family 1 protein	0	-1.29916
VIT_00s2393g00010	GATA transcription factor 28	vv60016C2C2-GATA	-1.29936
VIT_09s0002g02530	NADP-specific glutamate dehydrogenase	vv10251Glutamate_metabolism vv10910Nitrogen_metabolism	-1.30005
VIT_04s0008g02390	Zinc finger (C3HC4-type ring finger)	vv60078Other_zf-C3HC4	-1.30011
VIT_00s0274g00020	No hit	0	-1.30022
VIT_02s0025g04640	Unknown protein	0	-1.30033
VIT_16s0039g00130	CTV.22	0	-1.30046
VIT_03s0091g00320	Ribosomal rna assembly protein mis3	0	-1.30209
VIT_02s0025g04030	Methyl-CpG-binding domain 13 MBD13	0	-1.30286
VIT_06s0004g01090	Protein kinase	0	-1.30304
VIT_18s0001g10560	Myosin heavy chain	vv44810Regulation_of_actin_cytoskeleton	-1.30332
VIT_04s0023g01000	PRLI-interacting factor G-like protein	0	-1.30612
VIT_18s0001g01110	Monooxygenase (MO2)	0	-1.30679
VIT_03s0097g00540	No hit	0	-1.30726
VIT_08s0007g01460	VvFKBP72_FK506-binding protein genes family	vv50108Accessory_factors_involved_in_transport	-1.30782
VIT_01s0137g00300	SDA1	vv44810Regulation_of_actin_cytoskeleton	-1.3099
VIT_11s0016g04870	Unknown protein	0	-1.31054
VIT_17s0000g00570	Unknown protein	0	-1.31319
VIT_00s0897g00010	Leucine-rich repeat family protein	0	-1.31636
VIT_11s0103g00650	Pathogenesis-related homeodomain protein (PRHA)	vv60034HB	-1.31676
VIT_18s0001g08250	Tubulin alpha-3 chain	vv44145Phagosome vv44810Regulation_of_actin_cytoskeleton	-1.31725
VIT_17s0000g03120	Poly(A) polymerase	vv23018RNA_degradation	-1.31743
VIT_06s0004g06020	Alpha-glucan phosphorylase, H isozyme	vv10500Starch_and_sucrose_metabolism	-1.31938
VIT_00s0500g00010	No hit	0	-1.32312
VIT_05s0020g00410	C2 domain-containing protein	0	-1.32328
VIT_03s0038g02620	Splicing factor	0	-1.32333
VIT_02s0012g00020	Glycine-rich protein	0	-1.32337
VIT_01s0026g02100	Unknown protein	0	-1.32572
VIT_02s0025g01740	Auxin response factor 9	vv30003Auxin_signaling vv60004ARF	-1.32635
VIT_13s0047g00220	Ribosomal protein S19	vv23010Ribosome	-1.32774
VIT_16s0050g02290	Unknown protein	0	-1.32924
VIT_00s0333g00030	Coiled-coil domain-containing protein 94	0	-1.32938
VIT_18s0001g11490	CYP82C1p	0	-1.3301
VIT_19s0085g01060	Polypeptide N-acetylglucosaminyltransferase	0	-1.33067
VIT_12s0142g00340	Galacturonosyltransferase 15	vv40006Cell_wall	-1.33234
VIT_06s0009g02640	Hydroxymethylglutaryl-CoA lyase	vv10072Synthesis_and_degradation_of_ketone_bodies vv10280Valine_leucine_and_isoleucine_degradation vv10650Butanoate_metabolism vv44146Peroxisome	-1.33416
VIT_02s0012g00180	Serine protease	0	-1.33512
VIT_14s0108g01680	Sister chromatid cohesion 2	0	-1.33595
VIT_07s0141g00290	IAA16	vv30003Auxin_signaling vv60008AUXIAA	-1.33603
VIT_02s0012g00310	Lon protease	0	-1.33738
VIT_19s0014g03640	Myosin VII	vv44810Regulation_of_actin_cytoskeleton	-1.33819
VIT_03s0091g01020	Unknown protein	0	-1.33822
VIT_06s0004g03480	No hit	0	-1.33825
VIT_00s0710g00020	SNF1-related protein kinase 2.7 SNRK2.7 SRK2F	vv30001ABA_signaling	-1.33901
VIT_06s0004g00120	Zinc finger (C3HC4-type ring finger)	vv60078Other_zf-C3HC4	-1.3413
VIT_14s0066g02210	Binding	0	-1.34349
VIT_07s0095g00290	Serine/threonine kinase BRLK	0	-1.34401
VIT_09s0018g00100	Pentatricopeptide repeat	0	-1.34411
VIT_03s0038g00490	GATA transcription factor 12	vv60016C2C2-GATA	-1.34508
VIT_02s0025g03760	Myosin-related	vv44810Regulation_of_actin_cytoskeleton	-1.34676
VIT_17s0000g00270	GT2-like trihelix DNA-binding protein	vv60062Trihelix	-1.34712
VIT_05s0051g00930	DNA primase large subunit	vv23030DNA_replication	-1.34801
VIT_13s0156g00440	R protein disease resistance protein	vv34627R_proteins_from_Plant-pathogen_interaction	-1.3491
VIT_03s0091g00200	DNA repair protein REV1	vv23030DNA_replication	-1.34951
VIT_13s0019g04450	ATSYTA/NTMC2T1.1/NTMC2TYPE1.1/SYTA	vv50109Incompletely_characterized_transport_systems	-1.35009
VIT_12s0028g00960	Phytoene synthase, chloroplast precursor	vv10100Biosynthesis_of_steroids vv10900Terpenoid_biosynthesis	-1.35018
VIT_07s0151g00910	Unknown	0	-1.35098
VIT_06s0004g06710	Cys-3-His zinc finger protein	vv60018C3H	-1.35108
VIT_00s0174g00300	Intron maturase, type II	0	-1.35195
VIT_00s0414g00060	Cellulose synthase CSLE1	vv40006Cell_wall	-1.35446
VIT_00s0179g00100	Ethylene overproducer 1 (ETO1)	vv30008Ethylene_signaling vv60093TRAF	-1.35645
VIT_16s0050g01510	SGT1-2	vv30003Auxin_signaling vv34626Plant-pathogen_interaction	-1.35731
VIT_18s0001g07780	ABA-responsive protein (HVA22a)	vv30001ABA_signaling	-1.35778
VIT_15s0046g01750	Golgin candidate 4	vv50109Incompletely_characterized_transport_systems	-1.35781
VIT_05s0077g00030	Ammonium transporter 1, member 1 (AMT1.1)	vv50101Channels_and_pores	-1.3595
VIT_15s0046g00950	Autophagy protein Apg6	vv44140Regulation_of_autophagy	-1.36186
VIT_02s0012g01240	PHD finger transcription factor	vv60048PHD	-1.36211
VIT_00s0475g00030	Myb UNE16 (unfertilized embryo sac 16)	vv60029G2-like	-1.36251
VIT_05s0020g01550	Isoleucyl-tRNA synthetase	vv10290Valine_leucine_and_isoleucine_biosynthesis vv20970Aminoacyl-tRNA_biosynthesis	-1.36259
VIT_18s0001g06070	Unknown protein	0	-1.36276
VIT_02s0033g01340	Unknown protein	0	-1.36376
VIT_07s0031g00590	Triacylglycerol lipase	vv10561Glycerolipid_metabolism	-1.36984
VIT_11s0078g00440	U4/U6.U5 tri-snRNP-associated protein 1 SART-1	vv23040Spliceosome	-1.3699
VIT_18s0001g07620	Myb family	vv60045MYBrelated	-1.37447
VIT_14s0060g01460	Pentatricopeptide (PPR) repeat-containing protein	0	-1.37477
VIT_15s0048g01660	Unknown protein	0	-1.37602
VIT_06s0004g01610	Ethylene-insensitive33 (EIL3)	vv30008Ethylene_signaling vv60027EIL	-1.37636
VIT_06s0061g01000	Prolylcarboxypeptidase	0	-1.37709
VIT_08s0040g01810	Auxin response factor 10	vv30003Auxin_signaling vv60004ARF	-1.3775
VIT_04s0023g01350	HSL2 (HAESA-like 2)	0	-1.37775
VIT_15s0024g00260	Na+/H+ antiporter isoform 6	vv50124Porters_cat_30_to_64	-1.37896
VIT_05s0020g05050	Cellulose synthase CSLE1	vv40006Cell_wall	-1.37977
VIT_03s0091g00270	TIP41	0	-1.37999
VIT_18s0001g12940	Dihydrofolate reductase-thymidylate synthase	vv10240Pyrimidine_metabolism vv10670One_carbon_pool_by_folate vv10790Folate_biosynthesis	-1.38478
VIT_18s0072g01100	UPF0326 protein hag1	0	-1.38564
VIT_03s0063g00380	ABA 8'-hydroxylase CYP707A1	vv10906Carotenoid_biosynthesis vv11013ABA_biosynthesis vv30001ABA_signaling	-1.38586
VIT_00s2001g00010	No hit	0	-1.38673
VIT_18s0001g14030	Lysine decarboxylase	vv10300Lysine_biosynthesis	-1.3869
VIT_00s2710g00010	No hit	0	-1.38706
VIT_00s0999g00010	DNA-binding storekeeper protein	vv60030GeBP	-1.38743
VIT_18s0001g03670	Zinc finger (C2H2 type) family	vv60017C2H2	-1.38825
VIT_03s0017g01910	HMG-CoA synthase 2	vv10072Synthesis_and_degradation_of_ketone_bodies vv10280Valine_leucine_and_isoleucine_degradation vv10650Butanoate_metabolism	-1.39181
VIT_08s0007g08580	AP2-like ethylene-responsive transcription factor	vv30008Ethylene_signaling vv60003AP2_EREBP	-1.3919
VIT_12s0028g03090	Homeobox transcription factor	vv60025DDT	-1.39367
VIT_18s0001g12120	G-box binding factor 1 (GBF1)	vv50110Protein_coat vv60012BZIP	-1.39386
VIT_13s0067g01040	SAC3/GANP	0	-1.39392
VIT_06s0004g00410	Carboxyl-terminal peptidase	0	-1.39522
VIT_08s0040g02190	Unknown	0	-1.39597
VIT_16s0013g00650	Histone-lysine N-methyltransferase, H3 lysine-9 specific SUVH5	vv10300Lysine_biosynthesis vv60056SET_PCG	-1.39828
VIT_15s0046g03090	DTA2 (downstream target of AGL15 2)	0	-1.39928
VIT_01s0010g02380	F-box domain containing protein	0	-1.40058
VIT_00s0299g00010	Acyl-CoA oxidase (ACX5)	vv10071Fatty_acid_metabolism vv10592Alpha-linolenic_acid_metabolism vv11040Biosynthesis_of_unsaturated_fatty_acids vv44146Peroxisome	-1.40085
VIT_11s0016g04390	Unknown protein	0	-1.40096
VIT_08s0007g03580	LRR and BTB/POZ domain-containing protein FBL11	vv60093TRAF	-1.40235
VIT_12s0034g01220	Unknown protein	0	-1.40309
VIT_10s0003g00360	Guanylate-binding	0	-1.40324
VIT_13s0067g00850	No hit	0	-1.4043
VIT_19s0014g01790	Apoptosis inhibitory 5 (API5)	0	-1.40445
VIT_05s0029g00630	Unknown	0	-1.40595
VIT_06s0004g00140	Protein kinase C substrate 80K-H	vv24141Protein_processing_in_endoplasmic_reticulum	-1.40817
VIT_19s0027g01500	No hit	0	-1.40826
VIT_10s0003g04390	ABC transporter C member 11	vv52010ABC_transporters	-1.40965
VIT_13s0067g00080	COP1-interacting protein 7	vv24120Ubiquitin_mediated_proteolysis	-1.41021
VIT_18s0001g15010	F-box and leucine-rich repeat protein 1	vv24120Ubiquitin_mediated_proteolysis	-1.4116
VIT_13s0019g04710	PUB17 (plant U- box 17)	0	-1.41186
VIT_05s0051g00740	Zinc finger (C3HC4-type ring finger)	vv60078Other_zf-C3HC4	-1.41366
VIT_04s0069g00860	Sarcosine oxidase	vv10260Glycine_serine_and_threonine_metabolism	-1.41419
VIT_19s0027g01950	CPL4 (C-Terminal Domain Phosphatase-like 4)	0	-1.41464
VIT_19s0085g00510	DEAD box RNA helicase (RH10)	vv23040Spliceosome vv50133Primary_active_transporter_cat_A9_to_A18	-1.41521
VIT_03s0038g03480	Auxin-induced SAUR	vv30003Auxin_signaling	-1.41758
VIT_19s0085g00970	Syntaxin binding protein 5 (tomosyn)	0	-1.41787
VIT_08s0007g00510	Scarecrow-like transcription factor 9 (SCL9)	vv60032GRAS	-1.41822
VIT_17s0000g01830	Global transcription factor group E8	vv60076Other_GTF	-1.41858
VIT_00s0208g00050	Multidrug resistance-associated protein 3	vv52010ABC_transporters	-1.41862
VIT_11s0052g00180	Las1	0	-1.41918
VIT_09s0002g03380	Poly(A) polymerase	vv23015mRNA_surveillance_pathway	-1.41974
VIT_03s0097g00560	No hit	0	-1.42209
VIT_09s0054g00750	TRNA-splicing endonuclease positive effector SEN1	0	-1.42273
VIT_08s0032g00200	No hit	0	-1.4234
VIT_04s0043g00270	Pre-mRNA-splicing factor 38B	vv23040Spliceosome	-1.42393
VIT_04s0069g00260	Glutamate receptor 2.8	vv50101Channels_and_pores	-1.42405
VIT_04s0023g03590	Unknown	0	-1.42595
VIT_14s0068g01670	ACT domain-containing protein (ACR6)	0	-1.42628
VIT_01s0010g03770	DnaJ homolog, subfamily B, member 12	vv50132Primary_active_transporter_cat_A5_to_A8	-1.43152
VIT_08s0040g03070	TTG2 (transparent testa GLABRA 2)	vv44110Cell_cycle vv60066WRKY	-1.43161
VIT_01s0026g00080	Metal-dependent phosphohydrolase HD domain-containing protein	0	-1.43441
VIT_16s0022g02500	No hit	0	-1.43532
VIT_13s0047g01110	No hit	0	-1.43542
VIT_10s0003g02940	Basic helix-loop-helix (bHLH) family	vv60011BHLH	-1.43571
VIT_17s0000g04200	Transcription initiation factor TFIID subunit D2	vv23022Basal_transcription_factors	-1.43669
VIT_12s0035g01250	Disease resistance protein (NBS-LRR class)	0	-1.43688
VIT_03s0038g00750	Ubiquitin fusion degradation protein UFD1	vv24141Protein_processing_in_endoplasmic_reticulum vv50133Primary_active_transporter_cat_A9_to_A18	-1.44039
VIT_02s0087g00090	F-box family protein	0	-1.44041
VIT_18s0001g07690	CTR1-like protein kinase	vv30008Ethylene_signaling	-1.44044
VIT_06s0004g06650	1-phosphatidylinositol-4,5-bisphosphate phosphodiesterase	vv10562Inositol_phosphate_metabolism vv30001ABA_signaling vv34070Phosphatidylinositol_signaling_system	-1.44058
VIT_00s0332g00080	Maturase K	0	-1.44096
VIT_15s0021g02140	Zinc finger (C3HC4-type ring finger)	vv60078Other_zf-C3HC4	-1.44102
VIT_19s0014g00140	Transcription factor related	0	-1.44157
VIT_19s0027g01670	Cyclin-T1-4	vv44110Cell_cycle	-1.44183
VIT_00s0187g00350	Transcription initiation factor TFIIF alpha subunit	vv23022Basal_transcription_factors	-1.44237
VIT_06s0080g00190	No hit	0	-1.44343
VIT_10s0003g03530	Lupeol synthase	vv10100Biosynthesis_of_steroids	-1.44461
VIT_10s0003g05010	No hit	0	-1.44473
VIT_14s0066g01450	MBD9 (methyl-CPG-binding Domain 9)	vv30009Flower_development vv60048PHD	-1.4456
VIT_00s0181g00260	High-level expression of sugar-inducible like 1	vv60001ABI3VP1	-1.44639
VIT_17s0000g03400	Unknown protein	0	-1.44666
VIT_08s0007g06820	Kinesin motor protein	vv44810Regulation_of_actin_cytoskeleton	-1.44725
VIT_10s0003g03650	Beta-amyrin synthase	vv10900Terpenoid_biosynthesis	-1.44755
VIT_13s0067g01990	Unknown protein	0	-1.44776
VIT_09s0002g02740	Light repressible receptor protein kinase	0	-1.44803
VIT_03s0091g00060	ACT domain-containing protein (ACR6)	0	-1.44945
VIT_18s0157g00100	Alliin lyase	vv10272Cysteine_metabolism	-1.45065
VIT_11s0016g05600	Zinc finger (ubiquitin-hydrolase) domain-containing	vv60080Other_zf	-1.45354
VIT_15s0045g00980	R protein PRF disease resistance protein	vv34627R_proteins_from_Plant-pathogen_interaction	-1.45358
VIT_01s0011g05210	Phosphoglucomutase	vv10010Glycolysis vv10030Pentose_phosphate vv10052Galactose_metabolism vv10500Starch_and_sucrose_metabolism	-1.45491
VIT_08s0007g05080	Unknown protein	0	-1.45586
VIT_15s0048g00730	forkhead-associated domain-containing protein	vv60028FHA	-1.45928
VIT_14s0066g00670	MAP kinase kinase 3	0	-1.46206
VIT_08s0040g02380	Hydrolase, alpha/beta fold	0	-1.46326
VIT_17s0000g06610	Zinc finger (C3HC4-type ring finger)	vv60078Other_zf-C3HC4	-1.46465
VIT_08s0007g08660	Binding	0	-1.46481
VIT_11s0052g01700	CBL-interacting protein kinase 21 (CIPK21)	0	-1.4666
VIT_17s0000g07210	flavonoid 3'-hydroxylase [Vitis vinifera]	vv10941Flavonoid_biosynthesis	-1.46692
VIT_01s0010g02550	Cyclin-dependent kinase G-1	vv44110Cell_cycle	-1.46705
VIT_00s0125g00100	Protein kinase	0	-1.46767
VIT_07s0104g00670	BSD domain-containing protein	vv60075Other_BSD	-1.47208
VIT_04s0044g00510	GT2-like trihelix DNA-binding protein	vv60062Trihelix	-1.47233
VIT_12s0028g03030	Zinc finger (C2H2 type) MAGPIE	vv60017C2H2	-1.47233
VIT_13s0067g01300	AP2-associated kinase	0	-1.4729
VIT_07s0031g02570	CTV.22	0	-1.47353
VIT_06s0004g03740	DNA-directed RNA polymerase III subunit C1	vv23020RNA_polymerase	-1.47744
VIT_01s0026g01460	Thioredoxin H-type 2 (Trx-H-2)	0	-1.47796
VIT_19s0014g02260	Unknown protein	0	-1.47822
VIT_02s0025g04540	Beta-lactamase, class A	vv10311Penicillin_and_cephalosporin_biosynthesis	-1.47844
VIT_00s0227g00020	Unknown protein	0	-1.47898
VIT_18s0001g14700	Unknown	0	-1.47928
VIT_14s0081g00800	R protein PRF disease resistance protein	vv34627R_proteins_from_Plant-pathogen_interaction	-1.47961
VIT_09s0002g05650	Unknown protein	0	-1.47981
VIT_00s0920g00020	HEAT repeat-containing protein	0	-1.48007
VIT_01s0026g01360	Unknown	0	-1.48018
VIT_18s0001g11710	Photosystem II PsbO protein	vv10195Photosynthesis vv50113Thylakoid_targeting_pathway vv50135Primary_active_transporter_cat_D3_to_E2	-1.48027
VIT_05s0094g00190	Cyclin-L1-1	vv44110Cell_cycle	-1.48057
VIT_08s0007g03750	1,4-alpha-glucan branching enzyme IIB, chloroplast precursor	vv10500Starch_and_sucrose_metabolism	-1.48069
VIT_13s0019g03220	Proline transporter 1 (ProT1)	vv50123Porters_cat_18_to_29	-1.48103
VIT_05s0020g04640	Unknown protein	0	-1.48138
VIT_07s0191g00180	Homeobox-leucine zipper protein ATHB-6	vv30001ABA_signaling vv60034HB	-1.48199
VIT_00s0324g00010	Leucine-rich repeat family protein	0	-1.48388
VIT_14s0083g00780	Anion exchanger adaptor protein Kanadaptin	vv50110Protein_coat vv60028FHA	-1.48462
VIT_15s0048g02310	VvNAC52_NAC domain-containing protein	vv60046NAC	-1.48578
VIT_00s0437g00070	Receptor kinase RK20-1	0	-1.48652
VIT_18s0072g01190	CDK5 regulatory subunit-associated protein 1-like 1	0	-1.48665
VIT_11s0016g03030	Calmodulin binding protein	0	-1.48739
VIT_15s0021g01740	Unknown	0	-1.48846
VIT_09s0018g00650	Zinc finger protein 830	vv60017C2H2	-1.48849
VIT_06s0009g02120	Nuclear transcription factor Y subunit B related	vv60021CCAAT	-1.4901
VIT_07s0104g00090	Transparent testa 8 TT8	vv60011BHLH	-1.49179
VIT_12s0028g01530	S-receptor kinase	0	-1.49336
VIT_13s0019g01610	XH/XS domain-containing protein	0	-1.49454
VIT_13s0067g03390	Pseudo-response regulator 7 (APRR7)	vv30007Cytokinin_signaling vv34710Circadian_rhythm vv60050PseudoARR-B	-1.49611
VIT_19s0015g01250	No hit	0	-1.49648
VIT_18s0117g00620	Cullin-1	vv24120Ubiquitin_mediated_proteolysis vv30003Auxin_signaling	-1.49946
VIT_08s0007g08730	ABC transporter A member 1	vv52010ABC_transporters	-1.50103
VIT_12s0059g00940	Cellulose synthase CSLB04	vv40006Cell_wall	-1.50109
VIT_15s0045g01030	MRP-like ABC transporter MRP6	vv52010ABC_transporters	-1.50416
VIT_00s0246g00230	Cytochrome c oxidase subunit III	vv10190Oxidative_phosphorylation vv50135Primary_active_transporter_cat_D3_to_E2	-1.50479
VIT_18s0001g12990	Anthranilate N-benzoyltransferase protein 1	vv10400Phenylalanine_tyrosine_and_tryptophan_biosynthesis	-1.50559
VIT_06s0004g06430	Receptor ser/thr protein kinase	0	-1.50621
VIT_04s0008g02420	No hit	0	-1.50652
VIT_09s0002g05890	No hit	0	-1.5088
VIT_03s0063g00310	ABA-responsive element-binding protein ABF4	vv30001ABA_signaling vv60012BZIP	-1.50992
VIT_00s0332g00090	Unknown protein	0	-1.51003
VIT_15s0021g01710	No hit	0	-1.51074
VIT_17s0000g05800	VvALDHI2A1_Aldehyde Dehydrogenase	vv10251Glutamate_metabolism vv10330Arginine_and_proline_metabolism	-1.51225
VIT_02s0025g04630	Homeodomain transcription factor (KNAT7)	vv60034HB	-1.51398
VIT_04s0008g04720	Endonuclease/exonuclease/phosphatase family protein	0	-1.51759
VIT_11s0016g00090	Ubiquitin-specific protease 23 (UBP23)	0	-1.51829
VIT_06s0009g02100	Nucleolar complex protein 2 homolog (Protein NOC2 homolog)	0	-1.52013
VIT_00s0510g00040	Pre-rRNA processing protein ESF1	0	-1.52119
VIT_12s0034g02300	R protein MLA10	vv34627R_proteins_from_Plant-pathogen_interaction	-1.52209
VIT_00s0662g00030	Ethylene-responsive transcription factor related to APETALA2 4	vv30008Ethylene_signaling vv60003AP2_EREBP	-1.52262
VIT_14s0108g00620	Amino acid permease	vv50123Porters_cat_18_to_29	-1.526
VIT_00s0213g00010	AAA-type ATPase family	0	-1.52606
VIT_11s0016g05860	Unknown protein	0	-1.53045
VIT_14s0036g00520	L-allo-threonine aldolase	vv10260Glycine_serine_and_threonine_metabolism	-1.53213
VIT_10s0003g01900	RKF1 (receptor-like kinase in flowers 1)	0	-1.5333
VIT_19s0135g00220	Cullin-1	vv24120Ubiquitin_mediated_proteolysis vv30003Auxin_signaling	-1.53629
VIT_18s0041g01700	TIR-NBS-LRR-TIR disease resistance protein	0	-1.53642
VIT_00s0854g00010	Unknown protein	0	-1.53782
VIT_00s0590g00020	No hit	0	-1.53838
VIT_00s1488g00020	Glycogen (starch) synthase	vv10500Starch_and_sucrose_metabolism	-1.54158
VIT_18s0001g08130	Enhanced silencing phenotype 4 ESP4 symplekin	vv23015mRNA_surveillance_pathway	-1.54235
VIT_14s0108g01450	Calmodulin-binding	0	-1.54244
VIT_06s0004g07410	NADH dehydrogenase subunit 7	vv10190Oxidative_phosphorylation vv50134Primary_active_transporter_cat_D1	-1.54388
VIT_13s0175g00090	No hit	0	-1.5453
VIT_00s0174g00320	Unknown protein	0	-1.54984
VIT_05s0020g04220	Calcium-transporting ATPase 13 ACA13	vv34020Calcium_signaling_pathway vv50131Primary_active_transporter_cat_A2_to_A4	-1.54996
VIT_19s0015g00750	Sucrase	vv10500Starch_and_sucrose_metabolism	-1.55026
VIT_16s0022g00830	Pectin methylesterase inhibitor	vv40006Cell_wall	-1.55181
VIT_11s0065g00570	Glutamate carboxypeptidase (AMP1)	0	-1.55212
VIT_09s0002g02010	Myosin-like protein XIK	vv44810Regulation_of_actin_cytoskeleton	-1.55263
VIT_09s0002g03920	Ankyrin repeat	vv50108Accessory_factors_involved_in_transport	-1.55371
VIT_13s0101g00020	MBD9 (methyl-CPG-binding Domain 9)	vv30009Flower_development vv60048PHD	-1.55471
VIT_11s0103g00140	Potassium-sodium symporter HKT1	vv50124Porters_cat_30_to_64	-1.55605
VIT_08s0040g01450	No hit	0	-1.55834
[truncated: 668 more rows]
