# Supplementary material for: Distinct transcriptome responses to water limitation in isohydric and anisohydric grapevine cultivars
Source: BMC Genomics. 2016 Oct 20;17:815. doi: 10.1186/s12864-016-3136-x (PMC5073746; doi:10.1186/s12864-016-3136-x)
Supplement: Additional file 6: — List of the 1236 genes differentially modulated between WS and WW conditions regardless of the genotype. (XLSX 198 kb) [file 12864_2016_3136_MOESM6_ESM.xlsx]

## Sheet: SuppInfo_Data Set S4
Gene ID	Functional Annotation	FC (WS/WW)	Node class	Switch	APCC	Clusterphobic coefficient	Within-module degree	Heat cartography region	Region	type	Node degree
VIT_18s0166g00060	no hit	-11.1922	Date	no	0.132407	0.718932	-1.63302	R3: Non-hub connectors	R3	Non-hub connectors	315
VIT_03s0088g00260	serine carboxypeptidase S10	-7.74753	Date	no	0.043547	0.71048	-1.03518	R3: Non-hub connectors	R3	Non-hub connectors	197
VIT_18s0001g11600	transducin protein	-7.4512	Fight-club	yes	-0.199976	0.900587	-1.61913	R4: Non-hub kinless nodes	R4	Non-hub kinless nodes	536
VIT_10s0003g02910	FLS2 (flagellin-sensitive 2)	-7.37778	Fight-club	yes	-0.068694	0.856204	-1.93152	R4: Non-hub kinless nodes	R4	Non-hub kinless nodes	327
VIT_03s0091g01290	serine carboxypeptidase S10	-6.90974	Fight-club	no	-0.022217	0.633364	-1.248	R3: Non-hub connectors	R3	Non-hub connectors	109
VIT_16s0050g00140	Heavy-metal-associated domain-containing protein	-5.94919	Fight-club	yes	-0.192408	0.892502	-1.54277	R4: Non-hub kinless nodes	R4	Non-hub kinless nodes	549
VIT_08s0007g02920	ATAN11 (ANTHOCYANIN11)	-5.89272	Fight-club	yes	-0.223417	0.875291	-1.3484	R4: Non-hub kinless nodes	R4	Non-hub kinless nodes	589
VIT_05s0049g00450	nodulin MtN21 family	-5.21387	Fight-club	no	-0.296742	0.447074	-1.29057	R2: Peripheral nodes	R2	Peripheral nodes	78
VIT_18s0001g09400	Cytochrome b5 DIF-F (VvCytoB5)	-5.20957	Fight-club	yes	-0.217687	0.880864	-1.30675	R4: Non-hub kinless nodes	R4	Non-hub kinless nodes	620
VIT_19s0140g00120	gibberellin 2-beta-dioxygenase 1	-5.18715	Fight-club	yes	-0.184456	0.871775	-1.28592	R4: Non-hub kinless nodes	R4	Non-hub kinless nodes	606
VIT_18s0001g07950	Oligopeptide transporter 4	-5.04036	Fight-club	yes	-0.310069	0.933688	-2.37581	R4: Non-hub kinless nodes	R4	Non-hub kinless nodes	233
VIT_07s0031g00530	MAPKKK21	-4.93221	Fight-club	yes	-0.223274	0.879525	-1.2165	R4: Non-hub kinless nodes	R4	Non-hub kinless nodes	654
VIT_08s0007g08380	cellulose synthase CESA3	-4.8715	Fight-club	yes	-0.248092	0.878139	-1.20261	R4: Non-hub kinless nodes	R4	Non-hub kinless nodes	656
VIT_00s0459g00020	Metalloprotease	-4.63055	Fight-club	yes	-0.265673	0.89277	-1.24427	R4: Non-hub kinless nodes	R4	Non-hub kinless nodes	681
VIT_19s0014g04420	ARR24 Type A	-4.51036	Fight-club	yes	-0.033576	0.801132	-1.87599	R4: Non-hub kinless nodes	R4	Non-hub kinless nodes	296
VIT_08s0007g05160	Flavonoid 3',5'-hydroxylase	-4.4855	Fight-club	yes	-0.192916	0.877322	-2.31333	R4: Non-hub kinless nodes	R4	Non-hub kinless nodes	197
VIT_02s0154g00320	protease inhibitor/seed storage/lipid transfer protein (LTP)	-4.45941	Fight-club	yes	-0.036965	0.825571	-2.29945	R4: Non-hub kinless nodes	R4	Non-hub kinless nodes	170
VIT_00s0229g00090	matrix metalloproteinase	-4.43447	Fight-club	yes	-0.197998	0.877045	-1.29286	R4: Non-hub kinless nodes	R4	Non-hub kinless nodes	616
VIT_15s0046g00170	VvMybPA1	-4.41635	Fight-club	yes	-0.125438	0.857401	-1.66773	R4: Non-hub kinless nodes	R4	Non-hub kinless nodes	429
VIT_18s0001g10570	no hit	-4.2085	Date	no	0.025982	0.870898	-2.21615	R4: Non-hub kinless nodes	R4	Non-hub kinless nodes	231
VIT_03s0038g04570	ADP-glucose pyrophosphorylase large subunit 1	-4.09623	Fight-club	yes	-0.223608	0.885737	-1.45947	R4: Non-hub kinless nodes	R4	Non-hub kinless nodes	568
VIT_06s0004g00150	MYR1 (MYB-related protein 1)	-4.00421	Fight-club	yes	-0.37623	0.946979	-2.54936	R4: Non-hub kinless nodes	R4	Non-hub kinless nodes	152
VIT_01s0010g03430	HcrVf1 protein	-3.96859	Fight-club	no	-0.085098	0.5376	-0.875562	R2: Peripheral nodes	R2	Peripheral nodes	200
VIT_19s0015g00620	lectin protein kinase	-3.88046	Fight-club	yes	-0.285986	0.905556	-1.91764	R4: Non-hub kinless nodes	R4	Non-hub kinless nodes	410
VIT_05s0136g00260	chalcone synthase 3	-3.80522	Fight-club	yes	-0.065034	0.86522	-1.8621	R4: Non-hub kinless nodes	R4	Non-hub kinless nodes	365
VIT_02s0025g01890	cellulose synthase CSLG3	-3.77235	Fight-club	yes	-0.237024	0.9387	-2.2578	R4: Non-hub kinless nodes	R4	Non-hub kinless nodes	311
VIT_02s0025g04720	Leucoanthocyanidin dioxygenase (VvLDOX) [Vitis vinifera]	-3.73764	Fight-club	yes	-0.12714	0.855474	-1.83434	R4: Non-hub kinless nodes	R4	Non-hub kinless nodes	363
VIT_02s0012g01570	cinnamoyl-CoA reductase	-3.68703	Fight-club	yes	-0.179623	0.877745	-2.09813	R4: Non-hub kinless nodes	R4	Non-hub kinless nodes	286
VIT_18s0001g06080	UDP-glycosyltransferase 85A1	-3.68347	Fight-club	yes	-0.171839	0.849004	-1.32757	R4: Non-hub kinless nodes	R4	Non-hub kinless nodes	543
VIT_02s0025g02840	ankyrin 3, epithelial isoform a	-3.67848	Fight-club	yes	-0.366266	0.933607	-2.2092	R4: Non-hub kinless nodes	R4	Non-hub kinless nodes	326
VIT_18s0166g00010	Protein kinase Xa21	-3.67681	Fight-club	no	-0.004227	0.780071	-1.84822	R3: Non-hub connectors	R3	Non-hub connectors	290
VIT_10s0003g02920	FLS2 (flagellin-sensitive 2)	-3.60794	Fight-club	yes	-0.259973	0.904792	-1.84128	R4: Non-hub kinless nodes	R4	Non-hub kinless nodes	444
VIT_18s0001g11950	Unknown protein	-3.59793	Date	no	0.114197	0.727455	-1.2214	R3: Non-hub connectors	R3	Non-hub connectors	136
VIT_11s0016g01300	TT2 (transparent testa 2)	-3.56781	Fight-club	yes	-0.229034	0.894269	-1.41088	R4: Non-hub kinless nodes	R4	Non-hub kinless nodes	612
VIT_05s0020g01900	no hit	-3.55919	Fight-club	yes	-0.197736	0.883599	-2.18838	R4: Non-hub kinless nodes	R4	Non-hub kinless nodes	255
VIT_19s0015g01280	myb domain protein 103	-3.55221	Fight-club	yes	-0.267803	0.885781	-1.27204	R4: Non-hub kinless nodes	R4	Non-hub kinless nodes	648
VIT_18s0001g09980	Unknown protein	-3.5387	Fight-club	yes	-0.24318	0.881873	-1.41088	R4: Non-hub kinless nodes	R4	Non-hub kinless nodes	579
VIT_16s0098g00360	CCT motif CONSTANS-LIKE	-3.50148	Fight-club	yes	-0.185434	0.882853	-1.63996	R4: Non-hub kinless nodes	R4	Non-hub kinless nodes	485
VIT_00s2847g00010	S-locus lectin protein kinase	-3.49257	Fight-club	yes	-0.094147	0.823169	-1.65384	R4: Non-hub kinless nodes	R4	Non-hub kinless nodes	390
VIT_05s0094g01200	flavonoid 3'-hydroxylase cytochrome P450	-3.46586	Fight-club	yes	-0.15039	0.887939	-1.70244	R4: Non-hub kinless nodes	R4	Non-hub kinless nodes	469
VIT_10s0003g02150	trehalose-phosphate synthase 1	-3.44624	Fight-club	yes	-0.154731	0.888193	-2.04954	R4: Non-hub kinless nodes	R4	Non-hub kinless nodes	320
VIT_18s0001g06090	Cis-zeatin O-beta-D-glucosyltransferase	-3.43959	Fight-club	yes	-0.222283	0.869421	-1.09154	R4: Non-hub kinless nodes	R4	Non-hub kinless nodes	678
VIT_00s2776g00010	S-locus lectin protein kinase	-3.36322	Fight-club	yes	-0.149342	0.842184	-1.78574	R4: Non-hub kinless nodes	R4	Non-hub kinless nodes	365
VIT_02s0087g00380	no hit	-3.3567	Fight-club	yes	-0.099772	0.840402	-1.68855	R4: Non-hub kinless nodes	R4	Non-hub kinless nodes	398
VIT_14s0068g00970	RPK1 (RECEPTOR-LIKE PROTEIN KINASE 1)	-3.34188	Fight-club	yes	-0.162246	0.889436	-1.85516	R4: Non-hub kinless nodes	R4	Non-hub kinless nodes	406
VIT_04s0023g03260	cellulase2	-3.32541	Date	no	0.056468	0.745582	-1.59831	R3: Non-hub connectors	R3	Non-hub connectors	341
VIT_11s0016g04220	Copper-binding family protein	-3.26994	Fight-club	yes	-0.129924	0.856884	-1.79963	R4: Non-hub kinless nodes	R4	Non-hub kinless nodes	378
VIT_11s0016g00860	Strictosidine synthase; Quinoprotein amine dehydrogenase, beta chain	-3.26977	Fight-club	yes	-0.17905	0.854073	-1.23038	R4: Non-hub kinless nodes	R4	Non-hub kinless nodes	589
VIT_08s0007g02000	glycerol-3-phosphate acyltransferase 8	-3.24921	Fight-club	yes	-0.203582	0.895482	-1.67467	R4: Non-hub kinless nodes	R4	Non-hub kinless nodes	498
VIT_00s0762g00020	S-locus lectin protein kinase	-3.21516	Fight-club	yes	-0.17583	0.861813	-1.11237	R4: Non-hub kinless nodes	R4	Non-hub kinless nodes	651
VIT_12s0035g01240	no hit	-3.21095	Fight-club	yes	-0.267945	0.883781	-1.54277	R4: Non-hub kinless nodes	R4	Non-hub kinless nodes	528
VIT_13s0067g01660	sister chromatid cohesion 1 protein 1 DIF1/SYN1	-3.17234	Fight-club	yes	-0.167939	0.857892	-1.13319	R4: Non-hub kinless nodes	R4	Non-hub kinless nodes	634
VIT_10s0116g00760	Glucose-6-phosphate/phosphate translocator	-3.07348	Fight-club	no	-0.188799	0.5376	-0.966012	R2: Peripheral nodes	R2	Peripheral nodes	175
VIT_10s0003g01460	Nucleobase-ascorbate transporter 2 (NAT2)	-3.06254	Fight-club	yes	-0.069401	0.81032	-1.54971	R4: Non-hub kinless nodes	R4	Non-hub kinless nodes	411
VIT_01s0026g00200	xyloglucan endotransglucosylase/hydrolase 28	-3.04974	Fight-club	yes	-0.305038	0.894132	-2.03565	R4: Non-hub kinless nodes	R4	Non-hub kinless nodes	335
VIT_18s0001g06120	Cis-zeatin O-beta-D-glucosyltransferase	-3.04677	Fight-club	yes	-0.191702	0.862826	-1.12625	R4: Non-hub kinless nodes	R4	Non-hub kinless nodes	648
VIT_11s0016g01320	VvMybPA2	-3.02743	Fight-club	no	-0.182241	0.486101	-0.966012	R2: Peripheral nodes	R2	Peripheral nodes	166
VIT_18s0001g06060	UDP-glycosyltransferase 85A1	-3.02307	Fight-club	yes	-0.33708	0.916084	-1.7788	R4: Non-hub kinless nodes	R4	Non-hub kinless nodes	504
VIT_09s0054g00760	tRNA-splicing endonuclease positive effector SEN1	-3.00377	Date	no	0.088804	0.81991	-2.09119	R4: Non-hub kinless nodes	R4	Non-hub kinless nodes	238
VIT_09s0002g07680	Disease resistance protein	-2.99478	Fight-club	yes	-0.151682	0.844431	-2.10507	R4: Non-hub kinless nodes	R4	Non-hub kinless nodes	251
VIT_00s0540g00020	chitinase, class V	-2.97873	Fight-club	yes	-0.064703	0.812755	-1.65384	R4: Non-hub kinless nodes	R4	Non-hub kinless nodes	379
VIT_00s0184g00120	R protein L6	-2.97757	Fight-club	yes	-0.022264	0.815121	-1.57748	R4: Non-hub kinless nodes	R4	Non-hub kinless nodes	407
VIT_18s0041g01680	no hit	-2.97666	Date	no	0.047664	0.828152	-2.00094	R4: Non-hub kinless nodes	R4	Non-hub kinless nodes	275
VIT_12s0028g01150	Protein TRANSPARENT TESTA 12	-2.94901	Fight-club	no	-0.115644	0.395062	-1.22672	R2: Peripheral nodes	R2	Peripheral nodes	90
VIT_14s0006g01420	Ser/Thr receptor kinase	-2.94388	Fight-club	no	-0.227133	0.389858	-0.630816	R2: Peripheral nodes	R2	Peripheral nodes	233
VIT_09s0002g07750	disease resistance protein	-2.94252	Fight-club	yes	-0.107218	0.82288	-1.22344	R4: Non-hub kinless nodes	R4	Non-hub kinless nodes	537
VIT_00s0361g00040	Anthocyanidin reductase (VvANR) [Vitis vinifera] GeneID: 100232981	-2.93125	Fight-club	yes	-0.234153	0.921277	-2.25086	R4: Non-hub kinless nodes	R4	Non-hub kinless nodes	278
VIT_08s0007g03870	Phytosulfokines PSK1	-2.9065	Fight-club	yes	-0.223028	0.879633	-1.49418	R4: Non-hub kinless nodes	R4	Non-hub kinless nodes	539
VIT_04s0008g02910	Tassel serine threonine kinase 1	-2.87936	Fight-club	yes	-0.156159	0.84253	-1.57748	R4: Non-hub kinless nodes	R4	Non-hub kinless nodes	441
VIT_02s0025g02390	Oligopeptide transporter OPT7	-2.87864	Fight-club	yes	-0.209975	0.87326	-1.0846	R4: Non-hub kinless nodes	R4	Non-hub kinless nodes	691
VIT_00s2628g00010	Cellulose synthase CEV1	-2.82951	Fight-club	no	-0.389736	0.204056	-1.11499	R2: Peripheral nodes	R2	Peripheral nodes	102
VIT_19s0014g03980	kinase interacting family protein	-2.82641	Fight-club	yes	-0.120741	0.875593	-2.16061	R4: Non-hub kinless nodes	R4	Non-hub kinless nodes	258
VIT_18s0001g02790	Unknown protein	-2.8034	Fight-club	yes	-0.161103	0.857972	-2.09119	R4: Non-hub kinless nodes	R4	Non-hub kinless nodes	268
VIT_02s0012g02820	geraniol 10-hydroxylase	-2.80008	Date	no	0.086702	0.725279	-1.73715	R3: Non-hub connectors	R3	Non-hub connectors	290
VIT_13s0019g00420	F-box family protein	-2.78918	Fight-club	no	-0.062889	0.48798	-0.742548	R2: Peripheral nodes	R2	Peripheral nodes	225
VIT_09s0002g07610	Leucine-rich repeat family	-2.78744	Fight-club	yes	-0.118243	0.832116	-1.39005	R4: Non-hub kinless nodes	R4	Non-hub kinless nodes	493
VIT_10s0042g00980	Protein kinase	-2.78611	Fight-club	no	-0.023751	0.709599	-1.08306	R3: Non-hub connectors	R3	Non-hub connectors	180
VIT_13s0158g00200	R protein MLA10	-2.78488	Fight-club	yes	-0.063327	0.825763	-1.82739	R4: Non-hub kinless nodes	R4	Non-hub kinless nodes	333
VIT_07s0005g00550	Ribosomal protein S12 (RPS12C) 40S	-2.77962	Fight-club	yes	-0.077387	0.889598	-2.07036	R4: Non-hub kinless nodes	R4	Non-hub kinless nodes	313
VIT_16s0098g00900	pseudo-response regulator 5 (APRR5)	-2.77769	Fight-club	yes	-0.184814	0.85895	-1.06377	R4: Non-hub kinless nodes	R4	Non-hub kinless nodes	663
VIT_18s0001g08430	Branched-chain-amino-acid aminotransferase 2, chloroplast (Atbcat-2)	-2.771	Fight-club	yes	-0.171179	0.848052	-0.987413	R4: Non-hub kinless nodes	R4	Non-hub kinless nodes	667
VIT_18s0075g00930	no hit	-2.7617	Fight-club	no	-0.186987	0.376731	-0.960691	R2: Peripheral nodes	R2	Peripheral nodes	152
VIT_09s0002g07810	no hit	-2.75861	Fight-club	yes	-0.165778	0.854186	-1.53583	R4: Non-hub kinless nodes	R4	Non-hub kinless nodes	474
VIT_00s0347g00060	S-locus lectin protein kinase	-2.7503	Fight-club	yes	-0.188995	0.863025	-1.02212	R4: Non-hub kinless nodes	R4	Non-hub kinless nodes	689
VIT_17s0000g06920	remorin	-2.74575	Fight-club	no	-0.182348	0.435802	-0.715945	R2: Peripheral nodes	R2	Peripheral nodes	221
VIT_08s0007g02470	aspartyl protease	-2.74246	Fight-club	no	-0.381755	0.414307	-1.20012	R2: Peripheral nodes	R2	Peripheral nodes	98
VIT_02s0033g01100	no hit	-2.74226	Date	no	0.145203	0.693559	-0.939409	R3: Non-hub connectors	R3	Non-hub connectors	224
VIT_11s0037g00950	S-adenosylmethionine decarboxylase proenzyme	-2.7176	Date	no	0.44911	0.800702	-1.46615	R4: Non-hub kinless nodes	R4	Non-hub kinless nodes	56
VIT_13s0019g02520	subtilisin protease C1	-2.70492	Fight-club	no	-0.429304	0.354951	-1.05646	R2: Peripheral nodes	R2	Peripheral nodes	127
VIT_18s0072g00740	SEC5A (EXOCYST COMPLEX COMPONENT SEC5)	-2.70156	Fight-club	no	-0.248163	0.273314	-1.32249	R2: Peripheral nodes	R2	Peripheral nodes	61
VIT_03s0097g00460	Geraniol 10-hydroxylase	-2.69004	Fight-club	yes	-0.104304	0.823192	-1.70938	R4: Non-hub kinless nodes	R4	Non-hub kinless nodes	371
VIT_00s0540g00010	ARK3 (Arabidopsis Receptor Kinase 3)	-2.64907	Date	no	0.149853	0.696882	-1.77186	R3: Non-hub connectors	R3	Non-hub connectors	267
VIT_00s0743g00020	S-locus lectin protein kinase	-2.64874	Fight-club	yes	-0.117719	0.827581	-1.61913	R4: Non-hub kinless nodes	R4	Non-hub kinless nodes	407
VIT_14s0128g00460	kinesin motor protein	-2.64176	Fight-club	yes	-0.238645	0.871391	-0.987413	R4: Non-hub kinless nodes	R4	Non-hub kinless nodes	725
VIT_12s0034g02580	Leucine Rich Repeat receptor-like kinase	-2.62809	Fight-club	yes	-0.073346	0.854675	-2.31333	R4: Non-hub kinless nodes	R4	Non-hub kinless nodes	181
VIT_12s0028g03480	wax synthase	-2.62529	Fight-club	no	-0.205366	0.461765	-0.76383	R2: Peripheral nodes	R2	Peripheral nodes	214
VIT_06s0004g03370	Unknown protein	-2.61979	Fight-club	yes	-0.222227	0.869006	-1.85516	R4: Non-hub kinless nodes	R4	Non-hub kinless nodes	373
VIT_08s0007g02810	ERF/AP2 Gene Family (VvRAV5)	-2.59597	Date	no	0.133652	0.645692	-1.46615	R3: Non-hub connectors	R3	Non-hub connectors	42
VIT_18s0001g11070	no hit	-2.58837	no hub	no	-0.875134	0	-1.59384	R1: Ultra-peripheral nodes	R1	Ultra-peripheral nodes	1
VIT_00s0743g00010	S-locus lectin protein kinase	-2.5765	Fight-club	yes	-0.150509	0.846743	-1.45253	R4: Non-hub kinless nodes	R4	Non-hub kinless nodes	493
VIT_17s0000g08290	Dof zinc finger protein DOF5.6	-2.57567	Fight-club	yes	-0.1652	0.863201	-2.23003	R4: Non-hub kinless nodes	R4	Non-hub kinless nodes	219
VIT_18s0001g01320	Wall-associated receptor kinase 5	-2.57098	Date	no	0.050974	0.757072	-1.59137	R3: Non-hub connectors	R3	Non-hub connectors	351
VIT_00s0347g00080	Curculin (mannose-binding) lectin	-2.56354	Fight-club	yes	-0.162611	0.849749	-1.14014	R4: Non-hub kinless nodes	R4	Non-hub kinless nodes	614
VIT_16s0013g01700	disease resistance protein	-2.55418	Date	no	0.137463	0.794545	-1.08306	R3: Non-hub connectors	R3	Non-hub connectors	214
VIT_07s0141g01020	no hit	-2.55346	Fight-club	no	-0.111489	0.508389	-0.95005	R2: Peripheral nodes	R2	Peripheral nodes	174
VIT_09s0002g05810	Boron transporter-like protein 4	-2.54308	Fight-club	yes	-0.116808	0.824667	-1.14708	R4: Non-hub kinless nodes	R4	Non-hub kinless nodes	566
VIT_06s0061g01210	Lysine histidine transporter 1	-2.53427	Fight-club	yes	-0.233184	0.869505	-1.17485	R4: Non-hub kinless nodes	R4	Non-hub kinless nodes	645
VIT_00s0471g00050	ACT DOMAIN REPEAT 1 (ACR1) uridylyltransferase	-2.52388	Fight-club	no	-0.096517	0.457588	-1.01922	R2: Peripheral nodes	R2	Peripheral nodes	148
VIT_00s0391g00030	unknown	-2.51511	Fight-club	yes	-0.226614	0.927207	-2.03565	R4: Non-hub kinless nodes	R4	Non-hub kinless nodes	404
VIT_01s0011g02000	serine carboxypeptidase S10	-2.49652	Date	no	0.137059	0.715981	-1.55666	R3: Non-hub connectors	R3	Non-hub connectors	334
VIT_02s0012g02810	CYP76C4	-2.49323	Fight-club	yes	-0.190172	0.854787	-1.70244	R4: Non-hub kinless nodes	R4	Non-hub kinless nodes	412
VIT_09s0002g03760	unknown	-2.49003	Fight-club	yes	-0.171933	0.91439	-2.24391	R4: Non-hub kinless nodes	R4	Non-hub kinless nodes	270
VIT_02s0012g00550	inositol polyphosphate 5-phosphatase II	-2.48989	Fight-club	yes	-0.168143	0.92212	-2.0426	R4: Non-hub kinless nodes	R4	Non-hub kinless nodes	387
VIT_00s1937g00010	amine oxidase	-2.48103	Date	no	0.126516	0.780806	-1.05114	R3: Non-hub connectors	R3	Non-hub connectors	220
VIT_14s0030g01500	SF21	-2.46779	Fight-club	yes	-0.11282	0.825978	-1.81351	R4: Non-hub kinless nodes	R4	Non-hub kinless nodes	338
VIT_09s0002g07720	Leucine-rich repeat family protein	-2.45315	Fight-club	yes	-0.146163	0.841973	-1.23038	R4: Non-hub kinless nodes	R4	Non-hub kinless nodes	566
VIT_15s0046g02500	Unknown protein	-2.43438	Fight-club	yes	-0.176505	0.888419	-1.6955	R4: Non-hub kinless nodes	R4	Non-hub kinless nodes	473
VIT_18s0001g13810	Heat shock protein-related	-2.42957	Date	no	0.027531	0.771267	-2.02871	R3: Non-hub connectors	R3	Non-hub connectors	230
VIT_00s0222g00010	no hit	-2.42904	Fight-club	no	-0.177879	0.45662	-0.912806	R2: Peripheral nodes	R2	Peripheral nodes	175
VIT_18s0001g05990	UDP-glycosyltransferase 85A1	-2.42623	Fight-club	yes	-0.194737	0.877672	-1.80657	R4: Non-hub kinless nodes	R4	Non-hub kinless nodes	406
VIT_19s0014g03210	COP1-interacting protein 7	-2.42363	Fight-club	no	-0.047601	0.529796	-0.832998	R2: Peripheral nodes	R2	Peripheral nodes	210
VIT_08s0032g00650	no hit	-2.42088	Fight-club	no	-0.096872	0.561541	-1.33845	R2: Peripheral nodes	R2	Peripheral nodes	74
VIT_17s0000g06820	Zinc finger (C2H2 type) family	-2.40517	Fight-club	yes	-0.266045	0.883299	-1.26509	R4: Non-hub kinless nodes	R4	Non-hub kinless nodes	644
VIT_14s0068g02180	retrotransposon protein	-2.40453	Fight-club	no	-0.142147	0.36	-1.40762	R2: Peripheral nodes	R2	Peripheral nodes	45
VIT_06s0061g00180	WD40	-2.40119	Fight-club	yes	-0.258009	0.930838	-2.23003	R4: Non-hub kinless nodes	R4	Non-hub kinless nodes	308
VIT_04s0069g00200	glutamate receptor 2.8	-2.4003	Fight-club	yes	-0.185291	0.883026	-1.42476	R4: Non-hub kinless nodes	R4	Non-hub kinless nodes	576
VIT_02s0033g01260	no hit	-2.39716	Date	no	0.070171	0.829531	-2.03565	R4: Non-hub kinless nodes	R4	Non-hub kinless nodes	264
VIT_14s0066g02070	AAA-type ATPase	-2.39563	Fight-club	no	-0.09725	0.617148	-1.07242	R2: Peripheral nodes	R2	Peripheral nodes	160
VIT_00s0467g00030	R protein MLA10	-2.38897	Fight-club	yes	-0.099122	0.850449	-2.10507	R4: Non-hub kinless nodes	R4	Non-hub kinless nodes	256
VIT_00s0347g00120	S-locus lectin protein kinase	-2.38453	Fight-club	yes	-0.145983	0.837283	-1.63302	R4: Non-hub kinless nodes	R4	Non-hub kinless nodes	414
VIT_13s0019g02010	SRG1 (senescence-related gene 1)	-2.37977	Fight-club	yes	-0.094399	0.829078	-1.98012	R4: Non-hub kinless nodes	R4	Non-hub kinless nodes	283
VIT_04s0008g01120	Glutaredoxin	-2.37425	Fight-club	yes	-0.318357	0.904689	-2.15367	R4: Non-hub kinless nodes	R4	Non-hub kinless nodes	298
VIT_09s0070g00640	disease resistance protein	-2.37267	Fight-club	yes	-0.17136	0.857186	-1.43864	R4: Non-hub kinless nodes	R4	Non-hub kinless nodes	516
VIT_03s0063g02620	myb RAD (Transcription factor RAD)	-2.35781	Fight-club	yes	-0.061445	0.813002	-2.23697	R4: Non-hub kinless nodes	R4	Non-hub kinless nodes	185
VIT_09s0054g00300	disease resistance	-2.35681	Date	no	0.205976	0.685183	-1.93152	R3: Non-hub connectors	R3	Non-hub connectors	221
VIT_11s0016g04330	Unknown	-2.35658	Fight-club	no	-0.313069	0.453016	-1.2214	R2: Peripheral nodes	R2	Peripheral nodes	96
VIT_11s0037g00720	trehalose-phosphate phosphatase	-2.34859	Fight-club	no	-0.110242	0.493354	-0.731907	R2: Peripheral nodes	R2	Peripheral nodes	229
VIT_00s0218g00200	UDP-glucuronosyl/UDP-glucosyltransferase	-2.34728	Fight-club	yes	-0.198912	0.903757	-1.48724	R4: Non-hub kinless nodes	R4	Non-hub kinless nodes	606
VIT_13s0019g02510	CCR4-NOT transcription complex, subunit 4	-2.34616	Date	no	0.130758	0.618281	-1.08306	R2: Peripheral nodes	R2	Peripheral nodes	157
VIT_18s0001g09550	Receptor kinase TRKe	-2.3439	Date	no	0.061946	0.697209	-1.04582	R3: Non-hub connectors	R3	Non-hub connectors	189
VIT_08s0007g07140	esterase/lipase/thioesterase family protein	-2.34385	Fight-club	yes	-0.329493	0.947483	-2.41052	R4: Non-hub kinless nodes	R4	Non-hub kinless nodes	240
VIT_01s0026g00180	serine/threonine kinase protein	-2.34359	Fight-club	no	-0.112828	0.326759	-1.08838	R2: Peripheral nodes	R2	Peripheral nodes	117
VIT_00s0347g00070	S-locus lectin protein kinase	-2.33484	Fight-club	yes	-0.109908	0.830008	-1.53583	R4: Non-hub kinless nodes	R4	Non-hub kinless nodes	439
VIT_00s0193g00020	no hit	-2.32909	Fight-club	yes	-0.232177	0.895147	-2.08425	R4: Non-hub kinless nodes	R4	Non-hub kinless nodes	315
VIT_02s0025g00210	fringe protein	-2.32738	Date	no	0.235578	0.763886	-1.23204	R3: Non-hub connectors	R3	Non-hub connectors	142
VIT_08s0058g00230	unknown	-2.32039	Fight-club	no	-0.229252	0.549044	-1.10967	R2: Peripheral nodes	R2	Peripheral nodes	137
VIT_00s0515g00020	R protein MLA10	-2.31903	Fight-club	no	-0.072527	0.560535	-0.971333	R2: Peripheral nodes	R2	Peripheral nodes	178
VIT_13s0067g01670	Ankyrin repeat protein	-2.31873	Fight-club	yes	-0.136492	0.862471	-1.39699	R4: Non-hub kinless nodes	R4	Non-hub kinless nodes	542
VIT_10s0003g04790	no hit	-2.31409	Fight-club	yes	-0.16113	0.859906	-1.41782	R4: Non-hub kinless nodes	R4	Non-hub kinless nodes	529
VIT_13s0019g01040	Unknown protein	-2.30856	Fight-club	yes	-0.264095	0.889897	-1.7788	R4: Non-hub kinless nodes	R4	Non-hub kinless nodes	440
VIT_09s0002g07710	Disease resistance protein	-2.30388	Fight-club	yes	-0.11258	0.828925	-1.14708	R4: Non-hub kinless nodes	R4	Non-hub kinless nodes	573
VIT_12s0034g02600	Leucine Rich Repeat receptor-like kinase	-2.30236	Fight-club	yes	-0.222812	0.907788	-2.3897	R4: Non-hub kinless nodes	R4	Non-hub kinless nodes	191
VIT_13s0019g00740	amino acid binding protein	-2.30171	Fight-club	yes	-0.202336	0.878313	-1.43864	R4: Non-hub kinless nodes	R4	Non-hub kinless nodes	559
VIT_03s0038g03410	NAC domain-containing protein (VvNAC41)	-2.29965	Date	no	0.136107	0.734775	-1.05114	R3: Non-hub connectors	R3	Non-hub connectors	200
VIT_16s0050g00190	DTA2 (downstream target of AGL15 2)	-2.29658	Fight-club	yes	-0.158905	0.84451	-1.05683	R4: Non-hub kinless nodes	R4	Non-hub kinless nodes	634
VIT_07s0095g00100	CC-NBS-LRR class	-2.28246	Fight-club	no	-0.211271	0.270799	-1.1948	R2: Peripheral nodes	R2	Peripheral nodes	89
VIT_00s0740g00010	no hit	-2.28146	Fight-club	no	-0.223061	0.35108	-1.29057	R2: Peripheral nodes	R2	Peripheral nodes	72
VIT_09s0070g00400	no hit	-2.2794	Fight-club	yes	-0.267417	0.881836	-1.49418	R4: Non-hub kinless nodes	R4	Non-hub kinless nodes	544
VIT_07s0031g00800	Cyclin-dependent kinase inhibitor KIP-RELATED PROTEIN 7	-2.27624	Fight-club	yes	-0.233491	0.872906	-1.68855	R4: Non-hub kinless nodes	R4	Non-hub kinless nodes	446
VIT_16s0098g01900	pectinesterase family	-2.26312	Fight-club	yes	-0.230892	0.88382	-1.84822	R4: Non-hub kinless nodes	R4	Non-hub kinless nodes	399
VIT_14s0066g02080	AAA-type ATPase family protein	-2.2568	Fight-club	no	-0.099366	0.601108	-1.15223	R2: Peripheral nodes	R2	Peripheral nodes	133
VIT_18s0001g03900	R protein L6	-2.25485	Fight-club	yes	-0.019262	0.847331	-1.97318	R4: Non-hub kinless nodes	R4	Non-hub kinless nodes	302
VIT_05s0029g00280	DNA repair protein RAD50	-2.25138	Date	no	0.178703	0.548416	-1.15223	R2: Peripheral nodes	R2	Peripheral nodes	125
VIT_18s0001g08690	Unknown	-2.24852	Fight-club	yes	-0.22435	0.879859	-1.58442	R4: Non-hub kinless nodes	R4	Non-hub kinless nodes	502
VIT_15s0021g00330	proton-dependent oligopeptide transport (POT) family protein	-2.23227	Fight-club	no	-0.105494	0.396489	-1.09903	R2: Peripheral nodes	R2	Peripheral nodes	121
VIT_16s0050g01530	HcrVf2 protein	-2.22942	Date	no	0.139037	0.713397	-1.68855	R3: Non-hub connectors	R3	Non-hub connectors	297
VIT_18s0001g08450	branched-chain-amino-acid transaminase ATBCAT-2	-2.2272	Fight-club	yes	-0.260402	0.872828	-1.12625	R4: Non-hub kinless nodes	R4	Non-hub kinless nodes	673
VIT_00s1361g00010	unknown	-2.22657	Fight-club	yes	-0.150929	0.863696	-1.74409	R4: Non-hub kinless nodes	R4	Non-hub kinless nodes	409
VIT_18s0001g07270	R protein MLA10	-2.22561	Date	no	0.026088	0.491467	-1.13627	R2: Peripheral nodes	R2	Peripheral nodes	122
VIT_14s0036g00820	kinase interacting	-2.22357	Fight-club	yes	-0.198777	0.937993	-2.35499	R4: Non-hub kinless nodes	R4	Non-hub kinless nodes	253
VIT_13s0067g00990	Heat shock protein-related	-2.22151	Fight-club	yes	-0.224451	0.900624	-1.74409	R4: Non-hub kinless nodes	R4	Non-hub kinless nodes	479
VIT_00s0762g00030	S-locus lectin protein kinase	-2.22143	Fight-club	yes	-0.082789	0.826636	-1.98012	R4: Non-hub kinless nodes	R4	Non-hub kinless nodes	281
VIT_18s0001g11860	Polygalacturonate 4-alpha-galacturonosyltransferase	-2.22004	Fight-club	yes	-0.215405	0.898838	-1.97318	R4: Non-hub kinless nodes	R4	Non-hub kinless nodes	371
VIT_03s0063g00350	Unknown	-2.21626	Fight-club	yes	-0.339481	0.90458	-1.97318	R4: Non-hub kinless nodes	R4	Non-hub kinless nodes	382
VIT_08s0007g02940	NAC domain-containing protein (VvNAC62)	-2.21501	Date	no	0.014341	0.562527	-1.15223	R2: Peripheral nodes	R2	Peripheral nodes	127
VIT_15s0048g02280	NAC domain-containing protein (VvNAC54)	-2.21399	Fight-club	yes	-0.111222	0.838173	-1.32063	R4: Non-hub kinless nodes	R4	Non-hub kinless nodes	527
VIT_02s0025g03540	Tubulin beta-6 chain	-2.21191	Fight-club	yes	-0.226749	0.874308	-1.24427	R4: Non-hub kinless nodes	R4	Non-hub kinless nodes	629
VIT_14s0083g00880	Phosphatidylinositol 4-kinase type-II	-2.20858	Fight-club	yes	-0.208655	0.85896	-1.02212	R4: Non-hub kinless nodes	R4	Non-hub kinless nodes	679
VIT_11s0016g00870	strictosidine synthase (YLS2)	-2.20386	Fight-club	yes	-0.173477	0.852236	-1.83434	R4: Non-hub kinless nodes	R4	Non-hub kinless nodes	359
VIT_05s0094g00980	kinase interacting	-2.20329	Fight-club	yes	-0.198389	0.917126	-2.13284	R4: Non-hub kinless nodes	R4	Non-hub kinless nodes	330
VIT_19s0015g00250	zinc transporter ZIP11	-2.20159	Fight-club	yes	-0.158287	0.848032	-1.515	R4: Non-hub kinless nodes	R4	Non-hub kinless nodes	472
VIT_00s0658g00010	Receptor kinase TRKa	-2.1994	Date	no	0.185651	0.499172	-1.35441	R2: Peripheral nodes	R2	Peripheral nodes	65
VIT_14s0066g00610	Unknown protein	-2.19786	Fight-club	yes	-0.21854	0.882484	-1.45253	R4: Non-hub kinless nodes	R4	Non-hub kinless nodes	563
VIT_18s0075g00320	R protein L6	-2.1951	Fight-club	no	-0.108046	0.609375	-1.0671	R2: Peripheral nodes	R2	Peripheral nodes	160
VIT_16s0050g00160	DTA2 (downstream target of AGL15 2)	-2.18881	Date	no	0.04544	0.763908	-1.71632	R3: Non-hub connectors	R3	Non-hub connectors	319
VIT_10s0003g01490	NIK3 (NSP- interacting kinase 3)	-2.18664	Fight-club	no	-0.022481	0.799681	-1.57748	R3: Non-hub connectors	R3	Non-hub connectors	391
VIT_00s1213g00020	cellulose synthase CSLE1	-2.18628	Fight-club	yes	-0.179254	0.864649	-1.75797	R4: Non-hub kinless nodes	R4	Non-hub kinless nodes	405
VIT_03s0097g00610	Cyclin-D3-1	-2.18448	Fight-club	yes	-0.335559	0.934452	-2.20226	R4: Non-hub kinless nodes	R4	Non-hub kinless nodes	332
VIT_18s0089g00460	TIR-NBS-TIR type disease resistance protein	-2.18402	Fight-club	yes	-0.280244	0.952919	-2.473	R4: Non-hub kinless nodes	R4	Non-hub kinless nodes	212
VIT_06s0004g03590	TOE1 (target of eat1 1) related to apetala2 7	-2.17751	Fight-club	yes	-0.041059	0.805619	-1.54971	R4: Non-hub kinless nodes	R4	Non-hub kinless nodes	406
VIT_14s0083g00320	cinnamoyl-CoA reductase	-2.17585	Fight-club	no	-0.140764	0.496075	-0.987294	R2: Peripheral nodes	R2	Peripheral nodes	162
VIT_04s0044g00770	cellulose synthase CSLE1	-2.1716	Fight-club	yes	-0.095244	0.86699	-2.14673	R4: Non-hub kinless nodes	R4	Non-hub kinless nodes	255
VIT_15s0048g01150	TCP family transcription factor TCP9	-2.17106	Fight-club	yes	-0.09414	0.843904	-1.5636	R4: Non-hub kinless nodes	R4	Non-hub kinless nodes	448
VIT_04s0023g03370	flavanone-3-hydroxylase 1 (F3H1) [Vitis vinifera]	-2.16902	Fight-club	yes	-0.232339	0.897669	-1.96623	R4: Non-hub kinless nodes	R4	Non-hub kinless nodes	372
VIT_08s0007g08840	Glycosyl transferaseHGA1	-2.16252	Date	no	0.247328	0.822934	-1.14691	R4: Non-hub kinless nodes	R4	Non-hub kinless nodes	202
VIT_01s0011g06450	deoxymugineic acid synthase	-2.15687	Fight-club	yes	-0.245826	0.909293	-1.90376	R4: Non-hub kinless nodes	R4	Non-hub kinless nodes	425
VIT_18s0166g00220	no hit	-2.14947	Fight-club	no	-0.763622	0.051939	-1.4023	R2: Peripheral nodes	R2	Peripheral nodes	38
VIT_14s0068g00330	PTF1 (PLASTID TRANSCRIPTION FACTOR 1) TCP13	-2.14603	Fight-club	yes	-0.152945	0.847962	-1.77186	R4: Non-hub kinless nodes	R4	Non-hub kinless nodes	377
VIT_18s0001g11390	Aberrant testa shape	-2.1392	Fight-club	yes	-0.224511	0.879065	-1.28592	R4: Non-hub kinless nodes	R4	Non-hub kinless nodes	624
VIT_18s0072g00850	no hit	-2.13537	Date	no	0.022795	0.768512	-1.73021	R3: Non-hub connectors	R3	Non-hub connectors	318
VIT_02s0154g00110	trehalose-6-phosphate phosphatase (AtTPPA)	-2.13418	Fight-club	yes	-0.20441	0.937031	-2.32722	R4: Non-hub kinless nodes	R4	Non-hub kinless nodes	267
VIT_16s0098g00420	Ser/Thr receptor-like kinase1	-2.13413	Fight-club	no	-0.047732	0.430025	-0.992615	R2: Peripheral nodes	R2	Peripheral nodes	151
VIT_02s0012g00170	1,4-alpha-D-glucan maltohydrolase	-2.13391	Fight-club	yes	-0.207922	0.873772	-1.36922	R4: Non-hub kinless nodes	R4	Non-hub kinless nodes	577
VIT_19s0015g01440	Unknown protein	-2.13277	Fight-club	no	-0.206968	0.407172	-0.726586	R2: Peripheral nodes	R2	Peripheral nodes	213
VIT_00s0467g00040	no hit	-2.13132	Fight-club	yes	-0.091558	0.82151	-2.03565	R4: Non-hub kinless nodes	R4	Non-hub kinless nodes	258
VIT_08s0007g05180	Unknown	-2.13115	Fight-club	yes	-0.485764	0.95575	-2.3411	R4: Non-hub kinless nodes	R4	Non-hub kinless nodes	309
VIT_05s0049g02310	Biopterin transport-related protein BT1	-2.12903	Fight-club	no	-0.411054	0.379247	-1.32249	R2: Peripheral nodes	R2	Peripheral nodes	66
VIT_06s0004g03100	MLO1	-2.12787	Fight-club	yes	-0.070242	0.847175	-1.53583	R4: Non-hub kinless nodes	R4	Non-hub kinless nodes	463
VIT_03s0038g02400	protein kinase	-2.12661	Fight-club	yes	-0.302388	0.9151	-1.92458	R4: Non-hub kinless nodes	R4	Non-hub kinless nodes	429
VIT_00s0160g00310	Disease resistance protein (TIR-NBS-LRR class	-2.12535	Fight-club	no	-0.043829	0.526847	-0.966012	R2: Peripheral nodes	R2	Peripheral nodes	173
VIT_03s0063g02680	RADIALIS-like protein 5	-2.12446	Date	no	0.089514	0.79102	-1.90376	R3: Non-hub connectors	R3	Non-hub connectors	280
VIT_09s0002g07830	Leucine-rich repeat protein kinase	-2.11892	Fight-club	yes	-0.187398	0.860189	-1.59831	R4: Non-hub kinless nodes	R4	Non-hub kinless nodes	460
VIT_08s0007g08980	Unknown	-2.11755	Date	no	0.052597	0.827256	-1.86905	R4: Non-hub kinless nodes	R4	Non-hub kinless nodes	320
VIT_07s0104g00660	2OG-Fe(II) oxygenase	-2.11686	Fight-club	yes	-0.127972	0.856872	-1.50806	R4: Non-hub kinless nodes	R4	Non-hub kinless nodes	489
VIT_08s0040g00680	Phosphatidylinositol 4-kinase type-II	-2.11682	Fight-club	no	-0.021281	0.410672	-1.1948	R2: Peripheral nodes	R2	Peripheral nodes	99
VIT_08s0007g01270	dynein light chain LC6, flagellar outer arm	-2.11274	Fight-club	yes	-0.16145	0.853388	-1.36228	R4: Non-hub kinless nodes	R4	Non-hub kinless nodes	538
VIT_18s0001g11770	F-box domain containing protein	-2.11212	Date	no	0.102793	0.715556	-1.47147	R3: Non-hub connectors	R3	Non-hub connectors	45
VIT_12s0055g00660	Leucine-rich repeat protein kinase	-2.11006	Fight-club	yes	-0.083848	0.826741	-2.22309	R4: Non-hub kinless nodes	R4	Non-hub kinless nodes	197
VIT_11s0016g04200	MEE55 (maternal effect embryo arrest 55)	-2.09924	Fight-club	yes	-0.113684	0.827418	-1.82045	R4: Non-hub kinless nodes	R4	Non-hub kinless nodes	337
VIT_01s0011g03850	Unknown protein	-2.09651	Fight-club	yes	-0.214942	0.881039	-1.75797	R4: Non-hub kinless nodes	R4	Non-hub kinless nodes	432
VIT_06s0004g06430	Receptor ser/thr protein kinase	-2.09141	Fight-club	yes	-0.259106	0.906923	-2.16755	R4: Non-hub kinless nodes	R4	Non-hub kinless nodes	295
VIT_07s0005g00890	Polygalacturonase GH28	-2.09093	Fight-club	yes	-0.201394	0.864266	-1.23733	R4: Non-hub kinless nodes	R4	Non-hub kinless nodes	608
VIT_15s0024g01530	no hit	-2.09002	Fight-club	yes	-0.256528	0.932785	-2.16061	R4: Non-hub kinless nodes	R4	Non-hub kinless nodes	351
VIT_05s0049g01200	S-locus lectin protein kinase	-2.08728	Date	no	0.081888	0.738765	-1.35441	R3: Non-hub connectors	R3	Non-hub connectors	90
VIT_01s0026g02420	unknown protein	-2.08458	Fight-club	yes	-0.156347	0.875645	-1.35534	R4: Non-hub kinless nodes	R4	Non-hub kinless nodes	587
VIT_00s0762g00010	S-locus lectin protein kinase family	-2.07908	Fight-club	yes	-0.108125	0.827168	-1.76492	R4: Non-hub kinless nodes	R4	Non-hub kinless nodes	356
VIT_10s0042g00960	DNAJ heat shock N-terminal domain-containing protein	-2.07571	Fight-club	yes	-0.170411	0.856792	-1.35534	R4: Non-hub kinless nodes	R4	Non-hub kinless nodes	547
VIT_07s0031g01070	ascorbate oxidase	-2.07547	Fight-club	no	-0.176068	0.41686	-1.3757	R2: Peripheral nodes	R2	Peripheral nodes	55
VIT_18s0072g01090	TIR-NBS-LRR type R protein 7	-2.07475	Fight-club	yes	-0.207548	0.86733	-2.02871	R4: Non-hub kinless nodes	R4	Non-hub kinless nodes	302
VIT_01s0026g01870	Avr9/Cf-9 induced kinase 1	-2.07371	Fight-club	yes	-0.248424	0.933994	-2.3411	R4: Non-hub kinless nodes	R4	Non-hub kinless nodes	253
VIT_00s0218g00170	UDP-rhamnose/rhamnosyltransferase	-2.06505	Fight-club	yes	-0.252185	0.883432	-1.42476	R4: Non-hub kinless nodes	R4	Non-hub kinless nodes	577
VIT_16s0039g02300	EIX receptor 2	-2.06388	Date	no	0.062581	0.771138	-1.71632	R3: Non-hub connectors	R3	Non-hub connectors	324
VIT_07s0151g00370	kinase interacting	-2.06384	Fight-club	yes	-0.028149	0.879516	-2.2092	R4: Non-hub kinless nodes	R4	Non-hub kinless nodes	242
VIT_19s0014g03300	NAC domain-containing protein (VvNAC18)	-2.06292	Fight-club	yes	-0.136677	0.84	-1.58442	R4: Non-hub kinless nodes	R4	Non-hub kinless nodes	435
VIT_13s0067g02340	proton-dependent oligopeptide transport (POT) family protein	-2.05967	Fight-club	yes	-0.15824	0.855463	-1.32757	R4: Non-hub kinless nodes	R4	Non-hub kinless nodes	555
VIT_14s0060g01360	Pentatricopeptide repeat	-2.05944	Fight-club	yes	-0.103384	0.911967	-2.23003	R4: Non-hub kinless nodes	R4	Non-hub kinless nodes	273
VIT_08s0058g00140	Ammonium transporter 2	-2.04966	Date	no	0.072179	0.765434	-1.82739	R3: Non-hub connectors	R3	Non-hub connectors	287
VIT_03s0091g00470	protein phosphatase 2C	-2.04896	Fight-club	yes	-0.088115	0.849057	-1.994	R4: Non-hub kinless nodes	R4	Non-hub kinless nodes	296
VIT_18s0041g01130	RNA binding	-2.04749	Date	no	0.191284	0.685907	-1.32781	R3: Non-hub connectors	R3	Non-hub connectors	91
VIT_02s0025g04880	geraniol 10-hydroxylase	-2.047	Fight-club	yes	-0.201391	0.86717	-1.95235	R4: Non-hub kinless nodes	R4	Non-hub kinless nodes	332
VIT_18s0001g10480	Unknown protein	-2.04563	Date	no	0.028587	0.720174	-1.21076	R3: Non-hub connectors	R3	Non-hub connectors	138
VIT_12s0035g01180	protein kinase CRK1 protein	-2.04491	Fight-club	yes	-0.195191	0.871686	-1.45947	R4: Non-hub kinless nodes	R4	Non-hub kinless nodes	536
VIT_11s0016g05430	Unknown protein	-2.0447	Fight-club	yes	-0.150267	0.843643	-0.994355	R4: Non-hub kinless nodes	R4	Non-hub kinless nodes	655
VIT_05s0062g01170	Ku70	-2.0444	Fight-club	yes	-0.145175	0.856728	-1.20261	R4: Non-hub kinless nodes	R4	Non-hub kinless nodes	605
VIT_04s0008g05860	Unknown	-2.04403	Fight-club	yes	-0.201345	0.864043	-1.00824	R4: Non-hub kinless nodes	R4	Non-hub kinless nodes	697
VIT_11s0016g03590	transducin protein	-2.04382	Fight-club	yes	-0.169166	0.860058	-1.36922	R4: Non-hub kinless nodes	R4	Non-hub kinless nodes	548
VIT_11s0016g03050	MATE efflux family protein	-2.0432	Fight-club	yes	-0.269773	0.943469	-2.32028	R4: Non-hub kinless nodes	R4	Non-hub kinless nodes	286
VIT_07s0031g01040	L-ascorbate oxidase	-2.04282	Fight-club	yes	-0.078694	0.815964	-1.78574	R4: Non-hub kinless nodes	R4	Non-hub kinless nodes	338
VIT_15s0045g00460	WD-repeat protein	-2.04275	Fight-club	yes	-0.057703	0.855864	-1.73021	R4: Non-hub kinless nodes	R4	Non-hub kinless nodes	403
VIT_00s0233g00030	trehalose-6-phosphate phosphatase	-2.04115	Fight-club	no	-0.190383	0.441282	-0.811715	R2: Peripheral nodes	R2	Peripheral nodes	198
VIT_11s0016g03570	no hit	-2.04068	Fight-club	no	-0.145212	0.555556	-1.55659	R2: Peripheral nodes	R2	Peripheral nodes	12
VIT_00s1213g00010	cellulose synthase CSLE1	-2.03969	Fight-club	yes	-0.067511	0.840412	-1.71632	R4: Non-hub kinless nodes	R4	Non-hub kinless nodes	388
VIT_15s0046g00890	MIKC-Type MADS Box Genes Family (VvFLC1)	-2.03924	Fight-club	no	-0.25634	0.332522	-0.934089	R2: Peripheral nodes	R2	Peripheral nodes	153
VIT_08s0007g01430	universal stress protein (USP) family protein	-2.03826	Fight-club	no	-0.230714	0.424265	-0.678701	R2: Peripheral nodes	R2	Peripheral nodes	228
VIT_04s0008g03650	embryonic flower 1	-2.03767	Fight-club	yes	-0.122687	0.830063	-1.71632	R4: Non-hub kinless nodes	R4	Non-hub kinless nodes	376
VIT_06s0009g02370	EMB2261 (embryo defective 2261)	-2.03561	Fight-club	no	-0.026229	0.428006	-1.12031	R2: Peripheral nodes	R2	Peripheral nodes	119
VIT_06s0004g06400	Flavonoid-O-glucosyltransferase	-2.03372	Fight-club	yes	-0.153304	0.880378	-2.15367	R4: Non-hub kinless nodes	R4	Non-hub kinless nodes	266
VIT_00s0153g00050	Glutathione S-transferase 8 GSTU8	-2.03305	Fight-club	yes	-0.188169	0.854875	-1.73715	R4: Non-hub kinless nodes	R4	Non-hub kinless nodes	399
VIT_12s0055g00810	cationic peroxidase	-2.03121	Fight-club	no	-0.007555	0.402893	-1.14691	R2: Peripheral nodes	R2	Peripheral nodes	110
VIT_06s0004g01770	acetyl-CoA carboxylase, biotin carboxylase	-2.02936	Fight-club	yes	-0.228159	0.871666	-1.49418	R4: Non-hub kinless nodes	R4	Non-hub kinless nodes	522
VIT_07s0104g01710	HAK5 (High affinity K+ transporter 5)	-2.027	Fight-club	no	-0.03655	0.574323	-1.02986	R2: Peripheral nodes	R2	Peripheral nodes	164
VIT_10s0003g01600	WRKY DNA-binding protein 65	-2.02651	Fight-club	yes	-0.204499	0.860908	-1.52889	R4: Non-hub kinless nodes	R4	Non-hub kinless nodes	488
VIT_02s0025g00360	1-aminocyclopropane-1-carboxylate synthase	-2.02278	Fight-club	yes	-0.148143	0.901304	-2.29945	R4: Non-hub kinless nodes	R4	Non-hub kinless nodes	226
VIT_14s0068g01160	Cytokinin-repressed protein CR9	-2.02103	Fight-club	yes	-0.200355	0.868779	-2.29945	R4: Non-hub kinless nodes	R4	Non-hub kinless nodes	196
VIT_00s0131g00420	Isoamylase isoform 3	-2.01661	Fight-club	yes	-0.082093	0.869671	-2.09813	R4: Non-hub kinless nodes	R4	Non-hub kinless nodes	277
VIT_00s0144g00040	R protein MLA10	-2.00815	Fight-club	yes	-0.353903	0.937889	-2.23697	R4: Non-hub kinless nodes	R4	Non-hub kinless nodes	321
VIT_00s0160g00100	Disease resistance protein (TIR-NBS-LRR class	-2.00761	Date	no	0.120097	0.607039	-1.3757	R2: Peripheral nodes	R2	Peripheral nodes	67
VIT_13s0019g02910	Cis-zeatin O-beta-D-glucosyltransferase	-2.00618	Fight-club	yes	-0.090719	0.835329	-1.82045	R4: Non-hub kinless nodes	R4	Non-hub kinless nodes	345
VIT_12s0059g01090	early-responsive to dehydration	-2.0055	Fight-club	yes	-0.133921	0.830774	-1.93847	R4: Non-hub kinless nodes	R4	Non-hub kinless nodes	299
VIT_02s0025g04590	TCP family transcription factor TCP9	-2.00517	Fight-club	yes	-0.208866	0.864049	-0.959645	R4: Non-hub kinless nodes	R4	Non-hub kinless nodes	716
VIT_00s0347g00110	S-locus lectin protein kinase	-2.00306	Fight-club	yes	-0.254519	0.892133	-2.32722	R4: Non-hub kinless nodes	R4	Non-hub kinless nodes	204
VIT_11s0016g02860	Nudix hydrolase 8	-2.00218	Fight-club	no	-0.282374	0.296566	-0.907486	R2: Peripheral nodes	R2	Peripheral nodes	155
VIT_05s0051g00150	RRS1 (resistant to ralstonia solanacearum 1)	-2.00041	Party	no	0.559136	0.147929	-1.47147	R2: Peripheral nodes	R2	Peripheral nodes	26
VIT_10s0003g02950	no hit	-1.99944	Fight-club	yes	-0.146922	0.881591	-1.53583	R4: Non-hub kinless nodes	R4	Non-hub kinless nodes	526
VIT_13s0156g00490	no hit	-1.99829	Fight-club	yes	-0.052453	0.804168	-1.72326	R4: Non-hub kinless nodes	R4	Non-hub kinless nodes	348
VIT_14s0219g00050	myb domain protein 40	-1.99239	Date	no	0.210337	0.51	-1.30121	R2: Peripheral nodes	R2	Peripheral nodes	80
VIT_14s0108g01070	NAC domain-containing protein (VvNAC11)	-1.99056	Fight-club	yes	-0.161996	0.854713	-2.20226	R4: Non-hub kinless nodes	R4	Non-hub kinless nodes	223
VIT_10s0003g01850	RKF1 (receptor-like kinase in flowers 1)	-1.99001	Date	no	0.159485	0.747506	-1.06178	R3: Non-hub connectors	R3	Non-hub connectors	201
VIT_13s0156g00630	S-receptor kinase	-1.98903	Date	no	0.10269	0.740937	-1.61219	R3: Non-hub connectors	R3	Non-hub connectors	334
VIT_09s0070g00620	Leucine-rich repeat family protein	-1.98749	Fight-club	yes	-0.243764	0.875928	-1.97318	R4: Non-hub kinless nodes	R4	Non-hub kinless nodes	335
VIT_01s0011g01320	cholinephosphate cytidylyltransferase	-1.98664	Fight-club	yes	-0.167921	0.876977	-1.81351	R4: Non-hub kinless nodes	R4	Non-hub kinless nodes	402
VIT_12s0028g00840	chromatin remodeling 17	-1.98538	Fight-club	yes	-0.129768	0.890674	-2.22309	R4: Non-hub kinless nodes	R4	Non-hub kinless nodes	248
VIT_00s0225g00070	MATE efflux family protein	-1.97996	Fight-club	no	-0.207485	0.396102	-0.912806	R2: Peripheral nodes	R2	Peripheral nodes	166
VIT_02s0025g02020	Abl interactor 3 (ABIL3)	-1.97859	Fight-club	yes	-0.160806	0.858538	-1.32757	R4: Non-hub kinless nodes	R4	Non-hub kinless nodes	561
VIT_10s0003g00700	no hit	-1.97659	Fight-club	yes	-0.204833	0.91369	-2.07036	R4: Non-hub kinless nodes	R4	Non-hub kinless nodes	354
VIT_07s0031g02380	no hit	-1.97581	Fight-club	yes	-0.042745	0.817956	-1.68161	R4: Non-hub kinless nodes	R4	Non-hub kinless nodes	375
VIT_06s0004g03540	MAPK (MPK3)	-1.97503	Fight-club	yes	-0.282177	0.891602	-1.8621	R4: Non-hub kinless nodes	R4	Non-hub kinless nodes	407
VIT_19s0015g00240	no hit	-1.97444	Fight-club	no	-0.026917	0.797128	-2.03565	R3: Non-hub connectors	R3	Non-hub connectors	242
VIT_10s0116g01510	DNA helicase SNF2 domain-containing protein	-1.97264	Fight-club	yes	-0.31997	0.90296	-1.83434	R4: Non-hub kinless nodes	R4	Non-hub kinless nodes	443
VIT_05s0094g01220	CYP706A6	-1.97015	Fight-club	yes	-0.193923	0.893311	-2.3411	R4: Non-hub kinless nodes	R4	Non-hub kinless nodes	199
VIT_01s0026g00840	ARL1 (ARG1-like 1)	-1.96422	Fight-club	yes	-0.223309	0.874793	-1.994	R4: Non-hub kinless nodes	R4	Non-hub kinless nodes	325
VIT_06s0004g06380	UDP-glucose: anthocyanidin 5,3-O-glucosyltransferase	-1.96283	Fight-club	yes	-0.164695	0.874566	-1.61219	R4: Non-hub kinless nodes	R4	Non-hub kinless nodes	480
VIT_14s0081g00670	DNA-binding protein	-1.96046	Party	no	0.547448	0.828079	-1.50871	R4: Non-hub kinless nodes	R4	Non-hub kinless nodes	41
VIT_02s0025g05100	AT-hook DNA-binding protein	-1.95778	Date	no	0.139359	0.429136	-1.41826	R2: Peripheral nodes	R2	Peripheral nodes	45
VIT_01s0011g06460	Deoxymugineic acid synthase	-1.95713	Fight-club	yes	-0.23966	0.945873	-2.39664	R4: Non-hub kinless nodes	R4	Non-hub kinless nodes	245
VIT_00s1205g00020	trehalose-phosphate synthase 1	-1.9558	Fight-club	no	-0.087484	0.455215	-1.10435	R2: Peripheral nodes	R2	Peripheral nodes	126
VIT_19s0014g00570	Disease resistance protein RFL1	-1.95485	Fight-club	yes	-0.215981	0.885123	-1.95235	R4: Non-hub kinless nodes	R4	Non-hub kinless nodes	357
VIT_13s0158g00440	Disease resistance protein	-1.95389	Fight-club	yes	-0.107827	0.861652	-1.94541	R4: Non-hub kinless nodes	R4	Non-hub kinless nodes	328
VIT_18s0001g06260	R protein L6	-1.95361	Fight-club	no	-0.010247	0.523455	-1.02986	R2: Peripheral nodes	R2	Peripheral nodes	155
VIT_11s0016g03760	Unknown protein	-1.95341	Date	no	0.152223	0.728427	-2.02177	R3: Non-hub connectors	R3	Non-hub connectors	213
VIT_00s2376g00010	NADH dehydrogenase, putative	-1.95261	Fight-club	yes	-0.132005	0.854484	-1.5636	R4: Non-hub kinless nodes	R4	Non-hub kinless nodes	464
VIT_00s0218g00150	UDP-rhamnose/rhamnosyltransferase	-1.95044	Fight-club	yes	-0.256586	0.872661	-1.0013	R4: Non-hub kinless nodes	R4	Non-hub kinless nodes	723
VIT_07s0104g01730	HAK5 (High affinity K+ transporter 5)	-1.94547	Fight-club	no	-0.249601	0.347965	-0.795754	R2: Peripheral nodes	R2	Peripheral nodes	187
VIT_00s0218g00100	metal transporter Nramp6	-1.94245	Fight-club	yes	-0.227367	0.902209	-2.16061	R4: Non-hub kinless nodes	R4	Non-hub kinless nodes	291
VIT_13s0158g00430	R protein MLA10	-1.94205	Fight-club	yes	-0.209202	0.926753	-2.38275	R4: Non-hub kinless nodes	R4	Non-hub kinless nodes	218
VIT_14s0066g01710	Leaf senescence protein	-1.94013	Date	no	0.29311	0.715556	-1.55659	R3: Non-hub connectors	R3	Non-hub connectors	15
VIT_08s0032g00870	no hit	-1.93994	Date	no	0.158272	0.807633	-2.09813	R4: Non-hub kinless nodes	R4	Non-hub kinless nodes	228
VIT_14s0171g00530	Protein phosphatase 2 (formerly 2A), regulatory subunit B'	-1.93942	Fight-club	yes	-0.129514	0.844183	-1.33451	R4: Non-hub kinless nodes	R4	Non-hub kinless nodes	532
VIT_02s0154g00440	Unknown protein	-1.93883	Fight-club	yes	-0.228752	0.903008	-1.90376	R4: Non-hub kinless nodes	R4	Non-hub kinless nodes	411
VIT_13s0047g00800	no hit	-1.93424	Fight-club	no	-0.222573	0.367252	-1.22672	R2: Peripheral nodes	R2	Peripheral nodes	88
VIT_09s0070g00690	Leucine-rich repeat family	-1.93066	Fight-club	no	-0.490085	0.382653	-1.248	R2: Peripheral nodes	R2	Peripheral nodes	84
VIT_00s1682g00020	flavonoid 3'-hydroxylase cytochrome P450	-1.92518	Fight-club	yes	-0.255891	0.889904	-1.78574	R4: Non-hub kinless nodes	R4	Non-hub kinless nodes	437
VIT_06s0004g04370	histone H4	-1.92422	Fight-club	yes	-0.214569	0.906728	-2.00789	R4: Non-hub kinless nodes	R4	Non-hub kinless nodes	370
VIT_04s0044g00790	cellulose synthase CSLE1	-1.92156	Fight-club	yes	-0.184404	0.872649	-2.16061	R4: Non-hub kinless nodes	R4	Non-hub kinless nodes	255
VIT_10s0003g02070	AGAMOUS (AG) floral homeotic protein	-1.92033	Fight-club	no	-0.125391	0.48455	-0.705304	R2: Peripheral nodes	R2	Peripheral nodes	234
VIT_16s0039g02350	dihydroflavonol 4-reductase	-1.91862	Date	no	0.094335	0.760798	-2.01483	R3: Non-hub connectors	R3	Non-hub connectors	229
VIT_00s0193g00010	no hit	-1.91432	Fight-club	no	-0.312029	0.541775	-1.36505	R2: Peripheral nodes	R2	Peripheral nodes	65
VIT_06s0009g01250	SRC2/SRC2 (soybean gene regulated BY cold-2)	-1.90929	Fight-club	no	-0.664311	0	-1.47147	R1: Ultra-peripheral nodes	R1	Ultra-peripheral nodes	24
VIT_07s0005g01790	Acyl-CoA synthetase long-chain member 2	-1.90792	Fight-club	no	-0.173385	0.350039	-1.04582	R2: Peripheral nodes	R2	Peripheral nodes	129
VIT_18s0001g04910	Sulfate transporter 1.3	-1.90724	Fight-club	yes	-0.161907	0.84822	-1.07766	R4: Non-hub kinless nodes	R4	Non-hub kinless nodes	634
VIT_18s0001g15000	ACT domain containing protein (ACR4)	-1.90448	Fight-club	yes	-0.297984	0.930076	-1.80657	R4: Non-hub kinless nodes	R4	Non-hub kinless nodes	537
VIT_19s0014g04500	receptor kinase ARK3	-1.8991	Date	no	0.029283	0.487273	-0.981974	R2: Peripheral nodes	R2	Peripheral nodes	162
VIT_04s0008g02920	desiccation protein PCC13-62 precursor	-1.89606	Fight-club	yes	-0.220076	0.885645	-2.30639	R4: Non-hub kinless nodes	R4	Non-hub kinless nodes	207
VIT_02s0012g00280	senescence-associated protein	-1.89369	Fight-club	yes	-0.272194	0.881019	-1.27898	R4: Non-hub kinless nodes	R4	Non-hub kinless nodes	632
VIT_05s0077g00010	protein transporter	-1.89124	Date	no	0.029824	0.552607	-1.06178	R2: Peripheral nodes	R2	Peripheral nodes	151
VIT_12s0035g01220	Unknown protein	-1.88924	Date	no	0.051333	0.762947	-1.63302	R3: Non-hub connectors	R3	Non-hub connectors	343
VIT_01s0011g03740	glutaminyl-tRNA synthetase	-1.88893	Fight-club	yes	-0.173031	0.863298	-1.45253	R4: Non-hub kinless nodes	R4	Non-hub kinless nodes	522
VIT_00s0345g00010	WD-40 repeat	-1.88849	Fight-club	no	-0.516182	0.305556	-1.49275	R2: Peripheral nodes	R2	Peripheral nodes	24
VIT_07s0031g01050	ascorbate oxidase	-1.88785	Fight-club	yes	-0.200883	0.880178	-2.16755	R4: Non-hub kinless nodes	R4	Non-hub kinless nodes	260
VIT_00s0467g00020	TIR-NBS-LRR disease resistance	-1.88766	Fight-club	no	-0.172698	0.546967	-1.0405	R2: Peripheral nodes	R2	Peripheral nodes	156
VIT_07s0191g00070	SNF1-related protein kinase 2.7 SNRK2.7 SRK2F	-1.88718	Fight-club	yes	-0.132022	0.850338	-1.32063	R4: Non-hub kinless nodes	R4	Non-hub kinless nodes	548
VIT_08s0040g00970	plectin (myosin-like)	-1.88579	Fight-club	yes	-0.275761	0.889278	-1.47335	R4: Non-hub kinless nodes	R4	Non-hub kinless nodes	571
VIT_13s0019g00780	histone H4	-1.88473	Fight-club	no	-0.459959	0.35108	-1.13627	R2: Peripheral nodes	R2	Peripheral nodes	108
VIT_09s0070g00560	EIX receptor	-1.88395	Fight-club	yes	-0.12137	0.834778	-2.00789	R4: Non-hub kinless nodes	R4	Non-hub kinless nodes	278
VIT_06s0009g00310	Unknown protein	-1.88256	Date	no	0.074969	0.772145	-1.6955	R3: Non-hub connectors	R3	Non-hub connectors	331
VIT_06s0004g01830	NIMA-related protein kinase	-1.88231	Fight-club	yes	-0.111966	0.852071	-1.57748	R4: Non-hub kinless nodes	R4	Non-hub kinless nodes	455
VIT_11s0016g05740	calmodulin-5 (CAM5)	-1.88199	Fight-club	yes	-0.168514	0.856356	-1.31369	R4: Non-hub kinless nodes	R4	Non-hub kinless nodes	562
VIT_14s0128g00450	kinesin motor protein	-1.87893	Fight-club	no	-0.392238	0.483398	-1.47679	R2: Peripheral nodes	R2	Peripheral nodes	32
VIT_05s0077g00020	protein transporter	-1.87583	Date	no	0.164964	0.530521	-1.20544	R2: Peripheral nodes	R2	Peripheral nodes	108
VIT_01s0011g03440	DNA mismatch repair protein	-1.87216	Fight-club	no	-0.196073	0.398381	-0.955371	R2: Peripheral nodes	R2	Peripheral nodes	156
VIT_15s0048g02320	NAC domain-containing protein (VvNAC51)	-1.87186	Fight-club	yes	-0.184191	0.869765	-1.88293	R4: Non-hub kinless nodes	R4	Non-hub kinless nodes	363
VIT_18s0075g00250	Unknown protein	-1.86808	Fight-club	yes	-0.290916	0.905325	-2.0426	R4: Non-hub kinless nodes	R4	Non-hub kinless nodes	351
VIT_13s0064g00390	polyamine oxidase	-1.868	Fight-club	no	-0.380158	0.265306	-1.56724	R2: Peripheral nodes	R2	Peripheral nodes	7
VIT_03s0063g02230	pentatricopeptide (PPR) repeat-containing protein	-1.86273	Fight-club	yes	-0.053616	0.845321	-1.89681	R4: Non-hub kinless nodes	R4	Non-hub kinless nodes	328
VIT_09s0002g01080	lipoxygenase	-1.86262	Date	no	0.029758	0.808216	-1.9107	R4: Non-hub kinless nodes	R4	Non-hub kinless nodes	290
VIT_00s0259g00110	ATFP3 (Arabidopsis thaliana farnesylated protein 3	-1.86223	Fight-club	no	-0.131687	0.513776	-0.912806	R2: Peripheral nodes	R2	Peripheral nodes	185
VIT_00s0531g00060	cellulose synthase CSLE1	-1.86095	Fight-club	yes	-0.13156	0.8666	-1.78574	R4: Non-hub kinless nodes	R4	Non-hub kinless nodes	397
VIT_00s0186g00110	PHO1-like protein	-1.86022	Fight-club	no	-0.348121	0.194609	-1.41294	R2: Peripheral nodes	R2	Peripheral nodes	39
VIT_13s0064g01840	no hit	-1.85957	Date	no	0.047781	0.756666	-1.77186	R3: Non-hub connectors	R3	Non-hub connectors	298
VIT_13s0067g01680	Unknown protein	-1.85738	Fight-club	yes	-0.18715	0.859235	-1.04989	R4: Non-hub kinless nodes	R4	Non-hub kinless nodes	669
VIT_02s0025g02460	Unknown protein	-1.85614	Fight-club	yes	-0.044937	0.850221	-1.75797	R4: Non-hub kinless nodes	R4	Non-hub kinless nodes	385
VIT_01s0011g02760	no hit	-1.85358	Fight-club	no	-0.217835	0.389238	-1.10435	R2: Peripheral nodes	R2	Peripheral nodes	119
VIT_00s2525g00010	unknown	-1.85125	Fight-club	yes	-0.092522	0.828183	-2.23697	R4: Non-hub kinless nodes	R4	Non-hub kinless nodes	193
VIT_00s0361g00020	anthocyanidin reductase [Vitis vinifera]	-1.85123	Date	no	0.104318	0.305556	-1.43954	R2: Peripheral nodes	R2	Peripheral nodes	36
VIT_08s0040g02790	Unknown protein	-1.84912	no hub	no	-0.457099	0	-1.57788	R1: Ultra-peripheral nodes	R1	Ultra-peripheral nodes	4
VIT_00s0194g00080	phototropic-responsive NPH3	-1.84371	Fight-club	yes	-0.199938	0.882781	-1.39005	R4: Non-hub kinless nodes	R4	Non-hub kinless nodes	590
VIT_19s0014g03200	COP1-interacting protein 7	-1.84218	Fight-club	yes	-0.177354	0.88622	-2.00789	R4: Non-hub kinless nodes	R4	Non-hub kinless nodes	335
VIT_08s0007g05810	Calmodulin-binding, plant	-1.84173	Fight-club	yes	-0.067445	0.836679	-1.84128	R4: Non-hub kinless nodes	R4	Non-hub kinless nodes	339
VIT_14s0060g02390	SRC2/SRC2 (soybean gene regulated BY cold-2)	-1.84127	Fight-club	yes	-0.264513	0.8775	-2.11202	R4: Non-hub kinless nodes	R4	Non-hub kinless nodes	280
VIT_11s0118g00250	IMP dehydrogenase/GMP reductase	-1.84091	Fight-club	yes	-0.281797	0.887118	-1.9107	R4: Non-hub kinless nodes	R4	Non-hub kinless nodes	378
VIT_12s0035g01070	no hit	-1.83852	Date	no	0.19935	0.677488	-1.10967	R3: Non-hub connectors	R3	Non-hub connectors	162
VIT_13s0156g00430	no hit	-1.83734	Date	no	0.095764	0.764082	-1.32781	R3: Non-hub connectors	R3	Non-hub connectors	105
VIT_03s0063g00810	Carboxyesterase 12; CXE12	-1.82671	Date	no	0.1008	0.754115	-1.27993	R3: Non-hub connectors	R3	Non-hub connectors	121
VIT_14s0060g00250	Unknown	-1.82434	Fight-club	yes	-0.320324	0.939674	-2.30639	R4: Non-hub kinless nodes	R4	Non-hub kinless nodes	285
VIT_07s0031g02570	CTV.22	-1.82421	Fight-club	yes	-0.310448	0.902234	-2.02177	R4: Non-hub kinless nodes	R4	Non-hub kinless nodes	355
VIT_05s0077g00520	gibberellin 2-oxidase	-1.82338	Fight-club	yes	-0.611474	0.980754	-2.62572	R4: Non-hub kinless nodes	R4	Non-hub kinless nodes	173
VIT_05s0051g00750	Unknown	-1.82215	Date	no	0.102399	0.752882	-1.14159	R3: Non-hub connectors	R3	Non-hub connectors	173
VIT_03s0088g00030	Serine carboxypeptidase-like 6	-1.822	Fight-club	no	-0.328318	0.102493	-1.50339	R2: Peripheral nodes	R2	Peripheral nodes	19
VIT_05s0020g02500	Unknown protein	-1.81746	Date	no	0.000387	0.557955	-0.94473	R2: Peripheral nodes	R2	Peripheral nodes	185
VIT_09s0096g00830	R protein disease resistance protein	-1.81643	Fight-club	yes	-0.261373	0.913495	-2.02871	R4: Non-hub kinless nodes	R4	Non-hub kinless nodes	374
VIT_00s2419g00010	heavy-metal-associated domain-containing protein	-1.81643	Fight-club	yes	-0.234455	0.893939	-2.20226	R4: Non-hub kinless nodes	R4	Non-hub kinless nodes	261
VIT_15s0046g00780	MADS-box AGAMOUS-LIKE 44	-1.81304	Fight-club	yes	-0.330481	0.94398	-2.23697	R4: Non-hub kinless nodes	R4	Non-hub kinless nodes	338
VIT_08s0007g04890	ACT domain-containing protein	-1.81282	Fight-club	no	-0.358755	0.317202	-0.76383	R2: Peripheral nodes	R2	Peripheral nodes	190
VIT_00s0341g00040	exostosin family protein	-1.80987	Fight-club	yes	-0.207023	0.865488	-0.93882	R4: Non-hub kinless nodes	R4	Non-hub kinless nodes	728
VIT_06s0004g02720	pleckstriny (PH) domain-containing protein	-1.80841	Fight-club	yes	-0.222016	0.862782	-1.17485	R4: Non-hub kinless nodes	R4	Non-hub kinless nodes	629
VIT_00s0743g00030	S-locus lectin protein kinase	-1.80834	Fight-club	yes	-0.183193	0.858777	-2.38275	R4: Non-hub kinless nodes	R4	Non-hub kinless nodes	157
VIT_17s0000g02200	ABC transporter G member 11	-1.80804	Date	no	0.038423	0.685623	-1.08306	R3: Non-hub connectors	R3	Non-hub connectors	173
VIT_00s0776g00020	Katanin p80 (WD repeat containing) subunit B 1	-1.80646	Date	no	0.081977	0.572814	-1.0671	R2: Peripheral nodes	R2	Peripheral nodes	153
VIT_07s0005g06300	phototropic-responsive NPH3	-1.80481	Fight-club	yes	-0.390691	0.93562	-2.43829	R4: Non-hub kinless nodes	R4	Non-hub kinless nodes	201
VIT_16s0050g01250	Heavy-metal-associated domain-containing protein	-1.80426	Fight-club	yes	-0.225902	0.893939	-1.61219	R4: Non-hub kinless nodes	R4	Non-hub kinless nodes	522
VIT_00s0361g00100	zinc-binding protein	-1.80261	Date	no	0.193279	0.586735	-1.16819	R2: Peripheral nodes	R2	Peripheral nodes	126
VIT_00s0583g00030	sphingolipid delta 4 desaturase DES-1	-1.80251	Fight-club	yes	-0.250835	0.882368	-2.21615	R4: Non-hub kinless nodes	R4	Non-hub kinless nodes	242
VIT_14s0030g01860	Transcription factor	-1.80171	Fight-club	yes	-0.200115	0.86975	-1.12625	R4: Non-hub kinless nodes	R4	Non-hub kinless nodes	665
VIT_11s0103g00370	Cd2+-exporting ATPase HMA2 (Heavy metal ATPase 2)	-1.80082	Fight-club	yes	-0.127097	0.864513	-1.59137	R4: Non-hub kinless nodes	R4	Non-hub kinless nodes	470
VIT_19s0015g00320	KCO1 (two pore K channel)	-1.8006	Fight-club	yes	-0.213376	0.865004	-1.32063	R4: Non-hub kinless nodes	R4	Non-hub kinless nodes	577
VIT_14s0128g00440	Tangled	-1.79999	Date	no	0.297388	0.838156	-1.41294	R4: Non-hub kinless nodes	R4	Non-hub kinless nodes	87
VIT_04s0044g01090	Chromatin assembly factor-2 (FASCIATA2) (FAS2)	-1.79575	Fight-club	yes	-0.288253	0.919634	-2.16061	R4: Non-hub kinless nodes	R4	Non-hub kinless nodes	321
VIT_18s0001g11250	R protein MLA10	-1.79439	Fight-club	yes	-0.164063	0.854101	-1.17485	R4: Non-hub kinless nodes	R4	Non-hub kinless nodes	610
VIT_08s0007g00610	Unknown	-1.79416	Fight-club	yes	-0.218159	0.928889	-2.29251	R4: Non-hub kinless nodes	R4	Non-hub kinless nodes	270
VIT_08s0040g02180	Mlo3	-1.79324	Fight-club	yes	-0.204793	0.864651	-0.994355	R4: Non-hub kinless nodes	R4	Non-hub kinless nodes	704
VIT_16s0050g01020	Protein kinase family	-1.79231	Fight-club	yes	-0.079523	0.812653	-1.78574	R4: Non-hub kinless nodes	R4	Non-hub kinless nodes	335
VIT_16s0100g00590	Unknown protein	-1.7919	Fight-club	yes	-0.044107	0.849225	-1.7788	R4: Non-hub kinless nodes	R4	Non-hub kinless nodes	376
VIT_02s0109g00130	no hit	-1.79013	Fight-club	no	-0.035537	0.6956	-1.51403	R3: Non-hub connectors	R3	Non-hub connectors	29
VIT_04s0008g00130	Avr9/Cf-9 rapidly elicited protein 146	-1.78887	Fight-club	yes	-0.228516	0.91463	-2.29945	R4: Non-hub kinless nodes	R4	Non-hub kinless nodes	243
VIT_06s0004g08150	trans-cinnamate 4-monooxygenase (VvC4H)	-1.78708	Date	no	0.052091	0.754367	-2.00789	R3: Non-hub connectors	R3	Non-hub connectors	228
VIT_18s0001g09850	myb domain protein R1	-1.78701	Fight-club	yes	-0.135769	0.878093	-2.07731	R4: Non-hub kinless nodes	R4	Non-hub kinless nodes	295
VIT_07s0005g01290	DnaJ homolog, subfamily C, member 7	-1.78672	Fight-club	yes	-0.024471	0.84	-1.98706	R4: Non-hub kinless nodes	R4	Non-hub kinless nodes	290
VIT_18s0001g12800	Dihydroflavonol 4-reductase (VvDFR) mRNA XM_002281822.1	-1.78649	Date	no	0.025361	0.609375	-1.33313	R2: Peripheral nodes	R2	Peripheral nodes	80
VIT_08s0007g05490	Pyruvate kinase	-1.78535	Date	no	0.027258	0.685306	-1.47679	R3: Non-hub connectors	R3	Non-hub connectors	41
VIT_12s0034g01300	TIR-NBS-LRR disease resistance	-1.78379	Date	no	0.024744	0.760218	-1.63996	R3: Non-hub connectors	R3	Non-hub connectors	339
VIT_14s0060g01470	calmodulin-binding protein	-1.78297	Date	no	0.094109	0.754184	-1.97318	R3: Non-hub connectors	R3	Non-hub connectors	238
VIT_09s0054g01620	myb family	-1.78046	Fight-club	yes	-0.10164	0.82553	-1.38311	R4: Non-hub kinless nodes	R4	Non-hub kinless nodes	486
VIT_02s0025g01040	Receptor protein kinase	-1.7794	Date	no	0.009899	0.474618	-1.02454	R2: Peripheral nodes	R2	Peripheral nodes	149
VIT_18s0001g09390	protein phosphatase 2C	-1.77871	Fight-club	yes	-0.076739	0.810648	-2.07036	R4: Non-hub kinless nodes	R4	Non-hub kinless nodes	239
VIT_08s0007g02120	glycoside hydrolase starch-binding domain-containing protein	-1.77713	Fight-club	yes	-0.093628	0.897026	-2.19532	R4: Non-hub kinless nodes	R4	Non-hub kinless nodes	268
VIT_07s0031g00120	Leucine-rich repeat transmembrane protein kinase	-1.77592	Date	no	0.090932	0.5896	-1.16287	R2: Peripheral nodes	R2	Peripheral nodes	128
VIT_01s0010g03870	Unknown protein	-1.77584	Fight-club	yes	-0.29905	0.907751	-2.05648	R4: Non-hub kinless nodes	R4	Non-hub kinless nodes	349
VIT_13s0106g00180	Alpha-1,4-glucan-protein synthase [UDP-forming]	-1.77535	Fight-club	yes	-0.232878	0.876417	-1.76492	R4: Non-hub kinless nodes	R4	Non-hub kinless nodes	421
VIT_04s0008g04990	potassium channel AKT1	-1.77518	Fight-club	yes	-0.142146	0.881739	-2.26474	R4: Non-hub kinless nodes	R4	Non-hub kinless nodes	221
VIT_13s0019g00760	histone H4	-1.77336	Fight-club	no	-0.516605	0.34852	-0.997935	R2: Peripheral nodes	R2	Peripheral nodes	140
VIT_19s0027g00570	Protein binding	-1.77029	Date	no	0.211535	0.618512	-1.48743	R2: Peripheral nodes	R2	Peripheral nodes	34
VIT_00s0353g00020	S-locus lectin protein kinase	-1.76988	Fight-club	yes	-0.24783	0.8914	-2.3897	R4: Non-hub kinless nodes	R4	Non-hub kinless nodes	176
VIT_07s0130g00210	PHD finger transcription factor	-1.7691	Fight-club	yes	-0.325422	0.911354	-2.15367	R4: Non-hub kinless nodes	R4	Non-hub kinless nodes	309
VIT_13s0064g00090	Disease resistance protein (NBS-LRR class)	-1.76853	Fight-club	no	-0.643078	0.195557	-1.13627	R2: Peripheral nodes	R2	Peripheral nodes	97
VIT_10s0003g04840	Receptor kinase TRKe	-1.76756	Fight-club	yes	-0.16595	0.908395	-1.92458	R4: Non-hub kinless nodes	R4	Non-hub kinless nodes	413
VIT_00s0198g00160	AAA-type ATPase	-1.76692	Fight-club	yes	-0.110422	0.920132	-2.3411	R4: Non-hub kinless nodes	R4	Non-hub kinless nodes	230
VIT_18s0001g09360	Hydrogenobyrinic acid a,c-diamide synthase	-1.76542	Fight-club	yes	-0.361182	0.923983	-1.91764	R4: Non-hub kinless nodes	R4	Non-hub kinless nodes	457
VIT_19s0015g01120	CLAVATA-like kinase	-1.76338	Date	no	0.028193	0.541103	-1.3757	R2: Peripheral nodes	R2	Peripheral nodes	62
VIT_00s0279g00030	Heat shock protein binding	-1.76024	Date	no	0.049573	0.460693	-1.09903	R2: Peripheral nodes	R2	Peripheral nodes	128
VIT_13s0067g01500	myb family	-1.7599	Fight-club	no	-0.194284	0.390432	-0.822357	R2: Peripheral nodes	R2	Peripheral nodes	187
VIT_18s0157g00190	choline kinase	-1.75792	Fight-club	yes	-0.193409	0.896294	-2.39664	R4: Non-hub kinless nodes	R4	Non-hub kinless nodes	177
VIT_15s0048g00720	forkhead-associated domain-containing protein	-1.75691	Date	no	0.02964	0.55123	-0.864921	R2: Peripheral nodes	R2	Peripheral nodes	206
VIT_14s0068g00090	feronia receptor-like kinase	-1.75674	Fight-club	yes	-0.086245	0.833963	-1.27898	R4: Non-hub kinless nodes	R4	Non-hub kinless nodes	535
VIT_16s0013g00220	Metacaspase AtMCP1b	-1.75524	Fight-club	no	-0.046435	0.688753	-1.31717	R3: Non-hub connectors	R3	Non-hub connectors	95
VIT_02s0025g00390	Unknown protein	-1.75487	Fight-club	no	-0.428608	0.387524	-1.31185	R2: Peripheral nodes	R2	Peripheral nodes	69
VIT_14s0060g01140	PAPA-1	-1.7543	Fight-club	yes	-0.189863	0.875433	-2.0426	R4: Non-hub kinless nodes	R4	Non-hub kinless nodes	306
VIT_10s0003g03610	Lupeol synthase 2	-1.75352	Fight-club	yes	-0.013092	0.864878	-2.14673	R4: Non-hub kinless nodes	R4	Non-hub kinless nodes	253
VIT_01s0026g01550	Homeodomain leucine zipper protein HB-1	-1.75346	Fight-club	yes	-0.245194	0.899629	-1.54971	R4: Non-hub kinless nodes	R4	Non-hub kinless nodes	565
VIT_05s0094g00950	BT3 (BTB and TAZ domain protein 3)	-1.75317	Fight-club	yes	-0.151284	0.856961	-1.5636	R4: Non-hub kinless nodes	R4	Non-hub kinless nodes	468
VIT_00s1349g00010	cellulose synthase CSLE1	-1.74964	Fight-club	no	-0.421605	0.218442	-1.2746	R2: Peripheral nodes	R2	Peripheral nodes	69
VIT_04s0023g03550	thaumatin	-1.7494	Fight-club	yes	-0.309067	0.922197	-2.13978	R4: Non-hub kinless nodes	R4	Non-hub kinless nodes	337
VIT_16s0115g00130	Clathrin, heavy polypeptide	-1.74783	Fight-club	no	-0.112971	0.205577	-1.38102	R2: Peripheral nodes	R2	Peripheral nodes	46
VIT_03s0038g03260	Unknown protein	-1.74632	Fight-club	yes	-0.127223	0.845299	-1.32063	R4: Non-hub kinless nodes	R4	Non-hub kinless nodes	539
VIT_00s0848g00030	somatic embryogenesis receptor kinase 2 SERK2	-1.74525	Fight-club	yes	-0.21811	0.87358	-1.23733	R4: Non-hub kinless nodes	R4	Non-hub kinless nodes	630
VIT_18s0001g02480	Unknown protein	-1.7441	Fight-club	yes	-0.250785	0.900277	-1.79268	R4: Non-hub kinless nodes	R4	Non-hub kinless nodes	456
VIT_03s0088g00970	no hit	-1.7437	Fight-club	no	-0.005706	0.560535	-1.28525	R2: Peripheral nodes	R2	Peripheral nodes	89
VIT_18s0001g07650	VIN3	-1.74112	Fight-club	yes	-0.389282	0.936906	-2.42441	R4: Non-hub kinless nodes	R4	Non-hub kinless nodes	211
VIT_18s0122g00780	Inorganic phosphate transporter	-1.74078	Fight-club	yes	-0.081459	0.821081	-1.515	R4: Non-hub kinless nodes	R4	Non-hub kinless nodes	435
VIT_07s0005g06520	no hit	-1.73887	Fight-club	yes	-0.308563	0.917869	-2.13978	R4: Non-hub kinless nodes	R4	Non-hub kinless nodes	328
VIT_09s0070g00550	Quinone oxidoreductase	-1.73867	Fight-club	yes	-0.106197	0.84894	-1.45947	R4: Non-hub kinless nodes	R4	Non-hub kinless nodes	494
VIT_16s0098g01860	ClpX, ATPase regulatory subunit	-1.73749	Fight-club	yes	-0.330283	0.908523	-2.02177	R4: Non-hub kinless nodes	R4	Non-hub kinless nodes	367
VIT_06s0004g02630	Zinc finger (C3HC4-type ring finger)	-1.73685	Fight-club	yes	-0.079537	0.828399	-1.70244	R4: Non-hub kinless nodes	R4	Non-hub kinless nodes	379
VIT_12s0059g00290	calmodulin-binding region IQD33	-1.73522	Fight-club	yes	-0.258329	0.919224	-2.0426	R4: Non-hub kinless nodes	R4	Non-hub kinless nodes	380
VIT_00s0218g00190	UDP-rhamnose:rhamnosyltransferase	-1.7325	Fight-club	yes	-0.19472	0.866817	-1.02906	R4: Non-hub kinless nodes	R4	Non-hub kinless nodes	696
VIT_12s0035g01330	RPS2 (resistant to p. syringae 2)	-1.73233	Date	no	0.254088	0.759835	-1.20544	R3: Non-hub connectors	R3	Non-hub connectors	151
VIT_18s0001g11760	MATE efflux family protein	-1.73153	Fight-club	yes	-0.226655	0.895942	-2.37581	R4: Non-hub kinless nodes	R4	Non-hub kinless nodes	186
VIT_00s2562g00020	ubiquitin-specific protease 23 (UBP23)	-1.73073	Date	no	0.085387	0.614744	-1.12031	R2: Peripheral nodes	R2	Peripheral nodes	145
VIT_08s0032g00930	Fasciclin domain-containing protein FLA17	-1.73066	Fight-club	yes	-0.147728	0.879117	-2.06342	R4: Non-hub kinless nodes	R4	Non-hub kinless nodes	302
VIT_00s0222g00030	no hit	-1.72798	Fight-club	yes	-0.255594	0.905325	-2.32028	R4: Non-hub kinless nodes	R4	Non-hub kinless nodes	221
VIT_09s0002g00270	R protein disease resistance protein	-1.72628	Fight-club	no	-0.229852	0.374463	-1.13627	R2: Peripheral nodes	R2	Peripheral nodes	110
VIT_06s0004g06290	binding	-1.72624	Fight-club	yes	-0.15055	0.864479	-1.39699	R4: Non-hub kinless nodes	R4	Non-hub kinless nodes	546
VIT_18s0001g07790	unknown	-1.72548	Fight-club	no	-0.097066	0.563457	-1.20544	R2: Peripheral nodes	R2	Peripheral nodes	112
VIT_06s0061g00660	no hit	-1.72262	Fight-club	no	-0.049591	0.494917	-0.997935	R2: Peripheral nodes	R2	Peripheral nodes	159
VIT_19s0085g00700	Casein kinase I-like 6	-1.7224	Fight-club	yes	-0.179924	0.920402	-2.16755	R4: Non-hub kinless nodes	R4	Non-hub kinless nodes	319
VIT_00s0213g00050	AAA-type ATPase	-1.72055	Fight-club	no	-0.115017	0.49268	-0.795754	R2: Peripheral nodes	R2	Peripheral nodes	212
VIT_12s0142g00070	loricrin	-1.71934	Fight-club	yes	-0.281342	0.899465	-1.52889	R4: Non-hub kinless nodes	R4	Non-hub kinless nodes	574
VIT_14s0068g01390	Unknown protein	-1.71903	Fight-club	no	-0.31531	0.400624	-1.47147	R2: Peripheral nodes	R2	Peripheral nodes	31
VIT_08s0007g05140	MAP70 protein .	-1.71852	Fight-club	yes	-0.13311	0.868779	-1.80657	R4: Non-hub kinless nodes	R4	Non-hub kinless nodes	392
VIT_04s0008g07260	EDR2 (enhanced disease resistance 2)	-1.71434	Fight-club	yes	-0.193245	0.900277	-2.33416	R4: Non-hub kinless nodes	R4	Non-hub kinless nodes	209
VIT_13s0019g01890	DVL11/RTFL8 (ROTUNDIFOLIA like 8)	-1.71331	Fight-club	yes	-0.352983	0.913107	-2.24391	R4: Non-hub kinless nodes	R4	Non-hub kinless nodes	268
VIT_12s0059g00030	Unknown protein	-1.7107	Fight-club	no	-0.144074	0.4375	-1.29589	R2: Peripheral nodes	R2	Peripheral nodes	76
VIT_06s0004g03650	pseudo-response regulator 7 (APRR7)	-1.71018	Date	no	0.108311	0.647808	-0.923447	R3: Non-hub connectors	R3	Non-hub connectors	214
VIT_12s0028g01350	RKF1 (receptor-like kinase in flowers 1)	-1.70954	Date	no	0.05471	0.786982	-1.95929	R3: Non-hub connectors	R3	Non-hub connectors	260
VIT_06s0004g08140	unknown	-1.70928	Date	no	0.135227	0.7296	-1.18416	R3: Non-hub connectors	R3	Non-hub connectors	150
VIT_15s0048g02630	RNA binding motif protein 38	-1.70817	Date	no	0.170163	0.731139	-1.52467	R3: Non-hub connectors	R3	Non-hub connectors	27
VIT_00s0335g00080	R protein MLA10	-1.70742	Fight-club	no	-0.237708	0.292872	-1.4023	R2: Peripheral nodes	R2	Peripheral nodes	44
VIT_15s0107g00150	Glutathione S-transferase 8 GSTU8	-1.70732	Fight-club	no	-0.21682	0.579255	-1.47147	R2: Peripheral nodes	R2	Peripheral nodes	37
VIT_09s0002g03360	calmodulin binding protein	-1.70615	Fight-club	yes	-0.278648	0.909276	-2.27168	R4: Non-hub kinless nodes	R4	Non-hub kinless nodes	249
VIT_12s0059g00940	Cellulose synthase CSLB04	-1.70584	Fight-club	yes	-0.090159	0.829511	-1.90376	R4: Non-hub kinless nodes	R4	Non-hub kinless nodes	310
VIT_00s1395g00010	Root phototropism protein 3 (Non-phototropic hypocotyl protein 3)	-1.701	Fight-club	no	-0.243378	0.403588	-0.769151	R2: Peripheral nodes	R2	Peripheral nodes	202
VIT_00s0181g00080	F-box domain containing protein	-1.70003	Fight-club	yes	-0.350397	0.949924	-2.34804	R4: Non-hub kinless nodes	R4	Non-hub kinless nodes	286
VIT_07s0031g01150	FK506-binding protein genes family (VvFKBP16-2)	1.70044	Date	no	0.298756	0.468385	0.119385	R2: Peripheral nodes	R2	Peripheral nodes	443
VIT_16s0013g00190	pectinesterase PPME1	1.70179	Party	no	0.563332	0.121094	-1.51935	R2: Peripheral nodes	R2	Peripheral nodes	16
VIT_10s0003g05150	Peptidoglycan-binding LysM	1.70218	Fight-club	no	-0.152242	0.781413	-1.40762	R3: Non-hub connectors	R3	Non-hub connectors	77
VIT_01s0011g01160	haloacid dehalogenase hydrolase	1.70255	Date	no	0.168725	0.511238	-0.75851	R2: Peripheral nodes	R2	Peripheral nodes	226
VIT_04s0023g01170	Unknown protein	1.703	Date	no	0.052587	0.694515	-0.566969	R3: Non-hub connectors	R3	Non-hub connectors	351
VIT_12s0028g03350	Squamosa promoter-binding protein (VvSBP11)	1.70318	Date	no	0.095441	0.660921	-0.093438	R3: Non-hub connectors	R3	Non-hub connectors	486
VIT_04s0008g01090	CYP706A12	1.70638	Date	no	0.157827	0.465976	-1.29589	R2: Peripheral nodes	R2	Peripheral nodes	78
VIT_06s0004g08170	CENP-E like kinetochore protein	1.70654	Date	no	0.381561	0.485234	-0.57229	R2: Peripheral nodes	R2	Peripheral nodes	269
VIT_01s0010g01170	YGGT	1.70672	Date	no	0.190352	0.574283	0.438619	R2: Peripheral nodes	R2	Peripheral nodes	587
VIT_12s0028g03910	CAAX amino terminal protease	1.70674	Date	no	0.307014	0.50514	0.130026	R2: Peripheral nodes	R2	Peripheral nodes	462
VIT_00s0323g00020	HSP associated protein	1.7084	Date	no	0.366734	0.497927	-0.279658	R2: Peripheral nodes	R2	Peripheral nodes	350
VIT_11s0016g05570	thylakoid lumenal 16.5 kDa protein, chloroplast precursor	1.70934	Date	no	0.370263	0.500439	0.337528	R2: Peripheral nodes	R2	Peripheral nodes	515
VIT_07s0005g03870	Transcription termination factor mitochondrial mTERF	1.71052	Date	no	0.179064	0.569638	-0.178567	R2: Peripheral nodes	R2	Peripheral nodes	407
VIT_01s0011g01910	glycosyl transferase-related	1.71218	Date	no	0.243935	0.407172	-0.726586	R2: Peripheral nodes	R2	Peripheral nodes	213
VIT_09s0002g06560	thiol-disulphide oxidoreductase DCC	1.71256	Date	no	0.182744	0.439504	-0.85428	R2: Peripheral nodes	R2	Peripheral nodes	187
VIT_00s0187g00160	Ripening-related protein	1.71288	Party	no	0.675056	0.081597	-1.35441	R2: Peripheral nodes	R2	Peripheral nodes	48
VIT_00s1356g00020	phosphosulfolactate synthase protein	1.71361	Date	no	0.22334	0.551682	0.44926	R2: Peripheral nodes	R2	Peripheral nodes	575
VIT_17s0119g00110	GRAM domain-containing protein / ABA-responsive	1.71386	Date	no	0.16105	0.574669	-0.880883	R2: Peripheral nodes	R2	Peripheral nodes	207
VIT_07s0141g00840	33 kDa secretory protein	1.71456	Date	no	0.465351	0.36	-1.49275	R2: Peripheral nodes	R2	Peripheral nodes	25
VIT_19s0140g00160	BCL-2-ASSOCIATED ATHANOGENE 7 ATBAG7	1.71562	Date	no	0.375497	0.487159	0.17259	R2: Peripheral nodes	R2	Peripheral nodes	465
VIT_14s0081g00050	PATHOgenesIS-related 4	1.71585	no hub	no	-0.440322	0.4375	-1.5832	R2: Peripheral nodes	R2	Peripheral nodes	4
VIT_19s0027g00750	DNA-binding HORMA	1.71685	Date	no	0.366437	0.392939	-0.923447	R2: Peripheral nodes	R2	Peripheral nodes	163
VIT_13s0147g00200	L-aminoadipate-semialdehyde dehydrogenase-phosphopantetheinyltransferase	1.7172	Date	no	0.431554	0.349908	-0.779792	R2: Peripheral nodes	R2	Peripheral nodes	191
VIT_14s0030g01240	transport inhibitor response 1 protein	1.71739	Date	no	0.392828	0.425027	-0.01363	R2: Peripheral nodes	R2	Peripheral nodes	393
VIT_03s0038g03050	geranylgeranyl pyrophosphate synthetase, chloroplast precursor	1.71765	Date	no	0.219253	0.426274	-0.652098	R2: Peripheral nodes	R2	Peripheral nodes	235
VIT_02s0025g03250	protein kinase	1.71941	Date	no	0.228021	0.528	-0.162606	R2: Peripheral nodes	R2	Peripheral nodes	393
VIT_16s0039g02550	seed specific protein Bn15D1B	1.71944	Date	no	0.225453	0.574155	-0.449916	R2: Peripheral nodes	R2	Peripheral nodes	331
VIT_08s0105g00470	PHD finger-like domain-containing protein 5A	1.7195	Date	no	0.33767	0.424495	-1.48211	R2: Peripheral nodes	R2	Peripheral nodes	29
VIT_18s0001g00460	Unknown protein	1.72044	Date	no	0.312077	0.42661	-0.20517	R2: Peripheral nodes	R2	Peripheral nodes	346
VIT_00s0245g00050	oleoyl-acyl carrier protein thioesterase, chloroplast precursor	1.72086	Date	no	0.342983	0.471671	0.114064	R2: Peripheral nodes	R2	Peripheral nodes	443
VIT_02s0012g01870	no hit	1.72099	Party	no	0.558709	0.316622	-1.26928	R2: Peripheral nodes	R2	Peripheral nodes	75
VIT_01s0011g03300	Plastid-specific 30S ribosomal protein 3	1.72227	Date	no	0.157095	0.481054	-0.790433	R2: Peripheral nodes	R2	Peripheral nodes	211
VIT_03s0091g00310	indole-3-acetic acid-amido synthetase GH3.8	1.72324	Party	no	0.539025	0.19	-1.55127	R2: Peripheral nodes	R2	Peripheral nodes	10
VIT_19s0014g05080	Oxygen evolving enhancer 3 (PsbQ)	1.72325	Date	no	0.256425	0.569336	0.188552	R2: Peripheral nodes	R2	Peripheral nodes	512
VIT_07s0005g01300	auxin-induced beta-glucosidase	1.72394	Party	no	0.790914	0.053324	-1.40762	R2: Peripheral nodes	R2	Peripheral nodes	37
VIT_08s0007g03110	transposon protein, Mutator sub-class	1.7245	Date	no	0.335925	0.521973	-0.359467	R2: Peripheral nodes	R2	Peripheral nodes	337
VIT_11s0037g00020	no hit	1.72459	Date	no	0.493585	0.269251	-1.31717	R2: Peripheral nodes	R2	Peripheral nodes	62
VIT_05s0102g00190	no hit	1.72481	Date	no	0.293274	0.217456	-1.10967	R2: Peripheral nodes	R2	Peripheral nodes	104
VIT_18s0072g00480	Hydroxyproline-rich glycoprotein family protein	1.72501	Date	no	0.328412	0.425596	-1.21608	R2: Peripheral nodes	R2	Peripheral nodes	95
VIT_04s0069g00670	glutamate receptor 2.8	1.72501	Date	no	0.136447	0.619722	-1.00858	R2: Peripheral nodes	R2	Peripheral nodes	180
VIT_07s0104g01540	no hit	1.72526	Date	no	0.295149	0.506341	0.550351	R2: Peripheral nodes	R2	Peripheral nodes	575
VIT_18s0076g00360	EMB1075 (EMBRYO DEFECTIVE 1075) carboxy-lyase	1.72596	Date	no	0.276965	0.491295	-0.050874	R2: Peripheral nodes	R2	Peripheral nodes	408
VIT_02s0109g00250	4-coumarate-CoA ligase	1.72668	Date	no	0.224759	0.481054	-0.790433	R2: Peripheral nodes	R2	Peripheral nodes	211
VIT_18s0001g11730	no hit	1.7273	Party	no	0.575756	0.30728	-0.886203	R2: Peripheral nodes	R2	Peripheral nodes	161
VIT_04s0008g04250	aspartate aminotransferase	1.72734	Date	no	0.184104	0.404898	-1.45551	R2: Peripheral nodes	R2	Peripheral nodes	35
VIT_19s0015g00110	CYP71D10	1.73144	Date	no	0.269188	0.568421	0.438619	R2: Peripheral nodes	R2	Peripheral nodes	583
VIT_06s0009g00580	Receptor protein kinase	1.73148	Party	no	0.60077	0.278414	-0.75851	R2: Peripheral nodes	R2	Peripheral nodes	186
VIT_12s0035g02000	arachidonic acid-induced protein DEA1	1.73204	Date	no	0.013254	0.702479	-1.27993	R3: Non-hub connectors	R3	Non-hub connectors	110
VIT_18s0041g00520	proton-dependent oligopeptide transport (POT) family protein	1.73211	Date	no	0.322264	0.527586	-0.30094	R2: Peripheral nodes	R2	Peripheral nodes	355
VIT_08s0007g01500	DNA binding / nuclease	1.7326	Date	no	0.207075	0.515552	-0.29562	R2: Peripheral nodes	R2	Peripheral nodes	352
VIT_05s0020g03800	Pentatricopeptide (PPR) repeat-containing	1.73316	Date	no	0.235153	0.548416	0.188552	R2: Peripheral nodes	R2	Peripheral nodes	500
VIT_14s0068g01760	Alcohol dehydrogenase	1.73316	Date	no	0.184394	0.507017	-0.896845	R2: Peripheral nodes	R2	Peripheral nodes	188
VIT_12s0028g02140	F-box/LRR-repeat MAX2	1.7334	Date	no	0.367491	0.484074	0.177911	R2: Peripheral nodes	R2	Peripheral nodes	465
VIT_02s0087g00710	Abscisic acid 8` hydroxylase (CYP707A1) (VvA8H-CYP707A1)	1.73432	Party	no	0.659595	0.250439	-0.912806	R2: Peripheral nodes	R2	Peripheral nodes	149
VIT_19s0015g01900	dimethylmenaquinone methyltransferase	1.73456	Date	no	0.403459	0.420869	-0.955371	R2: Peripheral nodes	R2	Peripheral nodes	159
VIT_06s0004g01310	enoyl-[acyl-carrier-protein] reductase [NADH], chloroplast precursor	1.73464	Party	no	0.603225	0.293793	-0.11472	R2: Peripheral nodes	R2	Peripheral nodes	332
VIT_05s0020g01110	pectinacetylesterase	1.73538	Date	no	0.300483	0.522164	-0.253055	R2: Peripheral nodes	R2	Peripheral nodes	366
VIT_16s0098g01540	thylakoid lumenal 17.4 kDa protein, chloroplast	1.73547	Date	no	0.246593	0.502546	0.310925	R2: Peripheral nodes	R2	Peripheral nodes	509
VIT_01s0026g02680	Oxygen evolving enhancer 3 (PsbQ)	1.73606	Date	no	0.242934	0.429377	-0.48184	R2: Peripheral nodes	R2	Peripheral nodes	278
VIT_13s0064g01080	thylakoid lumenal 19 kDa protein, chloroplast precursor	1.73619	Date	no	0.252702	0.52917	0.459901	R2: Peripheral nodes	R2	Peripheral nodes	564
VIT_18s0001g12030	Uracil-DNA glycosylase	1.73639	Date	no	0.079616	0.636563	-0.476519	R3: Non-hub connectors	R3	Non-hub connectors	350
VIT_02s0241g00030	sterol 4-alpha-methyl-oxidase 1 (SMO1)	1.73788	Date	no	0.336574	0.468512	-0.997935	R2: Peripheral nodes	R2	Peripheral nodes	155
VIT_08s0040g01600	TCP family transcription factor TCP11	1.73821	Party	no	0.564169	0.298415	-1.07774	R2: Peripheral nodes	R2	Peripheral nodes	117
VIT_00s0641g00030	no hit	1.73858	Party	no	0.502569	0.178711	-1.44486	R2: Peripheral nodes	R2	Peripheral nodes	32
VIT_19s0014g00100	chalcone isomerase 3	1.73859	Date	no	0.199415	0.561927	-0.130682	R2: Peripheral nodes	R2	Peripheral nodes	417
VIT_11s0016g05360	Phospholipase D alpha 1 precursor (PLD 1) (Choline phosphatase 1)	1.73947	Party	no	0.520282	0.301745	-1.2746	R2: Peripheral nodes	R2	Peripheral nodes	73
VIT_13s0067g02100	pentatricopeptide (PPR) repeat-containing protein	1.7395	Date	no	0.381077	0.370987	-0.620175	R2: Peripheral nodes	R2	Peripheral nodes	232
VIT_16s0050g02270	Unknown protein	1.74062	Date	no	0.209019	0.561511	0.497145	R2: Peripheral nodes	R2	Peripheral nodes	595
VIT_19s0014g00120	Signal peptidase I	1.74125	Date	no	0.134206	0.548584	-0.455237	R2: Peripheral nodes	R2	Peripheral nodes	320
VIT_02s0025g01640	calcineurin B 4-1	1.74205	Date	no	0.478318	0.193669	-1.13095	R2: Peripheral nodes	R2	Peripheral nodes	98
VIT_06s0004g04060	legumin	1.74224	Date	no	0.377119	0.463065	0.209834	R2: Peripheral nodes	R2	Peripheral nodes	464
VIT_02s0025g01140	no hit	1.74258	Party	no	0.755947	0.110004	-1.33313	R2: Peripheral nodes	R2	Peripheral nodes	53
VIT_19s0014g05220	Unknown protein	1.74308	Date	no	0.300081	0.54386	0.050217	R2: Peripheral nodes	R2	Peripheral nodes	459
VIT_10s0003g01810	no hit	1.74375	Date	no	0.151609	0.459775	-0.817036	R2: Peripheral nodes	R2	Peripheral nodes	200
VIT_12s0028g02320	Pentatricopeptide (PPR) repeat-containing	1.74504	Date	no	0.265548	0.543783	-1.18948	R2: Peripheral nodes	R2	Peripheral nodes	114
VIT_18s0001g03270	zinc finger (C3HC4-type RING finger)	1.74596	Date	no	0.156117	0.323951	-1.20544	R2: Peripheral nodes	R2	Peripheral nodes	90
VIT_13s0019g02760	Heat shock protein 17.6 kDa class I	1.74603	Date	no	0.015914	0.688143	-1.37037	R3: Non-hub connectors	R3	Non-hub connectors	77
VIT_01s0137g00650	Unknown protein	1.74652	Fight-club	no	-0.033778	0.581315	-1.0139	R2: Peripheral nodes	R2	Peripheral nodes	170
VIT_16s0050g01860	SLAH3 (SLAC1 Homologue 3)	1.74752	Date	no	0.420388	0.417701	-0.125362	R2: Peripheral nodes	R2	Peripheral nodes	363
VIT_03s0038g04760	basic helix-loop-helix (bHLH) family	1.74801	Date	no	0.235136	0.5904	-0.832998	R2: Peripheral nodes	R2	Peripheral nodes	225
VIT_05s0020g02690	Copper-binding family protein	1.74829	Date	no	0.25272	0.563373	-0.604213	R2: Peripheral nodes	R2	Peripheral nodes	283
VIT_04s0008g02620	small nuclear ribonucleoprotein	1.74985	Date	no	0.221923	0.534242	-0.066835	R2: Peripheral nodes	R2	Peripheral nodes	422
VIT_09s0070g00310	glucan endo-1,3-beta-glucosidase 6 precursor	1.75018	Date	no	0.305254	0.461833	0.364131	R2: Peripheral nodes	R2	Peripheral nodes	503
VIT_03s0038g04180	PIGMENT DEFECTIVE 191 (PDE191)	1.75122	Date	no	0.351842	0.508626	0.683365	R2: Peripheral nodes	R2	Peripheral nodes	612
VIT_00s1373g00020	Unknown protein	1.75137	Date	no	0.327621	0.399075	-1.0671	R2: Peripheral nodes	R2	Peripheral nodes	129
VIT_06s0004g07640	pentatricopeptide (PPR) repeat-containing protein	1.7518	Date	no	0.178248	0.549965	-0.460558	R2: Peripheral nodes	R2	Peripheral nodes	319
VIT_07s0005g01900	Pentatricopeptide (PPR) repeat-containing protein	1.75182	Date	no	0.097429	0.664462	-0.024271	R3: Non-hub connectors	R3	Non-hub connectors	511
VIT_00s0214g00150	F-box protein PP2-B1 (Protein phloem protein 2-like B1)	1.75282	Date	no	0.396517	0.340525	-0.955371	R2: Peripheral nodes	R2	Peripheral nodes	149
VIT_16s0098g01000	no hit	1.75369	Date	no	0.015255	0.700005	-0.896845	R3: Non-hub connectors	R3	Non-hub connectors	241
VIT_10s0092g00110	ribose-5-phosphate isomerase	1.7538	Date	no	0.226136	0.452492	-0.327543	R2: Peripheral nodes	R2	Peripheral nodes	323
VIT_01s0244g00170	Cytokinin-repressed protein CR9	1.75424	Date	no	0.43156	0.435225	-0.939409	R2: Peripheral nodes	R2	Peripheral nodes	165
VIT_04s0044g00740	Unknown protein	1.75577	Date	no	0.170274	0.44545	-0.85428	R2: Peripheral nodes	R2	Peripheral nodes	188
VIT_06s0004g04450	no hit	1.7561	Date	no	0.335004	0.286914	-1.39698	R2: Peripheral nodes	R2	Peripheral nodes	45
VIT_18s0164g00180	glycosyl hydrolase family 17 protein	1.75652	Date	no	0.23249	0.512638	-0.614854	R2: Peripheral nodes	R2	Peripheral nodes	265
VIT_14s0068g01780	Squamosa promoter-binding protein (VvSBP12)	1.75657	Date	no	0.055016	0.561882	-0.859601	R2: Peripheral nodes	R2	Peripheral nodes	210
VIT_03s0132g00060	Unknown protein	1.75669	Party	no	0.589954	0.236344	-1.08306	R2: Peripheral nodes	R2	Peripheral nodes	111
VIT_00s0960g00040	phosphosulfolactate synthase protein	1.75745	Date	no	0.216595	0.604245	0.241758	R2: Peripheral nodes	R2	Peripheral nodes	550
VIT_08s0007g02560	ovate family protein 13 OFP13	1.75746	Date	no	0.055473	0.681627	-1.06178	R3: Non-hub connectors	R3	Non-hub connectors	179
VIT_13s0064g00480	Beta-primeverosidase	1.75907	Date	no	0.411817	0.321799	-1.22672	R2: Peripheral nodes	R2	Peripheral nodes	85
VIT_14s0006g03250	AWPM-19	1.75965	Date	no	0.288575	0.529224	-0.598892	R2: Peripheral nodes	R2	Peripheral nodes	274
VIT_04s0008g05930	Zinc finger protein 3	1.76023	Date	no	0.400772	0.227732	-1.44486	R2: Peripheral nodes	R2	Peripheral nodes	33
VIT_16s0100g00480	dihydrodipicolinate reductase	1.76087	Date	no	0.321236	0.531729	0.465222	R2: Peripheral nodes	R2	Peripheral nodes	567
VIT_00s0271g00040	pentatricopeptide (PPR) repeat-containing protein	1.761	Date	no	0.136312	0.497382	-0.588251	R2: Peripheral nodes	R2	Peripheral nodes	268
VIT_09s0002g03890	plastocyanin domain-containing protein	1.7626	Date	no	0.387815	0.425596	-1.21608	R2: Peripheral nodes	R2	Peripheral nodes	95
VIT_13s0019g00720	Zinc knuckle	1.76308	Date	no	0.06394	0.5977	-0.279658	R2: Peripheral nodes	R2	Peripheral nodes	391
VIT_05s0029g00100	beta-D-galactosidase	1.76409	Date	no	0.193699	0.574669	-1.43954	R2: Peripheral nodes	R2	Peripheral nodes	46
VIT_11s0052g00430	Glucose-6-phosphate/phosphate-tranlocator	1.76425	Date	no	0.416298	0.419181	-0.678701	R2: Peripheral nodes	R2	Peripheral nodes	227
VIT_01s0011g02350	unknown	1.76533	Party	no	0.774534	0.120185	-0.955371	R2: Peripheral nodes	R2	Peripheral nodes	129
VIT_17s0000g00110	rubredoxin	1.76564	Date	no	0.183769	0.605409	0.513107	R2: Peripheral nodes	R2	Peripheral nodes	632
VIT_00s0317g00040	Dehydroascorbate reductase	1.76595	Date	no	0.166815	0.52934	-1.28525	R2: Peripheral nodes	R2	Peripheral nodes	86
VIT_00s1380g00010	pentatricopeptide (PPR) repeat-containing protein	1.76602	Date	no	0.164577	0.533244	-0.279658	R2: Peripheral nodes	R2	Peripheral nodes	363
VIT_19s0014g01710	Sodium/calcium exchanger family protein	1.76752	Date	no	0.325355	0.472521	-0.540366	R2: Peripheral nodes	R2	Peripheral nodes	274
VIT_05s0094g00300	Chitinase class IV	1.76855	Date	no	0.422444	0.393644	-1.09371	R2: Peripheral nodes	R2	Peripheral nodes	122
VIT_05s0051g00460	Leucine-rich repeat protein kinase	1.7695	Date	no	0.195891	0.599423	0.529069	R2: Peripheral nodes	R2	Peripheral nodes	632
VIT_11s0118g00550	CTV.13 Jp18	1.76978	Fight-club	no	-0.057433	0.747245	-0.625495	R3: Non-hub connectors	R3	Non-hub connectors	364
VIT_17s0053g00760	RNA recognition motif (RRM)-containing protein	1.77024	Date	no	0.277478	0.50173	-0.832998	R2: Peripheral nodes	R2	Peripheral nodes	204
VIT_00s2188g00010	Tonoplast dicarboxylate transporter	1.77371	Date	no	0.418706	0.450602	-0.364787	R2: Peripheral nodes	R2	Peripheral nodes	313
VIT_04s0023g00360	Unknown protein	1.77397	Date	no	0.211153	0.555556	-0.183888	R2: Peripheral nodes	R2	Peripheral nodes	399
VIT_03s0038g03930	no hit	1.77404	Date	no	0.366785	0.209877	-1.47147	R2: Peripheral nodes	R2	Peripheral nodes	27
VIT_14s0066g01050	glycogen synthase kinase 3 beta	1.77653	Date	no	0.162511	0.538886	-0.529725	R2: Peripheral nodes	R2	Peripheral nodes	296
VIT_17s0000g01070	monoglyceride lipase	1.77757	Date	no	0.402155	0.448651	0.119385	R2: Peripheral nodes	R2	Peripheral nodes	435
VIT_03s0091g00430	SWIB complex BAF60b domain-containing protein	1.77856	Date	no	0.271522	0.416742	-0.636137	R2: Peripheral nodes	R2	Peripheral nodes	237
VIT_16s0098g01410	Pentatricopeptide (PPR) repeat-containing	1.77911	Date	no	0.1639	0.572691	0.098102	R2: Peripheral nodes	R2	Peripheral nodes	488
VIT_14s0066g00570	no hit	1.77978	Date	no	0.303518	0.504801	-1.49807	R2: Peripheral nodes	R2	Peripheral nodes	27
VIT_13s0047g00110	Ripening regulated protein DDTFR8	1.77993	Date	no	0.014258	0.692289	-0.817036	R3: Non-hub connectors	R3	Non-hub connectors	265
VIT_03s0038g01510	Unknown protein	1.78111	Date	no	0.277877	0.542465	0.247078	R2: Peripheral nodes	R2	Peripheral nodes	513
VIT_00s0960g00010	phosphosulfolactate synthase protein	1.78134	Date	no	0.203566	0.549765	-0.774471	R2: Peripheral nodes	R2	Peripheral nodes	231
VIT_02s0025g03030	zinc finger (C3HC4-type RING finger)	1.78148	Date	no	0.318889	0.536936	-0.11472	R2: Peripheral nodes	R2	Peripheral nodes	410
VIT_11s0016g04770	Unknown	1.78158	Date	no	0.23079	0.395062	-1.15223	R2: Peripheral nodes	R2	Peripheral nodes	108
VIT_10s0071g00850	binding	1.78263	Party	no	0.590705	0.258904	-1.07242	R2: Peripheral nodes	R2	Peripheral nodes	115
VIT_18s0001g12950	SEC14 cytosolic factor	1.78373	Date	no	0.317366	0.519719	-0.01363	R2: Peripheral nodes	R2	Peripheral nodes	430
VIT_13s0019g04660	Amino acid permease	1.78552	Date	no	0.495301	0.108025	-1.50871	R2: Peripheral nodes	R2	Peripheral nodes	18
VIT_07s0255g00110	WD40	1.78606	Party	no	0.716532	0.178711	-1.44486	R2: Peripheral nodes	R2	Peripheral nodes	32
VIT_00s0606g00010	Transferase	1.78625	Date	no	0.208536	0.568947	0.241758	R2: Peripheral nodes	R2	Peripheral nodes	527
VIT_00s0291g00070	Unknown protein	1.78658	Date	no	0.394986	0.272491	-1.29057	R2: Peripheral nodes	R2	Peripheral nodes	68
VIT_09s0096g00880	Transferase	1.78813	Date	no	0.149703	0.581482	-0.029591	R2: Peripheral nodes	R2	Peripheral nodes	456
VIT_04s0008g00900	MYB DIVARICATA	1.78814	Fight-club	yes	-0.289137	0.847071	-1.22672	R4: Non-hub kinless nodes	R4	Non-hub kinless nodes	179
VIT_00s0945g00010	Unknown protein	1.78898	Date	no	0.27159	0.48026	-1.10435	R2: Peripheral nodes	R2	Peripheral nodes	129
VIT_03s0063g01050	RNA recognition motif (RRM)-containing protein	1.7916	Fight-club	no	-0.068849	0.62949	-1.22672	R3: Non-hub connectors	R3	Non-hub connectors	115
VIT_18s0122g01140	Wuschel-related homeobox 13	1.79164	Date	no	0.396827	0.465446	0.050217	R2: Peripheral nodes	R2	Peripheral nodes	424
VIT_11s0016g02410	MYB DIVARICATA	1.7929	Date	no	0.4176	0.315806	-0.886203	R2: Peripheral nodes	R2	Peripheral nodes	162
VIT_03s0038g03780	auxin-induced SAUR	1.79313	Date	no	0.499163	0	-1.55127	R1: Ultra-peripheral nodes	R1	Ultra-peripheral nodes	9
VIT_05s0049g01990	lipase GDSL	1.79323	Party	no	0.674843	0.173554	-1.43954	R2: Peripheral nodes	R2	Peripheral nodes	33
VIT_04s0044g01500	NAC domain-containing protein (VvNAC47)	1.79396	Date	no	0.42059	0.312733	-0.747869	R2: Peripheral nodes	R2	Peripheral nodes	193
VIT_05s0049g00090	ethylene receptor (ETR2)	1.79666	Party	no	0.891661	0	-1.51403	R1: Ultra-peripheral nodes	R1	Ultra-peripheral nodes	16
VIT_09s0002g01700	Epidermal patterning factor-like protein 3	1.79782	Date	no	0.332494	0.181406	-1.09371	R2: Peripheral nodes	R2	Peripheral nodes	105
VIT_00s0360g00010	Unknown protein	1.79799	Date	no	0.219964	0.528971	0.135346	R2: Peripheral nodes	R2	Peripheral nodes	475
VIT_09s0070g00140	CBL-interacting protein kinase 6 (CIPK6)	1.79799	Date	no	0.256444	0.575528	0.688686	R2: Peripheral nodes	R2	Peripheral nodes	660
VIT_16s0039g02670	translocase of chloroplast 34	1.79834	Date	no	0.269777	0.379939	-0.731907	R2: Peripheral nodes	R2	Peripheral nodes	207
VIT_18s0001g09110	Photosystem II PsbC protein	1.80035	Date	no	0.228848	0.547438	-0.221132	R2: Peripheral nodes	R2	Peripheral nodes	385
VIT_08s0058g01480	1,4-beta-mannan endohydrolase	1.80076	Date	no	0.078723	0.497691	-1.21076	R2: Peripheral nodes	R2	Peripheral nodes	103
VIT_00s0301g00040	glycine-rich protein	1.80119	Date	no	0.287848	0.509744	0.438619	R2: Peripheral nodes	R2	Peripheral nodes	547
VIT_12s0028g00050	beta-1,3 glucanase	1.80281	Date	no	0.322128	0.50569	-0.503122	R2: Peripheral nodes	R2	Peripheral nodes	293
VIT_11s0118g00650	unknown	1.80372	Date	no	0.131923	0.657347	-1.34377	R3: Non-hub connectors	R3	Non-hub connectors	82
VIT_12s0059g00600	Unknown protein	1.80462	Date	no	0.283804	0.488558	-0.343505	R2: Peripheral nodes	R2	Peripheral nodes	330
VIT_05s0062g01110	15-cis-ζ-carotene isomerase (Z-ISO) (VvZISO1)	1.80532	Date	no	0.22735	0.539619	0.63548	R2: Peripheral nodes	R2	Peripheral nodes	619
VIT_13s0064g01270	tRNA/rRNA methyltransferase (SpoU)	1.80749	Party	no	0.534348	0.356413	-0.455237	R2: Peripheral nodes	R2	Peripheral nodes	268
VIT_13s0019g01710	scarecrow transcription factor 14 (SCL14)	1.80828	Date	no	0.364574	0.48864	0.417337	R2: Peripheral nodes	R2	Peripheral nodes	530
VIT_13s0019g02770	Heat shock protein 17.6 kDa class I	1.8091	Date	no	0.07302	0.673469	-0.939409	R3: Non-hub connectors	R3	Non-hub connectors	217
VIT_11s0103g00210	F-box family protein	1.80921	Date	no	0.377568	0.416474	-1.30653	R2: Peripheral nodes	R2	Peripheral nodes	72
VIT_09s0002g02690	3'-5' exonuclease domain-containing protein	1.81555	Date	no	0.254421	0.535124	0.396054	R2: Peripheral nodes	R2	Peripheral nodes	550
VIT_09s0002g00260	Unknown protein	1.81575	Date	no	0.40182	0.418782	-1.18948	R2: Peripheral nodes	R2	Peripheral nodes	101
VIT_00s0555g00020	flavonoid 3-monooxygenase	1.81602	Date	no	0.196547	0.343341	-0.848959	R2: Peripheral nodes	R2	Peripheral nodes	174
VIT_12s0059g01810	photosystem II psbZ	1.81613	Date	no	0.28583	0.526047	-0.141323	R2: Peripheral nodes	R2	Peripheral nodes	398
VIT_13s0064g01070	Unknown	1.81726	Date	no	0.212261	0.509289	-0.130682	R2: Peripheral nodes	R2	Peripheral nodes	394
VIT_19s0014g01630	Isopentenyltransferase 9	1.81728	Date	no	0.325814	0.381222	-0.284979	R2: Peripheral nodes	R2	Peripheral nodes	314
VIT_10s0116g01830	Unknown protein	1.81792	Date	no	0.349249	0.462222	0.039576	R2: Peripheral nodes	R2	Peripheral nodes	420
VIT_18s0089g01040	Avr9 elicitor response	1.81882	Date	no	0.481514	0.308898	-1.23204	R2: Peripheral nodes	R2	Peripheral nodes	83
VIT_07s0151g00830	HSP20 chaperone	1.8192	Date	no	0.067442	0.643627	-0.551007	R3: Non-hub connectors	R3	Non-hub connectors	330
VIT_01s0011g04650	Unknown protein	1.8195	Date	no	0.324183	0.473664	-0.417993	R2: Peripheral nodes	R2	Peripheral nodes	306
VIT_13s0047g00770	Cinnamyl alcohol dehydrogenase	1.82138	Date	no	0.320954	0.532767	-0.449916	R2: Peripheral nodes	R2	Peripheral nodes	316
VIT_16s0013g00180	pectinesterase PPME1	1.82159	Date	no	0.203083	0.601335	-0.614854	R2: Peripheral nodes	R2	Peripheral nodes	293
VIT_04s0008g05870	CLPB-M/CLPB4/HSP98.7	1.82205	Date	no	0.330968	0.518091	0.055538	R2: Peripheral nodes	R2	Peripheral nodes	448
VIT_07s0130g00060	Unknown protein	1.82228	Date	no	0.313527	0.477264	0.039576	R2: Peripheral nodes	R2	Peripheral nodes	426
VIT_10s0003g01630	Unknown	1.82295	Party	no	0.619814	0.050625	-1.39698	R2: Peripheral nodes	R2	Peripheral nodes	39
VIT_03s0038g03850	PGPS/NH21	1.82337	Fight-club	no	-0.007371	0.684053	-1.14159	R3: Non-hub connectors	R3	Non-hub connectors	153
VIT_16s0098g01550	no hit	1.82349	Date	no	0.183474	0.606305	-0.237094	R2: Peripheral nodes	R2	Peripheral nodes	408
VIT_15s0021g00540	invertase/pectin methylesterase inhibitor	1.82372	Date	no	0.055061	0.498695	-1.08306	R2: Peripheral nodes	R2	Peripheral nodes	137
VIT_12s0028g03270	Ethylene-responsive transcription factor 9	1.82396	Date	no	0.167407	0.555556	-0.971333	R2: Peripheral nodes	R2	Peripheral nodes	177
VIT_14s0060g01430	Unknown protein	1.82492	Party	no	0.705165	0.052622	-1.21076	R2: Peripheral nodes	R2	Peripheral nodes	75
VIT_18s0001g06820	MATE efflux family protein ripening responsive	1.82496	Date	no	0.416237	0.342319	-0.891524	R2: Peripheral nodes	R2	Peripheral nodes	164
VIT_07s0031g02600	no hit	1.82513	Date	no	0.334402	0.407275	-0.157285	R2: Peripheral nodes	R2	Peripheral nodes	352
VIT_11s0016g03190	unknown	1.8267	Date	no	0.169687	0.356043	-1.25332	R2: Peripheral nodes	R2	Peripheral nodes	81
VIT_04s0044g00860	Protein BRUSHY 1 (Protein TONSOKU) (Protein MGOUN 3)	1.82678	Party	no	0.74999	0.133175	-1.16819	R2: Peripheral nodes	R2	Peripheral nodes	87
VIT_06s0004g01850	cytochrome c-type biogenesis protein	1.82857	Party	no	0.806907	0.048186	-1.17351	R2: Peripheral nodes	R2	Peripheral nodes	82
VIT_18s0001g04190	co-chaperone grpE	1.83205	Date	no	0.32782	0.534818	0.603557	R2: Peripheral nodes	R2	Peripheral nodes	607
VIT_08s0007g01050	aldo-keto reductase	1.83259	Party	no	0.549723	0.346782	-0.971333	R2: Peripheral nodes	R2	Peripheral nodes	146
VIT_06s0004g05240	ethylene receptor (ETR2)	1.83266	Date	no	0.142176	0.628376	-0.519084	R3: Non-hub connectors	R3	Non-hub connectors	333
VIT_06s0004g00940	Carbamoyl-phosphate synthase, large subunit	1.83282	Date	no	0.359784	0.509749	0.475863	R2: Peripheral nodes	R2	Peripheral nodes	557
VIT_14s0219g00260	no hit	1.83438	Date	no	0.211139	0.426079	-0.801074	R2: Peripheral nodes	R2	Peripheral nodes	198
VIT_18s0001g14280	ER lumen protein retaining receptor	1.83452	Date	no	0.304623	0.450908	-1.05114	R2: Peripheral nodes	R2	Peripheral nodes	139
VIT_16s0050g02430	Receptor protein kinase	1.83478	Date	no	0.450558	0.363804	-0.886203	R2: Peripheral nodes	R2	Peripheral nodes	168
VIT_01s0011g00660	Pentatricopeptide (PPR) repeat	1.838	Date	no	0.220712	0.425069	-0.497802	R2: Peripheral nodes	R2	Peripheral nodes	273
VIT_15s0021g00940	senescence-associated protein	1.83815	Date	no	0.242222	0.559758	0.63548	R2: Peripheral nodes	R2	Peripheral nodes	633
VIT_04s0008g07110	aspartic proteinase nepenthesin-2 precursor	1.83865	Date	no	0.239009	0.516068	-1.34377	R2: Peripheral nodes	R2	Peripheral nodes	69
VIT_08s0040g03390	unknown	1.8405	Date	no	0.204823	0.468316	-1.22672	R2: Peripheral nodes	R2	Peripheral nodes	96
VIT_11s0052g00970	AAA-type ATPase	1.84106	Party	no	0.637404	0.236344	-1.08306	R2: Peripheral nodes	R2	Peripheral nodes	111
VIT_03s0038g01460	chalcone synthase	1.84171	Party	no	0.777451	0.109005	-1.06178	R2: Peripheral nodes	R2	Peripheral nodes	107
VIT_08s0058g00960	basic helix-loop-helix (bHLH) family	1.84292	Date	no	0.015815	0.7084	-1.31185	R3: Non-hub connectors	R3	Non-hub connectors	100
VIT_00s0187g00120	Cystatin	1.84378	Date	no	0.203958	0.428086	-0.955371	R2: Peripheral nodes	R2	Peripheral nodes	160
VIT_07s0005g02420	haloacid dehalogenase hydrolase	1.845	Date	no	0.148244	0.635966	-1.02454	R3: Non-hub connectors	R3	Non-hub connectors	179
VIT_08s0007g02770	IAA-amino acid hydrolase 1 (ILR1)	1.84892	Date	no	0.452218	0.421633	-0.636137	R2: Peripheral nodes	R2	Peripheral nodes	238
VIT_04s0079g00670	SET Domain group 40	1.84925	Date	no	0.367135	0.48261	-0.508443	R2: Peripheral nodes	R2	Peripheral nodes	285
VIT_11s0118g00530	Unknown	1.85008	Date	no	0.309064	0.537471	-0.072156	R2: Peripheral nodes	R2	Peripheral nodes	422
VIT_12s0142g00330	Copper-transporting ATPase PAA1	1.85035	Date	no	0.190992	0.587643	0.81638	R2: Peripheral nodes	R2	Peripheral nodes	707
VIT_00s0567g00060	patatin	1.85137	Date	no	0.195573	0.498264	-0.875562	R2: Peripheral nodes	R2	Peripheral nodes	192
VIT_15s0046g01660	Unknown protein	1.85361	Date	no	0.367393	0.482825	0.199193	R2: Peripheral nodes	R2	Peripheral nodes	470
VIT_13s0073g00530	beta-D-glucosidase	1.85421	Date	no	0.202392	0.591821	-0.008309	R2: Peripheral nodes	R2	Peripheral nodes	468
VIT_04s0069g00730	glutamate receptor protein	1.85544	Date	no	0.255685	0.566201	-0.726586	R2: Peripheral nodes	R2	Peripheral nodes	249
VIT_00s0361g00050	Protein-serine/threonine kinase	1.85544	Date	no	0.316644	0.488872	-0.75851	R2: Peripheral nodes	R2	Peripheral nodes	221
VIT_01s0146g00410	GEM-like protein 5	1.85618	Date	no	0.115676	0.666332	-1.10435	R3: Non-hub connectors	R3	Non-hub connectors	161
VIT_06s0009g03670	F-box family protein	1.85699	Date	no	0.167021	0.519436	-0.673381	R2: Peripheral nodes	R2	Peripheral nodes	251
VIT_06s0004g00720	glucan endo-1,3-beta-glucosidase 4 precursor	1.85779	Date	no	0.324411	0.507969	-0.311582	R2: Peripheral nodes	R2	Peripheral nodes	345
VIT_05s0094g00410	Unknown protein	1.85893	Party	no	0.571205	0.251638	-1.01922	R2: Peripheral nodes	R2	Peripheral nodes	126
VIT_14s0060g01010	basic helix-loop-helix (bHLH) family	1.85912	Date	no	0.227587	0.576869	0.183232	R2: Peripheral nodes	R2	Peripheral nodes	515
VIT_19s0140g00180	BCL-2-ASSOCIATED ATHANOGENE 7 ATBAG7	1.86113	Date	no	0.393204	0.48026	0.380093	R2: Peripheral nodes	R2	Peripheral nodes	516
VIT_17s0000g03580	BEE3 (BR ENHANCED EXPRESSION 3)	1.86204	Date	no	0.433048	0.3916	-0.976653	R2: Peripheral nodes	R2	Peripheral nodes	150
VIT_14s0066g00420	pentatricopeptide (PPR) repeat-containing protein	1.86403	Date	no	0.188879	0.569892	-0.311582	R2: Peripheral nodes	R2	Peripheral nodes	369
VIT_12s0028g03560	Unknown protein	1.86505	Date	no	0.331574	0.521897	-0.609534	R2: Peripheral nodes	R2	Peripheral nodes	269
VIT_18s0001g05300	trehalose-6-phosphate phosphatase	1.86596	Date	no	0.166856	0.618828	-1.2214	R2: Peripheral nodes	R2	Peripheral nodes	115
VIT_07s0129g00460	prolyl 4-hydroxylase	1.86623	Date	no	0.387336	0.401881	-0.455237	R2: Peripheral nodes	R2	Peripheral nodes	278
VIT_19s0090g00020	TOR1 (TORTIFOLIA 1)	1.8675	Date	no	0.303835	0.254803	-1.06178	R2: Peripheral nodes	R2	Peripheral nodes	117
VIT_18s0001g14930	Unknown protein	1.86824	Date	no	0.312082	0.435379	-0.183888	R2: Peripheral nodes	R2	Peripheral nodes	354
VIT_09s0002g00330	pectinesterase PME1	1.86941	Date	no	0.392242	0.48123	-0.407352	R2: Peripheral nodes	R2	Peripheral nodes	311
VIT_05s0077g00960	Ferredoxin 4Fe-4S, iron-sulfur binding	1.87027	Date	no	0.377478	0.479174	-0.412672	R2: Peripheral nodes	R2	Peripheral nodes	309
VIT_12s0059g01920	Strubbelig-receptor family 3	1.87239	Date	no	0.275894	0.552547	-0.01895	R2: Peripheral nodes	R2	Peripheral nodes	444
VIT_03s0038g01330	anthranilate N-benzoyltransferase protein 1	1.87246	Date	no	0.253874	0.487697	0.624839	R2: Peripheral nodes	R2	Peripheral nodes	584
VIT_14s0066g00340	L-fucokinase	1.87295	Date	no	0.437647	0.42973	-0.237094	R2: Peripheral nodes	R2	Peripheral nodes	339
VIT_05s0062g01140	Aromatic and neutral transporter 1	1.87323	Date	no	0.42594	0.38605	-0.636137	R2: Peripheral nodes	R2	Peripheral nodes	231
VIT_00s0662g00010	Acyl-CoA oxidase (ACX2)	1.87678	Date	no	0.2418	0.550962	0.8217	R2: Peripheral nodes	R2	Peripheral nodes	679
VIT_12s0059g01870	GH3-like protein	1.87687	Date	no	0.315098	0.426204	-0.120041	R2: Peripheral nodes	R2	Peripheral nodes	367
VIT_07s0104g00490	Unknown	1.87719	Party	no	0.545781	0.309158	-1.25864	R2: Peripheral nodes	R2	Peripheral nodes	77
VIT_18s0001g06590	Pigment defective 322	1.87982	Date	no	0.284404	0.429493	-0.465878	R2: Peripheral nodes	R2	Peripheral nodes	282
VIT_13s0019g00440	auxin-regulated protein	1.88152	Date	no	0.481294	0.341759	-0.912806	R2: Peripheral nodes	R2	Peripheral nodes	159
VIT_02s0025g01330	Polygalacturonase GH28	1.88253	Date	no	0.260163	0.569209	-0.471199	R2: Peripheral nodes	R2	Peripheral nodes	323
VIT_00s0184g00110	Auxin-induced protein (AIR12)	1.88305	Date	no	0.137486	0.5376	-0.966012	R2: Peripheral nodes	R2	Peripheral nodes	175
VIT_00s0218g00110	1-deoxy-D-xylulose-5-phosphate synthase, chloroplast precursor	1.88394	Party	no	0.580974	0.321799	-1.52467	R2: Peripheral nodes	R2	Peripheral nodes	17
VIT_01s0010g02190	lipase GDSL	1.88422	Date	no	0.483425	0.405816	-0.417993	R2: Peripheral nodes	R2	Peripheral nodes	288
VIT_04s0008g04490	MARD1 (mediator of ABA-regulated dormancy 1)	1.88489	Date	no	0.342855	0.43604	-0.57229	R2: Peripheral nodes	R2	Peripheral nodes	257
VIT_05s0094g00330	Chitinase, class IV [Vitis vinifera]	1.88956	Date	no	0.326641	0.35371	-1.38102	R2: Peripheral nodes	R2	Peripheral nodes	51
VIT_11s0149g00050	Hexose transporter 7	1.89006	Date	no	0.359221	0.478395	-0.423314	R2: Peripheral nodes	R2	Peripheral nodes	306
VIT_10s0071g00810	binding	1.8915	Party	no	0.58075	0.286266	-1.07774	R2: Peripheral nodes	R2	Peripheral nodes	116
VIT_00s0983g00010	Abhydrolase domain-containing protein	1.89416	Date	no	0.304486	0.528413	0.161949	R2: Peripheral nodes	R2	Peripheral nodes	482
VIT_08s0058g00410	ferritin 1 (FER1)	1.89423	Party	no	0.567407	0.328276	-0.753189	R2: Peripheral nodes	R2	Peripheral nodes	194
VIT_10s0071g00760	no hit	1.89498	Date	no	0.231716	0.553877	-0.657419	R2: Peripheral nodes	R2	Peripheral nodes	265
VIT_17s0000g01050	corticosteroid 11-beta-dehydrogenase isozyme 1	1.8955	Date	no	0.271261	0.555556	-0.790433	R2: Peripheral nodes	R2	Peripheral nodes	228
VIT_08s0058g01460	1,4-beta-mannan endohydrolase	1.89771	Date	no	0.131765	0.543822	-0.503122	R2: Peripheral nodes	R2	Peripheral nodes	305
VIT_12s0035g01050	octicosapeptide/Phox/Bem1p (PB1) domain-containing protein	1.90071	Date	no	0.267342	0.573881	-0.098759	R2: Peripheral nodes	R2	Peripheral nodes	432
VIT_12s0034g01240	GNS1/SUR4 membrane	1.90122	Date	no	0.188776	0.582293	-0.529725	R2: Peripheral nodes	R2	Peripheral nodes	311
VIT_18s0041g00490	proton-dependent oligopeptide transport (POT) family protein	1.90162	Date	no	0.395553	0.455118	-0.189208	R2: Peripheral nodes	R2	Peripheral nodes	359
VIT_17s0000g09400	Unknown protein	1.90249	Date	no	0.396981	0.121094	-1.43954	R2: Peripheral nodes	R2	Peripheral nodes	32
VIT_02s0025g02890	ribosomal protein L11	1.90473	Date	no	0.313972	0.534316	0.63016	R2: Peripheral nodes	R2	Peripheral nodes	614
VIT_12s0057g01330	zinc finger (C3HC4-type RING finger)	1.90799	Date	no	0.316453	0.536667	0.72593	R2: Peripheral nodes	R2	Peripheral nodes	642
VIT_14s0030g01590	Rubredoxin	1.90803	Date	no	0.290637	0.544027	0.491825	R2: Peripheral nodes	R2	Peripheral nodes	582
VIT_11s0016g00910	cation exchanger (CAX9)	1.91309	Date	no	0.131601	0.597073	0.130026	R2: Peripheral nodes	R2	Peripheral nodes	512
VIT_03s0063g01990	ternary complex factor MIP1	1.91339	Date	no	0.148248	0.4375	-0.785113	R2: Peripheral nodes	R2	Peripheral nodes	204
VIT_00s2731g00010	acyl-(acyl carrier protein) thioesterase	1.9145	Date	no	0.260819	0.561623	0.715289	R2: Peripheral nodes	R2	Peripheral nodes	657
VIT_05s0094g01130	Allyl alcohol dehydrogenase	1.91563	Date	no	0.259668	0.427195	-0.274338	R2: Peripheral nodes	R2	Peripheral nodes	329
VIT_00s1543g00010	Unknown protein	1.91587	Date	no	0.216558	0.567594	0.709968	R2: Peripheral nodes	R2	Peripheral nodes	660
VIT_05s0094g01160	Allyl alcohol dehydrogenase	1.9175	Date	no	0.307896	0.514006	0.470542	R2: Peripheral nodes	R2	Peripheral nodes	558
VIT_10s0042g00100	Superoxide dismutase, Fe-Mn family	1.91806	Date	no	0.269362	0.513846	0.422657	R2: Peripheral nodes	R2	Peripheral nodes	545
VIT_10s0003g04990	feronia receptor-like kinase	1.91812	Date	no	0.369554	0.488225	-0.609534	R2: Peripheral nodes	R2	Peripheral nodes	260
VIT_18s0001g03860	Unknown protein	1.9185	Date	no	0.257664	0.483915	-0.934089	R2: Peripheral nodes	R2	Peripheral nodes	174
VIT_00s0265g00040	pentatricopeptide (PPR) repeat	1.9219	Date	no	0.2428	0.50603	-0.01363	R2: Peripheral nodes	R2	Peripheral nodes	424
VIT_14s0171g00360	Unknown protein	1.92295	Date	no	0.448128	0.41121	-0.774471	R2: Peripheral nodes	R2	Peripheral nodes	202
VIT_07s0005g00140	peripheral-type benzodiazepine receptor	1.92504	Date	no	0.282918	0.457481	-0.870242	R2: Peripheral nodes	R2	Peripheral nodes	186
VIT_11s0052g01710	xylose isomerase	1.92506	Date	no	0.41596	0.464774	0.039576	R2: Peripheral nodes	R2	Peripheral nodes	421
VIT_11s0016g01130	MTD1	1.92516	Date	no	0.292841	0.524568	0.220476	R2: Peripheral nodes	R2	Peripheral nodes	496
VIT_17s0000g07520	ribosomal-protein S6 kinase p70	1.92561	Date	no	0.324251	0.534928	0.694007	R2: Peripheral nodes	R2	Peripheral nodes	632
VIT_04s0044g01300	DNA cross-link repair protein	1.92662	Party	no	0.790514	0.075444	-1.33313	R2: Peripheral nodes	R2	Peripheral nodes	52
VIT_05s0020g02650	Unknown protein	1.92985	Date	no	0.309214	0.342845	-0.870242	R2: Peripheral nodes	R2	Peripheral nodes	169
VIT_08s0040g03000	no hit	1.93311	Party	no	0.55217	0.219436	-1.11499	R2: Peripheral nodes	R2	Peripheral nodes	103
VIT_18s0001g00130	Unknown protein	1.93409	Date	no	0.294125	0.504269	0.236437	R2: Peripheral nodes	R2	Peripheral nodes	490
VIT_07s0005g01320	Unknown	1.93527	Date	no	0.190099	0.547287	0.140667	R2: Peripheral nodes	R2	Peripheral nodes	486
VIT_01s0011g04290	receptor serine/threonine kinase PR5K	1.93616	Date	no	0.413647	0.370208	-0.412672	R2: Peripheral nodes	R2	Peripheral nodes	281
VIT_05s0051g00660	Octicosapeptide/Phox/Bem1p; Protein kinase	1.93651	Party	no	0.727137	0.17825	-0.412672	R2: Peripheral nodes	R2	Peripheral nodes	246
VIT_14s0066g02300	P-GLYCOPROTEIN 17	1.93653	Date	no	0.203217	0.46319	-0.417993	R2: Peripheral nodes	R2	Peripheral nodes	303
VIT_11s0016g02250	Unknown protein	1.93662	Date	no	0.251322	0.572141	-0.582931	R2: Peripheral nodes	R2	Peripheral nodes	292
VIT_12s0034g02510	unknown	1.94005	Date	no	0.282052	0.547302	0.337528	R2: Peripheral nodes	R2	Peripheral nodes	541
VIT_11s0016g00070	zinc finger (C3HC4-type RING finger)	1.94068	Date	no	0.211895	0.602981	-0.529725	R2: Peripheral nodes	R2	Peripheral nodes	319
VIT_10s0597g00050	heat shock transcription factor B2A	1.9419	Fight-club	yes	-0.310245	0.858155	-1.44486	R4: Non-hub kinless nodes	R4	Non-hub kinless nodes	77
VIT_09s0018g01010	no hit	1.94314	Date	no	0.272914	0.511079	-0.151964	R2: Peripheral nodes	R2	Peripheral nodes	389
VIT_06s0009g01770	lipase GDSL	1.94381	Party	no	0.614246	0.294229	0.161949	R2: Peripheral nodes	R2	Peripheral nodes	394
VIT_05s0124g00080	no hit	1.94477	Party	no	0.581345	0	-1.56724	R1: Ultra-peripheral nodes	R1	Ultra-peripheral nodes	6
VIT_11s0118g00590	Unknown protein	1.94508	Date	no	0.261404	0.485411	0.35881	R2: Peripheral nodes	R2	Peripheral nodes	513
VIT_00s0194g00160	Unknown protein	1.94609	Date	no	0.312114	0.536359	0.944073	R2: Peripheral nodes	R2	Peripheral nodes	702
VIT_19s0090g00570	salicylic acid-induced fragment 1 protein	1.94687	Date	no	0.244315	0.576298	0.087461	R2: Peripheral nodes	R2	Peripheral nodes	487
VIT_08s0007g04280	pentatricopeptide (PPR) repeat-containing	1.94748	Date	no	0.167049	0.52533	-0.503122	R2: Peripheral nodes	R2	Peripheral nodes	299
VIT_09s0002g03470	Unknown protein	1.9475	Date	no	0.490414	0.308387	-0.731907	R2: Peripheral nodes	R2	Peripheral nodes	196
VIT_12s0059g02480	CYCP2;1 (cyclin p2;1)	1.94808	Date	no	0.174751	0.581694	-0.215811	R2: Peripheral nodes	R2	Peripheral nodes	402
VIT_12s0057g00100	Wound-responsive	1.94926	Fight-club	no	-0.147563	0.778189	-1.21076	R3: Non-hub connectors	R3	Non-hub connectors	155
VIT_06s0004g00730	ubiquitin-conjugating enzyme E2 D/E	1.95245	Date	no	0.215853	0.561719	0.17259	R2: Peripheral nodes	R2	Peripheral nodes	503
VIT_14s0128g00030	Unknown protein	1.95487	Date	no	0.307543	0.522703	-0.029591	R2: Peripheral nodes	R2	Peripheral nodes	427
VIT_03s0038g04000	cysteine endopeptidase, papain-type (XCP1)	1.9557	Party	no	0.767471	0.095181	-1.39166	R2: Peripheral nodes	R2	Peripheral nodes	41
VIT_03s0038g04220	dihydroflavonol-4-reductase	1.95589	Date	no	0.185315	0.443083	-0.801074	R2: Peripheral nodes	R2	Peripheral nodes	201
VIT_01s0010g01840	GEM-like protein 5	1.95672	Date	no	0.203613	0.569336	0.63548	R2: Peripheral nodes	R2	Peripheral nodes	640
VIT_16s0022g02420	subtilisin protease C1	1.9575	Date	no	0.489048	0.135426	-1.31717	R2: Peripheral nodes	R2	Peripheral nodes	57
VIT_16s0098g01060	Heat shock protein 26a, chloroplast	1.95889	Date	no	0.274465	0.564296	-0.710625	R2: Peripheral nodes	R2	Peripheral nodes	253
VIT_05s0020g03050	Unknown	1.96298	Date	no	0.262301	0.54372	0.438619	R2: Peripheral nodes	R2	Peripheral nodes	567
VIT_17s0000g00330	Inducer of CBF expression 1 ICE1	1.96368	Date	no	0.306152	0.433546	-0.838318	R2: Peripheral nodes	R2	Peripheral nodes	190
VIT_06s0004g07240	UDP-glucoronosyl and UDP-glucosyl transferase	1.96457	Date	no	0.406443	0.173554	-1.49275	R2: Peripheral nodes	R2	Peripheral nodes	22
VIT_11s0016g03850	peroxisomal membrane 22 kDa	1.96614	Date	no	0.31135	0.541447	-0.226452	R2: Peripheral nodes	R2	Peripheral nodes	381
VIT_08s0007g06950	disease resistance-responsive	1.96783	Date	no	0.374909	0.285207	-1.10435	R2: Peripheral nodes	R2	Peripheral nodes	110
VIT_05s0077g02080	branched chain alpha-keto acid dehydrogenase E2 subunit (din3)	1.96783	Date	no	0.418846	0.436505	-0.093438	R2: Peripheral nodes	R2	Peripheral nodes	377
VIT_00s0652g00010	Dof zinc finger protein DOF1.4	1.96798	Date	no	0.239901	0.579165	-0.253055	R2: Peripheral nodes	R2	Peripheral nodes	390
VIT_07s0104g01630	myb family	1.9686	Party	no	0.591007	0.268851	-0.971333	R2: Peripheral nodes	R2	Peripheral nodes	138
VIT_16s0022g00640	BCL-2-ASSOCIATED ATHANOGENE 7 ATBAG7	1.97219	Date	no	0.450335	0.442579	0.156629	R2: Peripheral nodes	R2	Peripheral nodes	442
VIT_02s0012g01260	Microspore-specific promoter 2	1.97476	Date	no	0.494643	0.307776	-1.04582	R2: Peripheral nodes	R2	Peripheral nodes	125
VIT_08s0040g02870	Fe-S-cluster oxidoreductase	1.97582	Date	no	0.274231	0.460618	-0.407352	R2: Peripheral nodes	R2	Peripheral nodes	305
VIT_04s0008g05290	no hit	1.97679	Date	no	0.065459	0.710059	-1.56192	R3: Non-hub connectors	R3	Non-hub connectors	13
VIT_11s0016g00890	Unknown protein	1.97904	Date	no	0.247879	0.542524	0.502466	R2: Peripheral nodes	R2	Peripheral nodes	584
VIT_14s0068g00760	Pentatricopeptide (PPR) repeat-containing	1.97937	Party	no	0.53158	0.19	-1.50339	R2: Peripheral nodes	R2	Peripheral nodes	20
VIT_01s0010g03750	Unknown protein	1.97952	Date	no	0.438993	0.309462	-1.28525	R2: Peripheral nodes	R2	Peripheral nodes	71
VIT_10s0003g01580	Unknown protein	1.98299	Date	no	0.200414	0.598111	0.050217	R2: Peripheral nodes	R2	Peripheral nodes	489
VIT_16s0022g00630	ABC transporter E member 1	1.98546	Date	no	0.202889	0.566666	0.0715	R2: Peripheral nodes	R2	Peripheral nodes	477
VIT_18s0089g00400	CARBOXYESTERASE18 CXE18	1.98702	Date	no	0.208499	0.591714	0.651442	R2: Peripheral nodes	R2	Peripheral nodes	662
VIT_07s0185g00040	Unknown protein	1.98714	Date	no	0.160836	0.596566	-0.061515	R2: Peripheral nodes	R2	Peripheral nodes	455
VIT_04s0008g01040	lysine decarboxylase	1.98913	Date	no	0.218236	0.526097	-0.082797	R2: Peripheral nodes	R2	Peripheral nodes	414
VIT_09s0002g03690	Avr9/Cf-9 rapidly elicited protein 146	1.99006	Date	no	0.323106	0.365779	-0.662739	R2: Peripheral nodes	R2	Peripheral nodes	221
VIT_09s0002g00630	no hit	1.99042	Fight-club	yes	-0.239241	0.836315	-1.03518	R4: Non-hub kinless nodes	R4	Non-hub kinless nodes	262
VIT_00s0187g00130	Tonoplast dicarboxylate transporter	1.99324	Date	no	0.40674	0.455328	-0.370108	R2: Peripheral nodes	R2	Peripheral nodes	313
VIT_05s0077g00690	galactokinase (GAL1)	1.99417	Date	no	0.392211	0.409786	-0.311582	R2: Peripheral nodes	R2	Peripheral nodes	315
VIT_19s0177g00160	phytochelatin synthetase	1.9967	Date	no	0.189155	0.479814	-0.731907	R2: Peripheral nodes	R2	Peripheral nodes	226
VIT_08s0032g01010	no hit	1.99781	Date	no	0.357704	0.376731	-1.35973	R2: Peripheral nodes	R2	Peripheral nodes	57
VIT_08s0007g05340	kinesin motor protein	1.99859	Date	no	0.323615	0.516926	-1.07774	R2: Peripheral nodes	R2	Peripheral nodes	141
VIT_00s0541g00010	Unknown	1.99897	Date	no	0.416409	0.410395	-1.14159	R2: Peripheral nodes	R2	Peripheral nodes	112
VIT_01s0011g05180	Bet v I allergen	2.00924	Fight-club	no	-0.056787	0.724255	-0.987294	R3: Non-hub connectors	R3	Non-hub connectors	219
VIT_18s0076g00250	SUCROSE-PROTON SYMPORTER 2 SUC2	2.01069	Date	no	0.157628	0.382653	-1.36505	R2: Peripheral nodes	R2	Peripheral nodes	56
VIT_03s0038g00310	Short internodes	2.01211	Date	no	0.320131	0.541558	-0.215811	R2: Peripheral nodes	R2	Peripheral nodes	384
VIT_09s0002g04380	Plastidic glucose transporter 2	2.01423	Party	no	0.689705	0.19	-1.26396	R2: Peripheral nodes	R2	Peripheral nodes	70
VIT_18s0001g08340	Unknown	2.01713	Date	no	0.367125	0.492883	-0.598892	R2: Peripheral nodes	R2	Peripheral nodes	264
VIT_04s0008g06060	Unknown	2.01826	Date	no	0.340062	0.519655	-0.1094	R2: Peripheral nodes	R2	Peripheral nodes	404
VIT_04s0008g01940	unknown	2.01847	Date	no	0.187109	0.440449	-0.588251	R2: Peripheral nodes	R2	Peripheral nodes	254
VIT_05s0049g00950	phosphoenolpyruvate carboxylase kinase	2.01903	Party	no	0.654317	0.252801	-1.32781	R2: Peripheral nodes	R2	Peripheral nodes	59
VIT_07s0005g05680	Tetratricopeptide repeat domain male sterility MS5	2.01948	no hub	no	0.895188	0	-1.57788	R1: Ultra-peripheral nodes	R1	Ultra-peripheral nodes	4
VIT_05s0049g02300	pentatricopeptide (PPR) repeat-containing protein	2.02192	Date	no	0.390768	0.390113	-0.726586	R2: Peripheral nodes	R2	Peripheral nodes	210
VIT_08s0007g08240	unknown	2.02731	Fight-club	no	-0.122749	0.778547	-1.47147	R3: Non-hub connectors	R3	Non-hub connectors	51
VIT_18s0001g08710	bZIP transcription factor BZIP4	2.02799	Date	no	0.140518	0.558312	-1.02986	R2: Peripheral nodes	R2	Peripheral nodes	161
VIT_13s0019g02740	Heat shock protein 17.6 kDa class I	2.03047	Fight-club	no	-0.13614	0.786596	-1.14691	R3: Non-hub connectors	R3	Non-hub connectors	184
VIT_12s0057g00220	Unknown protein	2.0315	Date	no	0.269037	0.518644	-0.646778	R2: Peripheral nodes	R2	Peripheral nodes	258
VIT_00s0934g00010	RARE-cold-inducible 2B	2.03467	Date	no	0.22488	0.234375	-1.22672	R2: Peripheral nodes	R2	Peripheral nodes	80
VIT_12s0057g01450	subtilisin protease	2.03478	Date	no	0.453801	0.311854	-0.822357	R2: Peripheral nodes	R2	Peripheral nodes	176
VIT_11s0052g01650	Pathogenesis-related protein 1 precursor (PRP 1)	2.03558	Date	no	0.131163	0.633525	-0.040232	R3: Non-hub connectors	R3	Non-hub connectors	484
VIT_08s0007g02760	IAA-amino acid hydrolase 1 (ILR1)	2.03807	Date	no	0.208183	0.556858	-0.39139	R2: Peripheral nodes	R2	Peripheral nodes	341
VIT_05s0020g03860	homocysteine S-methyltransferase 3	2.0396	Date	no	0.329131	0.375203	-0.455237	R2: Peripheral nodes	R2	Peripheral nodes	272
VIT_12s0057g01550	Unknown protein	2.03962	Date	no	0.210536	0.470635	-0.433955	R2: Peripheral nodes	R2	Peripheral nodes	301
VIT_14s0066g00240	alpha-L-fucosidase 2 precursor	2.04026	Date	no	0.254089	0.555556	-0.524404	R2: Peripheral nodes	R2	Peripheral nodes	303
VIT_01s0011g04990	chaperonin	2.04142	Date	no	0.143418	0.624644	0.151308	R2: Peripheral nodes	R2	Peripheral nodes	537
VIT_08s0007g02520	unknown	2.04318	Date	no	0.336481	0.524055	0.034256	R2: Peripheral nodes	R2	Peripheral nodes	445
VIT_19s0090g00490	Unknown protein	2.04535	Date	no	0.262957	0.496465	0.012973	R2: Peripheral nodes	R2	Peripheral nodes	427
VIT_18s0001g13580	kinesin motor protein	2.04544	Date	no	0.390311	0.44236	-0.375428	R2: Peripheral nodes	R2	Peripheral nodes	308
VIT_13s0067g02190	SAG20 (WOUND-INDUCED PROTEIN 12)	2.04588	Date	no	0.423113	0.368179	-0.774471	R2: Peripheral nodes	R2	Peripheral nodes	195
VIT_16s0013g02090	F-box family protein	2.04878	Date	no	0.371533	0.357297	-0.588251	R2: Peripheral nodes	R2	Peripheral nodes	237
VIT_02s0025g04480	Unknown	2.04937	Date	no	0.326995	0.506907	-0.582931	R2: Peripheral nodes	R2	Peripheral nodes	272
VIT_13s0064g01440	SYN3 (Sister chromatid cohesion 1 protein 3)	2.04965	Date	no	0.414172	0.433461	-0.48184	R2: Peripheral nodes	R2	Peripheral nodes	279
VIT_08s0007g08310	alkaline alpha galactosidase	2.05	Date	no	0.413914	0.460913	0.44394	R2: Peripheral nodes	R2	Peripheral nodes	523
VIT_16s0098g01640	no hit	2.05026	Date	no	0.375636	0.347633	-1.15223	R2: Peripheral nodes	R2	Peripheral nodes	104
VIT_01s0137g00730	Acetylcholinesterase	2.05445	Date	no	0.260546	0.466465	-0.705304	R2: Peripheral nodes	R2	Peripheral nodes	230
VIT_18s0001g08260	xylulose kinase	2.05902	Date	no	0.344361	0.513936	0.507786	R2: Peripheral nodes	R2	Peripheral nodes	568
VIT_04s0008g06140	no hit	2.06345	Date	no	0.263406	0.569498	-0.715945	R2: Peripheral nodes	R2	Peripheral nodes	253
VIT_07s0005g02780	Unknown protein	2.06477	Fight-club	no	-0.06587	0.621302	-1.47147	R2: Peripheral nodes	R2	Peripheral nodes	39
VIT_09s0002g08540	serine-rich protein	2.06666	Date	no	0.218017	0.588104	0.459901	R2: Peripheral nodes	R2	Peripheral nodes	603
VIT_13s0019g02820	Heat shock protein 18.2 kDa class I	2.06697	Fight-club	no	-0.052219	0.724805	-1.08838	R3: Non-hub connectors	R3	Non-hub connectors	183
VIT_04s0023g01960	laccase (diphenol oxidase)-like protein	2.06942	Date	no	0.405634	0.471074	-1.55659	R2: Peripheral nodes	R2	Peripheral nodes	11
VIT_10s0071g00840	Unknown protein	2.06998	Party	no	0.512416	0.357406	-0.545687	R2: Peripheral nodes	R2	Peripheral nodes	247
VIT_08s0040g00840	Exocyst complex component Sec15A	2.07068	Date	no	0.329951	0.373264	-0.48716	R2: Peripheral nodes	R2	Peripheral nodes	264
VIT_08s0105g00300	Phospholipase C	2.07216	Date	no	0.47151	0.4216	-0.061515	R2: Peripheral nodes	R2	Peripheral nodes	380
VIT_04s0044g00970	unknown protein	2.07276	Date	no	0.219819	0.536788	-0.38607	R2: Peripheral nodes	R2	Peripheral nodes	335
VIT_02s0025g00330	Unknown protein	2.07305	Date	no	0.254204	0.563015	0.279002	R2: Peripheral nodes	R2	Peripheral nodes	534
VIT_14s0108g00430	ABC transporter B member 16	2.07377	Date	no	0.310979	0.535538	0.028935	R2: Peripheral nodes	R2	Peripheral nodes	449
VIT_10s0003g00550	RAB GTPase RABA1F	2.07498	Date	no	0.184931	0.555556	-0.832998	R2: Peripheral nodes	R2	Peripheral nodes	216
VIT_13s0019g05150	Unknown protein	2.07603	Date	no	0.394499	0.488698	0.523748	R2: Peripheral nodes	R2	Peripheral nodes	558
VIT_07s0005g03610	NAC domain-containing protein (VvNAC56)	2.07935	Date	no	0.143176	0.574218	-0.290299	R2: Peripheral nodes	R2	Peripheral nodes	377
VIT_04s0043g00850	Unknown protein	2.07976	Date	no	0.230119	0.585865	0.571633	R2: Peripheral nodes	R2	Peripheral nodes	634
VIT_10s0405g00040	auxin-responsive protein	2.08381	Date	no	0.468873	0.21867	-1.07242	R2: Peripheral nodes	R2	Peripheral nodes	112
VIT_15s0048g01540	CYP76B1	2.08532	Party	no	0.81261	0.060592	-1.26396	R2: Peripheral nodes	R2	Peripheral nodes	65
VIT_06s0061g00220	Transcription initiation factor TFIIB	2.08574	Date	no	0.452542	0.427456	-0.39139	R2: Peripheral nodes	R2	Peripheral nodes	300
VIT_11s0118g00350	Vacuolar pyrophosphatase	2.08868	Date	no	0.260092	0.512912	-0.173247	R2: Peripheral nodes	R2	Peripheral nodes	384
VIT_12s0028g02420	1-aminocyclopropane-1-carboxylate oxidase homolog 1	2.08897	Date	no	0.339725	0.511738	0.795097	R2: Peripheral nodes	R2	Peripheral nodes	644
VIT_08s0007g06800	Chromomethylase	2.09178	Date	no	0.412325	0.276396	-0.902165	R2: Peripheral nodes	R2	Peripheral nodes	154
VIT_04s0008g03820	Membrane protein	2.09667	Date	no	0.270087	0.454043	-0.183888	R2: Peripheral nodes	R2	Peripheral nodes	360
VIT_04s0079g00420	Expansin (VvEXPA4)	2.10006	Date	no	0.112897	0.64914	-0.694663	R3: Non-hub connectors	R3	Non-hub connectors	287
VIT_19s0014g03290	NAC domain-containing protein (VvNAC17)	2.10425	Party	no	0.607385	0.305556	-0.428634	R2: Peripheral nodes	R2	Peripheral nodes	264
VIT_18s0001g12430	Unknown protein	2.10451	Date	no	0.320282	0.527344	-0.136003	R2: Peripheral nodes	R2	Peripheral nodes	400
VIT_00s0477g00010	no hit	2.1058	Date	no	0.178464	0.589256	0.385413	R2: Peripheral nodes	R2	Peripheral nodes	582
VIT_00s1247g00020	Ribosomal protein L25	2.10705	Date	no	0.289477	0.502471	0.502466	R2: Peripheral nodes	R2	Peripheral nodes	560
VIT_09s0002g04310	Rho guanyl-nucleotide exchange factor ROPGEF8	2.11201	Fight-club	no	-0.002791	0.601108	-1.47147	R2: Peripheral nodes	R2	Peripheral nodes	38
VIT_01s0127g00420	naphthoate synthase	2.11983	Date	no	0.382606	0.483524	-0.226452	R2: Peripheral nodes	R2	Peripheral nodes	359
VIT_05s0029g00090	beta-galactosidase	2.12687	Party	no	0.614239	0.248889	-1.39166	R2: Peripheral nodes	R2	Peripheral nodes	45
VIT_07s0005g03810	Unknown protein	2.12985	Date	no	0.223164	0.568671	-0.306261	R2: Peripheral nodes	R2	Peripheral nodes	370
VIT_00s0199g00310	no hit	2.13037	Date	no	0.182135	0.587343	0.465222	R2: Peripheral nodes	R2	Peripheral nodes	604
VIT_08s0007g02950	Unknown protein	2.13474	Date	no	0.388509	0.463038	0.268361	R2: Peripheral nodes	R2	Peripheral nodes	479
VIT_17s0000g02050	Nudix hydrolase 17	2.13598	Date	no	0.33918	0.43869	-0.343505	R2: Peripheral nodes	R2	Peripheral nodes	315
VIT_08s0007g02550	ovate family protein 6 OFP6	2.13663	Date	no	0.06422	0.668503	-0.992615	R3: Non-hub connectors	R3	Non-hub connectors	198
VIT_17s0000g06020	TCP family transcription factor TCP14	2.13717	Date	no	0.189014	0.592517	-0.040232	R2: Peripheral nodes	R2	Peripheral nodes	459
VIT_07s0005g05780	pantoate--beta-alanine ligase	2.14344	Date	no	0.295514	0.533281	0.603557	R2: Peripheral nodes	R2	Peripheral nodes	606
VIT_05s0020g01070	IAA31	2.14434	Date	no	0.168284	0.252009	-1.25864	R2: Peripheral nodes	R2	Peripheral nodes	74
VIT_01s0010g02290	Heat shock protein 26a, chloroplast	2.14476	Date	no	0.306007	0.548584	0.231117	R2: Peripheral nodes	R2	Peripheral nodes	512
VIT_02s0025g02940	Caffeic acid O-3-methyltransferase	2.14734	Date	no	0.41628	0.336077	-1.13095	R2: Peripheral nodes	R2	Peripheral nodes	108
VIT_10s0116g01760	Myb CAPRICE CPC	2.14816	Date	no	0.194838	0.52071	-0.928768	R2: Peripheral nodes	R2	Peripheral nodes	182
VIT_06s0080g00930	Unknown protein	2.15399	Date	no	0.372353	0.465589	-1.03518	R2: Peripheral nodes	R2	Peripheral nodes	145
VIT_01s0026g00730	Unknown protein	2.15458	Date	no	0.225936	0.587778	0.805739	R2: Peripheral nodes	R2	Peripheral nodes	704
VIT_19s0014g01820	RAB GTPase RABA1F	2.15607	Date	no	0.369097	0.499564	0.279002	R2: Peripheral nodes	R2	Peripheral nodes	499
VIT_07s0005g00730	pectinesterase family	2.15738	Date	no	0.236876	0.576544	-0.657419	R2: Peripheral nodes	R2	Peripheral nodes	272
VIT_18s0001g04630	aspartate aminotransferase	2.16259	Date	no	0.396706	0.475624	-0.48184	R2: Peripheral nodes	R2	Peripheral nodes	290
VIT_04s0008g01560	small molecular heat shock protein 17.5	2.16327	Date	no	0.103692	0.673469	-0.662739	R3: Non-hub connectors	R3	Non-hub connectors	308
VIT_14s0066g00400	chalcone isomerase	2.16546	Date	no	0.184681	0.453016	-1.2214	R2: Peripheral nodes	R2	Peripheral nodes	96
VIT_09s0002g02700	basic helix-loop-helix (bHLH) family	2.16723	Date	no	0.36887	0.434528	-0.082797	R2: Peripheral nodes	R2	Peripheral nodes	379
VIT_01s0011g03550	unknown	2.16748	Date	no	0.170333	0.608815	0.25772	R2: Peripheral nodes	R2	Peripheral nodes	558
VIT_08s0007g02970	Unknown protein	2.16766	Date	no	0.183119	0.5644	-0.194529	R2: Peripheral nodes	R2	Peripheral nodes	400
VIT_01s0127g00390	pentatricopeptide (PPR) repeat	2.171	Date	no	0.442154	0.255671	-1.36505	R2: Peripheral nodes	R2	Peripheral nodes	51
VIT_02s0025g01470	Unknown protein	2.17117	Date	no	0.275963	0.558494	0.002332	R2: Peripheral nodes	R2	Peripheral nodes	453
VIT_00s0276g00020	no hit	2.17285	Fight-club	no	-0.10922	0.68848	-1.34377	R3: Non-hub connectors	R3	Non-hub connectors	86
VIT_01s0011g01110	molybdenum cofactor sulfurase	2.1768	Date	no	0.377087	0.491115	0.161949	R2: Peripheral nodes	R2	Peripheral nodes	464
VIT_03s0038g00940	auxin-responsive	2.18031	Date	no	0.07775	0.644198	-0.694663	R3: Non-hub connectors	R3	Non-hub connectors	285
VIT_07s0197g00080	SNF1 PROTEIN KINASE 2-3 AKIP OST1	2.18333	Date	no	0.469209	0.426857	-0.173247	R2: Peripheral nodes	R2	Peripheral nodes	354
VIT_08s0056g01480	cation exchanger, CAX7	2.18616	Date	no	0.384512	0.444501	-0.540366	R2: Peripheral nodes	R2	Peripheral nodes	267
VIT_13s0047g00500	3-hydroxyisobutyryl-CoA hydrolase	2.18987	Date	no	0.192713	0.573511	-0.747869	R2: Peripheral nodes	R2	Peripheral nodes	245
VIT_06s0004g02150	no hit	2.19537	Date	no	0.278299	0.36	-1.45018	R2: Peripheral nodes	R2	Peripheral nodes	35
VIT_07s0005g01240	triacylglycerol lipase	2.19623	Date	no	0.402578	0.387321	-0.19985	R2: Peripheral nodes	R2	Peripheral nodes	336
VIT_00s0304g00070	Lipid-associated family protein	2.2	Date	no	0.244991	0.389174	-0.742548	R2: Peripheral nodes	R2	Peripheral nodes	206
VIT_19s0015g01000	zinc finger (C3HC4-type RING finger)	2.20227	Date	no	0.265502	0.546439	0.507786	R2: Peripheral nodes	R2	Peripheral nodes	588
VIT_01s0010g02200	zinc finger (C3HC4-type RING finger)	2.20334	Date	no	0.252277	0.550938	0.465222	R2: Peripheral nodes	R2	Peripheral nodes	579
VIT_12s0059g02660	no hit	2.20574	Date	no	0.200624	0.558077	-0.354146	R2: Peripheral nodes	R2	Peripheral nodes	352
VIT_02s0154g00480	Heat shock protein MTSHP	2.20628	Date	no	0.180575	0.622961	-0.1094	R2: Peripheral nodes	R2	Peripheral nodes	456
VIT_04s0023g01980	Syntaxin 1B/2/3/4	2.21086	Date	no	0.384158	0.382653	-1.48211	R2: Peripheral nodes	R2	Peripheral nodes	28
VIT_06s0004g05780	UDP-glucoronosyl and UDP-glucosyl transferase	2.21142	Party	no	0.564828	0.273019	-1.16819	R2: Peripheral nodes	R2	Peripheral nodes	95
VIT_01s0011g00120	Unknown protein	2.21143	Date	no	0.361644	0.473977	-1.248	R2: Peripheral nodes	R2	Peripheral nodes	91
VIT_05s0077g01150	Beta-1,3-glucanase	2.21458	no hub	no	0.912476	0	-1.58852	R1: Ultra-peripheral nodes	R1	Ultra-peripheral nodes	2
VIT_13s0101g00460	no hit	2.21614	Date	no	0.405407	0.400079	-0.465878	R2: Peripheral nodes	R2	Peripheral nodes	275
VIT_18s0001g09950	no hit	2.21843	Date	no	0.38731	0.385999	-1.0405	R2: Peripheral nodes	R2	Peripheral nodes	134
VIT_19s0090g00700	no hit	2.21889	Date	no	0.179208	0.619486	-0.742548	R2: Peripheral nodes	R2	Peripheral nodes	261
VIT_17s0000g00280	magnesium-protoporphyrin O-methyltransferase	2.22205	Date	no	0.234141	0.560559	0.587595	R2: Peripheral nodes	R2	Peripheral nodes	620
VIT_01s0011g02750	Nudix hydrolase 1	2.22345	Date	no	0.067386	0.572485	-0.513763	R2: Peripheral nodes	R2	Peripheral nodes	312
VIT_07s0197g00060	myb family	2.22439	Party	no	0.541857	0.346872	-0.545687	R2: Peripheral nodes	R2	Peripheral nodes	245
VIT_00s0388g00040	transducin family protein / WD-40 repeat	2.22545	Date	no	0.203889	0.588954	0.092782	R2: Peripheral nodes	R2	Peripheral nodes	496
VIT_05s0020g02830	Unknown protein	2.2259	Date	no	0.224705	0.547348	-0.625495	R2: Peripheral nodes	R2	Peripheral nodes	272
VIT_13s0073g00690	Unknown protein	2.22737	Date	no	0.297695	0.408284	-0.375428	R2: Peripheral nodes	R2	Peripheral nodes	299
VIT_08s0007g01300	glyoxal oxidase	2.23654	Date	no	0.304392	0.27569	-1.17351	R2: Peripheral nodes	R2	Peripheral nodes	94
VIT_16s0013g01950	hexose transporter [Vitis vinifera]	2.2401	Party	no	0.524414	0.330579	-0.785113	R2: Peripheral nodes	R2	Peripheral nodes	187
VIT_18s0001g02590	LRR receptor-like kinase 2	2.24425	Date	no	0.49045	0.289862	-1.20012	R2: Peripheral nodes	R2	Peripheral nodes	89
VIT_05s0094g00880	Unknown	2.24436	Date	no	0.258119	0.492656	-0.519084	R2: Peripheral nodes	R2	Peripheral nodes	285
VIT_14s0108g01120	SPX (SYG1/Pho81/XPR1) domain-containing protein	2.24463	Date	no	0.318643	0.454211	-0.636137	R2: Peripheral nodes	R2	Peripheral nodes	245
VIT_02s0025g04060	Rab/Ypt GTPase Ara4-interacting protein	2.24878	Date	no	0.29408	0.489796	-0.827677	R2: Peripheral nodes	R2	Peripheral nodes	203
VIT_00s0214g00040	Lectin PHLOEM PROTEIN 2-LIKE B1 PP2-B1	2.24887	Date	no	0.14649	0.632358	-0.173247	R3: Non-hub connectors	R3	Non-hub connectors	442
VIT_08s0007g03260	Unknown protein	2.25381	Date	no	0.229548	0.558794	-1.11499	R2: Peripheral nodes	R2	Peripheral nodes	137
VIT_02s0025g00260	Polygalacturonase GH28	2.25496	Date	no	0.277855	0.572747	-0.263696	R2: Peripheral nodes	R2	Peripheral nodes	384
VIT_04s0023g01890	Unknown protein	2.25926	Date	no	0.243276	0.460443	-0.524404	R2: Peripheral nodes	R2	Peripheral nodes	275
VIT_08s0217g00090	DnaJ homolog, subfamily B, member 9	2.26603	Date	no	0.248974	0.583767	0.954715	R2: Peripheral nodes	R2	Peripheral nodes	744
VIT_13s0073g00050	Cationic amino acid transporter 6	2.27862	Date	no	0.243874	0.526097	-0.588251	R2: Peripheral nodes	R2	Peripheral nodes	276
VIT_00s0394g00040	Alliinase EGF	2.282	Date	no	0.207182	0.377763	-0.923447	R2: Peripheral nodes	R2	Peripheral nodes	161
VIT_08s0007g05800	patatin	2.28575	Date	no	0.369159	0.475168	0.513107	R2: Peripheral nodes	R2	Peripheral nodes	548
VIT_19s0014g05090	thioredoxin h	2.28959	Date	no	0.130724	0.647914	0.209834	R3: Non-hub connectors	R3	Non-hub connectors	573
VIT_18s0166g00260	no hit	2.29444	Party	no	0.642118	0.133175	-1.45551	R2: Peripheral nodes	R2	Peripheral nodes	29
VIT_08s0007g06960	disease resistance-responsive	2.29871	Date	no	0.166585	0.497642	-0.524404	R2: Peripheral nodes	R2	Peripheral nodes	285
VIT_16s0050g01150	Heat shock protein 90-1	2.30077	Date	no	0.223076	0.568057	-0.364787	R2: Peripheral nodes	R2	Peripheral nodes	353
VIT_15s0021g01150	Calcium-dependent protein kinase-related	2.30124	Date	no	0.288695	0.563162	0.651442	R2: Peripheral nodes	R2	Peripheral nodes	640
VIT_07s0104g00620	lipase GDSL	2.30316	Date	no	0.432022	0.342586	-1.27993	R2: Peripheral nodes	R2	Peripheral nodes	74
VIT_01s0010g03670	Unknown protein	2.30406	Date	no	0.284247	0.292872	-1.4023	R2: Peripheral nodes	R2	Peripheral nodes	44
VIT_06s0004g01230	DC1 domain-containing protein	2.30455	Date	no	0.442051	0.369185	-0.57229	R2: Peripheral nodes	R2	Peripheral nodes	243
VIT_03s0088g00320	Peptidase M50	2.30481	Date	no	0.316339	0.493995	-0.497802	R2: Peripheral nodes	R2	Peripheral nodes	291
VIT_04s0008g01330	RTE1 (REVERSION-TO-ETHYLENE SENSITIVITY1)	2.30768	Party	no	0.603537	0.296722	-0.050874	R2: Peripheral nodes	R2	Peripheral nodes	347
VIT_01s0127g00540	Protein disulfide isomerase	2.31178	Date	no	0.199622	0.603567	-0.332864	R2: Peripheral nodes	R2	Peripheral nodes	378
VIT_06s0004g02830	Unknown protein	2.31251	Date	no	0.276152	0.549983	0.114064	R2: Peripheral nodes	R2	Peripheral nodes	480
VIT_04s0023g00940	phospholipase A1	2.31507	Date	no	0.316975	0.51	-0.444596	R2: Peripheral nodes	R2	Peripheral nodes	310
VIT_06s0061g00870	Histone H2B2	2.31667	Fight-club	yes	-0.285898	0.867769	-1.34377	R4: Non-hub kinless nodes	R4	Non-hub kinless nodes	132
VIT_17s0000g03420	Unknown protein	2.32291	Date	no	0.317318	0.471074	-1.08838	R2: Peripheral nodes	R2	Peripheral nodes	132
VIT_15s0048g02780	Unknown protein	2.32497	Date	no	0.303236	0.533137	0.44394	R2: Peripheral nodes	R2	Peripheral nodes	562
VIT_13s0019g00330	Aquaporin TIP1;3	2.32538	Date	no	0.277622	0.472701	-0.343505	R2: Peripheral nodes	R2	Peripheral nodes	325
VIT_11s0016g03710	Abl interactor protein 1 (ABIL1)	2.32831	Date	no	0.240931	0.557898	-0.258376	R2: Peripheral nodes	R2	Peripheral nodes	379
VIT_18s0122g00180	Calmodulin CML37	2.32985	Date	no	0.139387	0.611445	-0.348826	R2: Peripheral nodes	R2	Peripheral nodes	377
VIT_00s0187g00040	Cystatin	2.335	Date	no	0.125141	0.615116	-0.077476	R2: Peripheral nodes	R2	Peripheral nodes	461
VIT_19s0014g04240	S-locus protein kinase	2.33607	Date	no	0.433127	0.301524	-0.678701	R2: Peripheral nodes	R2	Peripheral nodes	207
VIT_08s0007g00710	Unknown	2.33684	Date	no	0.329623	0.528211	-0.513763	R2: Peripheral nodes	R2	Peripheral nodes	297
VIT_18s0122g00460	CP12-3	2.33889	Date	no	0.209414	0.517002	-0.641457	R2: Peripheral nodes	R2	Peripheral nodes	259
VIT_00s0404g00100	Syntaxin of plants 124	2.34253	Date	no	0.279252	0.537009	0.066179	R2: Peripheral nodes	R2	Peripheral nodes	460
VIT_10s0003g05030	Leucine-rich repeat family protein	2.3484	Date	no	0.250072	0.583336	0.72593	R2: Peripheral nodes	R2	Peripheral nodes	677
VIT_08s0058g00440	ferritin	2.35228	Date	no	0.444405	0.421207	-0.566969	R2: Peripheral nodes	R2	Peripheral nodes	255
VIT_08s0007g06340	Unknown protein	2.36047	Date	no	0.411973	0.363881	-0.551007	R2: Peripheral nodes	R2	Peripheral nodes	247
VIT_04s0008g02000	Unknown protein	2.36259	Date	no	0.275264	0.557809	0.491825	R2: Peripheral nodes	R2	Peripheral nodes	591
VIT_06s0080g00150	Subtilisin-like proteinase AIR3	2.36405	Date	no	0.367259	0.119646	-1.1948	R2: Peripheral nodes	R2	Peripheral nodes	81
VIT_06s0004g07930	Nucleotidyltransferase family	2.36557	Date	no	0.456696	0.4224	-0.082797	R2: Peripheral nodes	R2	Peripheral nodes	375
VIT_09s0002g07900	TRANSMEMBRANE KINASE 1 TMK1	2.36638	Date	no	0.201313	0.593217	-1.16819	R2: Peripheral nodes	R2	Peripheral nodes	127
VIT_02s0025g02540	Unknown protein	2.36715	Date	no	0.193337	0.60301	-0.194529	R2: Peripheral nodes	R2	Peripheral nodes	419
VIT_05s0077g01050	Unknown protein	2.37589	Date	no	0.400098	0.452925	-0.934089	R2: Peripheral nodes	R2	Peripheral nodes	169
VIT_12s0035g01900	pectinesterase family	2.37703	Date	no	0.251039	0.434496	-0.598892	R2: Peripheral nodes	R2	Peripheral nodes	250
VIT_05s0029g01410	no hit	2.37803	Date	no	0.188568	0.578882	-0.30094	R2: Peripheral nodes	R2	Peripheral nodes	376
VIT_13s0073g00700	Unknown	2.38518	Date	no	0.316014	0.458639	0.326887	R2: Peripheral nodes	R2	Peripheral nodes	492
VIT_12s0028g02000	triacylglycerol lipase	2.38753	Date	no	0.401432	0.480031	-0.471199	R2: Peripheral nodes	R2	Peripheral nodes	294
VIT_14s0083g00260	no hit	2.39152	Date	no	0.173134	0.593535	0.225796	R2: Peripheral nodes	R2	Peripheral nodes	538
VIT_00s0240g00060	no hit	2.39249	Date	no	0.302798	0.417047	-0.396711	R2: Peripheral nodes	R2	Peripheral nodes	296
VIT_13s0156g00150	Unknown	2.39337	Date	no	0.191575	0.568246	-0.01895	R2: Peripheral nodes	R2	Peripheral nodes	452
VIT_05s0077g01920	no hit	2.39376	Date	no	0.239139	0.574218	-0.290299	R2: Peripheral nodes	R2	Peripheral nodes	377
VIT_18s0001g09460	GASA5	2.39561	Date	no	0.086344	0.646336	-0.76383	R3: Non-hub connectors	R3	Non-hub connectors	264
VIT_00s0187g00110	Cystatin	2.39758	Date	no	0.198116	0.434677	-0.535046	R2: Peripheral nodes	R2	Peripheral nodes	266
VIT_18s0001g07970	pentatricopeptide (PPR) repeat-containing protein	2.40095	Date	no	0.323488	0.536745	0.475863	R2: Peripheral nodes	R2	Peripheral nodes	573
VIT_18s0001g02690	Unknown protein	2.4027	Date	no	0.049927	0.661172	-0.976653	R3: Non-hub connectors	R3	Non-hub connectors	201
VIT_00s0411g00020	Ankyrin repeat protein	2.40397	Date	no	0.454662	0.408284	-1.33313	R2: Peripheral nodes	R2	Peripheral nodes	65
VIT_04s0008g01450	cyclopropane-fatty-acyl-phospholipid synthase	2.40578	Date	no	0.254667	0.547558	0.598236	R2: Peripheral nodes	R2	Peripheral nodes	614
VIT_03s0038g03560	CAO (CHAOS); chromatin binding	2.40769	Date	no	0.263481	0.57096	-0.104079	R2: Peripheral nodes	R2	Peripheral nodes	429
VIT_18s0001g00170	Unknown protein	2.40898	Date	no	0.311262	0.549218	0.412016	R2: Peripheral nodes	R2	Peripheral nodes	563
VIT_02s0025g00280	Heat shock protein 90-1	2.40954	Date	no	0.226884	0.579098	-0.056194	R2: Peripheral nodes	R2	Peripheral nodes	447
VIT_07s0129g00190	binding	2.41488	Date	no	0.433412	0.420785	-0.684022	R2: Peripheral nodes	R2	Peripheral nodes	226
VIT_10s0071g01100	alpha-galactosidase precursor	2.43219	Date	no	0.471468	0.424124	0.108744	R2: Peripheral nodes	R2	Peripheral nodes	423
VIT_07s0005g04620	Unknown	2.43825	Date	no	0.335991	0.483175	-0.061515	R2: Peripheral nodes	R2	Peripheral nodes	402
VIT_01s0127g00590	Protein disulfide isomerase	2.44124	Date	no	0.302926	0.557529	0.789777	R2: Peripheral nodes	R2	Peripheral nodes	675
VIT_02s0154g00520	aspartyl protease	2.44722	Party	no	0.759425	0.150146	-0.971333	R2: Peripheral nodes	R2	Peripheral nodes	128
VIT_15s0048g01930	ATPP2-A13	2.45096	Date	no	0.238739	0.56752	0.853624	R2: Peripheral nodes	R2	Peripheral nodes	701
VIT_04s0023g00960	no hit	2.45371	Date	no	0.371367	0.494207	0.497145	R2: Peripheral nodes	R2	Peripheral nodes	554
VIT_05s0049g00050	cellulose synthase CSLG2	2.45471	Date	no	0.192807	0.447589	-1.0139	R2: Peripheral nodes	R2	Peripheral nodes	148
VIT_05s0020g02060	no hit	2.45534	Date	no	0.31261	0.450232	-0.790433	R2: Peripheral nodes	R2	Peripheral nodes	205
VIT_14s0060g02430	Photosystem II oxygen evolving complex protein PsbP	2.45912	Date	no	0.287263	0.558063	0.279002	R2: Peripheral nodes	R2	Peripheral nodes	531
VIT_17s0000g04270	Peptidyl-prolyl cis-trans isomerase B	2.46359	Date	no	0.37278	0.456045	-0.104079	R2: Peripheral nodes	R2	Peripheral nodes	381
VIT_01s0026g00670	Unknown protein	2.47269	Date	no	0.322299	0.529558	0.805739	R2: Peripheral nodes	R2	Peripheral nodes	659
VIT_01s0011g05120	major latex	2.47285	Date	no	0.30096	0.457769	-0.306261	R2: Peripheral nodes	R2	Peripheral nodes	330
VIT_04s0023g01480	Dimethylaniline monooxygenase, N-oxide-forming	2.47413	Date	no	0.363119	0.386601	-0.061515	R2: Peripheral nodes	R2	Peripheral nodes	369
VIT_19s0085g01110	Aspartyl protease	2.4776	Party	no	0.587903	0.313469	-1.13627	R2: Peripheral nodes	R2	Peripheral nodes	105
VIT_03s0038g03170	Dimethylaniline monooxygenase (N-oxide forming) 2	2.47793	Date	no	0.35447	0.482237	-0.561648	R2: Peripheral nodes	R2	Peripheral nodes	271
VIT_00s0256g00110	Ankyrin repeat protein	2.48923	Date	no	0.420376	0.451303	-1.17351	R2: Peripheral nodes	R2	Peripheral nodes	108
VIT_06s0009g01930	5'-AMP-activated protein kinase beta-2 subunit	2.48977	Date	no	0.291647	0.530785	0.853624	R2: Peripheral nodes	R2	Peripheral nodes	673
VIT_04s0008g02760	Unknown protein	2.49094	Date	no	0.132662	0.605216	-0.465878	R2: Peripheral nodes	R2	Peripheral nodes	339
VIT_13s0019g02450	BEL1-like homeodomain protein 9 LSN (LARSON)	2.49218	Party	no	0.503093	0.349961	-0.912806	R2: Peripheral nodes	R2	Peripheral nodes	160
VIT_11s0118g00790	Pto-like serine/threonine kinase	2.49718	Date	no	0.309452	0.473086	-0.077476	R2: Peripheral nodes	R2	Peripheral nodes	394
VIT_05s0020g01760	glutaredoxin-like protein	2.49826	Date	no	0.038266	0.6864	-1.00326	R3: Non-hub connectors	R3	Non-hub connectors	200
VIT_03s0063g02510	protein kinase	2.50057	Party	no	0.705258	0.147929	-0.960691	R2: Peripheral nodes	R2	Peripheral nodes	130
VIT_19s0014g02460	plastocyanin domain-containing protein	2.50568	Date	no	0.418624	0.366514	-1.39166	R2: Peripheral nodes	R2	Peripheral nodes	49
VIT_05s0094g00140	Protein binding protein	2.50705	Date	no	0.238439	0.558008	0.321566	R2: Peripheral nodes	R2	Peripheral nodes	543
VIT_02s0154g00490	Heat shock 22 kDa protein mitochondrial	2.50824	Date	no	0.191878	0.578882	-1.2746	R2: Peripheral nodes	R2	Peripheral nodes	94
VIT_00s0323g00050	invertase/pectin methylesterase inhibitor	2.5096	Date	no	0.445301	0.400249	-0.503122	R2: Peripheral nodes	R2	Peripheral nodes	266
VIT_13s0067g02360	Peroxidase, class III	2.50977	Date	no	0.416701	0.430902	-0.912806	R2: Peripheral nodes	R2	Peripheral nodes	171
VIT_04s0008g05620	adenine phosphoribosyltransferase	2.5111	Date	no	0.183104	0.515816	-0.710625	R2: Peripheral nodes	R2	Peripheral nodes	240
VIT_13s0019g03650	RARE-cold-inducible 2A	2.52017	Date	no	0.408782	0.472404	0.321566	R2: Peripheral nodes	R2	Peripheral nodes	497
VIT_13s0158g00090	Unknown	2.52462	Party	no	0.519877	0.367754	-0.380749	R2: Peripheral nodes	R2	Peripheral nodes	288
VIT_05s0049g00040	cellulose synthase CSLG2	2.52834	Date	no	0.250412	0.52934	0.284322	R2: Peripheral nodes	R2	Peripheral nodes	516
VIT_19s0014g02320	Unknown protein	2.54179	Date	no	0.241469	0.506209	-0.630816	R2: Peripheral nodes	R2	Peripheral nodes	259
VIT_01s0150g00280	Unknown protein	2.54253	Date	no	0.142262	0.598656	0.231117	R2: Peripheral nodes	R2	Peripheral nodes	543
VIT_00s0207g00130	Pathogenesis-related protein 1 precursor (PRP 1)	2.5443	Date	no	0.309446	0.464844	-0.439275	R2: Peripheral nodes	R2	Peripheral nodes	298
VIT_05s0077g01190	Outer envelope protein 16	2.55262	Date	no	0.276557	0.470512	-0.689342	R2: Peripheral nodes	R2	Peripheral nodes	235
VIT_02s0025g00560	Glycoside hydrolase, family 5	2.55375	Party	no	0.674221	0	-1.55659	R1: Ultra-peripheral nodes	R1	Ultra-peripheral nodes	8
VIT_08s0040g00860	no hit	2.55707	Date	no	0.245686	0.592956	0.098102	R2: Peripheral nodes	R2	Peripheral nodes	500
VIT_04s0008g01490	Heat shock protein 17.6 kDa class II	2.55747	Date	no	0.257729	0.572303	0.321566	R2: Peripheral nodes	R2	Peripheral nodes	552
VIT_08s0007g06930	dirigent pDIR3	2.55869	Date	no	0.139986	0.575472	-0.375428	R2: Peripheral nodes	R2	Peripheral nodes	353
VIT_18s0001g01130	Expansin (VvEXPA19)	2.56234	Date	no	0.412785	0.46561	0.193873	R2: Peripheral nodes	R2	Peripheral nodes	461
VIT_00s0199g00120	Heat shock protein binding	2.57307	Fight-club	no	-0.167135	0.535672	-1.18948	R2: Peripheral nodes	R2	Peripheral nodes	113
VIT_08s0040g00830	proton-dependent oligopeptide transport (POT) family protein	2.5755	Date	no	0.332749	0.526392	0.385413	R2: Peripheral nodes	R2	Peripheral nodes	542
VIT_04s0023g01110	PQ-loop repeat protein	2.58247	Date	no	0.261976	0.5726	-0.072156	R2: Peripheral nodes	R2	Peripheral nodes	439
VIT_08s0056g01410	Ubiquitin family	2.58577	Date	no	0.462888	0.407432	-0.460558	R2: Peripheral nodes	R2	Peripheral nodes	278
VIT_12s0028g02430	Desacetoxyvindoline 4-hydroxylase	2.58711	Date	no	0.279876	0.55488	0.736571	R2: Peripheral nodes	R2	Peripheral nodes	658
VIT_04s0044g00130	Unknown protein	2.58948	Party	no	0.692469	0.191294	-0.934089	R2: Peripheral nodes	R2	Peripheral nodes	139
VIT_13s0067g01250	Em protein GEA6 (EM6)	2.59927	Party	no	0.573566	0.287401	-1.25332	R2: Peripheral nodes	R2	Peripheral nodes	77
VIT_00s0256g00100	no hit	2.60767	Date	no	0.301872	0.535246	0.247078	R2: Peripheral nodes	R2	Peripheral nodes	509
VIT_09s0002g01610	midasin-related	2.61212	Date	no	0.359119	0.501502	-0.231773	R2: Peripheral nodes	R2	Peripheral nodes	364
VIT_15s0046g00450	Phosphatidic acid Phosphatase	2.61256	Date	no	0.280312	0.563563	0.731251	R2: Peripheral nodes	R2	Peripheral nodes	663
VIT_08s0056g00330	Bromodomain containing	2.61395	Date	no	0.399834	0.473664	0.369452	R2: Peripheral nodes	R2	Peripheral nodes	510
VIT_16s0013g02030	Unknown protein	2.61596	Date	no	0.310599	0.508666	0.35881	R2: Peripheral nodes	R2	Peripheral nodes	525
VIT_01s0026g00620	LTCOR11	2.63005	Date	no	0.325336	0.31872	-1.32249	R2: Peripheral nodes	R2	Peripheral nodes	63
VIT_05s0020g03330	Heat shock protein 70	2.63432	Date	no	0.236801	0.587647	0.119385	R2: Peripheral nodes	R2	Peripheral nodes	503
VIT_17s0000g00070	Unknown protein	2.64045	Date	no	0.144549	0.575175	-1.21076	R2: Peripheral nodes	R2	Peripheral nodes	112
VIT_00s0480g00030	polyphenol oxidase	2.64621	Party	no	0.800766	0.102493	-1.50339	R2: Peripheral nodes	R2	Peripheral nodes	19
VIT_00s0347g00030	zinc finger (B-box type)	2.65756	Date	no	0.244049	0.536975	-0.024271	R2: Peripheral nodes	R2	Peripheral nodes	435
VIT_02s0012g00990	LOL1 (LSD ONE like 1)	2.66632	Date	no	0.26212	0.563949	0.252399	R2: Peripheral nodes	R2	Peripheral nodes	527
VIT_12s0028g03930	retrotransposon protein, unclassified	2.67748	Date	no	0.473766	0.376731	-1.43954	R2: Peripheral nodes	R2	Peripheral nodes	38
VIT_13s0019g00860	small heat-shock protein HSP17.5 Cytosolic class I	2.6787	Date	no	0.200747	0.598889	0.321566	R2: Peripheral nodes	R2	Peripheral nodes	570
VIT_18s0001g01570	Seed maturation protein PM31	2.68384	Date	no	0.132503	0.646391	-0.061515	R3: Non-hub connectors	R3	Non-hub connectors	486
VIT_19s0090g00660	lipase GDSL	2.69494	Date	no	0.4365	0.317202	-0.76383	R2: Peripheral nodes	R2	Peripheral nodes	190
VIT_19s0014g03480	Unknown protein	2.70709	Date	no	0.252472	0.51906	-0.407352	R2: Peripheral nodes	R2	Peripheral nodes	323
VIT_07s0104g00110	unknown	2.71276	Date	no	0.376225	0.473283	-0.444596	R2: Peripheral nodes	R2	Peripheral nodes	299
VIT_01s0026g02710	NAC domain-containing protein (VvNAC26)	2.71448	Date	no	0.408049	0.254958	-1.16287	R2: Peripheral nodes	R2	Peripheral nodes	95
VIT_14s0066g00890	cytochrome c oxidase subunit Vc	2.7178	Fight-club	no	-0.061407	0.679601	-0.960691	R3: Non-hub connectors	R3	Non-hub connectors	212
VIT_05s0020g02470	AWPM-19 membrane	2.72644	Date	no	0.321797	0.537183	-0.183888	R2: Peripheral nodes	R2	Peripheral nodes	391
VIT_18s0001g02580	LRR receptor-like kinase 2	2.7376	Date	no	0.292337	0.530789	0.124705	R2: Peripheral nodes	R2	Peripheral nodes	473
VIT_03s0038g02290	amino acid permease 3	2.74048	Date	no	0.280613	0.497007	-1.0671	R2: Peripheral nodes	R2	Peripheral nodes	141
VIT_04s0008g01580	Heat shock protein 17.6 kDa class II	2.74299	Date	no	0.19939	0.613136	-0.364787	R2: Peripheral nodes	R2	Peripheral nodes	373
VIT_14s0060g00730	galactinol synthase	2.75532	Date	no	0.243406	0.588633	0.380093	R2: Peripheral nodes	R2	Peripheral nodes	580
VIT_08s0007g04240	late embryogenesis abundant protein	2.77006	Party	no	0.531141	0.363149	-0.737227	R2: Peripheral nodes	R2	Peripheral nodes	203
VIT_19s0014g03180	ERF/AP2 Gene Family (VvERF001)	2.77117	Date	no	0.361506	0.504801	0.321566	R2: Peripheral nodes	R2	Peripheral nodes	513
VIT_12s0059g01370	zinc finger (C3HC4-type RING finger)	2.77201	Date	no	0.255483	0.389833	-0.497802	R2: Peripheral nodes	R2	Peripheral nodes	265
VIT_09s0002g06790	small heat shock protein (HSP26.5-P) 26.5 kDa class I	2.77249	Date	no	0.182351	0.614624	-0.423314	R2: Peripheral nodes	R2	Peripheral nodes	356
VIT_01s0137g00710	alpha-L-fucosidase 2 precursor	2.77391	Date	no	0.290644	0.408284	-0.641457	R2: Peripheral nodes	R2	Peripheral nodes	234
VIT_14s0060g00420	pyruvate dehydrogenase kinase	2.77841	Date	no	0.217036	0.515838	-0.625495	R2: Peripheral nodes	R2	Peripheral nodes	263
VIT_16s0050g00120	B57	2.77861	Party	no	0.542116	0.309023	-0.891524	R2: Peripheral nodes	R2	Peripheral nodes	160
VIT_14s0006g02850	BEE1 (BR ENHANCED EXPRESSION 1)	2.78514	Party	no	0.542626	0.280073	-1.00326	R2: Peripheral nodes	R2	Peripheral nodes	132
VIT_13s0067g01360	myb domain protein 77	2.79039	Date	no	0.112438	0.602256	-0.045553	R2: Peripheral nodes	R2	Peripheral nodes	463
VIT_19s0090g00410	Calcium-dependent protein kinase 9 CPK9	2.80617	Date	no	0.38712	0.487922	0.060858	R2: Peripheral nodes	R2	Peripheral nodes	436
VIT_18s0001g06220	F-box protein (FBW2)	2.80853	Date	no	0.21775	0.594217	0.305605	R2: Peripheral nodes	R2	Peripheral nodes	562
VIT_14s0060g00770	glycosyl transferase family 8 protein	2.80924	Date	no	0.220604	0.595826	-0.104079	R2: Peripheral nodes	R2	Peripheral nodes	442
VIT_18s0001g14440	Molecular chaperone DnaJ	2.82214	Date	no	0.235162	0.588104	0.002332	R2: Peripheral nodes	R2	Peripheral nodes	469
VIT_00s0640g00020	cig3	2.82421	Date	no	0.335829	0.530185	0.603557	R2: Peripheral nodes	R2	Peripheral nodes	604
VIT_08s0056g00130	Unknown protein	2.82518	Date	no	0.368218	0.494949	0.491825	R2: Peripheral nodes	R2	Peripheral nodes	553
VIT_08s0007g03040	E8 protein	2.84047	Date	no	0.280297	0.459249	0.204514	R2: Peripheral nodes	R2	Peripheral nodes	461
VIT_03s0091g00670	lateral organ boundaries protein 38	2.84337	Date	no	0.275683	0.554236	-0.402031	R2: Peripheral nodes	R2	Peripheral nodes	337
VIT_04s0008g05560	IAA29	2.84614	Fight-club	no	-0.007703	0.659722	-1.45018	R3: Non-hub connectors	R3	Non-hub connectors	48
VIT_02s0012g01590	Unknown protein	2.84982	Date	no	0.358178	0.488609	-0.290299	R2: Peripheral nodes	R2	Peripheral nodes	344
VIT_15s0048g02880	ubiquitin thiolesterase	2.86677	Date	no	0.326208	0.529689	-0.263696	R2: Peripheral nodes	R2	Peripheral nodes	366
VIT_00s0199g00160	Heat shock protein binding	2.87381	Date	no	0.245771	0.515193	0.193873	R2: Peripheral nodes	R2	Peripheral nodes	484
VIT_16s0022g00890	invertase/pectin methylesterase inhibitor	2.87618	Date	no	0.224216	0.59523	0.475863	R2: Peripheral nodes	R2	Peripheral nodes	613
VIT_04s0023g01800	Maf, septum formation protein	2.87845	Date	no	0.390753	0.484616	0.513107	R2: Peripheral nodes	R2	Peripheral nodes	553
VIT_08s0007g01360	Unknown protein	2.88052	Date	no	0.265355	0.582287	0.8217	R2: Peripheral nodes	R2	Peripheral nodes	704
VIT_13s0019g01220	scarecrow transcription factor 3 (SCL3)	2.89053	Date	no	0.269481	0.573124	0.316246	R2: Peripheral nodes	R2	Peripheral nodes	551
VIT_08s0007g04780	aquaporin GAMMA-TIP	2.8974	Date	no	0.176415	0.625103	-0.061515	R3: Non-hub connectors	R3	Non-hub connectors	472
VIT_14s0083g01030	MIKC-Type MADS Box Genes Family (VvFUL-L)	2.89813	Date	no	0.281823	0.556956	-0.476519	R2: Peripheral nodes	R2	Peripheral nodes	317
VIT_19s0014g01700	Unknown	2.89914	Date	no	0.343194	0.509647	-0.120041	R2: Peripheral nodes	R2	Peripheral nodes	397
VIT_01s0127g00560	Protein disulfide isomerase	2.90459	Date	no	0.360485	0.486389	-0.912806	R2: Peripheral nodes	R2	Peripheral nodes	180
VIT_04s0023g03470	DNAJ heat shock N-terminal domain-containing protein	2.90526	Party	no	0.521101	0.36392	-0.215811	R2: Peripheral nodes	R2	Peripheral nodes	326
VIT_17s0000g01930	Potassium transporter 2	2.90921	Date	no	0.367949	0.502374	-0.146644	R2: Peripheral nodes	R2	Peripheral nodes	387
VIT_01s0026g00280	trehalose 6-phosphate synthase	2.90948	Date	no	0.327734	0.54516	0.715289	R2: Peripheral nodes	R2	Peripheral nodes	645
VIT_17s0000g00830	nodulin MtN3 family	2.91627	Date	no	0.078872	0.330579	-1.40762	R2: Peripheral nodes	R2	Peripheral nodes	44
VIT_13s0019g02090	Thylakoid lumenal 15 kDa protein 1	2.91955	Date	no	0.358492	0.492883	0.401375	R2: Peripheral nodes	R2	Peripheral nodes	528
VIT_15s0046g02090	late embryogenesis abundant group 14	2.9219	Date	no	0.378797	0.379247	-0.769151	R2: Peripheral nodes	R2	Peripheral nodes	198
VIT_00s0404g00050	fiber protein	2.92311	Date	no	0.249842	0.53769	0.582274	R2: Peripheral nodes	R2	Peripheral nodes	603
VIT_18s0089g01140	wall-associated kinase	2.94411	Party	no	0.518261	0.382095	0.082141	R2: Peripheral nodes	R2	Peripheral nodes	402
VIT_14s0108g00600	pentatricopeptide (PPR) repeat-containing	2.95412	Date	no	0.253749	0.499703	-0.519084	R2: Peripheral nodes	R2	Peripheral nodes	287
VIT_03s0038g02610	monooxygenase (MO2)	2.95576	Date	no	0.313202	0.532447	0.17259	R2: Peripheral nodes	R2	Peripheral nodes	487
VIT_03s0038g03180	flavin-containing monooxygenase 1	2.97148	Date	no	0.247319	0.559881	-0.151964	R2: Peripheral nodes	R2	Peripheral nodes	410
VIT_18s0001g06580	plastocyanin domain-containing protein	2.97751	Date	no	0.280907	0.348579	-0.753189	R2: Peripheral nodes	R2	Peripheral nodes	197
VIT_11s0052g00820	Ribulose bisphosphate carboxylase small chain SSU40B, chloroplast	2.98008	Date	no	0.241787	0.587464	0.550351	R2: Peripheral nodes	R2	Peripheral nodes	629
VIT_15s0046g01060	Pentatricopeptide (PPR) repeat	2.98015	Date	no	0.226088	0.597767	0.688686	R2: Peripheral nodes	R2	Peripheral nodes	678
VIT_08s0007g05270	no hit	2.98412	Date	no	0.363961	0.329083	-0.731907	R2: Peripheral nodes	R2	Peripheral nodes	199
VIT_09s0018g01680	Unknown protein	2.98702	Date	no	0.24605	0.594236	0.837662	R2: Peripheral nodes	R2	Peripheral nodes	719
VIT_08s0007g04800	carbonic anhydrase precursor	2.98738	Date	no	0.152694	0.579428	-0.20517	R2: Peripheral nodes	R2	Peripheral nodes	404
VIT_14s0068g01570	glutaredoxin-like	2.99407	Date	no	0.172055	0.585271	0.768495	R2: Peripheral nodes	R2	Peripheral nodes	691
VIT_10s0597g00010	stem-specific protein TSJT1	3.00624	Date	no	0.222349	0.543054	0.332208	R2: Peripheral nodes	R2	Peripheral nodes	537
VIT_07s0104g01220	Unknown protein	3.00786	Date	no	0.337474	0.520033	0.140667	R2: Peripheral nodes	R2	Peripheral nodes	472
VIT_07s0005g03290	inorganic phosphate transporter 1-4	3.01017	Date	no	0.372986	0.475441	0.497145	R2: Peripheral nodes	R2	Peripheral nodes	544
VIT_18s0001g12440	no hit	3.01332	Party	no	0.545204	0.362804	-0.146644	R2: Peripheral nodes	R2	Peripheral nodes	342
VIT_08s0105g00310	rhodanese domain-containing protein	3.01732	Date	no	0.226573	0.585241	0.720609	R2: Peripheral nodes	R2	Peripheral nodes	677
VIT_13s0156g00100	Unknown protein	3.01762	Date	no	0.278044	0.541243	0.656763	R2: Peripheral nodes	R2	Peripheral nodes	626
VIT_03s0038g03150	Dimethylaniline monooxygenase (N-oxide forming) 2	3.0229	Date	no	0.276082	0.551469	-0.045553	R2: Peripheral nodes	R2	Peripheral nodes	436
VIT_02s0025g02920	caffeic acid 3-O-methyltransferase	3.02945	Date	no	0.34885	0.443698	-0.162606	R2: Peripheral nodes	R2	Peripheral nodes	362
VIT_00s0203g00210	zinc finger (B-box type)	3.04346	Date	no	0.33832	0.47518	0.135346	R2: Peripheral nodes	R2	Peripheral nodes	450
VIT_01s0011g03680	ER6 protein universal stress protein (USP) family	3.05101	Date	no	0.35263	0.516277	0.53971	R2: Peripheral nodes	R2	Peripheral nodes	578
VIT_13s0019g05190	RAB GTPase RAB_ALPHA	3.08967	Party	no	0.53691	0.355262	-0.731907	R2: Peripheral nodes	R2	Peripheral nodes	203
VIT_00s0324g00070	Cis-zeatin O-beta-D-glucosyltransferase	3.09314	Date	no	0.348608	0.517228	0.326887	R2: Peripheral nodes	R2	Peripheral nodes	521
VIT_09s0018g01290	Unknown protein	3.09537	Date	no	0.286333	0.52244	-0.242414	R2: Peripheral nodes	R2	Peripheral nodes	369
VIT_19s0014g01940	Unknown	3.09682	Date	no	0.31199	0.476901	0.055538	R2: Peripheral nodes	R2	Peripheral nodes	430
VIT_01s0137g00780	Unknown protein	3.09722	Date	no	0.144187	0.589086	0.26304	R2: Peripheral nodes	R2	Peripheral nodes	546
VIT_07s0104g01400	glutaredoxin	3.11709	Date	no	0.22464	0.593769	-0.056194	R2: Peripheral nodes	R2	Peripheral nodes	455
VIT_03s0038g03430	Expansin (VvEXLA1)	3.12784	Date	no	0.273048	0.561719	0.17259	R2: Peripheral nodes	R2	Peripheral nodes	503
VIT_05s0020g01750	glutaredoxin	3.12858	Date	no	0.119983	0.645692	-0.801074	R3: Non-hub connectors	R3	Non-hub connectors	252
VIT_18s0001g05530	annexin 1 (ANN1)	3.12987	Date	no	0.366372	0.499991	0.199193	R2: Peripheral nodes	R2	Peripheral nodes	478
VIT_07s0104g00940	no hit	3.14191	Date	no	0.222585	0.501149	-1.06178	R2: Peripheral nodes	R2	Peripheral nodes	143
VIT_16s0100g00220	no hit	3.14638	Date	no	0.295126	0.541348	0.332208	R2: Peripheral nodes	R2	Peripheral nodes	536
VIT_14s0060g00760	galactinol synthase	3.15534	Date	no	0.31501	0.524134	0.566313	R2: Peripheral nodes	R2	Peripheral nodes	590
VIT_00s0189g00050	no hit	3.15558	Date	no	0.2918	0.461147	0.177911	R2: Peripheral nodes	R2	Peripheral nodes	455
VIT_18s0001g15450	Alcohol dehydrogenase 3	3.16417	Date	no	0.30694	0.5541	0.571633	R2: Peripheral nodes	R2	Peripheral nodes	611
VIT_06s0004g05650	Unknown protein	3.17648	Date	no	0.41021	0.476686	0.209834	R2: Peripheral nodes	R2	Peripheral nodes	470
VIT_10s0003g05420	S-2-hydroxy-acid oxidase, peroxisomal	3.18766	Date	no	0.46025	0.291597	-0.524404	R2: Peripheral nodes	R2	Peripheral nodes	240
VIT_16s0098g00460	Lipase class 3	3.19185	Date	no	0.293188	0.549184	-0.848959	R2: Peripheral nodes	R2	Peripheral nodes	210
VIT_17s0000g05870	aldose 1-epimerase protein	3.1955	Date	no	0.439969	0.433659	0.35881	R2: Peripheral nodes	R2	Peripheral nodes	489
VIT_08s0007g07630	Tryptophan/tyrosine permease family	3.21237	Date	no	0.291408	0.476848	0.598236	R2: Peripheral nodes	R2	Peripheral nodes	571
VIT_07s0031g02480	Beta-galactosidase	3.24659	Date	no	0.301523	0.549912	0.656763	R2: Peripheral nodes	R2	Peripheral nodes	632
VIT_08s0007g04380	PAB7 (POLY(A) BINDING PROTEIN 7)	3.2468	Date	no	0.347509	0.521597	0.608877	R2: Peripheral nodes	R2	Peripheral nodes	600
VIT_04s0023g00130	Unknown protein	3.26351	Date	no	0.342377	0.426204	-0.120041	R2: Peripheral nodes	R2	Peripheral nodes	367
VIT_09s0002g06770	Unknown protein	3.29194	Date	no	0.232909	0.58633	0.731251	R2: Peripheral nodes	R2	Peripheral nodes	681
VIT_10s0003g00390	glutaredoxin	3.31029	Date	no	0.361	0.441359	-0.827677	R2: Peripheral nodes	R2	Peripheral nodes	194
VIT_12s0057g00570	Zinc finger (CCCH-type) family protein	3.31576	Party	no	0.52284	0.375147	-0.715945	R2: Peripheral nodes	R2	Peripheral nodes	210
VIT_01s0011g05820	Unknown protein	3.33822	Date	no	0.233183	0.563095	0.465222	R2: Peripheral nodes	R2	Peripheral nodes	587
VIT_14s0060g01980	Unknown protein	3.34369	Date	no	0.424727	0.456534	-0.449916	R2: Peripheral nodes	R2	Peripheral nodes	293
VIT_08s0058g00210	chaperone	3.35032	Date	no	0.120098	0.559587	-0.822357	R2: Peripheral nodes	R2	Peripheral nodes	220
VIT_12s0035g01910	Heat shock protein 18.2 kDa class II	3.35707	Date	no	0.187723	0.617701	-0.125362	R2: Peripheral nodes	R2	Peripheral nodes	448
VIT_03s0038g01930	peptidyl-prolyl cis-trans isomerase ROC5 (ROTAMASE CYP 5)	3.36496	Date	no	0.246255	0.45026	-0.561648	R2: Peripheral nodes	R2	Peripheral nodes	263
VIT_04s0043g01040	no hit	3.36682	Date	no	0.195514	0.616238	0.193873	R2: Peripheral nodes	R2	Peripheral nodes	544
VIT_14s0060g00810	galactinol synthase	3.38402	Date	no	0.265974	0.579988	0.380093	R2: Peripheral nodes	R2	Peripheral nodes	574
VIT_19s0014g03130	stem-specific protein TSJT1	3.39662	Date	no	0.415312	0.469296	-0.157285	R2: Peripheral nodes	R2	Peripheral nodes	372
VIT_08s0007g04000	Unknown protein	3.40356	Date	no	0.064565	0.692744	-0.811715	R3: Non-hub connectors	R3	Non-hub connectors	267
VIT_02s0154g00090	Vacuolar invertase 2, GIN2	3.40708	Date	no	0.207305	0.420785	-0.684022	R2: Peripheral nodes	R2	Peripheral nodes	226
VIT_07s0151g00840	Late embryogenesis abundant protein D-34 (LEA D-34)	3.41478	Date	no	0.300996	0.4884	0.0715	R2: Peripheral nodes	R2	Peripheral nodes	439
VIT_05s0077g00660	Pectinesterase inhibitor	3.45043	Date	no	0.251708	0.422665	-0.673381	R2: Peripheral nodes	R2	Peripheral nodes	229
VIT_00s0333g00040	early tobacco anther 1, putative	3.46907	Date	no	0.230047	0.599676	0.747212	R2: Peripheral nodes	R2	Peripheral nodes	697
VIT_09s0070g00300	fiddlehead-like protein	3.47371	Date	no	0.206088	0.48098	-0.529725	R2: Peripheral nodes	R2	Peripheral nodes	279
VIT_14s0030g00410	ARABIDOPSIS HISTIDINE PHOSPHOTRANSFER AHP1	3.47467	Date	no	0.357021	0.514006	0.470542	R2: Peripheral nodes	R2	Peripheral nodes	558
VIT_00s0684g00020	calmodulin binding IQD20 (IQ-domain 20)	3.4851	Date	no	0.067902	0.518534	-0.875562	R2: Peripheral nodes	R2	Peripheral nodes	196
VIT_17s0000g05790	Cupin, RmlC-type	3.50624	Date	no	0.236545	0.539541	0.018294	R2: Peripheral nodes	R2	Peripheral nodes	448
VIT_04s0008g01590	Heat shock protein 17.6 kDa class II	3.5474	Date	no	0.138905	0.656465	-0.38607	R3: Non-hub connectors	R3	Non-hub connectors	389
VIT_02s0025g02590	Homeobox-leucine zipper protein ATHB-12	3.57821	Date	no	0.206495	0.583681	0.055538	R2: Peripheral nodes	R2	Peripheral nodes	482
VIT_04s0008g00610	Zinc finger (CCCH-type) family protein	3.62935	Date	no	0.411952	0.470769	0.07682	R2: Peripheral nodes	R2	Peripheral nodes	433
VIT_08s0007g04100	CYPLXXVIA2	3.6341	Date	no	0.226495	0.590702	0.130026	R2: Peripheral nodes	R2	Peripheral nodes	508
VIT_08s0007g04200	LATE MERISTEM IDENTITY1 HB51/LMI1	3.65843	Date	no	0.465126	0.409379	0.16727	R2: Peripheral nodes	R2	Peripheral nodes	432
VIT_12s0057g00210	no hit	3.68298	Date	no	0.214995	0.601108	0.571633	R2: Peripheral nodes	R2	Peripheral nodes	646
VIT_03s0038g01960	proline-rich family protein	3.69297	Party	no	0.539736	0.329161	-0.226452	R2: Peripheral nodes	R2	Peripheral nodes	315
VIT_04s0008g01570	Heat shock protein 17.6 kDa class II	3.69588	Date	no	0.184239	0.60749	0.060858	R2: Peripheral nodes	R2	Peripheral nodes	498
VIT_07s0255g00030	lipase GDSL	3.71042	Date	no	0.102696	0.631677	-1.13095	R3: Non-hub connectors	R3	Non-hub connectors	145
VIT_03s0063g01790	transducin protein	3.73686	Date	no	0.382785	0.477054	0.012973	R2: Peripheral nodes	R2	Peripheral nodes	419
VIT_05s0077g02190	chalcone reductase	3.75043	Date	no	0.339002	0.489429	0.518428	R2: Peripheral nodes	R2	Peripheral nodes	557
VIT_08s0040g01820	no hit	3.76318	Date	no	0.445533	0.361088	-0.348826	R2: Peripheral nodes	R2	Peripheral nodes	294
VIT_08s0007g06250	strubbelig receptor family 2	3.77421	Date	no	0.314674	0.543746	0.715289	R2: Peripheral nodes	R2	Peripheral nodes	644
VIT_15s0046g02110	Late embryogenesis abundant protein Lea14-A	3.79039	Date	no	0.316059	0.462755	-0.167926	R2: Peripheral nodes	R2	Peripheral nodes	367
VIT_07s0151g00800	Unknown	3.80627	Date	no	0.352348	0.519054	1.01324	R2: Peripheral nodes	R2	Peripheral nodes	708
VIT_19s0090g01360	no hit	3.83032	Date	no	0.422313	0.433853	-0.774471	R2: Peripheral nodes	R2	Peripheral nodes	206
VIT_02s0154g00470	no hit	3.84274	Party	no	0.597305	0.244756	-1.21076	R2: Peripheral nodes	R2	Peripheral nodes	84
VIT_05s0020g00840	no hit	3.84585	Date	no	0.358506	0.516068	0.188552	R2: Peripheral nodes	R2	Peripheral nodes	483
VIT_02s0025g02930	Caffeic acid O-3-methyltransferase	3.8502	Date	no	0.250526	0.500532	-0.034912	R2: Peripheral nodes	R2	Peripheral nodes	416
VIT_15s0021g00970	NAK-type protein kinase	3.88545	Party	no	0.738209	0	-1.29057	R1: Ultra-peripheral nodes	R1	Ultra-peripheral nodes	58
VIT_19s0177g00230	Unknown	3.90711	Date	no	0.280986	0.478395	-0.838318	R2: Peripheral nodes	R2	Peripheral nodes	198
VIT_14s0066g02320	ABC transporter B member 11	3.93396	Date	no	0.315387	0.528626	0.603557	R2: Peripheral nodes	R2	Peripheral nodes	603
VIT_19s0085g01050	Heat shock protein 17.6 kDa class I	4.02995	Date	no	0.096647	0.667288	-0.540366	R3: Non-hub connectors	R3	Non-hub connectors	345
VIT_09s0018g01690	no hit	4.05897	Date	no	0.289127	0.539541	-0.48716	R2: Peripheral nodes	R2	Peripheral nodes	308
VIT_04s0043g00160	Receptor protein kinase	4.07475	Date	no	0.234108	0.532471	0.529069	R2: Peripheral nodes	R2	Peripheral nodes	585
VIT_12s0028g00670	Zinc knuckle	4.07754	Date	no	0.338078	0.438568	-0.19985	R2: Peripheral nodes	R2	Peripheral nodes	351
VIT_08s0007g08910	Cis-zeatin O-beta-D-glucosyltransferase	4.08378	Date	no	0.446786	0.43957	-0.157285	R2: Peripheral nodes	R2	Peripheral nodes	362
VIT_16s0050g02680	protein phosphatase 2C	4.13194	Date	no	0.222341	0.595739	0.082141	R2: Peripheral nodes	R2	Peripheral nodes	497
VIT_19s0090g00360	Unknown	4.13455	Date	no	0.229382	0.582012	0.279002	R2: Peripheral nodes	R2	Peripheral nodes	546
VIT_04s0008g01500	Heat shock protein 17.6 kDa class II	4.13535	Date	no	0.199806	0.565487	0.273681	R2: Peripheral nodes	R2	Peripheral nodes	534
VIT_04s0008g01550	small molecular heat shock protein 17.5	4.13621	Date	no	0.225543	0.586892	0.401375	R2: Peripheral nodes	R2	Peripheral nodes	585
VIT_09s0054g01040	Unknown protein	4.14731	Party	no	0.501406	0.350922	-0.38607	R2: Peripheral nodes	R2	Peripheral nodes	283
VIT_06s0004g04440	Osmotin	4.21973	Date	no	0.283312	0.404898	-0.449916	R2: Peripheral nodes	R2	Peripheral nodes	280
VIT_14s0083g01140	B12D	4.26236	Date	no	0.293629	0.483776	0.220476	R2: Peripheral nodes	R2	Peripheral nodes	476
VIT_12s0028g01030	unknown	4.33483	Date	no	0.277081	0.545339	0.91215	R2: Peripheral nodes	R2	Peripheral nodes	700
VIT_04s0008g01520	Heat shock protein 17.6 kDa class II	4.39422	Date	no	0.257931	0.565924	0.342849	R2: Peripheral nodes	R2	Peripheral nodes	554
VIT_09s0002g04280	dynein light chain LC6, flagellar outer arm	4.40461	Date	no	0.310013	0.515605	0.337528	R2: Peripheral nodes	R2	Peripheral nodes	523
VIT_01s0010g00240	CTP-synthetase	4.46159	Date	no	0.410727	0.471935	0.183232	R2: Peripheral nodes	R2	Peripheral nodes	461
VIT_06s0004g00250	PUMILIO 12 (APUM12)	4.47906	Date	no	0.438056	0.401854	-0.76383	R2: Peripheral nodes	R2	Peripheral nodes	203
VIT_14s0060g00740	galactinol synthase [Vitis riparia]	4.48333	Date	no	0.316363	0.540362	0.316246	R2: Peripheral nodes	R2	Peripheral nodes	531
VIT_13s0019g03160	Heat shock protein 17.6 kDa class I	4.49719	Date	no	0.179308	0.617526	0.220476	R2: Peripheral nodes	R2	Peripheral nodes	553
VIT_05s0094g00340	Chitinase class IV	4.55598	Party	no	0.608645	0.239753	-0.657419	R2: Peripheral nodes	R2	Peripheral nodes	203
VIT_00s0541g00020	bZIP transcription factor BZIP6	4.60509	Date	no	0.310931	0.494897	0.060858	R2: Peripheral nodes	R2	Peripheral nodes	439
VIT_04s0023g02480	Dehydrin 1b	4.71187	Date	no	0.35908	0.48135	0.16727	R2: Peripheral nodes	R2	Peripheral nodes	461
VIT_03s0017g01710	no hit	4.75367	Date	no	0.351803	0.497119	-0.237094	R2: Peripheral nodes	R2	Peripheral nodes	361
VIT_14s0006g00450	myb domain protein 20	4.80731	Date	no	0.398272	0.465853	0.177911	R2: Peripheral nodes	R2	Peripheral nodes	457
VIT_08s0007g05360	strictosidine synthase	4.82554	Date	no	0.267864	0.566975	0.837662	R2: Peripheral nodes	R2	Peripheral nodes	696
VIT_19s0090g01340	no hit	5.00457	Date	no	0.233651	0.564012	0.789777	R2: Peripheral nodes	R2	Peripheral nodes	680
VIT_13s0019g05340	no hit	5.01231	Date	no	0.11732	0.642496	-0.072156	R3: Non-hub connectors	R3	Non-hub connectors	480
VIT_05s0077g00840	galactinol-raffinose galactosyltransferase	5.05947	Party	no	0.50133	0.390645	-0.785113	R2: Peripheral nodes	R2	Peripheral nodes	196
VIT_17s0000g08010	trehalose 6-phosphate synthase	5.07177	Date	no	0.345637	0.382653	-0.428634	R2: Peripheral nodes	R2	Peripheral nodes	280
VIT_16s0098g00940	Plastid-specific 30S ribosomal protein 1	5.1681	Date	no	0.348416	0.522548	0.316246	R2: Peripheral nodes	R2	Peripheral nodes	521
VIT_08s0040g00850	thylakoid lumenal 20 kDa protein	5.25695	Date	no	0.313934	0.538763	0.427978	R2: Peripheral nodes	R2	Peripheral nodes	561
VIT_06s0004g07650	Taxadien-5-alpha-ol-O-acetyltransferase	5.28794	Date	no	0.258551	0.481477	0.193873	R2: Peripheral nodes	R2	Peripheral nodes	468
VIT_14s0060g00790	galactinol synthase	5.37847	Date	no	0.337546	0.513451	0.805739	R2: Peripheral nodes	R2	Peripheral nodes	648
VIT_02s0025g04340	Osmotin	5.45338	Party	no	0.664793	0.236676	-0.715945	R2: Peripheral nodes	R2	Peripheral nodes	190
VIT_14s0108g00450	no hit	5.50375	Date	no	0.308989	0.474287	-0.01363	R2: Peripheral nodes	R2	Peripheral nodes	411
VIT_13s0019g03090	Heat shock protein class I (HSP17.8-CI)	5.57867	Date	no	0.136531	0.604793	-0.455237	R2: Peripheral nodes	R2	Peripheral nodes	342
VIT_03s0038g04330	Unknown	5.60687	Party	no	0.526179	0.372965	-0.66806	R2: Peripheral nodes	R2	Peripheral nodes	221
VIT_04s0069g00710	glutamate receptor 2.8	5.6515	Date	no	0.301846	0.514343	-0.167926	R2: Peripheral nodes	R2	Peripheral nodes	386
VIT_08s0058g01210	Non-specific lipid transfer protein LTP1	5.81305	Date	no	0.266243	0.572566	0.560992	R2: Peripheral nodes	R2	Peripheral nodes	621
VIT_18s0001g14480	Thaumatin SCUTL1	5.86219	Date	no	0.376521	0.499991	0.199193	R2: Peripheral nodes	R2	Peripheral nodes	478
VIT_08s0007g07670	NAC domain-containing protein (VvNAC60)	5.91513	Date	no	0.377287	0.488757	-0.104079	R2: Peripheral nodes	R2	Peripheral nodes	393
VIT_17s0000g06370	Thioredoxin 2	5.91602	Date	no	0.279369	0.568754	0.619519	R2: Peripheral nodes	R2	Peripheral nodes	635
VIT_09s0002g02940	Myo-inositol oxygenase 1	5.9167	Date	no	0.270616	0.492217	-0.002988	R2: Peripheral nodes	R2	Peripheral nodes	421
VIT_02s0025g00240	β-carotene hydroxylase (BCH1) (VvBCH1)	5.9898	Date	no	0.352451	0.492139	0.380093	R2: Peripheral nodes	R2	Peripheral nodes	522
VIT_05s0020g00330	galactinol synthase	6.02788	Date	no	0.301399	0.52281	0.07682	R2: Peripheral nodes	R2	Peripheral nodes	456
VIT_04s0008g01510	Heat shock protein 17.6 kDa class II	6.03426	Date	no	0.190267	0.610405	-0.088118	R2: Peripheral nodes	R2	Peripheral nodes	455
VIT_00s0265g00090	unknown protein	6.04313	Date	no	0.328643	0.467958	0.380093	R2: Peripheral nodes	R2	Peripheral nodes	510
VIT_12s0059g01640	Unknown protein	6.27811	Date	no	0.286865	0.558564	0.486504	R2: Peripheral nodes	R2	Peripheral nodes	590
VIT_18s0089g01270	Heat shock protein precursor 22.0 kDa class IV	6.35261	Date	no	0.116398	0.683594	-0.832998	R3: Non-hub connectors	R3	Non-hub connectors	256
VIT_00s0203g00080	MOTHER of FT (MFT)	6.35355	Date	no	0.232825	0.553923	0.337528	R2: Peripheral nodes	R2	Peripheral nodes	545
VIT_17s0000g01460	protein kinase AKIN gamma	6.41626	Date	no	0.316857	0.550749	0.715289	R2: Peripheral nodes	R2	Peripheral nodes	649
VIT_05s0077g00430	galactinol synthase	6.56623	Date	no	0.320412	0.494029	0.039576	R2: Peripheral nodes	R2	Peripheral nodes	433
VIT_09s0018g01800	acid phosphatase	6.63224	Date	no	0.487854	0.355783	-1.2746	R2: Peripheral nodes	R2	Peripheral nodes	76
VIT_07s0130g00220	peroxidase ATP32, class III	6.71603	Date	no	0.285757	0.515976	0.8217	R2: Peripheral nodes	R2	Peripheral nodes	654
VIT_05s0049g00550	no hit	7.20681	Date	no	0.208159	0.601653	-0.370108	R2: Peripheral nodes	R2	Peripheral nodes	366
VIT_14s0006g01580	Unknown protein	7.32983	Date	no	0.260576	0.548432	0.864265	R2: Peripheral nodes	R2	Peripheral nodes	689
VIT_14s0108g00590	FtsH protease	7.37355	Date	no	0.308534	0.527344	-0.253055	R2: Peripheral nodes	R2	Peripheral nodes	368
VIT_01s0011g04190	Unknown	7.63879	Date	no	0.305637	0.545397	0.294964	R2: Peripheral nodes	R2	Peripheral nodes	528
VIT_13s0156g00090	Protease inhibitor/seed storage/lipid transfer protein (LTP)	7.88711	Date	no	0.286069	0.492626	0.310925	R2: Peripheral nodes	R2	Peripheral nodes	504
VIT_05s0020g02720	7S globulin precursor, basic	8.11448	Date	no	0.293533	0.550815	0.412016	R2: Peripheral nodes	R2	Peripheral nodes	564
VIT_19s0090g01730	Zinc finger (C2H2 type) family	10.1259	Date	no	0.231333	0.584207	0.023614	R2: Peripheral nodes	R2	Peripheral nodes	473
VIT_09s0002g03340	Unknown	10.5296	Date	no	0.258747	0.574297	0.518428	R2: Peripheral nodes	R2	Peripheral nodes	610
VIT_16s0039g02820	unknown	11.8691	Date	no	0.343787	0.514987	0.268361	R2: Peripheral nodes	R2	Peripheral nodes	504
VIT_03s0038g03400	Endochitinase 1, basic	12.6371	Date	no	0.394069	0.484983	0.672724	R2: Peripheral nodes	R2	Peripheral nodes	595
VIT_10s0003g00470	isoflavone methyltransferase/ Orcinol O-methyltransferase 1 oomt1	12.826	Party	no	0.607883	0.295381	-0.375428	R2: Peripheral nodes	R2	Peripheral nodes	274
VIT_04s0079g00810	Cold induced protein	13.8838	Date	no	0.331159	0.523159	-0.162606	R2: Peripheral nodes	R2	Peripheral nodes	391
VIT_07s0104g01420	glutaredoxin	13.9156	Date	no	0.286513	0.55634	0.406696	R2: Peripheral nodes	R2	Peripheral nodes	566
VIT_11s0016g02980	unknown protein	16.4495	Date	no	0.305907	0.557601	0.704648	R2: Peripheral nodes	R2	Peripheral nodes	651
VIT_18s0001g04800	Hyperosmotically inducible periplasmic protein	17.5362	Date	no	0.326968	0.492078	0.433298	R2: Peripheral nodes	R2	Peripheral nodes	536
VIT_03s0038g02110	Co-chaperone-curved DNA binding protein A	22.7859	Date	no	0.298091	0.553395	0.598236	R2: Peripheral nodes	R2	Peripheral nodes	618
