# Supplementary material for: Distinct transcriptome responses to water limitation in isohydric and anisohydric grapevine cultivars
Source: BMC Genomics. 2016 Oct 20;17:815. doi: 10.1186/s12864-016-3136-x (PMC5073746; doi:10.1186/s12864-016-3136-x)
Supplement: Additional file 8: — List of genes differentially modulated in leaves during recovery from water stress (RWS). (XLSX 318 kb) [file 12864_2016_3136_MOESM8_ESM.xlsx]

## Sheet: Recovery MP
	Timepoint of Significant Modulation				Gene Function	Functional Category	Fold Change vs Untreated Control
Gene ID	1	2	3	Recovery			T1	T2	T3	Recovery
VIT_18s0086g00260	0	0	0	X	E3 ubiquitin-protein ligase TRIP12	vv24120Ubiquitin_mediated_proteolysis	-1.44896	1.04724	-2.08884	40.5152
VIT_18s0041g01450	0	0	0	X	Unknown	0	-1.57783	1.19595	-1.68032	30.4984
VIT_00s0920g00010	0	0	X	X	HEAT repeat-containing protein	0	-1.38003	1.29135	-3.05965	27.3777
VIT_00s0379g00020	0	0	0	X	Transducin protein	0	-1.48625	1.10542	-1.79822	26.9539
VIT_01s0026g00390	0	0	0	X	Bromo-adjacenty (BAH) domain-containing protein	0	-2.0322	1.34148	-2.56824	23.6149
VIT_00s0862g00020	0	0	X	X	HEAT repeat-containing protein	0	-1.31074	1.36829	-2.87373	18.4043
VIT_10s0116g00460	0	0	0	X	Microtubule organization 1 protein (MOR1)	vv44810Regulation_of_actin_cytoskeleton	-1.49869	1.26518	-2.009	18.1856
VIT_01s0026g00400	0	0	0	X	Bromo-adjacenty (BAH) domain-containing protein	0	-1.42282	1.17191	-2.0789	17.6851
VIT_07s0005g03590	0	0	0	X	NADH dehydrogenase subunit 7	vv10190Oxidative_phosphorylation vv50134Primary_active_transporter_cat_D1	-1.4372	1.0243	-2.35136	16.2845
VIT_01s0026g00410	0	0	0	X	Bromo-adjacenty (BAH) domain-containing protein	0	-1.42311	1.22406	-1.8927	16.0467
VIT_18s0001g13650	0	0	0	X	Amine oxidase	vv10220Urea_cycle_and_metabolism_of_amino_groups vv10340Histidine_metabolism vv10350Tyrosine_metabolism vv10360Phenylalanine_metabolism vv11002Auxin_biosynthesis	-1.31007	1.2459	-2.18502	15.69
VIT_06s0009g00500	0	0	0	X	No hit	0	-1.51507	1.13386	-1.63253	15.4567
VIT_09s0002g01140	0	0	0	X	Tetratricopeptide helical	0	-1.36748	1.04413	-3.00978	15.4143
VIT_11s0037g00840	0	0	0	X	Tetratricopeptide repeat (TPR)-containing	0	-1.89914	1.10389	-2.56965	14.9641
VIT_09s0002g03550	0	0	0	X	ABC transporter G member 21	vv52010ABC_transporters	-1.35423	1.32105	-1.94491	14.2412
VIT_01s0011g05520	0	0	0	X	Unknown protein	0	-1.65111	1.14182	-2.2604	13.6486
VIT_01s0026g00770	0	0	0	X	Unknown protein	0	-1.64631	1.0596	-2.0346	13.3913
VIT_00s1405g00020	0	0	0	X	WD40	0	-1.38936	1.16325	-1.57259	13.3064
VIT_15s0021g02580	0	0	0	X	CCR4-NOT transcription complex, subunit 1	vv23018RNA_degradation	-1.58096	1.11459	-1.87457	13.1764
VIT_14s0006g03140	0	0	0	X	HEAT repeat-containing protein	0	-1.76206	1.30131	-2.14676	12.614
VIT_16s0022g00030	0	0	0	X	CCR4-NOT transcription complex, subunit 1	vv23018RNA_degradation	-1.92968	1.2869	-2.235	12.4733
VIT_04s0008g06190	0	0	0	X	Polyprotein	0	-1.02435	1.03043	-1.36589	12.314
VIT_15s0021g02540	0	0	0	X	CCR4-NOT transcription complex, subunit 1	vv23018RNA_degradation	-1.75073	-1.02575	-1.52404	12.1958
VIT_15s0024g00870	0	0	0	X	Unknown	0	-1.93197	1.21882	-2.60475	11.6609
VIT_17s0000g05180	0	0	0	X	Unknown	0	-1.86726	1.17494	-1.65158	11.4951
VIT_06s0004g02690	0	0	X	X	Glycosyl transferase family 2 protein	0	-1.1368	-3.32499	-5.52121	11.3717
VIT_04s0043g00600	0	0	0	X	Translational activator	0	-2.13419	1.21532	-2.27302	11.1637
VIT_07s0289g00100	0	0	0	X	Acetyl-CoA carboxylase	vv10061Fatty_acid_biosynthesis vv10620Pyruvate_metabolism	-1.88071	1.3979	-3.74219	11.0643
VIT_19s0015g00670	0	0	0	X	E3 ubiquitin-protein ligase HUWE1	vv24120Ubiquitin_mediated_proteolysis	-1.58819	1.19736	-1.77565	10.7879
VIT_15s0021g02570	0	0	0	X	CCR4-NOT transcription complex, subunit 1	vv23018RNA_degradation	-1.82701	1.00346	-2.05815	10.7606
VIT_10s0116g00490	0	0	0	X	Microtubule organization 1 protein (MOR1)	vv44810Regulation_of_actin_cytoskeleton	-1.59673	1.11631	-1.78409	10.703
VIT_00s0379g00010	0	0	0	X	Transducin family protein / WD-40 repeat	0	-1.40576	1.1893	-1.41492	10.4135
VIT_14s0006g03150	0	0	0	X	HEAT repeat-containing protein	0	-1.76503	1.20674	-1.86085	10.0367
VIT_03s0017g02390	0	0	0	X	SAR1 (suppressor of auxin resistance1) ( Nup160)	vv23013RNA_transport vv30003Auxin_signaling	-1.51312	1.19982	-1.82097	9.7556
VIT_06s0004g02600	0	0	X	X	MOM1 (maintenance of methylation1)	0	-1.5338	1.18654	-2.80636	9.69499
VIT_05s0124g00040	0	0	0	X	Epsin protein	0	-1.2364	1.00295	-1.30929	9.59827
VIT_19s0015g01280	0	0	X	X	Myb domain protein 103	vv60044MYB	1.11884	-1.32831	-3.37963	9.35876
VIT_14s0006g03130	0	X	0	X	HEAT repeat-containing protein	0	-1.44711	1.16921	-1.60208	9.33242
VIT_01s0146g00140	0	0	0	X	GYF domain-containing protein	0	-1.3965	1.14791	-1.75151	9.31824
VIT_10s0003g00290	0	0	X	X	Homeobox-1	vv60034HB	-1.58668	1.20049	-3.29494	9.24783
VIT_19s0090g00860	0	0	0	X	SWAP (Suppressor-of-White-APricot)	0	-1.93198	1.14477	-2.28497	9.0591
VIT_18s0089g00490	0	0	0	X	Sucrose synthase	vv10500Starch_and_sucrose_metabolism	-1.42522	-1.19917	-3.39796	9.00952
VIT_00s0850g00010	0	0	0	X	Unknown protein	0	-1.45625	-1.00843	-2.31391	8.8696
VIT_15s0045g01220	0	0	0	X	Leucine-rich repeat protein kinase	0	-1.13219	1.47348	-1.02572	8.74584
VIT_12s0057g01020	0	0	0	X	fasciclin-like arabinogalactan protein FLA2	vv40006Cell_wall	-1.15109	-2.03071	-2.44725	8.51368
VIT_05s0020g04830	0	0	0	X	F-box family protein	0	-1.46536	1.18636	-1.22255	8.43791
VIT_10s0003g03450	0	0	0	X	ABC transporter C member 5	vv52010ABC_transporters	-1.21206	1.25693	-1.3374	8.34251
VIT_03s0091g01150	0	0	0	X	Cleavage and polyadenylation specificity factor	0	-1.59866	1.19066	-1.79559	8.33813
VIT_07s0005g05010	0	0	0	X	CLIP-associating protein (CLASP)	0	-1.85774	1.10427	-2.01304	8.33094
VIT_00s0459g00010	0	0	0	X	Unknown	0	-1.50861	1.25759	-3.41904	8.29151
VIT_17s0000g00710	0	0	0	X	DNA-binding protein	0	-1.09236	1.11748	-1.79404	8.25105
VIT_04s0043g00550	0	0	0	X	Carboxyl-terminal proteinase	0	-1.03752	-1.46447	-2.12213	8.06537
VIT_01s0011g02980	0	X	0	X	ILP1 (Increased level of polyploidy1-1d)	0	-1.30479	1.42558	-1.6566	7.96272
VIT_02s0087g00920	0	0	0	X	No hit	0	-1.60144	-1.00655	-1.16662	7.91123
VIT_13s0067g01100	0	0	0	X	RPM1 (resistance to p. syringae pv maculicola 1)	vv34626Plant-pathogen_interaction	-1.67678	1.01074	-3.04638	7.77805
VIT_10s0003g03460	0	0	0	X	Multidrug resistance-associated protein 5	vv52010ABC_transporters	1.02047	1.25244	-1.59478	7.61472
VIT_11s0037g00290	0	0	0	X	Plastocyanin domain-containing protein	vv10195Photosynthesis vv50113Thylakoid_targeting_pathway	-1.12251	-3.17829	-4.23116	7.57581
VIT_06s0061g01550	0	0	0	X	No hit	0	-1.27142	1.02514	-1.52247	7.44845
VIT_10s0003g02520	0	0	X	X	THO complex subunit 2	vv23013RNA_transport vv23040Spliceosome	-1.27373	1.14841	-2.78301	7.40423
VIT_01s0010g00850	0	0	0	X	Menaquinone biosynthesis protein	vv10130Ubiquinone_biosynthesis	-1.4002	1.13867	-1.36079	7.27945
VIT_14s0006g03160	0	0	0	X	HEAT repeat-containing protein	0	-1.87954	1.1121	-1.95129	7.27214
VIT_00s0463g00030	0	0	0	X	Ca2+-transporting ATPase type 2 isoform 8	vv34020Calcium_signaling_pathway vv50131Primary_active_transporter_cat_A2_to_A4	-1.29807	-1.02152	-1.4891	7.24798
VIT_07s0031g01830	0	0	0	X	Unknown protein	0	-1.4959	1.19302	-1.42593	7.20926
VIT_03s0038g00070	0	0	0	X	No hit	0	-1.2733	1.11592	-1.49204	7.18217
VIT_18s0001g14430	0	0	0	X	Unknown	0	-1.41894	1.1166	-1.62501	7.18198
VIT_18s0166g00310	0	0	0	X	ABC transporter F member 4	vv52010ABC_transporters	-1.29712	1.04362	-1.83075	7.15331
VIT_19s0015g00990	0	0	X	X	No hit	0	-1.53501	1.20936	-1.63079	7.11767
VIT_11s0016g02140	0	0	0	X	VvERF025_ERF/AP2 Gene Family	vv30008Ethylene_signaling vv60003AP2_EREBP	-2.0395	1.10227	-1.22559	7.08257
VIT_02s0025g03060	0	0	X	X	Unknown protein	0	-1.37184	1.17115	-1.86277	7.0415
VIT_05s0029g01240	0	0	0	X	Unknown protein	0	-1.64981	1.38063	-1.4371	6.89315
VIT_08s0007g02470	0	0	0	X	Aspartyl protease	0	-1.03763	-2.75088	-3.63543	6.87826
VIT_00s0174g00330	0	0	0	X	formin protein AHF1	vv44810Regulation_of_actin_cytoskeleton	-1.53742	1.09519	1.18372	6.69319
VIT_12s0028g01500	0	0	0	X	No hit	0	-1.12583	-1.09697	-1.93161	6.67682
VIT_18s0001g01740	0	0	0	X	Histone-lysine N-methyltransferase ASHH2 EFS (Early flowering in short days)	vv10300Lysine_biosynthesis vv30009Flower_development vv60056SET_PCG	-1.46056	1.23795	-1.93843	6.60699
VIT_03s0091g01290	0	0	0	X	Serine carboxypeptidase S10	0	3.4297	-3.29709	-11.0109	6.60501
VIT_11s0016g02810	0	0	0	X	Glycine-rich protein	0	-1.75404	1.16975	-1.11175	6.59319
VIT_07s0005g00530	0	0	0	X	NADH glutamate synthase	vv10251Glutamate_metabolism vv10910Nitrogen_metabolism	-2.1965	1.17102	-2.34676	6.59226
VIT_13s0019g00630	0	0	0	X	Unknown protein	0	-1.18938	1.27397	-2.00761	6.51999
VIT_00s2505g00010	0	0	X	X	THO complex subunit 2	vv23013RNA_transport vv23040Spliceosome	-1.20047	1.17583	-2.69791	6.49639
VIT_05s0124g00520	0	0	0	X	No hit	0	-1.57154	1.00418	-1.87805	6.36361
VIT_17s0000g08350	0	0	0	X	Ataxia-telangiectasia mutated protein (Atm)	vv44110Cell_cycle	-1.72651	1.17204	-1.67894	6.3567
VIT_14s0036g00500	0	0	X	X	Cell division cycle 5	vv23040Spliceosome vv44110Cell_cycle vv60044MYB	-1.34144	1.21659	-2.90516	6.34438
VIT_00s0340g00060	0	0	0	X	Endo-1,4-beta-glucanase korrigan (KOR)	vv40006Cell_wall	-1.08716	-1.19591	-1.8721	6.32581
VIT_14s0060g01400	0	0	0	X	Pentatricopeptide (PPR) repeat-containing protein	0	-1.3885	1.42541	-1.4536	6.29689
VIT_04s0069g00140	0	0	X	X	PHD finger transcription factor	vv60048PHD	-1.22525	1.12374	-2.73019	6.28015
VIT_13s0067g02760	0	0	X	X	THO complex subunit 2	vv23013RNA_transport vv23040Spliceosome	-1.33603	1.20616	-2.89551	6.24745
VIT_08s0040g01340	0	0	X	X	Cellulose synthase CSLA09	vv40006Cell_wall	-1.47713	1.04414	-1.56204	6.24738
VIT_02s0012g00240	0	0	0	X	Unknown protein	0	-2.07192	1.39019	-2.24002	6.18585
VIT_14s0066g00500	0	0	0	X	Nuclear pore complex protein Nup210	vv23013RNA_transport	-1.41742	1.25219	-1.38009	5.98981
VIT_02s0025g03160	0	0	0	X	Nuclear pore complex protein Nup98-Nup96	vv23013RNA_transport vv50109Incompletely_characterized_transport_systems vv50112Nuclear_pore_complex	-1.44138	1.09294	1.0364	5.95593
VIT_14s0128g00240	0	0	0	X	Cation exchanger (CAX11)	vv50123Porters_cat_18_to_29	-1.50405	1.31405	-1.17683	5.94803
VIT_15s0045g00240	0	0	0	X	Auxilin	0	-1.33302	1.14505	-2.13891	5.9473
VIT_18s0001g10570	0	0	0	X	No hit	0	-2.02845	-1.21065	-5.97429	5.83255
VIT_08s0056g00680	0	0	0	X	No hit	0	-1.36355	1.06365	-1.20576	5.82545
VIT_09s0002g05380	0	0	0	X	ABC transporter g family pleiotropic drug resistance 12 PDR12	vv52010ABC_transporters	-1.70737	1.3127	-1.91742	5.81692
VIT_03s0017g00320	0	0	0	X	Unknown protein	0	-1.64609	1.24899	-2.06536	5.7795
VIT_07s0031g00530	0	0	0	X	MAPKKK21	0	1.08911	-1.56846	-4.80736	5.68703
VIT_17s0000g00560	0	0	0	X	UPF0497 family	0	-1.13327	-1.07798	-1.21762	5.63059
VIT_00s2205g00010	0	0	0	X	Disease resistance protein (NBS class)	0	-1.42332	1.14556	-1.34693	5.62143
VIT_18s0001g01240	0	0	0	X	Unknown	0	-1.58829	1.25615	-2.17049	5.58326
VIT_13s0047g00300	0	0	0	X	No hit	0	-1.21037	1.23597	-1.26461	5.5599
VIT_00s0230g00060	0	0	0	X	Heat shock protein binding	0	-1.48923	1.16716	-2.30371	5.55061
VIT_18s0089g00600	0	0	X	X	R protein L6	vv34627R_proteins_from_Plant-pathogen_interaction	-1.76017	-1.11914	-4.28773	5.54795
VIT_10s0003g02150	0	0	X	X	Trehalose-phosphate synthase 1	vv10500Starch_and_sucrose_metabolism	-1.15982	-1.54255	-3.64324	5.53911
VIT_13s0067g01580	0	0	0	X	Anthocyaninless2 (ANL2)	vv60034HB	-1.10976	1.02721	-1.65049	5.50666
VIT_05s0102g00670	0	0	0	X	Unknown	0	-1.5946	1.38742	-1.3415	5.44561
VIT_05s0020g02000	0	0	X	X	SYD (splayed)	vv30009Flower_development vv60058SNF2	-1.05766	1.04264	-2.2712	5.41531
VIT_06s0004g03540	0	0	0	X	MAPK (MPK3)	vv30008Ethylene_signaling vv34626Plant-pathogen_interaction	1.02456	1.09202	-1.67927	5.41332
VIT_19s0090g01270	0	0	0	X	PHD finger transcription factor	vv60048PHD	-1.16053	1.39149	-1.438	5.41214
VIT_00s1618g00010	0	0	0	X	Enhancer of mRNA-decapping protein 4	vv23018RNA_degradation	-1.09578	1.26842	-1.27596	5.39237
VIT_04s0023g01310	0	0	0	X	No hit	0	-2.43809	1.21953	-1.96005	5.37914
VIT_00s1937g00010	0	0	0	X	Amine oxidase	vv10220Urea_cycle_and_metabolism_of_amino_groups vv10340Histidine_metabolism vv10350Tyrosine_metabolism vv10360Phenylalanine_metabolism vv11002Auxin_biosynthesis	-1.02832	-1.15516	-2.05743	5.33142
VIT_18s0001g03060	0	0	0	X	Nucleoside-triphosphatase	vv10230Purine_metabolism vv10730Thiamine_metabolism	-1.29424	-1.06585	-1.6516	5.33135
VIT_05s0020g00220	0	0	0	X	F-box family protein	0	-1.20945	1.14283	-1.70138	5.30842
VIT_14s0066g00730	0	0	0	X	RST1 (resurrection1)	0	-1.46074	1.16147	-1.16099	5.30446
VIT_14s0128g00820	0	0	0	X	Polymerase zeta	vv23030DNA_replication	-1.40777	1.23191	-1.58841	5.29353
VIT_01s0010g00870	0	0	0	X	Menaquinone biosynthesis protein	vv10130Ubiquinone_biosynthesis	-1.28421	1.09261	-1.48435	5.28708
VIT_06s0080g00770	0	0	0	X	ABC transporter B member 14	vv52010ABC_transporters	-1.24904	1.01735	-2.24333	5.24864
VIT_00s0463g00040	0	0	0	X	No hit	0	-1.08939	-1.39804	-1.26575	5.20452
VIT_00s0388g00080	0	0	X	X	Tetratricopeptide helical	0	-1.15695	1.0445	-2.25474	5.2001
VIT_19s0014g03980	0	0	0	X	Kinase interacting family protein	0	-1.1221	-1.17875	-3.21672	5.19494
VIT_12s0028g03080	0	0	0	X	Homeobox transcription factor	vv60025DDT	-1.33926	1.07733	-1.96975	5.16352
VIT_18s0001g05570	0	0	0	X	Hexose transporter HT2	vv50121Porters_cat_1_to_6	1.41221	-1.10459	-2.61462	5.15643
VIT_05s0062g00900	0	0	0	X	Alpha-glucan water dikinase isoform 3, Chloroplast	vv50108Accessory_factors_involved_in_transport	-1.4931	1.03897	-1.62	5.15246
VIT_10s0003g02910	0	0	0	X	FLS2 (flagellin-sensitive 2)	0	-1.04023	-1.65716	-4.33058	5.13801
VIT_00s0647g00010	0	0	X	X	WD40	0	-1.44596	1.23027	-2.01372	5.12234
VIT_19s0014g02600	0	0	0	X	Protein kinase G11A	0	-1.48345	1.36797	-1.60665	5.11393
VIT_19s0176g00060	0	0	0	X	Unknown	0	-1.32611	1.30324	-1.94275	5.09296
VIT_04s0079g00370	0	0	0	X	Myosin-like protein XIA	vv44810Regulation_of_actin_cytoskeleton	-1.56728	1.31583	-1.98755	5.08507
VIT_06s0009g02370	0	0	0	X	EMB2261 (embryo defective 2261)	0	-1.2597	1.16764	-2.43634	5.08142
VIT_14s0060g00400	0	0	0	X	Pentatricopeptide (PPR) repeat-containing	0	-1.17501	1.23546	-1.71761	5.0746
VIT_05s0020g04610	0	0	0	X	SYM10 protein	0	1.17189	-1.09115	-1.31303	5.0707
VIT_16s0013g01520	0	0	0	X	U3 small nucleolar RNA-associated protein 10	vv23008Ribosome_biogenesis_in_Eukaryotes	-1.25807	1.24999	-1.30708	5.0651
VIT_18s0001g11680	0	0	0	X	Unknown protein	0	1.80277	-2.04178	-4.75863	5.05592
VIT_13s0139g00030	0	0	0	X	R protein MLA10	vv34627R_proteins_from_Plant-pathogen_interaction	-1.65023	1.04941	-2.29291	5.04825
VIT_18s0001g03600	0	0	X	X	Histidyl-tRNA synthetase	vv10340Histidine_metabolism vv20970Aminoacyl-tRNA_biosynthesis	-1.2857	1.05711	-1.61125	5.01829
VIT_04s0079g00160	0	0	0	X	Auxin response factor 8	vv30003Auxin_signaling vv60004ARF	-1.28441	1.08062	-1.83301	5.01737
VIT_08s0007g08680	0	0	0	X	Unknown protein	0	-1.16518	1.20629	-1.13997	4.95019
VIT_00s0958g00010	0	0	0	X	Coatamer alpha subunit (HEPCOP)	vv50110Protein_coat	-1.39799	-1.00589	-2.23382	4.9395
VIT_02s0012g00270	0	0	0	X	Pleckstriny (PH) domain-containing protein	0	-1.96057	1.3501	-2.0806	4.92499
VIT_02s0012g00250	0	0	0	X	Vacuolar protein sorting 13C protein	vv50110Protein_coat	-1.92052	1.27007	-1.86503	4.92265
VIT_09s0054g00760	0	0	0	X	TRNA-splicing endonuclease positive effector SEN1	0	-1.45561	1.25284	-3.24883	4.88722
VIT_14s0066g01330	0	0	0	X	No hit	0	-1.08267	-1.40988	-1.10944	4.86493
VIT_13s0067g03120	0	0	0	X	DNA-directed RNA polymerase II subunit A	vv23020RNA_polymerase	-1.2938	1.10241	-1.164	4.76371
VIT_06s0061g00930	0	0	0	X	Unknown protein	0	-1.29257	1.03287	-1.67193	4.73316
VIT_03s0038g04570	0	0	0	X	ADP-glucose pyrophosphorylase large subunit 1	vv10500Starch_and_sucrose_metabolism	1.45497	-1.17606	-4.22157	4.71829
VIT_00s0229g00010	0	0	X	X	No hit	0	-1.17197	1.15672	-1.77465	4.70304
VIT_04s0044g00780	0	0	0	X	Endo-1,4-beta-glucanase	vv40006Cell_wall	-1.37876	1.05455	-1.38741	4.69174
VIT_03s0088g00260	0	0	0	X	Serine carboxypeptidase S10	0	2.61891	-1.94447	-11.6619	4.68119
VIT_00s2840g00010	0	0	0	X	Phosphoenolpyruvate carboxykinase	vv10020Citrate_cycle vv10620Pyruvate_metabolism vv10710Carbon_fixation	-1.31481	-1.88408	-1.88017	4.67517
VIT_02s0012g01980	0	0	0	X	Valyl tRNA synthetase	vv10290Valine_leucine_and_isoleucine_biosynthesis vv20970Aminoacyl-tRNA_biosynthesis	-1.1598	1.13133	-1.58229	4.66698
VIT_00s0274g00090	0	0	0	X	Quinone oxidoreductase	vv10190Oxidative_phosphorylation vv50134Primary_active_transporter_cat_D1	-1.10727	-1.31198	-1.51076	4.66442
VIT_04s0079g00510	0	0	0	X	No hit	0	-1.15619	1.14437	1.26621	4.63526
VIT_14s0128g00870	0	0	X	X	MYB related DIRP family protein	vv60045MYBrelated	-1.33512	1.10293	-2.86523	4.6138
VIT_17s0000g07240	0	0	0	X	Activating signal cointegrator 1 complex subunit 3	vv10500Starch_and_sucrose_metabolism vv10790Folate_biosynthesis	-1.37035	1.05047	-1.70223	4.60478
VIT_18s0075g00150	0	0	0	X	fanconi anemia group M protein	0	-1.34428	1.07429	-1.64694	4.60307
VIT_13s0064g00800	0	0	0	X	No hit	0	-1.23706	1.04729	-1.87446	4.59812
VIT_14s0036g00300	0	0	0	X	transformation/transcription domain-associated protein	0	-1.49034	-1.04564	-1.28304	4.57081
VIT_13s0139g00090	0	0	X	X	Disease resistance protein (NBS class)	0	-1.10697	1.03773	-2.18564	4.5684
VIT_13s0073g00320	0	0	0	X	Poly(A) polymerase	vv23018RNA_degradation	1.06248	-1.07869	-1.3946	4.56256
VIT_00s0265g00170	X	0	X	X	Lipoxygenase	vv10592alpha-Linolenic_acid_metabolism	-1.44244	1.06676	-1.61375	4.54776
VIT_04s0008g04330	0	0	0	X	EMB2410	0	-1.34598	1.11078	-1.63769	4.52815
VIT_15s0024g01450	0	0	0	X	Transcriptional co-repressor	0	-1.27575	1.02881	-2.22063	4.4986
VIT_07s0031g03040	0	0	X	X	Calmodulin-binding protein	0	-1.20291	1.22427	-2.7844	4.48182
VIT_01s0011g03450	0	0	0	X	Alpha-glucosidase	vv10052Galactose_metabolism vv10500Starch_and_sucrose_metabolism	-1.25089	-1.2121	1.02626	4.47584
VIT_00s0279g00040	0	0	X	X	Heat shock protein binding	0	-1.34349	1.25643	-2.70152	4.46873
VIT_02s0025g00210	0	0	0	X	fringe protein	0	1.17806	-1.355	-2.23784	4.46106
VIT_04s0069g00840	0	0	0	X	PHD finger transcription factor	vv60048PHD	-1.1398	1.10633	-1.57827	4.45384
VIT_07s0151g00370	0	0	X	X	Kinase interacting	0	-1.11216	1.37561	-2.66665	4.44939
VIT_17s0000g02170	0	0	0	X	Unknown protein	0	-2.21075	1.22945	-1.74466	4.44825
VIT_08s0007g05810	0	0	0	X	Calmodulin-binding, plant	0	1.06619	1.17378	-1.86812	4.43566
VIT_19s0176g00050	0	0	0	X	No hit	0	-1.85119	1.4577	-2.46294	4.41749
VIT_00s0276g00060	0	0	X	X	CC-NBS-LRR class	0	-1.31722	1.00077	-2.70562	4.4164
VIT_05s0077g01460	0	0	0	X	No hit	0	1.02351	1.18011	-1.31516	4.40622
VIT_00s0862g00010	0	0	0	X	HEAT repeat-containing protein	0	-1.40341	1.15873	-2.23966	4.40359
VIT_15s0024g01980	0	0	X	X	No hit	0	-1.08073	1.08153	-1.84225	4.38793
VIT_00s1914g00010	0	0	0	X	No hit	0	-1.48679	-1.05822	1.03168	4.37471
VIT_00s0279g00050	0	0	0	X	Heat shock protein binding	0	-1.69305	1.12983	-2.08463	4.34423
VIT_07s0005g03450	0	0	X	X	Structural maintenance of chromosomes (SMC1)	vv44110Cell_cycle	-1.14177	1.07797	-3.28081	4.34411
VIT_01s0010g00880	0	0	0	X	No hit	0	-1.96446	1.18912	-1.32622	4.34072
VIT_00s2630g00010	0	0	0	X	Acetyl-CoA carboxylase	vv10061Fatty_acid_biosynthesis vv10620Pyruvate_metabolism	1.13333	1.19653	-2.12165	4.33927
VIT_05s0102g01050	0	0	0	X	No hit	0	-1.54823	1.11645	-2.90579	4.33655
VIT_18s0075g00350	0	0	0	X	Sucrose-phosphate synthase isoform C	vv10500Starch_and_sucrose_metabolism	-1.15552	-1.35301	-1.78692	4.33057
VIT_15s0048g00720	0	0	X	X	forkhead-associated domain-containing protein	vv60028FHA	-1.10486	1.12995	-2.17926	4.32419
VIT_00s0389g00010	0	0	0	X	No hit	0	-1.31835	1.06408	-1.88657	4.26505
VIT_06s0009g03630	0	0	0	X	CYP86A2	0	-1.21402	1.25228	1.11889	4.24348
VIT_18s0086g00350	0	0	0	X	No hit	0	-1.16588	1.08835	-1.07213	4.23812
VIT_15s0024g00940	0	0	0	X	Tetratricopeptide helical	0	-1.06416	-1.08448	-1.21724	4.23809
VIT_08s0040g01230	0	0	0	X	Auxin transport protein (PIN3)	vv50004Auxin_transport vv50125Porters_cat_66_to_94	1.01722	1.15943	-1.30245	4.23784
VIT_19s0015g01610	0	0	0	X	No hit	0	-1.70291	-1.01097	1.01078	4.23277
VIT_18s0001g10990	0	0	0	X	Unknown	0	-1.32002	1.14008	-1.79474	4.23204
VIT_01s0137g00380	0	0	0	X	Unknown protein	0	-1.25312	1.21427	-1.17344	4.20998
VIT_02s0025g00190	0	0	X	X	No hit	0	-1.24389	1.00124	-1.84091	4.20682
VIT_10s0003g04450	0	0	0	X	ABC transporter C member 11	vv52010ABC_transporters	-1.11455	-1.1663	-1.40402	4.20607
VIT_00s0160g00110	0	0	0	X	TIR-NBS-TIR type disease resistance protein	0	1.15033	-1.09855	-1.58628	4.15968
VIT_15s0021g01130	0	0	0	X	Rho GTPase; Rho GTP binding protein	0	1.00234	-1.26494	1.11514	4.15365
VIT_18s0122g00330	0	0	0	X	Unknown protein	0	1.13922	-1.0194	1.06912	4.15103
VIT_16s0039g02020	0	0	0	X	Cellulose synthase CSLD3	vv40006Cell_wall	-1.01309	1.13681	-1.01703	4.13676
VIT_09s0002g05470	0	0	0	X	ABC transporter g family pleiotropic drug resistance 12 PDR12	vv52010ABC_transporters	-1.48237	1.2054	-1.36095	4.13652
VIT_15s0048g00130	0	0	0	X	Transposon protein, CACTA, En/Spm sub-class	0	1.1793	-1.04823	-1.86083	4.13351
VIT_09s0018g00040	0	0	0	X	transformation/transcription domain-associated protein	0	-2.27198	1.51748	-2.22751	4.13336
VIT_04s0008g05010	0	0	0	X	Unknown protein	0	-1.17275	-1.30311	-1.23184	4.12959
VIT_18s0001g11600	0	0	0	X	Transducin protein	0	1.50456	-2.42012	-6.38791	4.12131
VIT_13s0067g01670	0	0	X	X	Ankyrin repeat protein	vv50108Accessory_factors_involved_in_transport	-1.13741	-1.06508	-2.315	4.11839
VIT_13s0019g00500	X	0	0	X	Nodulin MtN21 family	vv50122Porters_cat_7_to_17	-1.77885	1.5296	-1.24861	4.11778
VIT_05s0029g00710	0	0	0	X	RPD1 (root primordium defective 1)	0	-1.18662	1.06283	-1.3251	4.10352
VIT_03s0063g01740	0	0	0	X	PI-3-kinase-related kinase SMG-1	0	-1.86184	1.28054	-2.09724	4.10231
VIT_14s0108g01320	0	0	0	X	Plastocyanin domain-containing protein	vv10195Photosynthesis vv50113Thylakoid_targeting_pathway	-1.04554	-1.33187	1.13281	4.08456
VIT_13s0067g01310	0	0	0	X	R protein disease resistance protein	vv34627R_proteins_from_Plant-pathogen_interaction	-1.24403	1.16075	-1.51919	4.08333
VIT_13s0073g00550	0	0	0	X	Beta-D-glucosidase	vv10460Cyanoamino_acid_metabolism vv10500Starch_and_sucrose_metabolism vv10902Monoterpenoid_biosynthesis vv40006Cell_wall	-1.04179	-1.01957	1.05914	4.07259
VIT_00s1197g00010	0	0	0	X	Serine/threonine-protein phosphatase BSL3	vv30005Brassinosteroids_signaling	-1.19529	1.048	-1.48317	4.0602
VIT_02s0012g00860	0	0	0	X	No hit	0	-1.20071	-1.14203	-1.56104	4.0589
VIT_18s0122g00040	0	0	0	X	No hit	0	-1.05532	-1.18961	-1.80648	4.04972
VIT_00s0179g00250	0	0	0	X	No hit	0	1.07498	1.23908	-1.33439	4.04259
VIT_12s0057g00910	0	0	0	X	Sterile apetala	vv60054SAP	-1.59532	1.25925	-2.26102	4.03783
VIT_05s0102g00630	0	0	0	X	Agenet domain-containing protein	0	-1.58639	1.31851	-1.80336	4.02695
VIT_18s0001g02860	0	0	X	X	Binding	0	-1.19563	1.01099	-1.83621	4.0245
VIT_05s0029g00280	0	0	X	X	DNA repair protein RAD50	vv23440Homologous_recombination vv23450Non_homologous_end_joining	-1.23979	1.10722	-3.0293	4.02259
VIT_18s0001g05870	0	0	X	X	WPP domain-associated protein	0	-1.27712	1.11851	-2.31613	4.01844
VIT_11s0078g00460	0	0	0	X	PUMILIO 5 (APUM5)	0	-1.13658	1.10647	-1.79719	4.01345
VIT_07s0031g02580	0	0	X	X	CTV.22	0	-1.3356	-1.27278	-2.56089	3.99622
VIT_17s0000g08330	0	0	0	X	Ataxia-telangiectasia mutated protein (Atm)	vv44110Cell_cycle	-1.49144	-1.11525	-1.53199	3.98687
VIT_00s0805g00010	0	0	X	X	Ethylene-induced calmodulin-binding protein 1	vv30008Ethylene_signaling vv30011Jasmonate_signaling vv60020CAMTA	-1.3897	-1.14773	-2.01333	3.98626
VIT_13s0073g00220	0	0	0	X	WD-40 repeat family protein / beige-related	0	-1.33273	1.30666	-1.72476	3.9796
VIT_17s0053g00860	0	0	X	X	Cyclic nucleotide-binding transporter 1	vv34626Plant-pathogen_interaction vv50101Channels_and_pores	-1.22179	1.00706	-1.81295	3.93066
VIT_07s0005g05900	0	0	0	X	Unknown	0	-1.54436	1.34853	-2.32938	3.92974
VIT_16s0148g00080	0	0	0	X	CCR4-NOT transcription complex, subunit 1	vv23018RNA_degradation	-1.23132	1.32288	-1.61207	3.92916
VIT_18s0001g11810	0	0	0	X	BEL1 homeobox 2 protein (BLH2) (SAWTOOTH 1)	vv60034HB	-1.39916	1.03436	-1.23829	3.92812
VIT_00s0183g00250	0	0	0	X	No hit	0	-1.79214	1.27921	-2.15735	3.92696
VIT_00s0275g00060	0	0	0	X	Disease resistance protein (TIR-NBS-LRR class)	0	1.19848	-1.15558	-1.84875	3.91971
VIT_12s0055g00330	0	0	0	X	Unknown protein	0	-1.24108	1.24507	-1.10724	3.91898
VIT_09s0002g04310	0	0	0	X	Rho guanyl-nucleotide exchange factor ROPGEF8	0	-1.31952	1.41142	1.38235	3.91106
VIT_00s0208g00050	0	0	X	X	Multidrug resistance-associated protein 3	vv52010ABC_transporters	1.02039	1.14879	-1.41862	3.90121
VIT_09s0070g00450	0	0	0	X	No hit	0	-1.44362	1.17694	-1.4063	3.8822
VIT_18s0072g00740	0	0	X	X	SEC5A (exocyst complex component SEC5)	vv50111Tethering_factors	-1.02457	1.10156	-4.85722	3.88064
VIT_00s0841g00030	0	0	0	X	Pentatricopeptide (PPR) repeat-containing protein	0	-1.09587	1.69302	1.40776	3.87705
VIT_10s0071g01000	0	0	0	X	No hit	0	-1.54529	1.06757	-1.55182	3.87131
VIT_03s0017g00210	0	0	X	X	Clathrin heavy chain	vv50110Protein_coat	-1.60817	-1.23249	-2.92312	3.85752
VIT_00s0783g00010	0	0	X	X	Nucleotide binding	0	-1.32483	1.27272	-1.26084	3.8447
VIT_08s0007g02810	0	0	0	X	VvRAV5_ERF/AP2 Gene Family	vv60001ABI3VP1	1.13033	1.00141	-3.11012	3.84193
VIT_06s0004g03920	0	0	0	X	Pto serine/threonine kinase	vv34626Plant-pathogen_interaction	-1.05009	1.18798	-1.09879	3.83855
VIT_00s1336g00020	0	0	0	X	Embryo defective 2762	0	-1.51416	1.28547	-1.09088	3.83523
VIT_02s0025g04720	0	0	0	X	Leucoanthocyanidin dioxgenase	vv10941Flavonoid_biosynthesis	1.41132	-1.50273	-4.33778	3.82856
VIT_18s0076g00270	0	0	X	X	No hit	0	-1.20206	-1.05492	-2.31201	3.82388
VIT_05s0094g00840	0	0	0	X	Cytochrome bd ubiquinol oxidase, subunit II	vv10190Oxidative_phosphorylation	-1.07014	-1.24947	-1.5057	3.81716
VIT_13s0067g02430	0	0	0	X	R protein MLA10	vv34627R_proteins_from_Plant-pathogen_interaction	-1.19409	1.00716	-1.95752	3.81599
VIT_00s0160g00370	0	0	0	X	Meiotic recombination 11 MRE11	vv23440Homologous_recombination vv23450Non_homologous_end_joining	-1.0724	-1.1319	-1.67138	3.81501
VIT_00s0526g00010	0	0	X	X	WD-40 repeat family protein / beige-related	0	-1.34489	1.29395	-1.82838	3.80177
VIT_14s0030g00870	0	0	0	X	CC-NBS-LRR class	0	-1.1775	-1.2705	-2.2232	3.79795
VIT_11s0065g00760	0	0	0	X	E3 ubiquitin-protein ligase HUWE1	vv24120Ubiquitin_mediated_proteolysis	-1.70839	1.18961	-2.09403	3.79499
VIT_07s0151g00440	0	0	0	X	AP2 domain containing protein	vv30008Ethylene_signaling vv60003AP2_EREBP	-1.24987	1.16479	-1.34751	3.79327
VIT_04s0023g03260	0	0	0	X	Cellulase2	vv40006Cell_wall	-1.43293	1.24694	-2.26045	3.78871
VIT_14s0006g01170	0	0	0	X	ATP-dependent RNA helicase A	0	-1.22486	1.20985	-1.43731	3.78657
VIT_18s0001g08960	0	0	0	X	Pentatricopeptide (PPR) repeat-containing	0	-1.42077	1.19586	-1.26042	3.78576
VIT_07s0141g01010	0	0	0	X	No hit	0	-1.4189	1.02855	-2.62344	3.77934
VIT_14s0128g00860	0	0	0	X	MYB related DIRP family protein	vv60045MYBrelated	-1.40843	1.15888	-1.44378	3.77534
VIT_00s1211g00010	0	0	0	X	HEAT repeat-containing protein	0	-1.4454	1.15148	-1.97256	3.77496
VIT_07s0095g00040	0	0	0	X	Disease resistance protein (TIR-NBS-LRR class)	0	-1.06775	-1.11215	-2.07729	3.76117
VIT_00s0160g00350	0	0	0	X	Pentatricopeptide repeat-containing protein	0	-1.21885	1.09527	-1.1225	3.75788
VIT_16s0050g00070	0	X	0	X	Myb domain protein 17	vv60044MYB	-1.68817	1.24296	-1.13106	3.74265
VIT_11s0118g00100	0	0	0	X	Unknown	0	-1.12962	1.01913	-1.39724	3.73418
VIT_00s0396g00020	0	0	0	X	NADH dehydrogenase subunit 1	vv10190Oxidative_phosphorylation vv50134Primary_active_transporter_cat_D1	-1.2257	1.12853	-2.00571	3.7251
VIT_01s0113g00450	0	0	X	X	Midasin-related	vv23008Ribosome_biogenesis_in_Eukaryotes	-1.55343	-1.1764	-2.69195	3.72429
VIT_16s0039g00570	0	0	0	X	10-deacetylbaccatin III 10-O-acetyltransferase	vv10904Diterpenoid_biosynthesis	1.59572	1.21961	1.33144	3.72354
VIT_00s0379g00040	0	0	0	X	Nucleotide binding	0	-1.47598	1.10674	-1.32173	3.72051
VIT_05s0077g01430	0	0	0	X	Importin alpha	vv50109Incompletely_characterized_transport_systems vv50112Nuclear_pore_complex	-1.09774	-1.10722	-2.12522	3.70801
VIT_12s0034g00210	0	0	0	X	Mekk1	vv24120Ubiquitin_mediated_proteolysis vv34626Plant-pathogen_interaction	-1.28411	1.0612	-1.75145	3.70744
VIT_19s0027g01400	0	0	0	X	R protein PRF disease resistance protein	vv34627R_proteins_from_Plant-pathogen_interaction	-1.3239	-1.1621	-2.07015	3.70244
VIT_09s0002g08910	0	0	0	X	Unknown	0	1.05902	1.26791	-1.42999	3.6983
VIT_03s0063g02600	0	0	0	X	Leucine-rich repeat transmembrane protein kinase	0	-1.00672	1.24689	1.18287	3.69814
VIT_10s0003g04420	0	0	0	X	ABC transporter C member 11	vv52010ABC_transporters	-1.08338	1.12234	-1.49452	3.69679
VIT_00s0218g00060	0	0	0	X	Methylmalonate semi-aldehyde dehydrogenase	vv10280Valine_leucine_and_isoleucine_degradation vv10640Propanoate_metabolism vv50101Channels_and_pores	-1.41175	1.20379	-1.51423	3.69637
VIT_00s1273g00010	0	0	0	X	Phospholipid-transporting ATPase	vv50131Primary_active_transporter_cat_A2_to_A4	-1.50689	1.11104	-1.62839	3.69473
VIT_13s0106g00430	0	0	0	X	Auxin response factor ARF6	vv30003Auxin_signaling vv60004ARF	1.05002	1.02479	-1.49203	3.69227
VIT_17s0000g02670	0	0	0	X	Transducin protein	0	-1.21222	1.18727	1.02741	3.69195
VIT_01s0010g00900	0	0	0	X	Menaquinone biosynthesis protein	vv10130Ubiquinone_biosynthesis	-1.61822	1.13436	1.06394	3.69135
VIT_00s0179g00260	0	0	X	X	Calcium-transporting ATPase 12 ACA12	vv34020Calcium_signaling_pathway vv50131Primary_active_transporter_cat_A2_to_A4	-1.1864	1.36091	-1.71158	3.68819
VIT_00s2381g00010	0	0	0	X	CC-NBS-LRR class	0	-1.30275	1.0736	-2.4464	3.6837
VIT_13s0064g01780	0	0	0	X	Disease resistance protein (NBS-LRR class)	0	-1.60266	1.13271	-2.51762	3.6754
VIT_13s0019g02510	0	0	0	X	CCR4-NOT transcription complex, subunit 4	vv23018RNA_degradation	-1.22664	-1.15659	-2.51785	3.66423
VIT_16s0022g02310	0	0	0	X	Gibberellin 3-beta-dioxygenase.	vv10904Diterpenoid_biosynthesis vv30001ABA_signaling	-1.27672	-2.82199	-2.57846	3.66384
VIT_01s0150g00510	X	0	0	X	Protein phosphatase 2C	0	-1.8896	-1.49982	-1.06091	3.65939
VIT_00s0513g00010	0	0	0	X	Glycosyl hydrolase family 43 protein	0	-1.15807	-1.08554	1.12666	3.65869
VIT_14s0128g00810	0	0	0	X	Polymerase zeta	vv23030DNA_replication	-1.84478	1.29334	-2.13978	3.65756
VIT_09s0002g02830	0	0	0	X	Light repressible receptor protein kinase	0	-1.07394	1.04517	-1.53758	3.65107
VIT_01s0010g03960	0	0	0	X	Unknown	0	-1.11011	1.01248	1.90485	3.6473
VIT_15s0046g02740	0	0	0	X	Heat shock 70kDa protein 5	vv23060Protein_export vv24141Protein_processing_in_endoplasmic_reticulum vv50101Channels_and_pores	-1.62101	1.24397	-1.9091	3.63472
VIT_16s0022g02500	0	0	X	X	No hit	0	-1.40418	-1.10936	-1.43532	3.6311
VIT_08s0040g00930	0	0	0	X	Cyclin B-type	vv44110Cell_cycle	-1.1658	-1.25811	-1.51908	3.62921
VIT_07s0005g00550	0	0	0	X	Ribosomal protein S12 (RPS12C) 40S	vv23010Ribosome	-1.10556	-1.08909	-3.86003	3.62466
VIT_14s0036g00010	0	0	0	X	R protein PRF disease resistance protein	vv34627R_proteins_from_Plant-pathogen_interaction	-1.38581	1.08244	-2.57885	3.61892
VIT_00s0194g00380	0	0	0	X	No hit	0	1.62475	-1.55946	-1.45672	3.61288
VIT_02s0025g03810	0	0	0	X	Potassium channel AKT5	vv50101Channels_and_pores	-1.38888	1.22115	-1.33427	3.60976
VIT_07s0005g04730	0	0	0	X	No hit	0	-1.25451	-1.05959	-1.59932	3.60463
VIT_12s0034g01840	0	0	0	X	3-ketoacyl-CoA synthase 7	0	-1.282	1.06081	-1.03604	3.59667
VIT_00s1927g00010	0	0	0	X	Unknown	0	-1.23479	1.33555	-1.19885	3.58913
VIT_09s0002g04370	0	0	0	X	CRR2 (chlororespiratory reduction 2)	0	-1.27831	1.37868	1.17923	3.5877
VIT_17s0000g09660	0	0	X	X	No hit	0	1.1602	1.28099	-2.64247	3.58609
VIT_05s0029g00090	0	0	0	X	Beta-galactosidase	vv10052Galactose_metabolism vv10511N-Glycan_degradation vv10600Sphingolipid_metabolism	-1.26356	-1.30207	2.07274	3.58443
VIT_07s0005g04110	0	0	0	X	Cellulose synthase CESA4	vv40006Cell_wall	1.62268	-1.27305	-1.07238	3.58095
VIT_14s0006g02190	0	0	0	X	ATP dependent DNA ligase	vv23030DNA_replication vv23410Base_excision_repair vv23420Nucleotide_excision_repair vv23430Mismatch_repair	-1.35405	1.2563	-1.69847	3.57734
VIT_18s0001g07210	0	0	X	X	Unknown	0	-1.13406	1.03464	-1.92972	3.56837
VIT_05s0102g00330	0	0	0	X	On-specific serine/threonine protein kinase	0	-1.31685	1.2176	-1.81902	3.56741
VIT_18s0001g09180	0	0	0	X	CUE domain containing protein	0	1.09101	1.23158	-2.12881	3.55096
VIT_09s0018g00090	0	0	0	X	ATATH6 (ABC2 homolog 6)	vv52010ABC_transporters	-1.36162	-1.0358	-1.48375	3.54887
VIT_16s0022g01820	0	0	0	X	Microtubule associated protein (MAP65/ASE1) pleiade	vv44810Regulation_of_actin_cytoskeleton	-1.43086	1.164	-1.44309	3.53733
VIT_14s0036g01350	0	0	0	X	R protein disease resistance protein	vv34627R_proteins_from_Plant-pathogen_interaction	-1.0084	-1.32171	-1.87559	3.53655
VIT_09s0002g06910	0	0	0	X	DNA polymerase V	vv23030DNA_replication	-1.14025	1.0838	-1.10602	3.53262
VIT_19s0015g01880	0	0	0	X	No hit	0	-1.34714	1.2231	-1.19156	3.52152
VIT_01s0026g00300	0	0	0	X	Zinc finger (C3HC4-type ring finger)	vv60078Other_zf-C3HC4	-1.68312	1.2798	-2.43902	3.52114
VIT_13s0084g00460	0	0	0	X	Ankyrin repeat protein	0	-1.33136	1.05061	-1.60247	3.51998
VIT_19s0027g00540	0	0	0	X	No hit	0	-1.23618	1.14918	1.11074	3.51645
VIT_18s0001g07650	0	0	X	X	VIN3	vv30009Flower_development	-1.07467	-1.71776	-1.71655	3.51638
VIT_05s0124g00400	0	0	0	X	2-isopropylmalate synthase B	vv10290Valine_leucine_and_isoleucine_biosynthesis vv10620Pyruvate_metabolism vv10966Glucosinolate_biosynthesis	-1.1219	1.13329	-1.07953	3.51583
VIT_00s0361g00100	0	0	X	X	Zinc-binding protein	0	-1.12077	1.30144	-2.30112	3.51558
VIT_00s1405g00010	0	0	0	X	WD40	0	-1.11501	1.15586	-1.14905	3.49422
VIT_16s0098g01210	0	0	0	X	No hit	0	-1.15705	1.17907	1.15384	3.4928
VIT_19s0014g00390	0	0	0	X	Nuclear transcription factor, X-box binding 1	vv60080Other_zf	-1.1325	1.10468	-1.12088	3.48799
VIT_07s0005g06050	0	0	0	X	Homeobox-1	vv60034HB	-1.24695	1.17934	-1.32491	3.48453
VIT_10s0523g00010	0	0	X	X	No hit	0	-1.18083	-1.00682	-2.18139	3.4837
VIT_15s0021g02830	0	0	0	X	Unknown	0	-1.15393	-1.02219	1.22623	3.48132
VIT_00s0160g00140	0	0	0	X	Kinesin family member 2/24	vv44810Regulation_of_actin_cytoskeleton	-1.1683	1.21749	-1.28512	3.47852
VIT_04s0008g01860	0	0	0	X	CYP72A58	vv10902Monoterpenoid_biosynthesis	1.43339	-1.3737	-1.55231	3.47845
VIT_07s0141g00950	0	0	0	X	No hit	0	-1.61876	-1.08457	-2.93304	3.47032
VIT_15s0021g02350	0	0	0	X	Unknown	0	-1.13556	1.12154	-1.22677	3.47016
VIT_18s0001g05370	0	0	0	X	Unknown protein	0	-1.02106	-1.15205	-1.77458	3.46793
VIT_05s0051g00660	0	0	0	X	Octicosapeptide/Phox/Bem1p; Protein kinase	0	1.14111	1.3213	1.89062	3.45887
VIT_13s0139g00290	0	0	X	X	R protein disease resistance protein	vv34627R_proteins_from_Plant-pathogen_interaction	-1.15763	-1.08015	-2.07521	3.45882
VIT_17s0119g00330	0	0	0	X	Unknown protein	0	-1.29579	1.18832	-1.97994	3.45042
VIT_02s0033g00050	0	X	0	X	Scarecrow transcription factor 3 (SCL3)	vv60032GRAS	-1.16356	1.4612	1.20866	3.44735
VIT_19s0027g01330	0	0	0	X	R protein PRF disease resistance protein	vv34627R_proteins_from_Plant-pathogen_interaction	-1.71281	-1.08766	-2.06295	3.43969
VIT_11s0016g04190	0	0	0	X	Extensin-like protein	vv40006Cell_wall	-1.15143	-1.55368	-1.2834	3.43487
VIT_05s0020g04570	0	0	0	X	CBL-interacting protein kinase 7 (CIPK7)	0	-1.32128	-1.12903	-1.05633	3.43092
VIT_05s0049g01610	0	0	0	X	Cyclopropane fatty acid synthase	vv10271Methionine_metabolism	-1.19716	1.04476	-1.30926	3.4276
VIT_00s2341g00010	0	0	0	X	Heat shock protein 81-4 (HSP81-4)	vv24141Protein_processing_in_endoplasmic_reticulum vv34626Plant-pathogen_interaction	-1.05154	1.09443	1.00914	3.42242
VIT_05s0020g01600	0	0	0	X	Unknown protein	0	-1.224	-1.14272	-1.48599	3.4216
VIT_05s0136g00080	0	0	0	X	No hit	0	1.00041	1.21318	-1.32678	3.41951
VIT_04s0044g01020	0	0	0	X	Pectinesterase family	vv40006Cell_wall	1.30521	-1.03867	-1.07534	3.41393
VIT_13s0084g00720	0	0	0	X	Disease resistance protein (NBS class)	0	-1.1592	1.19895	-1.58648	3.41312
VIT_00s0827g00010	0	0	0	X	Beta-galactosidase	vv10052Galactose_metabolism vv10511N-Glycan_degradation vv10600Sphingolipid_metabolism	-1.55823	-1.02412	1.24589	3.40114
VIT_15s0021g00900	0	0	0	X	No hit	0	-1.17637	-1.11385	1.05494	3.39668
VIT_11s0065g00090	0	0	0	X	Unknown	0	-1.23925	1.03685	-1.31521	3.38967
VIT_05s0165g00220	0	0	0	X	Protein binding protein	0	-1.27513	-2.77645	1.31437	3.38198
VIT_15s0045g00290	0	0	0	X	ECT2	0	-1.22585	1.10372	-1.31571	3.36989
VIT_16s0013g01700	0	0	0	X	Disease resistance protein	0	1.29356	-1.07486	-1.60071	3.3698
VIT_11s0052g00010	0	0	0	X	No hit	0	-1.32229	1.02152	-1.06483	3.36847
VIT_11s0118g00290	0	0	0	X	Ubiquitin-specific protease 22 (UBP22)	0	-1.83517	1.06719	-1.04851	3.36839
VIT_12s0028g01150	0	0	0	X	Transparent testa 12 protein	vv50125Porters_cat_66_to_94	1.90564	-1.49367	-4.05757	3.36699
VIT_16s0100g00120	0	0	0	X	No hit	0	-1.37879	-1.17832	-1.38958	3.35869
VIT_10s0003g01850	0	0	0	X	RKF1 (receptor-like kinase in flowers 1)	0	-1.29027	1.40648	-1.89675	3.35647
VIT_01s0010g00840	0	0	0	X	2-oxoglutarate decarboxylase	vv10251Glutamate_metabolism	-1.20824	1.0681	-1.26199	3.35145
VIT_13s0067g00990	0	0	0	X	Heat shock protein-related	0	1.00563	-1.24206	-2.1817	3.35074
VIT_14s0030g01050	0	0	0	X	R protein disease resistance protein	vv34627R_proteins_from_Plant-pathogen_interaction	-1.29984	-1.0245	-1.76031	3.35058
VIT_13s0064g01870	0	0	0	X	R protein MLA10	vv34627R_proteins_from_Plant-pathogen_interaction	-1.05393	1.05759	-1.45459	3.3446
VIT_06s0009g01520	0	0	0	X	Unknown	0	1.004	1.11274	-1.14996	3.34426
VIT_13s0139g00130	0	0	0	X	R protein MLA10	vv34627R_proteins_from_Plant-pathogen_interaction	-1.21611	1.01272	-1.03719	3.33801
VIT_18s0001g02480	0	0	0	X	Unknown protein	0	1.05592	-1.11992	-1.54482	3.33528
VIT_19s0015g00880	0	0	0	X	Oligopeptide transporter 1	vv50125Porters_cat_66_to_94	-1.93509	1.00116	-1.10215	3.32402
VIT_00s0160g00320	0	0	0	X	TIR-NBS-LRR type R protein 7	0	1.18954	-1.0423	-1.51781	3.32332
VIT_05s0020g03560	0	0	0	X	No hit	0	1.0103	1.05804	-1.1915	3.31611
VIT_11s0065g00570	0	0	X	X	Glutamate carboxypeptidase (AMP1)	0	-1.27735	2.06785	-1.55212	3.31572
VIT_00s0341g00060	0	0	0	X	Unknown protein	0	-1.26738	1.2243	-1.03283	3.31393
VIT_15s0107g00190	0	0	0	X	No hit	0	-1.27013	1.16814	-1.57485	3.31156
VIT_02s0012g02290	0	0	0	X	DNAJ heat shock N-terminal domain-containing protein	vv50132Primary_active_transporter_cat_A5_to_A8	-1.06934	-1.03334	-1.83375	3.30929
VIT_10s0092g00380	0	0	0	X	Multidrug resistance-associated protein 3	vv52010ABC_transporters	1.50069	1.24003	-1.28223	3.30319
VIT_04s0023g03490	0	0	0	X	No hit	0	-1.28588	1.00009	-1.1279	3.30261
VIT_04s0043g00080	0	0	0	X	Unknown	0	-1.75348	1.25829	-3.01218	3.30243
VIT_17s0000g10020	0	0	0	X	1,3-beta-glucan synthase	vv10500Starch_and_sucrose_metabolism	-1.63254	1.1173	-1.34669	3.30153
VIT_08s0056g00660	X	0	0	X	Pentatricopeptide (PPR) repeat-containing	0	-1.26761	1.11654	-1.45171	3.29937
VIT_15s0046g01140	0	0	0	X	WRKY DNA-binding protein 53	vv60066WRKY	1.26885	-1.69784	-1.55697	3.29775
VIT_05s0029g00420	0	0	0	X	Nucleotide sugar epimerase	vv10500Starch_and_sucrose_metabolism vv10520Nucleotide_sugars_metabolism vv40006Cell_wall	-1.12977	1.26974	-1.20525	3.29669
VIT_05s0124g00190	0	0	0	X	C2 domain-containing protein	0	-1.69523	1.28833	-1.94328	3.29421
VIT_13s0067g01090	0	0	X	X	No hit	0	-1.21294	-1.01225	-2.41682	3.29387
VIT_02s0109g00320	0	0	X	X	Translation initiation factor eIF-3 subunit 8	vv23013RNA_transport	-1.20251	1.00922	-2.6831	3.29365
VIT_02s0154g00320	0	0	0	X	Protease inhibitor/seed storage/lipid transfer protein (LTP)	0	-1.35606	-2.53913	-4.25348	3.27874
VIT_16s0039g00040	0	0	X	X	Unknown protein	0	-1.27592	1.09339	-2.18872	3.27561
VIT_00s0370g00040	0	0	0	X	CPL1 (FIERY 2);	vv30001ABA_signaling	-1.15778	1.01055	-1.257	3.27542
VIT_09s0018g00100	0	0	X	X	Pentatricopeptide repeat	0	-1.00505	1.05075	-1.34411	3.26354
VIT_17s0053g00200	0	0	X	X	No hit	0	-1.11527	1.10971	-1.6224	3.2608
VIT_05s0029g00260	0	0	0	X	DNA repair protein RAD50	vv23440Homologous_recombination vv23450Non_homologous_end_joining	-1.3362	-1.04598	-2.66351	3.25901
VIT_11s0065g00070	0	0	0	X	Histone-lysine N-methyltransferase ATXR3	vv10300Lysine_biosynthesis vv60056SET_PCG	1.05482	-1.00864	-1.55921	3.25715
VIT_14s0066g01710	0	0	0	X	Leaf senescence protein	0	-1.02654	1.34918	-1.81232	3.25372
VIT_11s0065g00770	0	0	0	X	Homeobox-1	vv60034HB	-1.07199	1.1024	-1.42282	3.24953
VIT_13s0064g01800	0	0	0	X	R protein MLA10	vv34627R_proteins_from_Plant-pathogen_interaction	-1.13805	1.00484	-1.98936	3.24807
VIT_03s0017g02180	0	0	0	X	Pentatricopeptide (PPR) repeat-containing protein	0	-1.28245	1.52905	1.83182	3.23908
VIT_08s0007g04950	0	X	0	X	Xyloglucan endotransglucosylase/hydrolase 32	vv40006Cell_wall	-1.04546	1.92086	1.39808	3.2383
VIT_04s0159g00030	0	0	0	X	RNA recognition motif (RRM)-containing CCCH	vv60018C3H	-1.25722	-1.08518	-1.69191	3.23626
VIT_19s0027g01350	0	0	0	X	R protein MLA10	vv34627R_proteins_from_Plant-pathogen_interaction	-1.39099	-1.18131	-1.6233	3.22931
VIT_02s0087g00060	0	0	0	X	Alpha-glucosidase	vv10052Galactose_metabolism vv10500Starch_and_sucrose_metabolism	-1.26659	1.05802	-1.48515	3.22757
VIT_00s0261g00020	0	0	0	X	Unknown protein	0	1.09113	1.1042	-1.1587	3.22529
VIT_13s0067g00910	0	0	0	X	R protein MLA10	vv34627R_proteins_from_Plant-pathogen_interaction	-1.182	1.05664	-1.91788	3.22334
VIT_05s0020g03240	0	0	0	X	S-receptor kinase	0	1.09693	-1.57544	-1.38116	3.21874
VIT_06s0004g07520	X	0	0	X	F-box family protein	0	-1.22357	-1.12195	-1.5178	3.21693
VIT_09s0096g00350	0	0	0	X	Ribonuclease P/MRP protein subunit POP1	vv23008Ribosome_biogenesis_in_Eukaryotes vv23013RNA_transport	-1.49118	1.05499	-1.99829	3.21377
VIT_15s0046g02670	0	0	X	X	No hit	0	-1.34988	-1.18681	-2.45664	3.21336
VIT_14s0066g00850	0	0	0	X	Nitrate transporter2.5	vv50121Porters_cat_1_to_6	1.19409	1.03138	-1.32249	3.21189
VIT_08s0058g00090	0	0	0	X	Hcr9-Avr4-par1	0	1.21454	-1.0341	1.28789	3.21015
VIT_12s0035g01610	0	0	0	X	No hit	0	-1.27758	1.39268	-1.13687	3.20913
VIT_19s0093g00050	0	0	0	X	R protein PRF disease resistance protein	vv34627R_proteins_from_Plant-pathogen_interaction	-1.67129	-1.09546	-1.94176	3.20886
VIT_18s0122g01120	0	0	0	X	Pentatricopeptide repeat	0	-1.23877	1.11655	-1.34837	3.20534
VIT_11s0037g00530	0	0	0	X	Cellulose synthase IRX3	vv40006Cell_wall	1.82839	-1.15987	1.08209	3.20443
VIT_05s0077g00530	0	0	0	X	Unknown protein	0	-1.07956	-1.16322	-1.41911	3.2014
VIT_14s0083g00340	0	0	0	X	Beta-glucan-binding protein 4	vv10052Galactose_metabolism vv10511N-Glycan_degradation vv10600Sphingolipid_metabolism	1.1957	1.0257	-1.13511	3.19737
VIT_01s0026g01810	0	0	0	X	Squamosa promoter-binding protein 12 (SPL12)	vv60055SBP	1.06996	1.08824	-1.59498	3.1865
VIT_00s0369g00010	0	0	0	X	No hit	0	-1.13898	1.10825	-1.14737	3.18648
VIT_18s0164g00070	0	0	0	X	Somatic embryogenesis protein kinase	0	1.01433	1.06437	1.33444	3.18447
VIT_00s0227g00020	0	0	X	X	Unknown protein	0	-1.4231	1.08834	-1.47898	3.16854
VIT_07s0141g01020	0	0	0	X	No hit	0	-1.27002	-1.08475	-2.98152	3.16818
VIT_06s0009g03610	0	0	0	X	EMB2739	0	-1.23345	1.16908	-1.25787	3.16755
VIT_19s0015g02240	0	0	0	X	Dynamin-like 3	vv50109Incompletely_characterized_transport_systems	-1.22236	1.1544	-1.58322	3.1644
VIT_13s0158g00200	0	0	0	X	R protein MLA10	vv34627R_proteins_from_Plant-pathogen_interaction	-1.12097	2.01471	-2.51134	3.16369
VIT_02s0033g01260	0	0	X	X	No hit	0	-1.34719	1.13614	-2.46422	3.15745
VIT_01s0011g06120	0	0	0	X	THO complex subunit 2	vv23013RNA_transport vv23040Spliceosome	-1.3844	1.20043	-1.48464	3.15617
VIT_02s0033g00150	0	0	0	X	No hit	0	-1.10575	-1.22229	-1.16757	3.14793
VIT_15s0107g00170	0	0	X	X	Dynamin-like 3	vv50109Incompletely_characterized_transport_systems	-1.28584	1.10821	-1.75257	3.14738
VIT_08s0007g08220	0	0	0	X	No hit	0	-1.28342	1.0453	-1.78116	3.14443
VIT_08s0007g07560	0	0	0	X	Glucan endo-1,3-beta-glucosidase 5 precursor	vv10500Starch_and_sucrose_metabolism	-1.05664	1.10299	-1.23583	3.14343
VIT_12s0059g00280	0	0	0	X	Dehydration-responsive element-binding protein 16	vv30008Ethylene_signaling vv60003AP2_EREBP	-1.1701	1.24755	-1.37679	3.14326
VIT_08s0056g01090	0	0	0	X	5'-3' exoribonuclease 2	vv23008Ribosome_biogenesis_in_Eukaryotes vv23018RNA_degradation	-1.06829	1.01762	-1.8749	3.13967
VIT_03s0091g01230	0	0	0	X	Enhancer of mRNA-decapping protein 4	vv23018RNA_degradation	-1.26197	1.22383	-1.04228	3.13792
VIT_15s0021g02390	0	0	0	X	No hit	0	-1.2755	1.30523	-1.89612	3.13239
VIT_13s0067g03680	0	0	0	X	SAC3/GANP	0	-1.2932	1.16379	-1.64973	3.11461
VIT_13s0175g00120	0	0	0	X	ABA-responsive element-binding protein 3 (AREB3)	vv30001ABA_signaling vv60012BZIP	-1.1839	1.01176	1.07832	3.11301
VIT_00s0125g00070	0	0	0	X	No hit	0	-1.12737	1.00591	-1.3384	3.10753
VIT_13s0019g01950	0	0	0	X	R protein MLA10	vv34627R_proteins_from_Plant-pathogen_interaction	-1.22247	1.04015	-1.7381	3.10296
VIT_19s0014g02940	0	0	0	X	No hit	0	-1.22481	1.02788	-1.04164	3.10106
VIT_17s0000g00530	0	0	0	X	Armadillo/beta-catenin repeat	0	-1.04073	1.03204	-1.12533	3.09743
VIT_16s0050g00160	0	0	0	X	DTA2 (downstream target of AGL15 2)	0	1.10368	1.03942	-1.75506	3.09694
VIT_18s0001g07270	0	0	0	X	R protein MLA10	vv34627R_proteins_from_Plant-pathogen_interaction	-1.33599	1.08289	-2.54422	3.09687
VIT_16s0039g01140	0	0	X	X	Translation initiation factor eIF-3 subunit 8	vv23013RNA_transport	-1.2968	-1.00636	-2.5629	3.09624
VIT_10s0042g00480	0	0	0	X	ABC transporter g family pleiotropic drug resistance 12 PDR12	vv52010ABC_transporters	-1.04457	1.12253	-1.04905	3.09441
VIT_01s0010g01240	0	0	0	X	Argonaute (AGO1)	0	-1.07495	1.05024	-1.60345	3.09202
VIT_10s0071g00120	0	0	0	X	DNA binding	0	-1.02657	1.24693	1.27514	3.08978
VIT_13s0019g05270	0	0	0	X	Monocopper oxidase SKS1 (SKU5 Similar 1)	vv50109Incompletely_characterized_transport_systems	-1.63947	1.23253	-1.58587	3.08382
VIT_01s0026g00760	0	0	0	X	EMB2016 (embryo defective 2016) [Arabidopsis thaliana]	0	-1.63087	-1.00885	-2.10549	3.08369
VIT_08s0056g00530	0	0	0	X	Diaminopimelate decarboxylase	vv10300Lysine_biosynthesis	-1.20781	1.19291	-1.22997	3.07718
VIT_03s0038g01500	0	0	0	X	Photosystem II PsbC protein	vv10195Photosynthesis vv50135Primary_active_transporter_cat_D3_to_E2	-1.49889	1.21614	-1.71066	3.07632
VIT_01s0011g03140	0	0	0	X	PFT1 (phytochrome and flowering time 1) MED25	vv30009Flower_development	-1.49112	1.01493	-1.91576	3.07386
VIT_04s0023g02880	0	0	0	X	GATA transcription factor 14	vv60016C2C2-GATA	1.01276	1.08357	1.18973	3.06687
VIT_00s0160g00090	0	0	0	X	TIR-NBS-LRR-TIR disease resistance protein	0	1.26261	-1.18418	-1.69701	3.06316
VIT_05s0165g00020	0	0	0	X	Ankyrin repeat	0	-1.38693	1.041	-1.54419	3.05889
VIT_00s0335g00020	0	0	0	X	TIR-NBS-LRR disease resistance	0	1.18648	-1.11073	-1.27859	3.05841
VIT_19s0090g01560	0	0	0	X	No hit	0	-1.49999	-1.00732	1.73587	3.0569
VIT_00s0267g00020	0	0	0	X	Dynamin-2A	vv50109Incompletely_characterized_transport_systems	-1.2028	1.16634	-1.51158	3.05668
VIT_10s0003g01880	0	0	0	X	RKF1 (receptor-like kinase in flowers 1)	0	-1.24604	1.18966	1.21114	3.05372
VIT_14s0108g01530	0	0	0	X	Pentatricopeptide (PPR) repeat-containing	0	-1.23259	1.40025	-1.145	3.05283
VIT_00s0467g00030	0	0	X	X	R protein MLA10	vv34627R_proteins_from_Plant-pathogen_interaction	-1.11019	-1.05872	-1.94337	3.04994
VIT_16s0022g02230	0	0	0	X	Leucine-rich repeat receptor protein kinase EXS	0	-1.09116	1.22156	-1.29142	3.04957
VIT_16s0013g00700	0	0	0	X	Multidrug resistance-associated protein 3	vv52010ABC_transporters	1.2629	1.5632	1.34415	3.04903
VIT_00s0415g00060	0	0	0	X	Bromodomain protein	0	-1.06593	1.13227	-1.07341	3.04812
VIT_14s0066g01360	0	0	0	X	No hit	0	-1.22248	-1.11471	-1.09314	3.04639
VIT_19s0135g00160	0	0	0	X	Zinc finger (C3HC4-type ring finger)	vv60078Other_zf-C3HC4	-1.06857	1.04188	-1.37015	3.03264
VIT_16s0039g02690	0	0	0	X	Ankyrin repeat	vv50108Accessory_factors_involved_in_transport	-1.07611	1.21336	1.3103	3.03234
VIT_02s0012g00290	0	0	0	X	S-ribonuclease binding protein SBP1	0	1.03871	-1.00021	-1.53038	3.03185
VIT_19s0015g00870	0	0	X	X	Oligopeptide transporter 1	vv50125Porters_cat_66_to_94	-1.60559	1.20745	-3.08097	3.03182
VIT_02s0087g00360	0	0	0	X	Pentatricopeptide (PPR) repeat-containing protein	0	-1.12694	-1.16434	-1.69793	3.02973
VIT_12s0035g00860	0	0	0	X	RPD1 (root primordium defective 1)	0	-1.73609	1.31367	-1.30917	3.02639
VIT_14s0030g00960	0	0	0	X	R protein MLA10	vv34627R_proteins_from_Plant-pathogen_interaction	1.06487	-1.20902	-1.68926	3.02637
VIT_09s0070g00590	0	0	0	X	Dihydrolipoyl dehydrogenase	vv10010Glycolysis vv10020Citrate_cycle vv10252Alanine_and_aspartate_metabolism vv10260Glycine_serine_and_threonine_metabolism vv10620Pyruvate_metabolism	-1.46266	1.17486	-1.33109	3.02159
VIT_11s0206g00080	0	0	0	X	Calmodulin-binding protein	vv34020Calcium_signaling_pathway vv34626Plant-pathogen_interaction	-1.21629	1.24328	1.03267	3.02089
VIT_00s2847g00010	0	0	0	X	S-locus lectin protein kinase	0	1.02369	1.06911	-2.42485	3.01883
VIT_18s0041g01130	0	0	X	X	RNA binding	0	-1.00388	1.06192	-2.04382	3.0155
VIT_00s2313g00010	0	0	0	X	Coiled-coil protein	0	-1.13519	-1.00631	-1.09613	3.01401
VIT_17s0000g09130	0	0	0	X	Ethylene-responsive DEAD box RNA helicase (RH30)	vv23040Spliceosome vv30008Ethylene_signaling vv50133Primary_active_transporter_cat_A9_to_A18	-1.11264	1.22109	-1.64243	3.01199
VIT_05s0165g00260	0	0	0	X	Ankyrin	vv50108Accessory_factors_involved_in_transport	-1.14563	-2.43869	1.31992	3.01161
VIT_15s0048g01400	0	0	0	X	Protein kinase	0	1.02291	-1.15912	-1.33375	3.00944
VIT_19s0085g00740	0	0	0	X	ZIP family transporter	vv50121Porters_cat_1_to_6	-1.17459	1.01709	2.49429	3.00134
VIT_00s0194g00280	0	0	0	X	Cyclin D3_1	vv44110Cell_cycle	-1.05019	1.02706	-1.69145	3.00112
VIT_01s0137g00480	0	0	0	X	SEC14 cytosolic factor	vv50122Porters_cat_7_to_17	1.09919	-1.01903	-1.27762	3.00091
VIT_01s0010g00060	0	0	X	X	Unknown protein	0	1.16952	1.01785	1.49522	2.99974
VIT_19s0014g03210	0	0	0	X	COP1-interacting protein 7	vv24120Ubiquitin_mediated_proteolysis	-1.18167	-1.11876	-3.08169	2.9997
VIT_18s0001g08200	0	0	0	X	MATE efflux family protein ZF14	vv50125Porters_cat_66_to_94	-1.18092	1.03411	1.00911	2.99951
VIT_17s0000g10440	0	0	0	X	No hit	0	-1.14802	1.16822	1.2732	2.99863
VIT_00s1765g00010	0	0	0	X	Ca2+-ATPase 2 ACA2, plasma membrane	vv34020Calcium_signaling_pathway vv50131Primary_active_transporter_cat_A2_to_A4	-1.14582	1.11765	-1.77047	2.99667
VIT_18s0001g05400	0	0	0	X	Unknown	0	-1.0124	-1.02167	1.2997	2.99538
VIT_15s0048g01150	0	0	0	X	TCP family transcription factor TCP9	vv60061TCP	-1.06954	1.4069	-2.15302	2.99522
VIT_11s0206g00090	0	0	0	X	Calmodulin-binding protein	vv34020Calcium_signaling_pathway vv34626Plant-pathogen_interaction	-1.18744	1.1377	-1.0448	2.99021
VIT_06s0004g08210	0	0	0	X	Receptor protein kinase	0	1.32862	-1.19885	-1.16907	2.98645
VIT_12s0121g00410	0	0	0	X	Ubiquitin-specific protease 12	0	-1.11993	1.09408	-1.43327	2.98573
VIT_15s0021g00230	0	0	0	X	SET domain-containing protein 2	vv60056SET_PCG	1.1998	-1.01598	-1.02172	2.98306
VIT_09s0002g06530	0	0	0	X	fertility restorer	0	-1.01047	1.20652	-1.09149	2.97925
VIT_00s1658g00010	0	0	0	X	Ca2+-ATPase 7 ACA7, plasma membrane	vv34020Calcium_signaling_pathway vv50131Primary_active_transporter_cat_A2_to_A4	-1.30817	1.08652	-2.00788	2.97907
VIT_13s0147g00030	0	0	0	X	Male germ cell-associated kinase	0	1.79617	-1.10679	-1.41027	2.97891
VIT_10s0116g00100	0	0	0	X	Strubbelig receptor family 8	0	1.02988	-1.31821	-1.50776	2.97576
VIT_19s0085g00440	0	0	0	X	R protein MLA10	vv34627R_proteins_from_Plant-pathogen_interaction	-1.11967	-1.04345	-1.01682	2.96697
VIT_00s0125g00440	0	0	X	X	Unknown	0	-1.55633	1.27881	-1.92704	2.96358
VIT_15s0045g01390	0	0	0	X	Protein kinase	0	-1.06478	1.21373	-1.73794	2.96006
VIT_09s0002g02120	0	0	0	X	Beta-galactosidase	vv10052Galactose_metabolism vv10511N-Glycan_degradation vv10600Sphingolipid_metabolism	1.25999	-1.02097	-3.59548	2.95698
VIT_06s0009g03420	0	0	0	X	C2 domain-containing protein	0	-1.01801	-1.21804	1.10811	2.94995
VIT_00s0291g00080	0	0	0	X	Unknown protein	0	-1.09575	1.78378	1.08761	2.94974
VIT_00s1205g00020	0	0	X	X	Trehalose-phosphate synthase 1	vv10500Starch_and_sucrose_metabolism	-1.13741	-1.41656	-2.74954	2.94901
VIT_00s0336g00010	0	0	0	X	Arginine decarboxylase [Vitis vinifera]	vv10220Urea_cycle_and_metabolism_of_amino_groups vv10251Glutamate_metabolism	-1.05884	1.25318	-1.03549	2.94873
VIT_12s0035g01790	0	0	X	X	U2(RNU2) small nuclear RNA auxiliary factor 1-like 2	vv23040Spliceosome vv60018C3H	-1.02248	1.10285	-2.58801	2.947
VIT_03s0088g00190	0	0	0	X	Brassinosteroid insensitive 1-associated receptor kinase 1	vv30005Brassinosteroids_signaling	-1.25398	-1.08152	-1.67691	2.94355
VIT_08s0058g00030	0	0	0	X	No hit	0	-1.1503	1.07847	-1.45793	2.94148
VIT_08s0040g00680	0	0	0	X	Phosphatidylinositol 4-kinase type-II	vv10562Inositol_phosphate_metabolism vv34070Phosphatidylinositol_signaling_system	1.37746	-1.14711	-2.12192	2.94144
VIT_06s0009g00810	0	0	0	X	Periplasmic beta-glucosidase precursor	vv10460Cyanoamino_acid_metabolism vv10500Starch_and_sucrose_metabolism vv10902Monoterpenoid_biosynthesis vv40006Cell_wall	1.00306	1.16419	1.33535	2.94061
VIT_14s0036g00820	0	0	X	X	Kinase interacting	0	-1.03452	-1.04283	-3.09918	2.93862
VIT_19s0015g02190	0	0	0	X	WD-40 repeat family protein / beige-related	0	-1.63413	1.27052	-2.31104	2.93683
VIT_09s0018g01990	0	0	0	X	UDP-glucose:isoflavone 7-O-glucosyltransferase	vv10943Isoflavonoid_biosynthesis	-1.36239	1.145	-1.67058	2.93219
VIT_14s0030g00900	0	0	0	X	MRP-like ABC transporter MRP6	vv52010ABC_transporters	-1.02921	1.08842	-1.69907	2.93188
VIT_13s0158g00440	0	0	0	X	Disease resistance protein	0	-1.12258	1.0247	-1.84587	2.92365
VIT_17s0000g06090	0	0	0	X	Pentatricopeptide (PPR) repeat-containing protein	0	-1.1902	1.25344	-1.38579	2.92274
VIT_19s0027g00680	0	0	0	X	Zinc finger (CCCH-type) family protein	vv60018C3H	-1.5953	1.38318	-2.33823	2.92261
VIT_13s0064g00830	0	0	0	X	Disease resistance protein RGA2 (RGA2-blb)	0	-1.48105	-1.1327	-1.79699	2.92187
VIT_00s1850g00010	0	0	X	X	Zinc finger (C3HC4-type ring finger)	vv60078Other_zf-C3HC4	1.03341	1.23608	-2.40614	2.91643
VIT_05s0124g00010	0	0	0	X	Epsin-like protein	0	-1.29371	1.21602	-1.32623	2.91126
VIT_13s0047g00160	0	0	0	X	Phagocytosis and cell motility protein ELMO1	0	-1.44946	-1.00436	-1.77968	2.90974
VIT_14s0068g00970	0	0	0	X	RPK1 (receptor-like protein kinase 1)	0	1.20991	-1.41486	-2.21024	2.90722
VIT_13s0084g00450	0	0	0	X	NBS type disease resistance protein	0	-1.10596	1.14483	-1.3507	2.90706
VIT_00s0188g00190	0	0	X	X	Auxilin	0	-1.09468	1.22057	-2.10999	2.90695
VIT_09s0002g00110	0	0	0	X	EMB2734 (embryo defective 2734) lyase	0	-1.13773	1.15195	-1.46388	2.90647
VIT_00s0375g00010	0	0	X	X	COP1-interacting protein 7	vv24120Ubiquitin_mediated_proteolysis	-1.23666	1.0787	-1.95701	2.89642
VIT_17s0000g08310	0	0	0	X	Ataxia-telangiectasia mutated protein (Atm)	vv44110Cell_cycle	-1.33206	-1.16963	-1.45839	2.89544
VIT_00s1959g00010	0	0	0	X	UDP-N-acetylglucosamine pyrophosphorylase	vv10530Aminosugars_metabolism	-1.43791	1.25812	-1.60005	2.89427
VIT_03s0063g01320	0	0	0	X	Nodulin 1A, senescence-associated	0	-1.17827	1.23984	-1.11501	2.89233
VIT_08s0040g01450	0	0	X	X	No hit	0	-1.09321	-1.15146	-1.55834	2.89096
VIT_02s0025g05000	0	0	0	X	Bile acid:sodium symporter	vv50123Porters_cat_18_to_29	-1.21525	-1.23393	1.27359	2.89067
VIT_08s0040g02150	0	0	0	X	No hit	0	-1.12276	-1.09086	1.05566	2.89024
VIT_13s0067g02580	0	0	0	X	R protein MLA10	vv34627R_proteins_from_Plant-pathogen_interaction	-1.0748	1.05163	-1.61956	2.87017
VIT_18s0001g15720	0	0	0	X	Leucine Rich Repeat receptor-like kinase	0	-1.07797	-1.34589	1.09609	2.8701
VIT_08s0007g02310	0	0	0	X	Binding	0	-1.46959	1.01062	-1.72667	2.86754
VIT_19s0085g00980	0	0	X	X	Syntaxin binding protein 5 (tomosyn)	0	-1.06213	-1.01797	-1.64025	2.86424
VIT_16s0050g01020	0	0	0	X	Protein kinase family	0	1.07032	-1.00403	-1.48334	2.86204
VIT_13s0084g00170	0	0	X	X	DNA-directed RNA polymerase III subunit C2	vv23020RNA_polymerase	-1.01273	1.17476	-1.77316	2.86157
VIT_02s0012g01100	0	0	0	X	Protein phosphatase 2C POLTERGEIST-like 1	0	-1.01232	1.17829	1.26576	2.85144
VIT_18s0166g00050	0	0	0	X	EFR (EF-TU receptor)	vv34626Plant-pathogen_interaction	1.15933	-1.2002	-2.11617	2.8475
VIT_10s0092g00160	0	0	0	X	No hit	0	-1.2516	-1.03367	-1.24488	2.84736
VIT_05s0077g00010	0	0	0	X	Protein transporter	vv50109Incompletely_characterized_transport_systems	-1.31792	1.0603	-1.99818	2.84531
VIT_14s0006g01950	0	0	0	X	DNA excision repair protein ERCC-6	vv23420Nucleotide_excision_repair	1.02112	1.22825	-1.11907	2.84251
VIT_15s0024g00160	0	0	0	X	Unknown	0	-1.69856	-1.07978	-2.13085	2.84086
VIT_19s0015g02400	0	0	0	X	No hit	0	-1.31299	1.16749	-3.27218	2.83775
VIT_00s0215g00040	0	0	X	X	Proteasome 26S regulatory subunit (RPN2)	vv23050Proteasome	-1.10405	1.04361	-1.56388	2.83592
VIT_05s0136g00330	0	0	0	X	WNK kinase 6	0	-1.24448	1.13205	-1.48413	2.8329
VIT_04s0043g00090	0	0	0	X	Ca2+-ATPase 2 ACA2, plasma membrane	vv50131Primary_active_transporter_cat_A2_to_A4	-1.2224	1.1943	-2.0064	2.83184
VIT_14s0006g00170	0	0	0	X	Pentatricopeptide (PPR) repeat-containing protein	0	-1.21106	1.37093	-1.05577	2.83108
VIT_15s0048g00850	0	0	0	X	Unknown protein	0	-1.05125	1.19519	-1.27525	2.82902
VIT_17s0000g00180	0	0	0	X	No hit	0	-1.36473	1.24577	-1.40138	2.82243
VIT_19s0014g01690	0	0	X	X	Calmodulin-binding region IQD10	0	1.07424	-1.50881	-1.75974	2.81686
VIT_00s0397g00050	0	0	0	X	Disease resistance family protein	0	1.12775	-1.88481	1.12864	2.81646
VIT_09s0018g01900	0	0	0	X	PEPR1 (PEP1 receptor 1)	0	-1.19122	-1.09488	-1.65417	2.81616
VIT_09s0002g02400	0	0	0	X	Prenylated rab acceptor (PRA1)	0	1.07222	-1.04233	1.69757	2.8151
VIT_00s0462g00010	0	0	0	X	Unknown	0	-1.09661	-1.00054	-1.14796	2.81244
VIT_00s0160g00120	0	0	0	X	No hit	0	1.10645	-1.10334	-1.44796	2.81184
VIT_08s0007g02450	0	0	0	X	Aspartyl protease	0	-1.16486	-1.32456	-1.05706	2.80959
VIT_11s0016g04790	0	0	0	X	No hit	0	-1.29286	1.12948	-1.35855	2.8067
VIT_12s0059g01340	0	0	0	X	Armadillo/beta-catenin repeat	0	1.49436	1.2055	-1.21533	2.80595
VIT_07s0191g00150	0	X	0	X	LMBR1 integral membrane protein	0	-1.28118	1.35277	-1.33431	2.80595
VIT_11s0052g00970	0	0	X	X	AAA-type ATPase	0	-1.11536	1.36619	1.92857	2.80572
VIT_06s0009g01630	0	0	0	X	Cc-nbs-lrr resistance protein	0	-1.10865	1.1995	1.20925	2.80475
VIT_18s0001g09350	0	0	0	X	No hit	0	-1.15608	1.25856	1.02448	2.80374
VIT_00s2497g00010	0	0	0	X	U-box domain-containing protein 8	0	-1.1083	-1.13995	-1.29887	2.80032
VIT_12s0034g00860	0	0	0	X	No hit	0	-1.03628	-1.01137	1.01273	2.79786
VIT_15s0046g03380	0	X	0	X	Thiol protease	0	-1.18913	1.31201	-1.31504	2.79714
VIT_11s0052g00920	0	0	0	X	Unknown protein	0	-1.05597	1.14748	-1.23704	2.7966
VIT_00s0179g00130	0	0	0	X	Protein phosphatase 2C / PP2C	0	-1.24554	1.20746	-1.49675	2.79611
VIT_13s0175g00130	0	0	0	X	No hit	0	1.07304	-1.09831	1.25592	2.79345
VIT_09s0002g08080	0	0	0	X	No hit	0	-1.08492	1.02621	1.32551	2.79099
VIT_15s0024g01790	0	0	0	X	Zinc finger (C3HC4-type ring finger)	vv60078Other_zf-C3HC4	1.04896	1.15451	-1.35953	2.78423
VIT_14s0030g01570	0	0	X	X	AIN1 (ACC insensitive 1) 5'-3' exoribonuclease (XRN4)	vv23018RNA_degradation vv30008Ethylene_signaling	-1.39348	-1.02799	-1.93231	2.78252
VIT_09s0018g01800	0	0	0	X	Acid phosphatase	vv10740Riboflavin_metabolism	-3.29028	-2.10547	3.41546	2.78126
VIT_09s0070g00440	0	0	0	X	No hit	0	1.00281	-1.01309	-1.36719	2.7787
VIT_16s0013g00200	X	0	0	X	Pentatricopeptide (PPR) repeat-containing protein	0	-1.39014	1.15029	-1.11204	2.77808
VIT_00s1261g00010	0	0	0	X	CC-NBS-LRR class	0	1.04981	-1.03057	-1.44528	2.77246
VIT_00s0160g00010	0	0	0	X	No hit	0	1.27582	-1.13633	-1.56509	2.77127
VIT_05s0124g00140	X	0	0	X	Lipase class 3	0	-1.26879	1.00015	-1.39736	2.76687
VIT_02s0087g00430	0	0	0	X	Beta-amylase 8	vv10500Starch_and_sucrose_metabolism vv60010BES1	-1.25803	1.13571	-1.45397	2.76558
VIT_00s2620g00010	0	0	0	X	Endo-1,4-beta-glucanase korrigan (KOR)	vv40006Cell_wall	1.12282	-1.14196	-1.29813	2.765
VIT_12s0035g02060	0	0	0	X	Methionine S-methyltransferase	vv10450Selenoamino_acid_metabolism	-1.17592	-1.13773	-1.02763	2.76407
VIT_12s0034g02370	0	0	0	X	Unknown protein	0	1.16943	1.03036	-1.23057	2.76317
VIT_00s1987g00010	0	0	X	X	Unknown	0	-1.2369	1.21566	-2.18423	2.76191
VIT_06s0004g00840	0	0	X	X	DEAD box RNA helicase	vv23040Spliceosome vv50133Primary_active_transporter_cat_A9_to_A18	-1.26099	1.04267	-1.56112	2.761
VIT_13s0064g00630	0	0	X	X	PHD finger transcription factor	vv60048PHD	-1.18824	1.15019	-2.19202	2.76096
VIT_13s0084g00750	0	0	0	X	R protein MLA10	vv34627R_proteins_from_Plant-pathogen_interaction	-1.37696	1.06376	-1.66055	2.76019
VIT_05s0020g05030	0	0	X	X	Serine protease inhibitor	0	-1.23006	1.1473	1.71635	2.75964
VIT_08s0007g08020	0	0	0	X	No hit	0	-1.33547	-1.24066	1.06661	2.75939
VIT_19s0015g00860	0	0	X	X	Oligopeptide transporter 1	vv50125Porters_cat_66_to_94	-1.38794	1.12411	-2.5667	2.75789
VIT_08s0040g00220	0	0	0	X	Exportin 7	vv50112Nuclear_pore_complex	-1.31929	-1.00424	-1.48015	2.7569
VIT_09s0018g00910	0	0	0	X	No hit	0	-1.36431	1.31323	-1.46693	2.75583
VIT_13s0019g04110	0	0	0	X	Retrotransposon protein	0	-1.19443	1.01599	-1.26057	2.75519
VIT_19s0027g01490	0	0	0	X	R protein MLA10	vv34627R_proteins_from_Plant-pathogen_interaction	-1.15108	-1.26478	-1.94357	2.75433
VIT_02s0109g00180	0	0	0	X	No hit	0	-1.22489	1.14246	-1.42343	2.74865
VIT_12s0057g00710	0	0	0	X	DnaJ homolog, subfamily B, member 12	vv50132Primary_active_transporter_cat_A5_to_A8	-1.00607	1.06592	-1.11142	2.74337
VIT_11s0103g00370	0	0	X	X	Cd2+-exporting ATPase HMA2 (Heavy metal ATPase 2)	vv50131Primary_active_transporter_cat_A2_to_A4	-1.16477	-1.10835	-1.8324	2.74097
VIT_00s0230g00030	0	0	0	X	No hit	0	-1.03938	-1.08557	-1.92588	2.74041
VIT_00s2430g00010	0	0	0	X	Unknown	0	-1.15291	1.22177	-1.32462	2.73927
VIT_08s0032g01080	0	0	0	X	Ubiquitin carboxyl-terminal hydrolase 8	0	-1.06144	-1.0455	-1.07072	2.73654
VIT_07s0031g01590	0	0	0	X	No hit	0	1.04615	-1.07579	1.2196	2.73394
VIT_13s0067g03050	0	0	0	X	Leucine-rich repeat transmembrane protein kinase	0	1.03179	1.01701	1.16416	2.73277
VIT_06s0004g01330	0	0	0	X	Pentatricopeptide (PPR) repeat-containing protein	0	-1.23598	1.16492	1.05252	2.73228
VIT_06s0009g02110	0	0	0	X	Kelch repeat-containing F-box family protein	0	-1.19763	1.12405	-1.17649	2.7301
VIT_07s0031g01010	0	0	0	X	L-ascorbate oxidase	vv10053Ascorbate_and_aldarate_metabolism vv50109Incompletely_characterized_transport_systems	-1.01081	-1.13316	-2.14424	2.71986
VIT_19s0085g00320	0	0	0	X	No hit	0	1.09421	-1.32455	-2.06664	2.71941
VIT_19s0014g00960	0	0	0	X	Spg1p (septum-promoting GTPase)	0	-1.05127	-1.01472	-1.05537	2.71921
VIT_06s0004g03810	0	0	0	X	Kinesin motor protein	vv44810Regulation_of_actin_cytoskeleton	-1.09342	-1.12488	-1.27553	2.71903
VIT_18s0089g00570	0	0	0	X	Acetyl-CoA acetyltransferase, cytosolic 2	vv10071Fatty_acid_metabolism vv10072Synthesis_and_degradation_of_ketone_bodies vv10280Valine_leucine_and_isoleucine_degradation vv10380Tryptophan_metabolism vv10620Pyruvate_metabolism vv10650Butanoate_metabolism	-1.20231	1.03488	-1.60095	2.71843
VIT_04s0023g03760	0	0	0	X	Unknown protein	0	-1.12075	1.00417	-1.04077	2.71819
VIT_12s0035g00480	0	0	0	X	Disease resistance protein	0	-1.35704	1.03697	-1.86639	2.71539
VIT_12s0178g00160	0	0	0	X	Unknown	0	-1.14758	1.16592	-1.4772	2.7145
VIT_18s0001g04380	0	0	0	X	Unknown protein	0	-1.08904	1.22485	-1.09992	2.71418
VIT_00s0199g00090	0	0	0	X	Unknown protein	0	-1.04623	1.87972	-1.45502	2.70773
VIT_18s0122g00980	0	0	0	X	Glucan endo-1,3-beta-glucosidase 7 precursor	vv10500Starch_and_sucrose_metabolism	1.02775	1.48647	-1.5647	2.70084
VIT_03s0091g01040	0	0	0	X	No hit	0	-1.02022	-1.0179	-1.0785	2.69963
VIT_13s0064g01150	0	0	0	X	AT hook motif-containing protein	0	-1.13676	1.20969	1.01592	2.69823
VIT_13s0158g00430	0	0	0	X	R protein MLA10	vv34627R_proteins_from_Plant-pathogen_interaction	-1.1298	-1.00521	-1.98437	2.69782
VIT_07s0005g03470	0	0	X	X	Structural maintenance of chromosomes (SMC1)	vv44110Cell_cycle	-1.10264	-1.10742	-2.05891	2.69566
VIT_07s0104g00990	0	0	X	X	No hit	0	-1.27427	1.36337	1.87069	2.69325
VIT_12s0034g01280	0	0	0	X	Exportin1 (XPO1)	vv23008Ribosome_biogenesis_in_Eukaryotes vv23013RNA_transport vv50112Nuclear_pore_complex	-1.16049	1.07073	-1.39556	2.69288
VIT_15s0048g01860	0	0	0	X	No hit	0	1.02602	1.10415	-1.02058	2.6885
VIT_16s0022g01900	0	0	0	X	Pentatricopeptide (PPR) repeat	0	-1.23805	-1.02554	-2.06987	2.68436
VIT_17s0000g05700	0	0	0	X	Phosphoribosylanthranilate transferase	vv10400Phenylalanine_tyrosine_and_tryptophan_biosynthesis	-1.07689	1.16229	1.15991	2.67997
VIT_05s0029g01080	0	0	X	X	Ribosome biogenesis protein Bms1	vv23008Ribosome_biogenesis_in_Eukaryotes	-1.31918	1.16389	-2.47201	2.67907
VIT_00s0262g00150	0	0	0	X	Glycine-rich protein	0	-1.25137	-1.00621	-1.62023	2.67894
VIT_15s0021g00360	0	0	0	X	Pentatricopeptide repeat-containing protein	0	-1.26343	1.0818	-1.85969	2.67859
VIT_12s0057g01610	0	0	0	X	WD-40 repeat family protein / beige-related	0	-1.0061	1.16238	-1.25354	2.67781
VIT_03s0017g01020	0	X	0	X	Methyl-CpG-binding domain 8 MBD08	vv60017C2H2	-1.08167	1.17841	-1.32519	2.67697
VIT_19s0015g01050	0	0	0	X	Unknown protein	0	-1.52373	-1.02435	-2.09396	2.67309
VIT_19s0027g00900	0	0	0	X	No hit	0	-2.37922	2.10453	-1.29987	2.6721
VIT_12s0035g00040	0	0	0	X	Splicing factor 3B subunit 3	vv23040Spliceosome	-1.02461	1.16804	-1.25471	2.67042
VIT_12s0035g01340	0	0	0	X	Unknown protein	0	1.17477	1.01206	-1.87948	2.66969
VIT_03s0038g04450	0	0	0	X	Basic leucine-zipper 11 GBF6	vv60012BZIP	-1.19593	-1.2019	-1.4704	2.66671
VIT_00s2438g00020	0	0	0	X	Ca2+-ATPase 2 ACA2, plasma membrane	vv50131Primary_active_transporter_cat_A2_to_A4	-1.50163	1.23745	-2.49384	2.66514
VIT_01s0010g02440	0	X	0	X	ABC transporter C member 9	vv52010ABC_transporters	1.27659	1.72567	1.67213	2.66429
VIT_07s0005g05740	0	0	0	X	Lipoamide dehydrogenase	vv10010Glycolysis vv10020Citrate_cycle vv10252Alanine_and_aspartate_metabolism vv10260Glycine_serine_and_threonine_metabolism vv10280Valine_leucine_and_isoleucine_degradation vv10620Pyruvate_metabolism	-1.23873	1.18237	-1.48406	2.6621
VIT_18s0041g01290	0	0	0	X	Serine/threonine-protein kinase CCR4	0	1.26395	-1.4461	-1.21125	2.66108
VIT_19s0015g02820	0	0	0	X	Potassium transporter 1	vv50125Porters_cat_66_to_94	1.08912	1.25998	1.00855	2.65594
VIT_19s0015g01020	0	0	0	X	ABA-responsive element-binding protein ABF2	vv30001ABA_signaling vv60012BZIP	-1.30015	1.18569	-1.10372	2.65435
VIT_00s0222g00100	0	0	0	X	CC-NBS-LRR class	0	-1.30968	1.02146	-1.95416	2.64975
VIT_09s0070g00150	0	0	0	X	EMB2454	0	-1.08587	1.04711	-1.63563	2.64903
VIT_18s0166g00010	0	0	0	X	Protein kinase Xa21	vv34626Plant-pathogen_interaction	1.10395	-1.18778	-1.94239	2.64622
VIT_19s0135g00020	0	0	0	X	WD-40 repeat family protein / beige-related	0	1.0202	1.081	-1.44393	2.64602
VIT_05s0077g00020	0	0	0	X	Protein transporter	vv50109Incompletely_characterized_transport_systems	-1.33786	-1.07085	-1.99629	2.64539
VIT_03s0038g00430	0	0	0	X	Enhanced disease susceptibility 5 EDS5	vv30011Jasmonate_signaling vv50125Porters_cat_66_to_94	1.59023	-1.10688	-1.78405	2.6434
VIT_19s0027g00330	0	0	0	X	No hit	0	-1.3608	1.19138	-1.74337	2.64163
VIT_17s0000g07530	0	0	0	X	Transportin-SR	vv50112Nuclear_pore_complex	-1.17474	1.12011	-1.41059	2.63718
VIT_07s0005g01570	0	0	X	X	No hit	0	-1.2041	1.10135	-2.40906	2.63642
VIT_08s0007g06170	0	0	0	X	Anthranilate phosphoribosyltransferase	vv10400Phenylalanine_tyrosine_and_tryptophan_biosynthesis	1.12353	1.05573	1.49924	2.63631
VIT_05s0049g00780	0	0	0	X	No hit	0	-1.07321	1.40642	-3.38318	2.63588
VIT_15s0048g02820	0	0	0	X	Basic helix-loop-helix (bHLH) family	vv60011BHLH	-1.22273	-1.79136	-1.13375	2.63511
VIT_12s0034g01470	0	0	0	X	RPM1 (resistance to p. syringae pv maculicola 1)	vv34626Plant-pathogen_interaction	-1.0949	1.06266	-1.32335	2.63365
VIT_14s0068g01240	0	0	0	X	Pentatricopeptide (PPR) repeat-containing	0	-1.14334	1.30896	1.20063	2.63283
VIT_05s0020g04310	0	0	0	X	No hit	0	-1.17497	1.17408	-1.03704	2.63186
VIT_00s2263g00010	0	0	0	X	No hit	0	-1.44491	1.17974	-1.77918	2.63048
VIT_02s0025g00670	0	0	0	X	CAAX amino terminal protease	0	1.03773	1.0024	1.19591	2.62818
VIT_09s0002g03370	0	0	0	X	No hit	0	1.01877	-1.44996	-2.55173	2.62783
VIT_17s0000g02720	0	0	0	X	No hit	0	-1.0346	-1.0783	1.27454	2.62623
VIT_00s0131g00420	0	0	X	X	Isoamylase isoform 3	vv10500Starch_and_sucrose_metabolism	-1.05319	-1.05819	-1.93938	2.62164
VIT_18s0001g00370	0	0	0	X	Ceramidase	vv10600Sphingolipid_metabolism	-1.23472	1.31331	1.0709	2.62044
VIT_05s0124g00470	0	0	0	X	Pentatricopeptide (PPR) repeat-containing protein	0	-1.29936	1.13873	-1.80013	2.61996
VIT_17s0053g00410	0	0	0	X	Unknown	0	-1.35272	1.18819	-1.71858	2.61666
VIT_06s0009g03510	0	0	0	X	Pentatricopeptide (PPR) repeat-containing protein	0	-1.28022	1.08795	-1.23727	2.61661
VIT_19s0014g01470	0	0	0	X	Thioredoxin TTL1 (Tetratricopetide-repeat thioredoxin-like 1)	vv50132Primary_active_transporter_cat_A5_to_A8	-1.24486	-1.01659	1.58995	2.61634
VIT_18s0075g00200	0	0	0	X	ATP-dependent helicase	0	-1.21332	1.03797	-1.32099	2.61462
VIT_06s0004g01580	0	0	0	X	Lipoxygenase	vv10592alpha-Linolenic_acid_metabolism	1.32193	-1.04992	-1.87365	2.61304
VIT_08s0007g07360	0	0	0	X	No hit	0	-1.11704	-1.03177	1.19668	2.61144
VIT_13s0158g00310	0	0	0	X	NBS-LRR type disease resistance protein	0	-1.08485	-1.00618	-1.17227	2.60998
VIT_10s0071g00170	0	0	0	X	Phosphatidylinositol 3- and 4-kinase / ubiquitin	0	-1.03139	1.22948	-1.42332	2.6045
VIT_06s0004g08340	0	0	0	X	DNA-binding bromodomain-containing protein	0	-1.29601	1.32812	-1.13153	2.60449
VIT_14s0068g01440	0	0	0	X	Beta-ketoacyl-CoA synthase	vv10061Fatty_acid_biosynthesis	-1.04358	-1.14285	-1.31321	2.60299
VIT_14s0006g00990	0	0	X	X	DNA repair protein Rad4 family	vv23420Nucleotide_excision_repair	-1.17441	1.10667	-1.66529	2.60243
VIT_00s0160g00130	0	0	0	X	No hit	0	-1.16993	-1.11573	-1.17509	2.60093
VIT_17s0000g08900	0	0	0	X	LRR receptor-like kinase 2	0	-1.3117	-1.28516	-1.05183	2.60061
VIT_00s0407g00030	0	0	0	X	Ubiquitin-specific protease 16	0	1.03478	1.20057	1.11314	2.5996
VIT_06s0004g07180	0	0	0	X	Pentatricopeptide repeat-containing	0	-1.43529	1.2189	-1.21261	2.59951
VIT_11s0052g00490	0	0	0	X	No hit	0	-1.14694	1.39503	1.04689	2.59923
VIT_14s0030g01170	0	0	0	X	CC-NBS-LRR class	0	-1.10686	-1.15015	-1.74307	2.59641
VIT_17s0000g05570	0	0	0	X	Receptor protein kinase	0	1.20548	1.05102	-1.21921	2.59624
VIT_00s2651g00020	0	0	0	X	Ataxia telangiectasia and Rad3 related	vv44110Cell_cycle	-1.42406	1.10013	-2.61757	2.59199
VIT_15s0046g00730	0	0	0	X	Auxin-responsive protein	vv30003Auxin_signaling	-1.1214	1.13758	-1.21634	2.59122
VIT_07s0005g00490	0	0	0	X	UDP-glucuronic acid decarboxylase 1	vv10500Starch_and_sucrose_metabolism vv10520Nucleotide_sugars_metabolism	1.07007	1.0533	-1.64704	2.58619
VIT_16s0148g00310	0	0	0	X	No hit	0	-1.64482	1.26914	-1.83327	2.58548
VIT_13s0074g00440	0	0	0	X	Spermidine synthase / putrescine aminopropyltransferase	vv10220Urea_cycle_and_metabolism_of_amino_groups vv10271Methionine_metabolism	-1.25738	1.09256	1.15196	2.58359
VIT_01s0026g02080	0	0	0	X	Kelch repeat-containing F-box protein	0	1.0072	1.31961	-1.18209	2.58231
VIT_00s0407g00070	0	0	0	X	Phosphatidylinositolglycan class O (PIG-O)	vv10563Glycosylphosphatidylinositol-anchor_biosynthesis	-1.41777	1.05932	-1.59137	2.58178
VIT_05s0029g00390	0	0	0	X	Basic helix-loop-helix (bHLH) family	vv60011BHLH	1.0273	1.14171	-1.02073	2.57822
VIT_08s0007g00190	0	0	0	X	H/ACA ribonucleoprotein complex subunit 4	vv23008Ribosome_biogenesis_in_Eukaryotes	-1.09966	1.00395	-1.11281	2.57671
VIT_05s0094g01200	0	0	X	X	flavonoid 3'-hydroxylase cytochrome P450	vv10941Flavonoid_biosynthesis	1.04373	-1.77566	-3.86524	2.57472
VIT_09s0002g01190	0	0	0	X	Scarecrow transcription factor 29 (SCL29)	vv60032GRAS	-1.12364	1.07831	1.05888	2.57207
VIT_00s0181g00260	0	X	X	X	High-level expression of sugar-inducible like 1	vv60001ABI3VP1	-1.11313	1.23757	-1.44639	2.56791
VIT_06s0004g01780	0	0	0	X	Serine/threonine-protein kinase OXI1	0	1.0477	-1.01374	1.22905	2.56565
VIT_14s0006g00590	0	0	0	X	CC-NBS-LRR class	0	-1.1943	-1.18122	-1.36402	2.5652
VIT_06s0061g00830	0	0	0	X	PHD finger transcription factor	vv60048PHD	-1.08375	-1.15928	-1.17799	2.5649
VIT_19s0027g00530	0	0	0	X	Unknown	0	-1.26688	-1.12011	-1.80174	2.56399
VIT_02s0012g02690	0	0	0	X	No hit	0	-1.19058	1.59553	-1.05283	2.56168
VIT_12s0055g01240	0	0	0	X	P-glycoprotein 11	vv52010ABC_transporters	-1.4032	-1.02338	-2.29104	2.56152
VIT_10s0003g05800	0	0	0	X	Pentatricopeptide (PPR) repeat-containing protein	0	-1.16446	1.02978	1.23276	2.55952
VIT_13s0019g04550	0	0	0	X	Protein kinase	0	1.02347	1.17092	-1.1083	2.55883
VIT_08s0032g00930	0	0	0	X	Fasciclin domain-containing protein FLA17	vv40006Cell_wall	1.02462	-1.19613	-1.40715	2.55842
VIT_16s0100g00700	X	0	0	X	TFL1 (Terminal flower 1)	vv30009Flower_development	-1.66064	1.3832	1.32277	2.55733
VIT_13s0064g01160	0	0	X	X	No hit	0	-1.16037	1.13799	1.47016	2.55691
VIT_03s0063g02230	0	0	X	X	Pentatricopeptide (PPR) repeat-containing protein	0	-1.35086	-1.12892	-1.80517	2.55586
VIT_11s0016g00740	0	0	0	X	Receptor-like protein kinase 3	0	-1.0596	1.45973	1.28497	2.55273
VIT_05s0094g01640	0	0	0	X	Pentatricopeptide (PPR) repeat	0	-1.37962	1.1714	-1.16725	2.55229
VIT_12s0142g00200	0	0	0	X	Ribosomal protein L1 60S	vv23010Ribosome	-1.17821	-1.01587	-1.40486	2.55155
VIT_18s0122g00230	0	0	0	X	Lys Motif-Type Receptor-Like Kinase LYK8	0	1.06599	1.06961	-1.21245	2.54956
VIT_14s0006g00970	0	0	0	X	WD-40 repeat family protein / beige-related	0	-1.2103	1.02528	-1.46732	2.54843
VIT_08s0040g01350	0	0	0	X	No hit	0	-1.84179	-1.1876	-1.76941	2.54806
VIT_12s0035g00750	0	0	0	X	Disease resistance protein	0	1.04422	1.09577	1.02052	2.54619
VIT_07s0095g00220	0	0	0	X	DNA binding	0	-1.11121	1.13164	-1.54532	2.54376
VIT_01s0026g02510	0	0	0	X	Pentatricopeptide (PPR) repeat-containing	0	-1.12352	1.16662	1.49253	2.54318
VIT_18s0001g07610	0	0	0	X	EMB1674 (embryo defective 1674) kinase interacting family protein	vv60087Orphans_KIP1_SANTA	-1.50586	1.3401	1.01572	2.5421
VIT_01s0026g00380	0	0	0	X	CBS domain containing protein	0	-1.05363	1.02465	1.08442	2.54142
VIT_00s2776g00010	0	0	0	X	S-locus lectin protein kinase	0	1.02552	1.12802	-2.21394	2.54081
VIT_18s0001g09790	0	0	0	X	S-domain receptor kinase	0	1.16752	1.04005	1.25199	2.53936
VIT_18s0001g02790	0	0	0	X	Unknown protein	0	1.06412	-1.81547	-2.11055	2.53412
VIT_12s0035g00840	0	0	0	X	Unknown protein	0	-1.13112	1.09361	-1.05251	2.53226
VIT_07s0031g00360	0	0	0	X	No hit	0	-1.16871	1.26688	-1.54584	2.53196
VIT_00s0540g00010	0	0	0	X	ARK3 (Arabidopsis Receptor Kinase 3)	0	1.00522	-1.18234	-1.92275	2.53065
VIT_08s0007g03590	0	0	0	X	LRR and BTB/POZ domain-containing protein FBL11	vv60093TRAF	-1.18781	1.10867	-1.75448	2.53034
VIT_15s0045g01030	0	0	X	X	MRP-like ABC transporter MRP6	vv52010ABC_transporters	-1.27658	1.06776	-1.50416	2.52597
VIT_04s0008g04940	0	0	0	X	Gibberellin 3beta-hydroxylase3	vv10904Diterpenoid_biosynthesis vv30001ABA_signaling	1.78843	2.03577	1.60395	2.5257
VIT_07s0031g01120	0	0	0	X	Ascorbate oxidase	vv10053Ascorbate_and_aldarate_metabolism vv50109Incompletely_characterized_transport_systems	-1.11984	-1.11988	-2.22151	2.52509
VIT_04s0069g00930	0	0	0	X	Pentatricopeptide (PPR) repeat-containing	0	-1.2026	1.03935	-1.50104	2.52467
VIT_00s1916g00010	0	0	0	X	DNA binding	0	-1.31047	1.20203	-1.55083	2.51929
VIT_09s0002g08630	0	0	0	X	Armadillo/beta-catenin repeat	0	-1.13963	1.087	-1.21025	2.51575
VIT_16s0013g01340	0	0	0	X	Aminopeptidase N	vv10480Glutathione_metabolism	-1.09475	-1.02119	-1.28087	2.51409
VIT_16s0039g01340	0	0	0	X	E3 ubiquitin-protein ligase UBR4	0	-1.80813	1.10144	-2.06241	2.51343
VIT_12s0034g00630	0	0	0	X	MEKK1	vv24120Ubiquitin_mediated_proteolysis vv34626Plant-pathogen_interaction	-1.32241	1.15134	1.20725	2.5094
VIT_11s0016g02880	0	0	0	X	VvNAC19_NAC domain-containing protein	vv60046NAC	-1.01009	-1.20615	-1.26102	2.50746
VIT_00s0160g00330	0	0	0	X	TIR-NBS-LRR disease resistance	0	1.22497	-1.13966	-1.34036	2.50364
VIT_19s0027g01050	0	0	0	X	No hit	0	-1.06701	-1.09594	-1.50901	2.50092
VIT_15s0046g01810	0	0	0	X	S-locus lectin protein kinase	0	-1.04539	1.43214	1.29793	2.49841
VIT_17s0000g02200	0	0	0	X	ABC transporter G member 11	vv52010ABC_transporters	-1.3478	1.26184	-1.76548	2.4979
VIT_06s0004g06390	0	0	0	X	UDP-glucose glucosyltransferase	vv10500Starch_and_sucrose_metabolism	1.02282	-1.11708	-1.26396	2.49557
VIT_13s0047g00400	0	0	0	X	WD-40 repeat family protein / beige-related	0	-1.09332	1.11568	-1.39145	2.49364
VIT_19s0014g01650	0	0	0	X	Global transcription factor group E 4	vv60076Other_GTF	-1.00497	1.2414	-1.42005	2.49306
VIT_08s0007g01530	0	0	0	X	Zinc finger (C3HC4-type ring finger)	vv60078Other_zf-C3HC4	1.22787	-1.19134	1.11562	2.49272
VIT_16s0050g00100	0	0	0	X	Myosin-related	vv44810Regulation_of_actin_cytoskeleton	-1.58269	1.17326	-1.32206	2.49102
VIT_18s0072g00810	0	0	0	X	Ubiquinol-cytochrome c reductase subunit 6	vv10190Oxidative_phosphorylation vv50135Primary_active_transporter_cat_D3_to_E2	-1.29768	-1.08853	1.38728	2.49083
VIT_10s0003g03290	0	0	0	X	Intron maturase, type II	0	1.03784	1.05549	1.39276	2.4898
VIT_01s0010g00890	0	0	0	X	No hit	0	-1.5508	-1.17448	-1.19194	2.48975
VIT_08s0007g08570	0	0	0	X	Lectin-like receptor kinase 1;1	0	-1.53349	1.55478	-1.29183	2.48817
VIT_00s0226g00170	0	0	X	X	No hit	0	1.01861	-1.38319	-1.96533	2.4871
VIT_07s0005g01240	0	0	X	X	Triacylglycerol lipase	vv10561Glycerolipid_metabolism	1.31169	2.94364	2.71861	2.48688
VIT_00s0347g00120	0	0	0	X	S-locus lectin protein kinase	0	-1.00882	1.09966	-1.81012	2.48648
VIT_00s2542g00010	0	0	X	X	Receptor kinase CHRK1	0	1.19291	-1.13399	-2.37214	2.48603
VIT_12s0035g01800	0	0	X	X	Auxin response factor 1	vv30003Auxin_signaling vv60004ARF	-1.09564	1.02599	-1.59241	2.48488
VIT_11s0065g00860	0	0	X	X	Cyclic nucleotide-gated ion channel 17	vv34626Plant-pathogen_interaction vv50101Channels_and_pores	-1.11977	1.03311	-1.57314	2.4822
VIT_06s0009g02420	0	0	0	X	Dual-specific kinase DSK1	0	-1.37981	-1.14748	-1.045	2.47883
VIT_15s0021g02620	0	0	0	X	Protein transport protein Sec61 subunit beta	vv23060Protein_export vv24141Protein_processing_in_endoplasmic_reticulum vv44145Phagosome vv50111Tethering_factors vv50132Primary_active_transporter_cat_A5_to_A8	-1.10247	-1.33415	-1.31254	2.47837
VIT_18s0001g06560	0	0	0	X	No hit	0	1.21021	1.08103	-1.11241	2.47523
VIT_11s0118g00520	0	0	0	X	Unknown	0	-1.23291	1.29867	1.26552	2.47386
VIT_02s0025g01890	0	0	X	X	Cellulose synthase CSLG3	vv40006Cell_wall	-1.04908	-1.70663	-4.45971	2.47304
VIT_15s0021g01710	0	0	X	X	No hit	0	-1.17876	1.25727	-1.51074	2.4728
VIT_06s0004g06090	0	0	0	X	Diphenol oxidase	vv10350Tyrosine_metabolism vv50109Incompletely_characterized_transport_systems	1.37338	-1.0106	1.20166	2.47098
VIT_14s0060g00920	0	0	0	X	Phospholipase/Carboxylesterase	0	-1.08258	1.2074	1.13742	2.46715
VIT_00s0131g00280	0	0	0	X	C2 domain-containing protein	0	-1.22467	1.11218	-1.42688	2.46609
VIT_05s0029g01270	0	0	0	X	Unknown protein	0	-1.40943	1.20929	-1.30591	2.46441
VIT_11s0016g05860	0	0	X	X	Unknown protein	0	-1.27814	1.16669	-1.53045	2.46352
VIT_18s0086g00250	0	0	0	X	Potassium transporter (KUP6)	vv50125Porters_cat_66_to_94	-1.18163	1.03741	1.05567	2.4601
VIT_14s0006g01230	0	0	0	X	Unknown protein	0	1.19899	-1.11909	-1.46624	2.46007
VIT_14s0006g01000	0	0	0	X	DNA repair protein Rad4 family	vv23420Nucleotide_excision_repair	-1.19698	1.10474	-1.51831	2.45959
VIT_00s2244g00010	0	0	X	X	H(+)-ATPase 1 AHA1	vv10190Oxidative_phosphorylation vv50131Primary_active_transporter_cat_A2_to_A4	-1.21952	-1.03345	-1.94275	2.45681
VIT_14s0006g03170	0	0	0	X	HEAT repeat-containing protein	0	-1.60919	-1.05642	-1.45659	2.45636
VIT_12s0057g00480	0	0	0	X	RNA-binding protein Musashi	vv23015mRNA_surveillance_pathway	-1.25866	-1.04612	-1.16449	2.45406
VIT_08s0040g02270	0	0	0	X	No hit	0	-1.14611	1.03448	1.09635	2.45256
VIT_18s0122g00570	0	0	0	X	MBD9 (methyl-CPG-binding Domain 9)	vv30009Flower_development vv60048PHD	-1.15481	1.03504	-1.33266	2.45165
VIT_19s0085g00220	0	0	0	X	EMB2758 (embryo defective 2758)	0	-1.23912	1.05865	1.01593	2.4512
VIT_15s0046g02630	0	0	X	X	No hit	0	-1.35317	1.00551	-2.05188	2.45069
VIT_13s0019g04520	0	0	0	X	Early flowering 6	vv34710Circadian_rhythm vv60038Jumonji	-1.46061	1.00274	-1.10046	2.44952
VIT_15s0048g02050	0	0	0	X	Hydrolase, alpha/beta fold family protein, expressed	0	-1.09534	1.00512	-1.13898	2.44852
VIT_10s0003g02820	0	0	0	X	O-acetyltransferase	0	-1.0521	-1.07233	-1.18431	2.44813
VIT_15s0024g00270	0	0	0	X	No hit	0	1.0663	1.01286	-1.29654	2.44667
VIT_19s0027g00050	0	0	X	X	No hit	0	-1.29702	1.14187	-1.86307	2.44564
VIT_07s0191g00200	0	0	0	X	RNA helicase	0	-1.26183	1.17433	-1.13252	2.44563
VIT_00s0199g00100	0	0	X	X	Unknown protein	0	-1.26632	1.40638	-1.64427	2.44491
VIT_18s0001g07120	0	0	0	X	Transport inhibitor response 1 protein	vv30003Auxin_signaling	-1.13738	1.08128	-1.05607	2.44457
VIT_03s0088g01130	0	0	0	X	EMB2758 (embryo defective 2758)	0	-1.0711	1.14038	1.36281	2.44225
VIT_11s0149g00100	0	0	0	X	DICER-like 4	vv50133Primary_active_transporter_cat_A9_to_A18	-1.21333	1.12021	-1.34529	2.44137
VIT_01s0010g00630	0	0	0	X	Pentatricopeptide (PPR) repeat-containing protein	0	-1.33248	1.19689	-1.16529	2.43988
VIT_05s0094g00980	0	0	X	X	Kinase interacting	0	1.00016	-1.09572	-2.8369	2.43726
VIT_16s0050g00510	0	0	0	X	Tripeptidyl peptidase II	0	-1.15325	1.15711	-1.20053	2.43641
VIT_00s0246g00220	0	0	0	X	F-type H+-transporting ATPase subunit 8	vv10190Oxidative_phosphorylation vv50131Primary_active_transporter_cat_A2_to_A4	-1.02172	-1.0621	-1.43259	2.43574
VIT_15s0046g03230	0	0	0	X	Disease resistance protein RGA4	0	-1.17367	1.22854	-1.35105	2.43423
VIT_04s0069g01060	0	0	X	X	DNA-binding protein PD3, chloroplast	vv60038Jumonji	-1.26408	1.14083	-1.97781	2.4341
VIT_06s0009g01660	0	0	0	X	RPS2 (resistant to p. syringae 2)	vv34626Plant-pathogen_interaction	-1.23505	1.04057	-1.05566	2.43343
VIT_18s0166g00080	0	0	0	X	ABC transporter G member 4	vv52010ABC_transporters	1.00588	-1.54898	-1.24186	2.43145
VIT_09s0002g03280	0	0	0	X	Zinc finger (FYVE type)	vv30009Flower_development vv60048PHD	-1.24082	1.1671	-1.6654	2.43088
VIT_06s0004g01210	0	0	0	X	PRLI-interacting factor A	0	-1.07746	1.01258	-1.48366	2.42879
VIT_03s0038g00490	0	0	X	X	GATA transcription factor 12	vv60016C2C2-GATA	1.01437	1.18964	-1.34508	2.42698
VIT_04s0069g01110	0	0	0	X	Tyrosine specific protein phosphatase	0	-1.07579	1.14897	-1.15776	2.42585
VIT_18s0041g02400	0	0	0	X	Aldehyde oxidase	vv11002Auxin_biosynthesis	-1.23261	1.61898	-1.36808	2.42546
VIT_12s0035g00690	0	0	0	X	TCP family transcription factor TCP23	vv60061TCP	-1.4198	1.07925	-1.28136	2.42505
VIT_05s0094g00030	0	0	0	X	Unknown protein	0	-1.17623	1.20946	-1.4156	2.42452
VIT_13s0106g00160	0	0	0	X	C2 domain-containing protein	0	-1.62711	1.42172	-2.34594	2.4231
VIT_19s0176g00090	0	0	0	X	Agenet domain-containing protein	0	-1.11224	1.23289	-1.57311	2.42196
VIT_00s0533g00050	0	0	0	X	Extensin	vv40006Cell_wall	-1.16103	-1.08336	1.16566	2.42125
VIT_08s0058g00780	0	0	0	X	DISTORTED3/SCAR2	0	-1.67416	1.05213	-2.54658	2.41744
VIT_00s0347g00060	0	0	0	X	S-locus lectin protein kinase	0	-1.06023	1.03378	-2.37889	2.41686
VIT_01s0026g00240	0	0	0	X	Spermidine synthase	vv10220Urea_cycle_and_metabolism_of_amino_groups vv10271Methionine_metabolism	-1.07009	-1.06433	1.02188	2.41608
VIT_06s0004g05740	0	0	0	X	IMP dehydrogenase/GMP reductase	vv10230Purine_metabolism	1.34538	-1.21692	1.25913	2.41493
VIT_08s0040g02940	0	0	0	X	Pentatricopeptide (PPR) repeat-containing protein	0	-1.15257	1.03069	1.33229	2.4142
VIT_07s0005g02710	0	0	0	X	Unknown protein	0	1.01551	-1.21056	-1.27567	2.41331
VIT_04s0008g01920	0	0	0	X	F-box/LRR-repeat protein 20	0	-1.19345	1.07885	-1.1187	2.4113
VIT_11s0016g00540	X	0	0	X	Respiratory burst oxidase protein E (RBOHE)	vv50105Transport_electron_carriers	-1.59566	1.23624	1.0317	2.41049
VIT_15s0024g00960	0	0	0	X	Kinase interacting	0	1.1047	-1.01343	-1.38925	2.41043
VIT_02s0025g02390	0	0	X	X	Oligopeptide transporter OPT7	vv50125Porters_cat_66_to_94	1.5348	-1.25017	-2.78517	2.40984
VIT_16s0050g01660	0	0	0	X	UDP-glucoronosyl/UDP-glucosyl transferase UGT88A1	0	-1.00872	-1.05891	-1.21979	2.4094
VIT_00s0207g00230	0	0	0	X	Phototropic-responsive NPH3	0	1.1125	1.04458	-1.59272	2.40872
VIT_13s0158g00210	0	0	0	X	RPM1 (resistance to p. syringae pv maculicola 1)	vv34626Plant-pathogen_interaction	-1.09701	1.03054	-1.56154	2.40866
VIT_19s0014g05150	0	0	0	X	RPS2 (resistant to p. syringae 2)	vv34626Plant-pathogen_interaction	-1.18436	1.34461	1.09986	2.40846
VIT_12s0028g01920	0	0	0	X	Receptor kinase TRKe	0	1.29001	-1.10547	-4.42475	2.40761
VIT_00s0169g00080	0	0	0	X	Unknown	0	-1.07322	-1.19838	-1.11211	2.40704
VIT_12s0034g01680	0	0	0	X	Disease resistance protein (NBS class)	0	-1.25172	1.10587	-1.35097	2.40701
VIT_14s0006g00250	0	0	0	X	Cysteine-rich repeat secretory protein 60	0	1.23886	1.03648	-1.47965	2.40674
VIT_01s0127g00070	0	0	0	X	Nitrate transporter2.5	vv50121Porters_cat_1_to_6	-1.05827	-1.59067	-3.19802	2.40616
VIT_00s2182g00010	0	0	0	X	Serine/threonine-protein phosphatase BSL3	vv30005Brassinosteroids_signaling	1.01437	1.18798	-1.4011	2.40357
VIT_02s0154g00220	0	0	0	X	Zinc finger (C2H2 type) family	vv60017C2H2	-1.10679	-1.60423	2.21318	2.40228
VIT_00s0477g00070	0	0	X	X	Mg2+-importing ATPase	vv50131Primary_active_transporter_cat_A2_to_A4	-1.09027	1.05404	-1.57707	2.4015
VIT_05s0124g00030	0	0	0	X	Epsin protein	0	-1.17549	1.02126	1.13274	2.3996
VIT_04s0008g01310	0	0	0	X	MAP3K delta-1 protein kinase	0	-1.05373	-1.07521	-1.36185	2.39935
VIT_04s0044g00300	0	0	0	X	Unknown protein	0	-1.19344	1.13922	-1.02564	2.39917
VIT_00s0153g00080	0	0	0	X	Adaptor-related protein complex 4, beta 1	vv50110Protein_coat	-1.02193	1.18454	-1.2386	2.39881
VIT_08s0007g03730	0	0	0	X	Unknown	0	-1.10789	1.18341	-1.35925	2.39838
VIT_04s0008g06640	0	0	0	X	Endomembrane protein 70, TM4 ;	0	1.05446	-1.10434	-1.14624	2.39397
VIT_19s0090g01660	0	0	0	X	RNA-binding protein Musashi	vv23015mRNA_surveillance_pathway	-1.06002	-1.09978	-1.00478	2.39346
VIT_12s0059g00880	0	0	0	X	WRKY DNA-binding protein 6	vv60066WRKY	-1.00007	1.63765	-1.20239	2.39294
VIT_01s0010g02490	X	0	0	X	Lysine histidine transporter 1	vv50123Porters_cat_18_to_29	-1.60092	-1.50936	1.68561	2.38886
VIT_18s0001g09160	0	0	0	X	Cyclin, N-terminal	vv44110Cell_cycle	1.14662	1.37374	1.61263	2.38692
VIT_00s0467g00010	0	0	0	X	RPM1 (resistance to p. syringae pv maculicola 1)	vv34626Plant-pathogen_interaction	-1.03305	1.002	-1.48017	2.38676
VIT_14s0030g01790	0	0	0	X	Ndr family protein	0	-1.30925	-1.49688	-1.50051	2.38385
VIT_00s0125g00380	0	0	0	X	No hit	0	1.26579	-1.01255	-1.18757	2.38354
VIT_15s0021g00910	0	0	0	X	Dolichyl pyrophosphate Glc1Man9GlcNAc2 alpha-1,3-glucosyltransferase	vv10510N-Glycan_biosynthesis vv11030Glycan_structures-biosynthesis1	1.00938	1.12423	1.17505	2.38243
VIT_18s0001g11850	0	0	0	X	Pentatricopeptide (PPR) repeat-containing protein	0	-1.09817	-1.00724	-1.28377	2.38159
VIT_00s0184g00120	0	0	0	X	R protein L6	vv34627R_proteins_from_Plant-pathogen_interaction	-1.08039	-1.20495	-2.92978	2.38123
VIT_00s0665g00050	0	0	0	X	Root phototropism protein 3 (Non-phototropic hypocotyl protein 3)	0	-1.46912	-1.05996	-2.09214	2.3812
VIT_01s0010g02910	0	0	0	X	ATP binding protein	0	1.11066	-1.00044	-1.05942	2.37793
VIT_04s0023g00390	0	0	0	X	Tetratricopeptide helical	0	-1.18711	1.2803	1.0344	2.37756
VIT_00s1338g00010	0	0	0	X	DNA-directed RNA polymerase III subunit C34	vv23020RNA_polymerase	-1.08672	1.10677	1.28801	2.377
VIT_00s0357g00030	0	0	0	X	Unknown	0	-1.08976	1.0862	-1.23674	2.37547
VIT_18s0001g00640	0	0	0	X	Pentatricopeptide (PPR) repeat-containing protein	0	-1.0452	1.36014	1.62624	2.37469
VIT_10s0116g01810	0	0	0	X	Unknown protein	0	1.13832	-1.08237	-1.68235	2.37336
VIT_14s0083g00350	0	0	0	X	Beta-glucan-binding protein 5	vv10052Galactose_metabolism vv10511N-Glycan_degradation vv10600Sphingolipid_metabolism	1.19511	-1.00995	-1.08568	2.37163
VIT_08s0007g02420	0	0	0	X	Aspartyl protease family	0	-1.11466	-1.07475	1.02223	2.37077
VIT_04s0043g00210	0	0	X	X	Armadillo/beta-catenin repeat	0	-1.32729	1.17857	-2.44118	2.36976
VIT_06s0004g03740	0	0	X	X	DNA-directed RNA polymerase III subunit C1	vv23020RNA_polymerase	-1.09469	1.07764	-1.47744	2.36963
VIT_00s0888g00010	0	0	0	X	No hit	0	-1.16678	1.12314	-1.12076	2.36933
VIT_18s0001g00470	0	0	0	X	Monocopper oxidase SKS5 (SKU5 Similar 5)	vv50109Incompletely_characterized_transport_systems	1.15922	1.64569	1.10171	2.36924
VIT_00s0187g00270	0	0	X	X	V-type H+-transporting ATPase subunit H	vv10190Oxidative_phosphorylation vv44145Phagosome vv50131Primary_active_transporter_cat_A2_to_A4	-1.14287	-1.19369	1.58896	2.36845
VIT_10s0116g00690	0	0	0	X	No hit	0	-1.36659	1.1091	-1.95406	2.36799
VIT_02s0025g02770	0	0	0	X	Glucan endo-1,3-beta-glucosidase 7 precursor	vv10500Starch_and_sucrose_metabolism	-1.18565	1.17353	1.1136	2.36606
VIT_00s0220g00170	0	0	0	X	Inositol polyphosphate 5-phosphatase, type II	vv10562Inositol_phosphate_metabolism vv34070Phosphatidylinositol_signaling_system	-1.1703	1.12309	-1.2506	2.3651
VIT_19s0027g00310	0	0	X	X	Pentatricopeptide (PPR) repeat-containing	0	-1.12083	1.15867	-1.99753	2.36498
VIT_09s0002g01080	0	0	0	X	Lipoxygenase	vv10592alpha-Linolenic_acid_metabolism	1.13001	1.06646	-1.78536	2.36439
VIT_13s0156g00630	0	0	0	X	S-receptor kinase	0	-1.01214	1.66592	-1.82478	2.36294
VIT_19s0085g00280	0	0	0	X	SEC14 cytosolic factor	vv50122Porters_cat_7_to_17	-1.35556	-1.23082	1.30518	2.3608
VIT_12s0035g00420	0	0	0	X	Disease resistance protein	0	-1.21835	1.08805	-1.54481	2.35973
VIT_09s0018g00570	0	0	0	X	Magnesium transporter CorA-like family protein (MRS2-1)	vv50101Channels_and_pores	-1.12451	-1.0257	1.04762	2.35892
VIT_00s1375g00010	0	0	0	X	Meiotic recombination 11 MRE11	vv23440Homologous_recombination vv23450Non_homologous_end_joining	1.05627	-1.06905	-1.44143	2.35815
VIT_05s0062g00760	0	0	0	X	Receptor kinase RHG4	0	-1.02424	1.10377	1.25077	2.35796
VIT_04s0008g05970	0	0	0	X	Unknown protein	0	1.23203	1.12226	1.37892	2.3567
VIT_12s0034g01490	0	0	0	X	R protein MLA10	vv34627R_proteins_from_Plant-pathogen_interaction	-1.37429	1.07901	-1.60263	2.35486
VIT_00s2390g00010	0	0	0	X	R protein MLA10	vv34627R_proteins_from_Plant-pathogen_interaction	-1.28106	1.0486	-2.07074	2.35374
VIT_16s0013g02150	0	0	0	X	No hit	0	-1.13884	1.02547	-1.79746	2.3533
VIT_11s0016g00160	0	0	0	X	forminy 2 domain-containing protein	vv44810Regulation_of_actin_cytoskeleton	-1.20542	1.39081	1.23711	2.35301
VIT_17s0000g00050	0	0	0	X	Unknown	0	-1.11186	1.09499	-1.28566	2.35254
VIT_18s0075g00840	0	0	0	X	Aminopeptidase	0	-1.15296	1.1501	-1.5673	2.35243
VIT_16s0039g01500	0	0	0	X	Alcohol dehydrogenase	vv10010Glycolysis vv10071Fatty_acid_metabolism vv10350Tyrosine_metabolism	-1.60551	-1.11816	-1.15474	2.35191
VIT_02s0025g04550	0	0	0	X	Glucose-methanol-choline (GMC) oxidoreductase	vv10260Glycine_serine_and_threonine_metabolism	1.1121	1.13978	-1.14272	2.35191
VIT_15s0045g00250	0	0	X	X	Auxilin	0	-1.19127	1.22211	-2.04458	2.35169
VIT_00s0173g00260	0	0	0	X	ATP binding	0	-1.46741	1.1546	-2.25112	2.35156
VIT_08s0058g01340	0	0	0	X	Leucine-rich repeat transmembrane protein kinase	0	-1.05593	-1.02267	1.16683	2.3498
VIT_10s0116g00050	0	0	0	X	Receptor protein kinase	0	-1.14824	-1.6716	-1.5086	2.34935
VIT_07s0095g00630	0	0	0	X	No hit	0	-1.22829	1.11704	-1.04123	2.34845
VIT_17s0053g00950	0	0	0	X	Cyclic nucleotide-binding transporter 1	vv34626Plant-pathogen_interaction vv50101Channels_and_pores	-1.0911	1.10114	-1.4236	2.3473
VIT_00s0279g00030	0	0	X	X	Heat shock protein binding	0	-1.21344	1.20999	-2.32891	2.34236
VIT_05s0049g00790	0	0	0	X	No hit	0	-1.24513	1.15568	-2.87736	2.34175
VIT_08s0058g00420	0	0	0	X	VAR3 (VARIEgated 3)	vv60080Other_zf	-1.47301	1.18674	-1.91413	2.34131
VIT_00s0233g00140	0	0	0	X	Protein NAP1 (Nck-associated protein 1)	vv44810Regulation_of_actin_cytoskeleton	1.2512	-1.07974	-1.11846	2.34055
VIT_05s0094g01690	0	0	0	X	No hit	0	-1.16813	1.05941	-1.08474	2.3404
VIT_07s0031g01200	0	0	0	X	RNase L inhibitor protein	0	1.0384	-1.12519	1.31788	2.33695
VIT_13s0158g00260	0	0	0	X	R protein MLA10	vv34627R_proteins_from_Plant-pathogen_interaction	-1.164	1.04629	-1.51097	2.33584
VIT_00s0516g00030	0	0	0	X	Dehydrogenase/reductase SDR family member 4	vv44146Peroxisome	1.0267	1.00747	1.2912	2.33548
VIT_13s0019g00440	0	0	0	X	Auxin-regulated protein	vv30003Auxin_signaling	1.0589	-1.10176	1.66411	2.33525
VIT_07s0151g00320	0	0	0	X	Pentatricopeptide (PPR) repeat-containing protein	0	1.04958	1.19704	1.55251	2.33498
VIT_01s0010g01990	0	0	0	X	D8-sphingolipid desaturase	0	-1.08922	-1.13542	-1.0438	2.33478
VIT_07s0151g00620	0	0	0	X	Pentatricopeptide (PPR) repeat-containing protein	0	-1.37312	1.17454	-1.09136	2.33374
VIT_09s0018g01950	0	0	0	X	Cellulose synthase CSLC05	vv40006Cell_wall	1.04838	-1.32135	1.01086	2.33325
VIT_09s0002g03560	0	0	0	X	ABC transporter G member 15	vv52010ABC_transporters	-1.12861	1.19915	-1.14728	2.33131
VIT_05s0102g00800	0	0	0	X	DEAH (Asp-Glu-Ala-His) box polypeptide 16	vv23040Spliceosome	-1.17074	1.21508	-1.00759	2.33124
VIT_04s0008g02850	0	0	0	X	Proteasome 20S beta subunit A (PBA1) (PRCD)	vv23050Proteasome	1.04324	-1.32067	-1.13591	2.32872
VIT_18s0001g07470	0	0	X	X	Ulp1 protease	0	-1.24722	1.03816	-1.70248	2.32784
VIT_11s0037g00950	0	0	0	X	S-adenosylmethionine decarboxylase proenzyme	vv10220Urea_cycle_and_metabolism_of_amino_groups vv10271Methionine_metabolism	1.17754	-2.04745	-2.64338	2.3264
VIT_14s0006g01220	0	0	0	X	Unknown protein	0	1.35146	-1.10657	-1.11971	2.32518
VIT_00s0580g00010	0	0	0	X	Cellulose synthase CSLC06	vv40006Cell_wall	-1.07468	1.30363	1.27782	2.32423
VIT_04s0008g02150	0	0	0	X	DCL3 (DICER-like 3)	0	-1.62376	-1.11921	-2.93713	2.32397
VIT_13s0047g01060	0	0	0	X	No hit	0	-1.19364	1.05023	-1.18269	2.32367
VIT_16s0039g00180	0	0	0	X	No hit	0	-1.11913	1.31102	-1.40449	2.32364
VIT_17s0000g09170	0	0	0	X	Receptor lectin kinase	0	-1.04855	-1.06546	1.14289	2.32343
VIT_18s0001g08320	0	0	0	X	IMP dehydrogenase/GMP reductase	vv10230Purine_metabolism	1.0249	1.04673	-1.0273	2.32094
VIT_18s0001g11590	0	0	0	X	Dual-specific kinase DSK1	0	1.03233	-1.09062	1.03448	2.3191
VIT_01s0011g05810	0	0	0	X	Adagio protein 1	vv34710Circadian_rhythm	-1.12327	-1.0203	-1.22819	2.31859
VIT_03s0038g01950	0	0	0	X	Glycine-rich protein	0	-1.07836	1.12518	-1.21419	2.31727
VIT_00s0380g00020	0	0	0	X	Protein kinase CRK1 CRK1 protein(Cdc2-related kinase 1)	0	-1.20442	1.15684	-1.09568	2.31641
VIT_05s0051g00420	0	0	0	X	Glycosyltransferase family 14 Beta-1-3-galactosyl-O-glycosyl-glycoprotein	0	-1.18116	1.31881	1.53791	2.316
VIT_14s0128g00780	0	0	0	X	Lipoxygenase	vv10592alpha-Linolenic_acid_metabolism	1.16493	-1.16173	-1.43502	2.31423
VIT_14s0068g01010	0	0	0	X	Unknown protein	0	-1.22005	1.12547	-1.30931	2.3139
VIT_14s0108g00400	0	0	0	X	Glutaredoxin family	0	-1.29274	1.17358	1.07382	2.31215
VIT_09s0002g02880	0	0	0	X	FRK1 (FLG22-induced receptor-like kinase 1)	vv34626Plant-pathogen_interaction	-1.17916	1.01	-1.45213	2.31212
VIT_14s0030g01130	0	0	0	X	Defective in exine formation protein (DEX1)	0	-1.13659	1.12991	-1.47307	2.31165
VIT_15s0107g00470	0	0	0	X	AMP-dependent synthetase and ligase	0	-1.44429	1.34744	-1.22746	2.31159
VIT_13s0139g00190	0	0	0	X	Disease resistance protein RGA2	0	1.03	1.30783	-1.20021	2.31025
VIT_11s0037g00920	0	0	0	X	No hit	0	1.00776	-1.21099	1.26921	2.30858
VIT_16s0050g00770	0	0	0	X	YDA (YODA)	0	-1.11867	1.05877	1.03019	2.30843
VIT_14s0068g00120	0	0	0	X	feronia receptor-like kinase	0	-1.01437	-1.01293	-1.41527	2.30669
VIT_13s0156g00410	0	0	0	X	No hit	0	-1.05025	-1.00829	-1.2682	2.30639
VIT_06s0009g01690	0	0	0	X	Retrotransposon protein	0	-1.21005	1.17791	-1.27707	2.30583
VIT_06s0009g00230	0	0	0	X	Unknown protein	0	-1.0046	1.15003	1.01071	2.30545
VIT_03s0063g02220	0	0	0	X	Pyruvate decarboxylase	vv10010Glycolysis	1.05866	1.14913	-1.18572	2.30526
VIT_08s0040g02810	0	0	0	X	Lung seven transmembrane receptor 1	0	-1.13167	1.18278	1.10427	2.30511
VIT_08s0007g03530	0	0	0	X	Zf A20 and AN1 domain-containing stress-associated protein 4	vv60077Other_zf-AN1	1.10891	-1.01761	-1.11895	2.30442
VIT_01s0011g00690	0	0	0	X	UDP-glucose 6-dehydrogenase	vv10040Pentose_glucuronate_interconversion vv10500Starch_and_sucrose_metabolism vv10520Nucleotide_sugars_metabolism vv40006Cell_wall	1.13495	-1.28024	-1.60261	2.30309
VIT_03s0063g00390	0	0	0	X	Lag one homologue 2	0	1.02665	1.05875	1.27012	2.30304
VIT_05s0020g03140	0	0	0	X	Sugar transporter 13	vv50121Porters_cat_1_to_6	1.09353	1.08899	-1.26808	2.30209
VIT_19s0085g00550	0	0	0	X	Ser/Thr protein kinase	0	-1.31968	-1.07936	-1.14402	2.30032
VIT_08s0007g08960	0	0	0	X	Ca2+-transporting ATPase type 2 isoform 4	vv34020Calcium_signaling_pathway vv50131Primary_active_transporter_cat_A2_to_A4	1.04218	1.07395	-1.5067	2.29735
VIT_00s0188g00070	0	0	0	X	Phospholipid-transporting ATPase	vv50131Primary_active_transporter_cat_A2_to_A4	-1.18845	1.32499	-1.78461	2.29712
VIT_14s0128g00790	0	0	0	X	Lipoxygenase (LOX1)	vv10592alpha-Linolenic_acid_metabolism	1.25125	-1.06102	-1.22932	2.2926
VIT_05s0049g00800	0	0	0	X	Unknown protein	0	1.03901	1.51103	-3.86306	2.29171
VIT_13s0139g00140	0	0	0	X	No hit	0	1.02155	-1.18112	-1.02681	2.28804
VIT_10s0003g01260	0	0	0	X	Dof zinc finger protein DOF1.5	vv60015C2C2-DOF	1.07605	-1.27896	-1.08568	2.28644
VIT_12s0035g00740	0	0	0	X	No hit	0	1.15865	-1.05248	1.32388	2.28614
VIT_12s0055g00670	0	0	0	X	Unknown	0	-1.25028	-1.08729	-1.24128	2.28613
VIT_18s0072g00670	0	0	0	X	GT2-like trihelix DNA-binding protein	vv60062Trihelix	-1.15508	1.12956	-1.48872	2.28501
VIT_18s0117g00180	0	0	0	X	CYP71B10	vv10940Phenylpropanoid_biosynthesis	-1.18399	1.09071	1.03057	2.28497
VIT_00s1353g00010	0	0	0	X	BAM1 (big apical meristem 1)	vv30009Flower_development	1.00304	1.03459	1.10632	2.28484
VIT_19s0014g01440	0	0	0	X	KH domain-containing quaking protein	0	-1.37342	1.09715	1.06986	2.28427
VIT_07s0031g00990	0	0	0	X	Binding	0	-1.15686	1.16167	1.59747	2.28376
VIT_17s0000g08320	X	0	0	X	Ataxia-telangiectasia mutated protein (Atm)	vv44110Cell_cycle	-1.24724	-1.03353	-1.1789	2.28317
VIT_11s0016g03990	0	0	0	X	R protein PRF disease resistance protein	vv34627R_proteins_from_Plant-pathogen_interaction	-1.27913	-1.14062	-1.08814	2.28314
VIT_00s0592g00020	0	X	0	X	Pentatricopeptide (PPR) repeat-containing protein	0	-1.27854	1.35041	-1.27345	2.2831
VIT_02s0033g00030	0	0	0	X	No hit	0	-1.14435	1.14113	1.35663	2.28071
VIT_04s0023g02950	0	0	0	X	Zinc finger (CCCH-type) family protein	vv60018C3H	-1.03315	1.25745	1.16327	2.2797
VIT_02s0033g01190	0	0	0	X	Unknown protein	0	1.09392	1.02603	1.26676	2.27902
VIT_04s0008g03400	0	0	0	X	VvERF035_ERF/AP2 Gene Family	vv30008Ethylene_signaling vv60003AP2_EREBP	1.06073	1.04458	1.55368	2.27833
VIT_08s0007g08030	0	0	0	X	No hit	0	1.32526	1.73611	1.43659	2.27793
VIT_17s0000g01020	0	0	0	X	Unknown protein	0	-1.35874	1.13133	-1.33533	2.27554
VIT_01s0011g06270	0	0	0	X	Hydroxyproline-rich glycoprotein	vv40006Cell_wall	-1.31873	1.24959	1.20209	2.27537
VIT_15s0045g00440	0	0	0	X	Disease resistance protein (TIR-NBS-LRR class)	0	-1.06289	1.01762	-1.18382	2.2752
VIT_05s0020g03350	0	0	0	X	SEC14 cytosolic factor	vv50122Porters_cat_7_to_17	-1.05905	-1.07316	1.22855	2.27331
VIT_09s0002g05880	0	0	0	X	transformation/transcription domain-associated protein	0	-1.39944	1.21736	-2.02658	2.27284
VIT_12s0035g01500	0	0	X	X	Zinc finger (FYVE type)	vv30009Flower_development vv60048PHD	-1.18276	1.14325	-1.63598	2.27117
VIT_16s0098g01520	0	0	0	X	WD-40 repeat	0	-1.06361	1.04158	1.32333	2.27062
VIT_18s0041g01460	0	0	0	X	Disease resistance protein (TIR-NBS-LRR class)	0	1.00633	1.00999	-1.53033	2.26967
VIT_00s0279g00010	0	0	X	X	Unknown	0	-1.18566	1.32504	-1.55951	2.26921
VIT_11s0052g00210	0	0	0	X	R protein disease resistance protein	vv34627R_proteins_from_Plant-pathogen_interaction	-1.03457	1.0439	-1.36841	2.26785
VIT_13s0067g01690	0	0	0	X	Ankyrin	0	-1.02144	-1.0262	1.42388	2.26613
VIT_19s0014g00620	0	0	0	X	Receptor kinase 2	0	-1.12514	1.25068	-1.11385	2.26498
VIT_00s2562g00020	0	0	X	X	Ubiquitin-specific protease 23 (UBP23)	0	-1.18604	1.24774	-1.95697	2.26439
VIT_05s0102g00370	0	0	0	X	Receptor protein kinase (ACR4)	0	1.01122	1.09763	-1.02535	2.26208
VIT_15s0046g03470	0	0	0	X	Unknown	0	1.22553	-1.39179	1.05834	2.26149
VIT_12s0035g00430	0	0	0	X	No hit	0	-1.09172	1.06372	-1.17092	2.26111
VIT_09s0002g03750	0	0	0	X	GATA transcription factor 11	vv60016C2C2-GATA	-1.10548	1.09596	1.7647	2.26058
VIT_07s0104g00740	0	0	0	X	Unknown protein	0	-2.36193	-1.0559	-1.81611	2.2605
VIT_09s0002g02900	0	0	0	X	Leucine-rich repeat protein kinase	0	1.0114	-1.12916	-1.05878	2.25892
VIT_16s0050g00190	0	0	0	X	DTA2 (downstream target of AGL15 2)	0	1.3056	-1.22571	-1.894	2.25812
VIT_04s0008g03880	0	0	0	X	Adaptor-related protein complex 4, beta 1	vv50110Protein_coat	-1.07951	1.17579	1.03671	2.25745
VIT_10s0003g03750	0	0	0	X	VvNCED2_11,12 9-cis epoxycarotenoid dioxygenase (NCED2)	vv10906Carotenoid_biosynthesis vv11013ABA_biosynthesis vv30001ABA_signaling	-1.04672	-1.33639	1.00374	2.25731
VIT_12s0121g00050	0	0	0	X	R protein MLA10	vv34627R_proteins_from_Plant-pathogen_interaction	-1.15001	1.00817	1.04853	2.25462
VIT_16s0039g00760	0	0	0	X	CYP89A2	0	-1.25095	1.32455	-1.37533	2.25412
VIT_09s0002g02010	0	0	X	X	Myosin-like protein XIK	vv44810Regulation_of_actin_cytoskeleton	-1.01916	1.02907	-1.55263	2.25171
VIT_16s0115g00460	0	0	X	X	Auxilin	0	-1.18557	1.20711	-2.22329	2.25159
VIT_00s0262g00090	0	0	0	X	Receptor kinase RK20-1	0	-1.00577	1.42872	-1.26419	2.25069
VIT_01s0010g00020	0	0	X	X	DNA-3-methyladenine glycosidase I	vv23410Base_excision_repair	-1.0512	1.00896	1.92953	2.25049
VIT_12s0059g00850	0	0	0	X	Phosphatidylinositol 3- and 4-kinase / ubiquitin	0	1.09741	1.19871	-1.43439	2.25035
VIT_04s0008g07210	0	0	X	X	D8-sphingolipid desaturase	0	-1.19538	-1.01756	-2.25176	2.24913
VIT_16s0050g00250	0	0	0	X	Disease resistance family protein	0	1.00647	-1.00531	-1.15384	2.24735
VIT_08s0056g00090	0	0	0	X	Met-10+ like family protein	0	-1.02097	1.22958	-1.42355	2.24675
VIT_08s0058g00190	0	0	X	X	No hit	0	-1.1172	1.10066	-1.82785	2.24464
VIT_12s0034g02020	0	0	0	X	Chlororespiratory reduction 2 (CRR2)	0	-1.12419	1.19273	-1.03611	2.24458
VIT_00s2643g00010	0	0	0	X	Protein kinase	0	-1.05385	1.13181	-1.59915	2.24435
VIT_03s0091g00370	0	0	0	X	Pentatricopeptide (PPR) repeat-containing protein	0	-1.09101	1.2829	-1.04084	2.24289
VIT_11s0065g00080	0	0	0	X	Chromatin remodeling 8	vv60058SNF2	-1.08483	1.24603	-1.19577	2.24286
VIT_14s0060g02640	0	0	0	X	Myb family	vv60045MYBrelated	-1.13754	1.18421	-1.05542	2.24276
VIT_00s0187g00290	0	0	0	X	IQ calmodulin-binding region; Apoptosis regulator Bcl-2 protein, BAG [Medicago truncatula]	0	1.01208	1.12239	1.0099	2.24273
VIT_14s0066g02220	0	0	0	X	Binding	0	-1.04378	-1.01546	-1.3668	2.24195
VIT_18s0072g00130	0	0	0	X	No hit	0	-1.17664	1.38157	1.34843	2.24116
VIT_04s0008g01720	0	0	0	X	Mechanosensitive ion channel	vv50101Channels_and_pores	1.04096	1.03881	1.02326	2.24044
VIT_07s0031g01050	0	0	0	X	Ascorbate oxidase	vv10053Ascorbate_and_aldarate_metabolism vv50109Incompletely_characterized_transport_systems	1.03455	-1.03882	-1.91521	2.24028
VIT_04s0008g01680	0	0	0	X	EMB2745	0	-1.08532	1.05889	1.21703	2.23995
VIT_13s0019g04390	0	0	0	X	GATA transcription factor 10	vv10904Diterpenoid_biosynthesis vv60016C2C2-GATA	-1.05191	-1.29883	-1.60993	2.23884
VIT_14s0068g01530	0	0	0	X	Zinc finger (DHHC type)	vv60079Other_zf-DHHC	-1.08897	1.13142	1.07096	2.23685
VIT_18s0122g01200	0	0	0	X	Pentatricopeptide (PPR) repeat-containing protein	0	-1.49999	1.12364	-1.36592	2.23614
VIT_02s0025g01040	0	0	0	X	Receptor protein kinase	0	-1.23119	-1.26713	-1.9333	2.23581
VIT_03s0017g00300	0	0	0	X	DnaJ homolog, subfamily B, member 12	vv50132Primary_active_transporter_cat_A5_to_A8	-1.06199	1.16871	1.02447	2.23554
VIT_12s0057g00030	0	0	0	X	Ankyrin repeat protein	0	1.13052	1.09205	1.37759	2.2352
VIT_03s0038g03030	0	0	0	X	Mechanosensitive ion channel	vv50101Channels_and_pores	-1.01199	-1.16203	-1.0866	2.23488
VIT_13s0064g00300	0	0	0	X	Separase	0	-1.19906	-1.15442	-1.33899	2.23481
VIT_13s0067g00920	0	0	0	X	Nuclear transcription factor, X-box binding 1	vv60080Other_zf	1.08302	1.02653	1.33839	2.23361
VIT_02s0012g02680	0	0	0	X	No hit	0	-1.06567	1.09656	-1.17151	2.2329
VIT_09s0018g01090	0	0	0	X	Heat shock protein 81-4 (HSP81-4)	vv24141Protein_processing_in_endoplasmic_reticulum vv34626Plant-pathogen_interaction	-1.01082	1.13059	-1.4273	2.23199
VIT_13s0101g00180	0	0	0	X	Protein kinase	0	-1.09106	1.35553	-1.23075	2.22944
VIT_09s0018g02110	0	0	0	X	Unknown protein	0	1.04052	-1.08691	-1.01852	2.22876
VIT_01s0010g03860	0	0	0	X	Unknown	0	1.0792	-1.46751	-1.03286	2.2271
VIT_03s0097g00010	0	0	0	X	No hit	0	-1.05806	1.31989	-1.42824	2.22649
VIT_00s0701g00010	0	0	X	X	Somatic embryogenesis receptor kinase 2 SERK2	0	-1.05954	-1.29904	-1.87217	2.22648
VIT_17s0000g03930	0	0	0	X	ferulate 5-hydroxylase	vv10940Phenylpropanoid_biosynthesis	1.51098	-1.07153	-1.39655	2.22592
VIT_12s0035g00130	0	0	0	X	TIR1 (transport inhibitor response 1)	vv30003Auxin_signaling	1.06875	-1.05276	-1.28115	2.22513
VIT_12s0057g01310	0	0	0	X	SUB1 (short under blue light 1)	0	1.07586	-1.04057	1.03975	2.22483
VIT_18s0001g04700	0	0	0	X	GP5 ubiquitin-like	0	-1.12383	1.28102	1.04928	2.22278
VIT_00s1557g00020	0	0	0	X	Lectin-receptor like protein kinase 3	0	-1.34424	1.0818	-1.13347	2.22106
VIT_12s0035g00450	0	0	0	X	Disease resistance protein I2C-5	0	-1.2716	-1.03329	-2.01244	2.22007
VIT_08s0007g00330	0	0	0	X	Metallothionein	0	-1.02372	-1.19421	-1.30085	2.21909
VIT_09s0002g05190	0	0	0	X	No hit	0	-1.2716	1.1624	1.42116	2.2152
VIT_16s0115g00110	0	0	0	X	Unknown	0	-1.26567	1.06002	-2.39403	2.21486
VIT_17s0000g00730	0	0	0	X	ATP binding / DNA binding	0	1.10653	-1.02596	1.10698	2.2148
VIT_13s0019g04810	0	0	0	X	Sec8 exocyst complex component specific domain containing protein	vv44810Regulation_of_actin_cytoskeleton vv50111Tethering_factors	-1.17797	-1.02902	-1.23334	2.21377
VIT_01s0146g00390	0	0	0	X	F-type H+-transporting ATPase subunit 8	vv10190Oxidative_phosphorylation vv50131Primary_active_transporter_cat_A2_to_A4	-1.11134	-1.06955	-1.66011	2.21121
VIT_00s0204g00080	0	0	0	X	TRNA/rRNA methyltransferase (SpoU)	0	-1.42726	1.09103	-1.56805	2.21047
VIT_08s0007g08500	0	0	0	X	Nonsense-mediated mRNA decay NMD3	vv23008Ribosome_biogenesis_in_Eukaryotes vv23013RNA_transport	-1.22998	1.76716	-1.10421	2.20984
VIT_15s0024g00600	0	0	0	X	Aminoacyl-tRNA synthetase, class Ia	vv10252Alanine_and_aspartate_metabolism vv20970Aminoacyl-tRNA_biosynthesis	-1.05917	1.14233	-1.22752	2.20713
VIT_15s0046g00810	0	0	0	X	Serine/threonine protein phosphatase 1; PP1	vv10500Starch_and_sucrose_metabolism	1.07411	1.2324	-1.02841	2.2065
VIT_06s0009g02390	X	0	0	X	Scarecrow transcription factor 3 (SCL3)	vv60032GRAS	-1.0805	1.25363	1.33334	2.20539
VIT_12s0035g01360	0	0	0	X	FAR1-related sequence 11	vv60071Orphans_far-red	-1.07908	-1.07582	-1.51916	2.20511
VIT_01s0010g01080	0	0	0	X	Phosphoribulokinase/uridine kinase	vv10240Pyrimidine_metabolism	-1.07882	-1.02488	1.14586	2.2041
VIT_05s0020g02650	0	0	0	X	Unknown protein	0	1.22129	-1.14609	1.65244	2.20199
VIT_14s0006g02240	0	0	0	X	2-hydroxyacyl-CoA lyase 1	vv44146Peroxisome	-1.17851	1.4689	1.31066	2.20186
VIT_00s0388g00070	0	0	0	X	ABC transporter B member 14	vv52010ABC_transporters	-1.33669	1.38422	-1.07385	2.20126
VIT_18s0001g14040	0	0	0	X	Endo-1,4-beta-glucanase	vv40006Cell_wall	1.11714	-1.94625	-1.35904	2.19995
VIT_13s0019g01880	0	0	X	X	R protein MLA10	vv34627R_proteins_from_Plant-pathogen_interaction	-1.11962	-1.01972	-1.59512	2.19835
VIT_18s0001g13810	0	0	0	X	Heat shock protein-related	0	1.23052	1.05953	-1.78771	2.19829
VIT_03s0088g00810	0	0	0	X	Pathogenesis-related protein 1 precursor (PRP 1)	vv30011Jasmonate_signaling vv34626Plant-pathogen_interaction	1.05178	-1.55505	-2.43642	2.19756
VIT_18s0001g05650	0	0	0	X	DEAD-box ATP-dependent RNA helicase 27	0	1.04259	-1.32227	-1.52552	2.19455
VIT_08s0040g02830	0	0	0	X	Calcium-transporting ATPase 1, endoplasmic reticulum-type ECA1	vv34020Calcium_signaling_pathway vv50131Primary_active_transporter_cat_A2_to_A4	1.06919	-1.09675	-1.61929	2.19317
VIT_02s0025g02460	0	0	X	X	Unknown protein	0	-1.23728	-1.05617	-1.91662	2.19298
VIT_12s0028g00840	0	0	X	X	Chromatin remodeling 17	vv60058SNF2	1.15032	1.07812	-2.24504	2.19242
VIT_00s0918g00010	0	0	0	X	Pentatricopeptide repeat	0	-1.18047	1.00163	1.30656	2.19179
VIT_08s0007g06680	0	0	0	X	PMR5 (powdery mildew resistant 5)	0	-1.06647	-1.1064	-1.54614	2.19142
VIT_05s0049g01550	0	0	0	X	Peptide transporter protein 3	vv50122Porters_cat_7_to_17	1.32887	-1.2183	-1.35338	2.19036
VIT_16s0098g00970	0	0	0	X	Subtilisin serine protease	vv50101Channels_and_pores vv60085MTERF	1.17459	-1.24361	-1.36441	2.18941
VIT_01s0011g06070	0	0	0	X	Unknown protein	0	-1.17651	1.07326	-1.0243	2.18939
VIT_13s0019g04910	0	0	0	X	Pectate lyase	vv40006Cell_wall	-1.36471	-1.36435	-1.77302	2.18658
VIT_00s0499g00050	0	0	X	X	Chromatin assembly factor-1 (FASCIATA1) (FAS1)	0	-1.38325	1.08463	-2.76576	2.18447
VIT_02s0012g03180	0	0	0	X	Unknown	0	-1.07829	1.2695	-1.53171	2.18381
VIT_16s0050g02250	0	0	0	X	Pentatricopeptide (PPR) repeat	0	-1.23614	1.0314	-1.37108	2.18322
VIT_13s0156g00140	0	0	0	X	Zinc finger (C3HC4-type ring finger)	vv60078Other_zf-C3HC4	-1.19311	-1.02225	1.34166	2.1827
VIT_17s0000g02010	0	0	0	X	Atypical receptor kinase MARK	0	-1.2231	1.0127	1.66648	2.181
VIT_05s0062g01070	0	0	0	X	Receptor protein kinase	0	-1.24354	1.10893	1.22729	2.17893
VIT_17s0053g00310	0	0	0	X	No hit	0	-1.9012	1.11174	-1.07531	2.17704
VIT_00s1677g00020	0	0	0	X	Pre-rRNA processing protein ESF1	0	-1.26487	1.03396	-2.29519	2.17487
VIT_18s0089g00070	0	0	0	X	TIR-NBS-LRR-TIR disease resistance protein	0	1.19379	1.16789	-1.28501	2.17404
VIT_00s0204g00010	0	0	0	X	No hit	0	-1.05885	1.00547	-1.0298	2.17245
VIT_07s0141g01030	0	0	0	X	R protein MLA10	vv34627R_proteins_from_Plant-pathogen_interaction	-1.24681	1.03391	-2.00692	2.16947
VIT_18s0117g00050	0	0	X	X	R protein L6	vv34627R_proteins_from_Plant-pathogen_interaction	-1.01215	-1.01387	-1.86773	2.16914
VIT_13s0047g00740	0	0	0	X	Disease resistance protein (NBS class)	0	-1.30526	1.0125	-1.41522	2.16823
VIT_18s0001g08100	0	0	0	X	Retroelement pol polyprotein	0	1.14197	-1.0582	-1.00981	2.16723
VIT_13s0067g00570	0	0	0	X	En/Spm transposon protein	0	1.00589	1.04797	1.42961	2.16666
VIT_13s0074g00560	0	0	0	X	Histone H1	0	-1.09617	1.03197	1.12935	2.16622
VIT_08s0032g00870	0	0	0	X	No hit	0	-1.11685	-1.01156	-1.90578	2.16582
VIT_19s0014g00910	0	0	0	X	No hit	0	1.07815	-1.22329	-1.14376	2.16574
VIT_06s0061g01300	0	0	0	X	Prephenate dehydratase	vv10400Phenylalanine_tyrosine_and_tryptophan_biosynthesis	1.26927	-1.06805	-1.35714	2.16551
VIT_07s0005g03690	X	0	0	X	Protein kinase MK6	0	1.22007	-1.24503	-1.00868	2.16536
VIT_16s0098g01340	0	0	0	X	Gag-pol polyprotein	0	-1.16893	-1.20086	-1.13017	2.16462
VIT_17s0000g08260	0	0	0	X	Kinesin light chain	vv44810Regulation_of_actin_cytoskeleton	-1.01702	1.0565	-1.22435	2.16319
VIT_15s0045g00460	0	0	X	X	WD-repeat protein	0	-1.11098	1.12138	-2.05427	2.16312
VIT_03s0063g00050	0	0	0	X	UDP-glucuronosyl/UDP-glucosyltransferase	vv10040Pentose_glucuronate_interconversion vv10500Starch_and_sucrose_metabolism	1.37935	1.32926	-1.62892	2.1624
VIT_14s0036g01360	0	0	0	X	Disease resistance protein RPS2	0	1.19092	-1.16261	-1.25753	2.16155
VIT_14s0066g01690	0	0	0	X	Pathogen-inducible alpha-dioxygenase	vv10592alpha-Linolenic_acid_metabolism	1.15384	-1.7263	-2.07533	2.15957
VIT_08s0007g02780	0	0	0	X	Asp/Glu racemase	0	-1.09052	1.37178	1.26662	2.15877
VIT_07s0031g00230	0	0	0	X	E3 ubiquitin-protein ligase MARCH6	vv24141Protein_processing_in_endoplasmic_reticulum vv60078Other_zf-C3HC4	-1.03557	1.00891	-1.06877	2.15824
VIT_18s0001g09130	0	0	0	X	Armadillo/beta-catenin repeat	0	1.01318	-1.01155	-1.17994	2.15741
VIT_18s0001g01310	0	0	0	X	Wall-associated receptor kinase 5	0	1.11146	-1.03209	-1.19535	2.15711
VIT_18s0072g00370	0	0	0	X	Cellulose synthase CESA2	vv40006Cell_wall	1.14426	-1.00354	1.00758	2.15635
VIT_02s0025g04220	0	0	0	X	Myb domain protein MYB3R-4	vv44110Cell_cycle vv60044MYB	-1.15419	1.36849	1.60609	2.15159
VIT_09s0002g00460	0	0	0	X	WD-40 repeat family protein / beige-related	0	-1.09155	1.17482	-1.43627	2.14932
VIT_18s0041g02100	0	0	0	X	Histidine kinase 1 (AHK1)	0	-1.38822	-1.30292	-1.77723	2.14913
VIT_19s0027g01340	0	0	0	X	Clathrin heavy chain	vv50110Protein_coat	-1.39284	1.225	-1.89316	2.14883
VIT_16s0098g00290	0	0	0	X	GLT1 (NADH-dependent glutamate synthase 1 gene)	vv10251Glutamate_metabolism vv10910Nitrogen_metabolism	-1.13549	-1.07905	1.2408	2.14873
VIT_19s0085g00570	0	0	0	X	Histidine kinase 1 (AHK1)	0	-1.33538	-1.4072	-1.79303	2.14808
VIT_15s0024g00630	0	0	0	X	Pyruvate decarboxylase isozyme 2	vv10010Glycolysis	1.08209	1.04368	-1.1923	2.14711
VIT_18s0001g03950	0	0	0	X	Pm27 protein	0	-1.06314	1.10184	1.17197	2.14556
VIT_14s0083g00100	0	0	0	X	Unknown protein	0	-1.16215	1.02461	-1.363	2.14543
VIT_05s0051g00290	0	0	0	X	R protein L6	vv34627R_proteins_from_Plant-pathogen_interaction	-1.30354	1.01278	-3.51568	2.14466
VIT_04s0008g03700	0	0	0	X	No hit	0	-1.02727	-1.26525	1.95072	2.14263
VIT_00s1608g00010	0	0	0	X	Ubiquitin-specific protease 23 (UBP23)	0	-1.32963	1.05976	-1.82646	2.14182
VIT_00s0421g00040	0	0	0	X	Disease resistance family protein	0	1.01403	-1.3616	1.01911	2.14178
VIT_14s0006g01180	0	0	0	X	ATP-dependent RNA helicase A	0	-1.08202	1.37139	1.03182	2.13989
VIT_03s0038g01450	0	0	0	X	No hit	0	-1.14631	-1.04073	-1.23278	2.13943
VIT_15s0021g02780	0	0	0	X	Maternal effect embryo arrest 44	0	-1.10544	1.03725	-1.20255	2.13926
VIT_13s0047g00730	0	0	0	X	R protein MLA10	vv34627R_proteins_from_Plant-pathogen_interaction	-1.24374	1.12564	-1.3204	2.13912
VIT_00s0349g00060	0	0	0	X	La domain-containing protein	0	-1.01637	1.11471	-1.08206	2.13809
VIT_11s0016g03240	0	0	0	X	Avr9/Cf-9 rapidly elicited protein 146	0	1.09757	1.05927	-1.25336	2.13729
VIT_00s1348g00020	0	0	0	X	Ternary complex factor MIP1	0	-1.69316	1.13003	-1.34842	2.13703
VIT_13s0047g01070	0	0	0	X	Calcium-binding EF-hand	0	-1.16693	1.23239	-1.53756	2.13691
VIT_06s0061g00730	0	0	0	X	Aquaporin GAMMA-TIP3/TIP1;3	vv50101Channels_and_pores	-1.43473	-1.26005	-1.77545	2.1367
VIT_01s0010g00490	0	0	0	X	Heat shock protein 81-4 (HSP81-4)	vv24141Protein_processing_in_endoplasmic_reticulum vv34626Plant-pathogen_interaction	1.07355	1.01435	-1.21854	2.1361
VIT_10s0003g01560	0	0	0	X	Cellulose synthase CESA8	vv40006Cell_wall	1.21524	-1.27963	1.72959	2.13575
VIT_14s0006g02680	0	0	0	X	Chloroplastic RNA splicing factor 1	0	-1.18718	1.11758	-1.58818	2.13505
VIT_01s0011g04460	0	0	0	X	MATE efflux family protein	vv50125Porters_cat_66_to_94	-1.03439	-1.2723	-1.13478	2.13494
VIT_08s0007g08620	0	0	0	X	No hit	0	-1.42907	1.10487	-1.33415	2.1347
VIT_03s0088g00620	0	0	0	X	Stress-induced	0	1.0216	1.25496	1.10261	2.13465
VIT_07s0095g00140	0	0	0	X	No hit	0	1.0628	-1.1627	1.14671	2.13461
VIT_18s0001g13640	0	0	0	X	Amine oxidase	vv10220Urea_cycle_and_metabolism_of_amino_groups vv10340Histidine_metabolism vv10350Tyrosine_metabolism vv10360Phenylalanine_metabolism vv11002Auxin_biosynthesis	-1.03204	1.12366	-1.35272	2.13452
VIT_05s0094g01210	0	0	0	X	Amine oxidase	vv10220Urea_cycle_and_metabolism_of_amino_groups vv10340Histidine_metabolism vv10350Tyrosine_metabolism vv10360Phenylalanine_metabolism vv11002Auxin_biosynthesis	1.05834	-1.06262	-1.39343	2.13338
VIT_03s0017g01090	0	0	0	X	Alanyl-tRNA synthetase	vv10252Alanine_and_aspartate_metabolism vv20970Aminoacyl-tRNA_biosynthesis	-1.05582	1.13957	-1.30245	2.13315
VIT_05s0029g01280	0	0	0	X	Unknown protein	0	-1.29415	1.09568	-2.15679	2.13294
VIT_15s0024g01620	0	0	0	X	Pentatricopeptide repeat-containing protein	0	-1.0321	1.22044	-1.44233	2.13125
VIT_05s0077g00720	0	0	0	X	Peroxidase 40	vv10360Phenylalanine_metabolism vv10680Methane_metabolism	-1.11351	1.09469	-1.37584	2.1306
VIT_00s0160g00280	0	0	0	X	No hit	0	1.06144	-1.11264	-1.1077	2.1301
VIT_00s0467g00020	0	0	X	X	TIR-NBS-LRR disease resistance	0	-1.12378	1.00776	-1.81385	2.12903
VIT_05s0020g00250	0	0	0	X	Zinc knuckle	0	-1.15329	1.08581	-1.68556	2.12903
VIT_18s0001g08410	0	0	0	X	Homeobox-leucine zipper protein 22	vv60034HB	-1.07752	-1.12728	-1.15359	2.12871
VIT_08s0007g08650	0	0	0	X	Binding	0	-1.05899	1.02595	-1.65487	2.12856
VIT_01s0146g00490	0	0	0	X	EMB2261 (embryo defective 2261)	0	-1.16062	1.11198	1.02882	2.12824
VIT_00s0477g00010	0	0	X	X	No hit	0	1.57368	2.27039	2.06524	2.12791
VIT_06s0061g01150	0	0	0	X	Unknown	0	1.12953	-1.15794	-1.26534	2.1256
VIT_18s0041g00710	0	0	0	X	UDP-glucose: anthocyanidin 5,3-O-glucosyltransferase	vv10942Anthocyanin_biosynthesis	-1.01625	1.03971	-1.10159	2.12556
VIT_14s0060g01220	0	0	0	X	Pentatricopeptide repeat	0	-1.22439	1.16818	-1.21689	2.1245
VIT_11s0016g03090	0	0	0	X	No hit	0	-1.18789	1.24412	1.50986	2.12308
VIT_11s0052g00470	0	0	0	X	Cupin	0	-1.30442	1.01655	-1.06487	2.12095
VIT_01s0011g04110	0	0	0	X	NADH dehydrogenase subunit 2	vv10190Oxidative_phosphorylation vv50134Primary_active_transporter_cat_D1	-1.14732	-1.02265	-1.83798	2.11995
VIT_12s0034g02310	0	0	0	X	R protein MLA10	vv34627R_proteins_from_Plant-pathogen_interaction	-1.1644	-1.00895	-1.48011	2.11931
VIT_14s0128g00760	0	0	0	X	Epoxide hydrolase	0	-1.03082	1.39263	1.43895	2.1182
VIT_16s0098g00130	0	0	0	X	No hit	0	-1.32915	-1.00422	-1.91113	2.11796
VIT_00s0304g00030	0	0	0	X	VQ motif-containing protein	0	-1.0281	1.00608	-1.18232	2.11751
VIT_00s0125g00220	0	0	0	X	Serine/theronine protein kinase 2	0	1.00388	-1.19311	1.27056	2.11736
VIT_18s0072g00580	X	0	0	X	Taxadiene 5-alpha-hydroxylase	vv10904Diterpenoid_biosynthesis	1.61948	1.19329	1.12614	2.11674
VIT_00s2438g00010	0	0	0	X	Unknown	0	-1.51739	1.16707	-2.11568	2.11661
VIT_18s0001g11860	0	0	0	X	Polygalacturonate 4-alpha-galacturonosyltransferase	vv40006Cell_wall	1.21335	-1.25015	-1.58934	2.11608
VIT_04s0023g00400	0	0	0	X	RIC4 (ROP-Interactive crib motif-containing protein 4)	vv44810Regulation_of_actin_cytoskeleton	1.07413	-1.07128	-1.51945	2.11488
VIT_19s0085g00600	0	0	0	X	Glyceraldehyde-3-phosphate dehydrogenase, cytosolic	vv10010Glycolysis	1.14444	-1.06409	-1.54423	2.11447
VIT_15s0107g00220	0	0	0	X	Splicing factor 3B subunit 3	vv23040Spliceosome	-1.09314	1.15581	-1.24679	2.11417
VIT_01s0150g00460	0	0	0	X	Xyloglucan endotransglucosylase/hydrolase precursor	vv40006Cell_wall	-1.10194	-1.1632	-1.07604	2.1122
VIT_10s0116g01640	0	X	0	X	Glucan endo-1,3-beta-glucosidase 3 precursor	vv10500Starch_and_sucrose_metabolism	-1.03073	1.17365	1.38439	2.11179
VIT_12s0028g02570	0	0	0	X	Sodium/calcium exchanger family protein	vv50123Porters_cat_18_to_29	-1.13384	1.26764	-1.3648	2.10997
VIT_11s0103g00690	0	0	0	X	No hit	0	-1.0917	-1.05536	-1.00806	2.10985
VIT_05s0020g03910	0	0	0	X	Ribosomal protein S3A (RPS3aA) 40S	vv23010Ribosome	-1.25783	-1.97267	-1.99882	2.1079
VIT_17s0000g01700	0	0	0	X	Leucine-rich repeat transmembrane protein kinase	0	-1.05259	-1.38825	-1.31161	2.10782
VIT_08s0056g00560	0	0	0	X	Alphavirus core protein	0	-1.06751	1.2536	1.21256	2.1072
VIT_08s0007g05160	0	0	0	X	Flavonoid 3',5'-hydroxylase	vv10941Flavonoid_biosynthesis	1.93183	-1.24751	-5.05057	2.106
VIT_05s0020g03390	0	0	0	X	Unknown	0	-1.13979	-1.02583	-1.54265	2.10578
VIT_13s0074g00670	0	0	0	X	No hit	0	-1.21073	-1.11519	-1.98978	2.10478
VIT_14s0030g01200	0	0	0	X	R protein disease resistance protein	vv34627R_proteins_from_Plant-pathogen_interaction	1.04092	1.03659	-1.40172	2.10389
VIT_15s0046g01320	0	0	0	X	Kinase	0	-1.27586	-1.1084	-1.20525	2.10364
VIT_12s0055g01090	0	0	0	X	Unknown protein	0	1.00305	1.16701	1.01137	2.10281
VIT_12s0059g01090	0	0	0	X	Early-responsive to dehydration	0	1.07785	-1.203	-1.54455	2.10151
VIT_14s0006g00450	0	0	0	X	Myb domain protein 20	vv60044MYB	1.14586	1.0055	5.07815	2.09947
VIT_00s1349g00010	0	0	0	X	Cellulose synthase CSLE1	vv40006Cell_wall	-1.15816	-1.04752	-2.11062	2.09864
VIT_00s0762g00020	0	0	X	X	S-locus lectin protein kinase	0	1.03758	1.07219	-2.84089	2.09799
VIT_04s0008g06620	0	0	0	X	Phospholipase D	vv10564Glycerophospholipid_metabolism vv10565Ether_lipid_metabolism vv34020Calcium_signaling_pathway	-1.03035	1.30094	1.00936	2.09786
VIT_02s0025g03240	0	0	0	X	Protein kinase	0	1.06884	1.03575	-1.14885	2.09518
VIT_00s0304g00010	0	0	0	X	Unknown protein	0	-1.16324	-1.48687	-1.54863	2.09402
VIT_08s0056g00650	0	0	0	X	No hit	0	-1.71766	1.05689	-1.10301	2.09233
VIT_19s0085g00560	0	0	0	X	Pentatricopeptide (PPR) repeat-containing	0	-1.08132	1.03694	1.32408	2.08969
VIT_02s0012g00460	0	0	0	X	Glycine-rich protein	0	-1.02537	-1.30363	1.02006	2.08933
VIT_02s0025g02130	0	0	0	X	Unknown	0	-1.2284	-1.14392	-1.25404	2.0881
VIT_00s0629g00010	0	0	X	X	NADH dehydrogenase subunit 4	vv10190Oxidative_phosphorylation vv50134Primary_active_transporter_cat_D1	-1.04819	1.05059	-1.81042	2.0875
VIT_13s0019g05110	0	0	0	X	Amino acid binding protein	0	1.19203	-1.07127	-1.13236	2.08546
VIT_05s0077g01790	0	0	0	X	Triacylglycerol lipase	vv10561Glycerolipid_metabolism	1.02734	-1.05452	1.19613	2.08503
VIT_03s0038g03620	0	0	0	X	Rho guanyl-nucleotide exchange factor ROPGEF1	0	-1.09062	-1.08637	-1.22986	2.08499
VIT_06s0004g00420	0	0	0	X	Calpain-type cysteine protease	0	-1.10428	1.0531	1.09039	2.08378
VIT_02s0025g01760	0	0	0	X	Cellulose synthase CSLG3	vv40006Cell_wall	-1.03801	1.03078	1.03988	2.08341
VIT_02s0154g00440	0	0	X	X	Unknown protein	0	-1.16609	1.02126	-1.94599	2.08323
VIT_00s0227g00200	0	0	0	X	formin protein AHF1	vv44810Regulation_of_actin_cytoskeleton	1.06989	1.01469	1.32294	2.08141
VIT_12s0034g01480	0	0	0	X	Disease resistance protein (NBS-LRR class) Rps1-k-2	0	-1.14592	1.08551	-1.27756	2.08086
VIT_00s0710g00010	0	0	0	X	GCR2-like 1 ABA receptor	0	1.11189	-1.04483	-1.07039	2.0808
VIT_00s0965g00010	0	0	0	X	Magnesium-chelatase subunit chlD, chloroplast precursor	vv10860Porphyrin_and_chlorophyll_metabolism	-1.39453	-1.02686	-1.74638	2.07908
VIT_18s0117g00360	0	0	0	X	R protein L6	vv34627R_proteins_from_Plant-pathogen_interaction	-1.02942	1.28178	1.29675	2.07876
VIT_19s0138g00080	0	0	0	X	Armadillo/beta-catenin repeat	0	1.01326	1.18342	-1.71372	2.07826
VIT_02s0025g01610	0	0	0	X	Phosphatidylinositol 4-kinase type-II	vv10562Inositol_phosphate_metabolism vv34070Phosphatidylinositol_signaling_system	1.08192	-1.20234	1.01675	2.07771
VIT_18s0001g06150	0	0	0	X	Phosphate-induced protein 1	0	1.83707	-1.42059	-1.3411	2.07682
VIT_03s0167g00010	0	0	0	X	Auxin response factor ARF6	vv30003Auxin_signaling vv60004ARF	-1.19796	-1.0359	-1.39144	2.07651
VIT_03s0038g02980	0	0	0	X	Mechanosensitive ion channel	vv50101Channels_and_pores	1.17231	-1.21463	1.41667	2.07633
VIT_15s0107g00200	0	0	0	X	No hit	0	-1.16891	1.04938	-1.11901	2.07611
VIT_01s0010g01200	0	0	0	X	Cell elongation protein / DWARF1 / DIMINUTO (DIM)	vv10100Biosynthesis_of_steroids	-1.07455	-1.03542	-1.02165	2.07527
VIT_01s0137g00590	0	0	0	X	Pentatricopeptide (PPR) repeat-containing protein	0	-1.1347	1.40406	-1.03639	2.07523
VIT_01s0010g01310	0	0	0	X	Unknown protein	0	-1.21364	1.158	-1.14845	2.07451
VIT_06s0004g07970	0	0	0	X	VvEXPA7	vv30003Auxin_signaling	-1.27643	1.09303	-1.02071	2.07435
VIT_08s0007g04310	0	0	0	X	Threonine dehydratase/deaminase	vv10260Glycine_serine_and_threonine_metabolism vv10290Valine_leucine_and_isoleucine_biosynthesis	1.06573	1.07522	1.07766	2.07335
VIT_08s0032g00410	0	0	0	X	Myosin-like protein XIK	vv44810Regulation_of_actin_cytoskeleton	1.0374	1.23228	-1.23472	2.07288
VIT_17s0000g02800	0	0	X	X	Hydroxymethylglutaryl coenzyme A synthase	vv10072Synthesis_and_degradation_of_ketone_bodies vv10280Valine_leucine_and_isoleucine_degradation vv10650Butanoate_metabolism	-1.24419	1.12073	-1.67215	2.07246
VIT_06s0009g01730	0	0	0	X	Nucleoside triphosphatase	vv10230Purine_metabolism vv10730Thiamine_metabolism	-1.11125	1.13221	-1.10621	2.07076
VIT_09s0070g00750	0	0	0	X	Splicing factor 3B subunit 3	vv23040Spliceosome	1.06496	1.05098	-1.26993	2.0694
VIT_04s0008g00740	0	0	0	X	Protein phosphatase 2C	0	-1.08904	1.03188	-1.4184	2.06825
VIT_18s0001g01530	0	0	0	X	No hit	0	1.10572	1.06313	-1.34538	2.06718
VIT_17s0000g08990	0	0	0	X	Alliinase	vv10272Cysteine_metabolism	-1.23503	-1.03653	1.07737	2.06554
VIT_10s0003g00110	0	0	0	X	FES1 (frigida-essential 1)	vv30009Flower_development vv60018C3H	-1.29474	1.35466	-1.13007	2.06454
VIT_18s0122g00410	0	0	0	X	PPI1 (proton pump interactor 1	0	1.09066	1.17823	-1.39598	2.06449
VIT_01s0010g03410	0	0	0	X	Pentatricopeptide (PPR) repeat-containing protein	0	-1.06701	1.11218	1.23393	2.06413
VIT_18s0001g08230	0	0	0	X	Receptor-like protein kinase HAIKU2	0	-1.02812	1.08273	-1.24497	2.06326
VIT_08s0007g01290	0	0	0	X	BEL1-like homeodomain protein 9 LSN (LARSON)	vv60034HB	1.11949	1.00843	-1.13049	2.06214
VIT_03s0180g00230	0	0	0	X	UNC-50	0	1.00745	1.01829	1.40164	2.06139
VIT_05s0020g00620	0	0	0	X	Kinesin phragmoplast orienting kinesin 1	vv44810Regulation_of_actin_cytoskeleton	-1.12503	1.19747	-1.13489	2.05912
VIT_13s0047g01150	0	0	0	X	Esterase/lipase/thioesterase	0	-1.13755	-1.08285	-1.09307	2.05897
VIT_05s0077g01280	0	0	0	X	Glycosyl hydrolase family 3 beta xylosidase BXL1	0	-1.60694	1.94491	1.52554	2.05865
VIT_18s0001g02960	0	0	0	X	Nucleotidyltransferase family protein, putative, expressed	0	-1.2035	1.17099	-1.67107	2.05751
VIT_05s0077g00400	0	0	0	X	No hit	0	-1.27234	-1.02616	-1.34463	2.05673
VIT_10s0071g00180	0	0	0	X	Phosphatidylinositol 3- and 4-kinase / ubiquitin	0	1.1009	1.22838	-1.34014	2.05516
VIT_17s0000g05410	0	0	0	X	Galactosyltransferase	0	-1.06161	1.17406	-1.21699	2.05478
VIT_00s0198g00020	0	0	X	X	ATP binding	0	-1.17227	1.13578	-1.90325	2.05422
VIT_18s0001g01070	0	0	0	X	Pentatricopeptide (PPR) repeat-containing protein	0	-1.21478	1.23011	-1.1375	2.05374
VIT_08s0007g07150	0	0	0	X	Splicing factor 3B subunit 3	0	-1.17612	1.23613	-1.18594	2.05357
VIT_00s0253g00010	0	0	0	X	Pyruvate decarboxylase 1 [Vitis vinifera]	vv10010Glycolysis	1.0979	1.20342	-1.42864	2.05356
VIT_15s0024g00200	0	0	0	X	Unknown	0	-1.67501	1.06547	-1.72248	2.05267
VIT_06s0061g01480	0	0	0	X	ABC transporter G member 22	vv52010ABC_transporters	1.01717	1.20344	-1.19938	2.05249
VIT_00s0160g00100	0	0	0	X	Disease resistance protein (TIR-NBS-LRR class	0	1.19751	-1.33035	-2.49752	2.05228
VIT_00s0340g00080	0	0	0	X	Component of oligomeric golgi complex 1	vv50111Tethering_factors	-1.00217	1.02476	-1.31404	2.05109
VIT_16s0098g00230	0	0	0	X	Receptor kinase homolog LRK10	0	-1.13428	-1.12063	-1.7115	2.04852
VIT_13s0106g00040	0	0	0	X	Ankyrin	vv50108Accessory_factors_involved_in_transport	-1.08981	1.04421	-1.6004	2.04767
VIT_08s0040g02750	0	0	0	X	Ankyrin repeat	vv50108Accessory_factors_involved_in_transport	-1.05052	1.15187	1.12348	2.04741
VIT_01s0010g02780	0	0	0	X	ATP-dependent RNA helicase	vv23040Spliceosome	-1.91735	-1.34487	3.35796	2.04702
VIT_03s0038g00540	0	0	0	X	Dynamin-like protein 6	0	1.0877	1.07091	-1.10716	2.04676
VIT_00s0215g00110	0	0	0	X	Sphingosine kinase	vv10600Sphingolipid_metabolism vv34020Calcium_signaling_pathway	-1.21048	1.0375	-1.20546	2.0466
VIT_16s0098g01790	0	0	0	X	Calmodulin-binding region IQD21	0	-1.0109	1.13784	-1.12197	2.0456
VIT_16s0039g01440	0	0	0	X	ATORC3/ORC3 (Origin recognition complex protein 3)	vv44110Cell_cycle	-1.05312	-1.01835	-1.65954	2.04365
VIT_07s0104g00860	0	0	0	X	WD40	0	-1.05721	1.09562	-1.04103	2.04341
VIT_19s0015g02840	0	0	0	X	PI-3-kinase-related kinase SMG-1	vv23015mRNA_surveillance_pathway	-1.04286	1.13855	-2.28346	2.04288
VIT_10s0003g00270	0	0	0	X	Homeobox-1	vv60034HB	-1.04897	1.10677	-1.24472	2.04231
VIT_13s0156g00550	0	0	0	X	S-receptor kinase	0	1.29761	1.10456	-1.09368	2.04204
VIT_00s2440g00010	0	0	0	X	No hit	0	-1.24516	1.07736	-1.23896	2.04149
VIT_08s0058g01050	0	0	0	X	Unknown protein	0	-1.01708	-1.01012	1.12919	2.04084
VIT_18s0001g01880	0	0	0	X	Pentatricopeptide (PPR) repeat	0	-1.04659	1.29145	1.3334	2.04012
VIT_00s0340g00050	0	0	0	X	Endo-1,4-beta-glucanase korrigan (KOR)	vv40006Cell_wall	1.25046	-1.29643	-1.35077	2.04011
VIT_09s0002g03210	0	0	0	X	Pentatricopeptide (PPR) repeat-containing protein	0	-1.02222	1.088	1.13801	2.03992
VIT_18s0001g10130	0	0	0	X	VvERF006_ERF/AP2 Gene Family	vv60017C2H2	-1.14336	1.39493	1.05765	2.03892
VIT_02s0025g00220	0	0	0	X	Chlororespiratory reduction 4 (CRR4)	0	-1.08637	1.17361	1.06343	2.03875
VIT_13s0064g01510	0	0	0	X	Auxin-independent growth promoter	0	1.04396	1.51667	1.1044	2.03734
VIT_19s0014g02620	0	0	0	X	S-receptor kinase	0	1.57848	-1.05211	-1.06969	2.03672
VIT_18s0001g08500	0	0	X	X	Lipase family	0	-1.23109	1.45287	-1.63179	2.03629
VIT_09s0054g00620	0	0	0	X	Kelch repeat-containing protein	0	-1.06124	1.02529	1.06446	2.03561
VIT_01s0010g01780	0	0	0	X	Pentatricopeptide (PPR) repeat-containing protein	0	-1.14658	1.11991	-1.08852	2.03533
VIT_02s0012g02780	0	0	0	X	Cytochrome b5 domain-containing protein	0	-1.04776	-1.0222	1.09825	2.03457
VIT_05s0020g00290	0	0	X	X	Zinc knuckle	0	-1.16623	1.04171	-1.78935	2.03343
VIT_07s0005g01030	0	0	0	X	Cellulose synthase CSLD5	vv40006Cell_wall	-1.35194	-1.12337	-1.38604	2.03237
VIT_08s0007g04570	0	0	0	X	UGT73D1 (UDP-glucosyl transferase 73D1); UDP-glycosyltransferase	0	1.10356	1.12911	-1.12231	2.03213
VIT_09s0002g09110	0	0	0	X	No hit	0	-1.69531	1.65381	-1.54011	2.02957
VIT_13s0019g02460	0	0	0	X	Proton-dependent oligopeptide transport (POT) family protein	vv50122Porters_cat_7_to_17	-1.24511	1.025	1.44449	2.02812
VIT_12s0057g01290	0	0	0	X	Hydroxyproline-rich glycoprotein family protein-like	vv40006Cell_wall	-1.1558	1.15176	1.16151	2.02776
VIT_19s0015g01570	0	0	0	X	No hit	0	-1.01336	-1.10034	-1.26045	2.02698
VIT_06s0004g00600	0	0	0	X	SUB1 (short under blue light 1)	0	-1.07954	1.09914	-1.02522	2.02666
VIT_05s0029g01060	0	0	0	X	ATELC/ELC	vv50111Tethering_factors	-1.08762	1.16782	1.19348	2.02537
VIT_04s0023g03530	0	0	0	X	No hit	0	-1.78109	1.51442	1.74589	2.02474
VIT_02s0025g03850	0	0	0	X	YDA (YODA)	0	-1.19223	1.12723	-1.24189	2.02398
VIT_18s0001g05950	0	0	X	X	Cis-zeatin O-beta-D-glucosyltransferase	vv10908Zeatin_biosynthesis	1.09314	-1.07975	-2.4051	2.0234
VIT_03s0017g01000	0	0	0	X	Amine oxidase	vv10220Urea_cycle_and_metabolism_of_amino_groups vv10340Histidine_metabolism vv10350Tyrosine_metabolism vv10360Phenylalanine_metabolism vv11002Auxin_biosynthesis	1.08561	1.15896	1.09771	2.02269
VIT_16s0022g01780	0	0	0	X	Pentatricopeptide (PPR) repeat-containing protein	0	-1.18251	1.02797	-1.16381	2.02233
VIT_18s0001g06120	0	0	0	X	Cis-zeatin O-beta-D-glucosyltransferase	vv10908Zeatin_biosynthesis	1.10637	-1.48852	-2.35535	2.02232
VIT_01s0026g01490	0	0	0	X	Proton-dependent oligopeptide transport (POT) family protein	vv50122Porters_cat_7_to_17	1.0808	-1.25504	-1.01615	2.02199
VIT_13s0019g05390	0	0	0	X	Zinc-binding protein	0	-1.09929	1.02082	-1.1669	2.0219
VIT_17s0000g01310	0	0	0	X	Acetohydroxyacid synthase 3	vv10290Valine_leucine_and_isoleucine_biosynthesis vv10650Butanoate_metabolism vv10770Pantothenate_and_CoA_biosynthesis	-1.57452	1.192	-1.4359	2.02138
VIT_07s0095g00190	0	0	0	X	No hit	0	-1.09421	-1.18322	-1.11298	2.02136
VIT_18s0001g15550	0	0	0	X	Serine carboxypeptidase II	0	-1.10633	-1.73531	-1.52492	2.02036
VIT_06s0061g00090	0	0	0	X	DnaJ homolog, subfamily C, member 7	vv50132Primary_active_transporter_cat_A5_to_A8	-1.03109	1.12664	-1.09269	2.01952
VIT_01s0011g04120	0	0	0	X	Unknown protein	0	-1.34822	1.02972	-1.35076	2.01804
VIT_17s0000g04090	0	0	0	X	Cell division cycle associated 7	vv44110Cell_cycle vv60025DDT	-1.09392	1.54079	1.0192	2.01792
VIT_07s0197g00250	0	0	0	X	Disease resistance protein (CC-NBS-LRR class)	0	-1.04906	-1.04534	1.03566	2.01777
VIT_05s0020g03760	0	0	0	X	RNA helicase SDE3 (SDE3)	0	-1.1578	1.03585	1.32737	2.01753
VIT_02s0154g00190	0	0	0	X	flavin-containing monooxygenase 3	vv11000Single_reactions	-1.11063	-1.01996	1.10779	2.01605
VIT_04s0008g01780	0	0	X	X	Transposon protein, putative, CACTA	0	-1.02255	1.00328	-1.78003	2.01509
VIT_05s0020g03970	0	0	0	X	Sulfate transporter 3.1 (AST12) (AtST1)	vv50124Porters_cat_30_to_64	-1.0918	1.12595	1.19485	2.01451
VIT_19s0093g00550	0	0	0	X	VvNCED3_11,12 9-cis epoxycarotenoid dioxygenase (NCED3)	vv10906Carotenoid_biosynthesis vv11013ABA_biosynthesis vv30001ABA_signaling	1.60251	1.29147	1.5747	2.01313
VIT_01s0010g02380	0	0	X	X	F-box domain containing protein	0	-1.09673	1.03709	-1.40058	2.01265
VIT_08s0007g02920	0	0	0	X	ATAN11 (ANTHOCYANIN11)	0	1.86136	-2.03399	-6.27642	2.01238
VIT_04s0008g06850	0	0	0	X	Biopterin transport-related protein BT1	vv50125Porters_cat_66_to_94	-1.17538	-1.06634	-1.04472	2.01209
VIT_19s0014g05400	0	0	0	X	C-myc binding protein	0	-1.34312	1.037	-1.09963	2.01205
VIT_03s0017g01670	0	0	0	X	Pentatricopeptide (PPR) repeat-containing protein	0	-1.27512	1.01505	-1.25863	2.01096
VIT_16s0050g00980	0	0	0	X	ferric reduction oxidase 2	vv50105Transport_electron_carriers	-1.33453	1.79534	1.11291	2.01019
VIT_09s0054g00840	0	0	0	X	Unknown protein	0	-1.10775	-1.02366	1.55656	2.00824
VIT_10s0003g03540	0	0	0	X	Lupeol synthase	vv10100Biosynthesis_of_steroids	-1.0526	-1.05303	-1.73211	2.00638
VIT_11s0037g00160	0	0	0	X	Protein prenyltransferase, alpha subunit	0	1.00968	-1.13656	-1.60447	2.00611
VIT_10s0003g02830	0	0	0	X	O-acetyltransferase	0	1.05364	-1.03326	-1.1123	2.00494
VIT_07s0031g01340	0	0	0	X	Pentatricopeptide (PPR) repeat	0	-1.06595	1.20088	1.34641	2.00343
VIT_05s0029g00330	0	0	0	X	Adenosylhomocysteinase (S-adenosyl-L-homocysteine hydrolase)	vv10271Methionine_metabolism vv10450Selenoamino_acid_metabolism	1.25849	-1.10992	-1.07438	2.00342
VIT_06s0009g02060	0	0	0	X	Molybdopterin biosynthesis MoaE CNX6	vv10790Folate_biosynthesis	-1.34088	-1.11095	1.08511	2.00314
VIT_15s0021g01220	0	0	0	X	Transcription factor	vv60062Trihelix	-1.35369	1.28604	1.35436	2.00151
VIT_15s0048g00370	0	0	0	X	Transketolase, chloroplast precursor	vv10030Pentose_phosphate vv10710Carbon_fixation	-1.00298	-1.22312	-1.02655	2.00125
VIT_08s0056g00430	0	0	0	X	Unknown protein	0	-1.04406	1.22507	1.24027	2.00078
VIT_07s0031g00900	0	0	0	X	Unknown protein	0	1.37925	-1.28779	-1.52933	-2.00035
VIT_09s0018g01960	0	0	0	X	Unknown protein	0	-1.08377	1.02453	1.19742	-2.00064
VIT_07s0031g00930	0	0	0	X	No hit	0	1.21187	-1.00968	-1.12043	-2.0008
VIT_13s0019g02240	0	0	X	X	Ribosomal protein S7 (RPS7B) 40S	vv23010Ribosome	-1.06361	-1.19961	1.48587	-2.00095
VIT_08s0007g02620	0	0	0	X	Ribosomal protein S17 (RPS17A) 40S	vv23010Ribosome	1.08147	-1.04726	2.03002	-2.00105
VIT_05s0049g01790	0	0	0	X	Ribosomal protein L23 (RPL23C) 60S	vv23010Ribosome	1.09323	-1.15252	1.29435	-2.0013
VIT_02s0012g00040	0	0	0	X	No hit	0	1.0884	1.02408	1.22452	-2.00149
VIT_07s0005g04550	0	0	X	X	Brix domain-containing protein	0	-1.08891	1.10887	1.51367	-2.00251
VIT_01s0011g02100	0	0	0	X	ATP-dependent Clp protease proteolytic subunit	0	-1.08172	-1.00889	1.28792	-2.00304
VIT_18s0001g03880	0	0	0	X	Polcalcin	0	-1.03023	-1.17285	1.01198	-2.00357
VIT_00s0207g00200	0	0	0	X	Integral membrane protein, putative	0	-1.01698	1.14979	1.52456	-2.00486
VIT_05s0077g01290	0	0	0	X	Unknown protein	0	1.07524	-1.67865	1.22178	-2.00486
VIT_05s0077g00120	0	0	0	X	DNA replication protein	0	-1.2818	1.11711	1.45061	-2.00503
VIT_17s0000g00040	0	0	0	X	Pentatricopeptide (PPR) repeat-containing	0	-1.12078	1.17865	1.64346	-2.00616
VIT_16s0050g00750	0	0	0	X	Short-chain dehydrogenase/reductase	0	1.0601	1.02448	1.35686	-2.00673
VIT_10s0116g00600	0	0	X	X	RIC10 (ROP-Interactive crib motif-containing)	vv44810Regulation_of_actin_cytoskeleton	-1.1903	-1.17973	1.48064	-2.00771
VIT_14s0030g00390	0	0	0	X	Receptor protein kinase PERK1	0	-1.32591	-1.06339	1.12609	-2.0078
VIT_12s0028g00370	0	0	0	X	RWP-RK domain-containing protein	vv60052RWP-RK	-1.0306	-1.0799	1.3085	-2.00796
VIT_09s0002g06390	0	0	0	X	Peptide deformylase	vv10630Glyoxylate_and_dicarboxylate_metabolism	1.07806	1.16029	1.83727	-2.008
VIT_07s0104g00240	0	0	0	X	Unknown protein	0	1.03258	-1.09525	-1.44608	-2.00805
VIT_01s0026g02660	0	0	0	X	Negatively light-regulated protein	0	-1.1546	-1.11175	1.25336	-2.00809
VIT_11s0016g01980	0	0	X	X	Unknown protein	0	-1.00357	1.02467	1.55079	-2.00828
VIT_00s2478g00020	0	0	0	X	Ribosomal protein L12 (gb|SCL121A)	vv23010Ribosome	-1.02172	-1.06476	1.31643	-2.00897
VIT_01s0010g03360	0	0	0	X	Signal peptidase complex subunit 1	vv23060Protein_export	1.15608	-1.32824	1.23578	-2.00934
VIT_10s0003g02360	0	0	0	X	SRG1 (senescence-related gene 1) oxidoreductase	0	-1.40901	1.76391	-3.03273	-2.00938
VIT_12s0057g01210	0	0	0	X	Nitrate-responsive NOI protein	0	1.05288	-1.09192	1.1316	-2.01027
VIT_12s0059g00730	0	0	0	X	Cupin region	0	1.02272	-1.00441	-1.53581	-2.01119
VIT_01s0026g02470	0	0	0	X	Zinc finger (C3HC4-type ring finger)	vv60078Other_zf-C3HC4	1.07068	-1.01373	1.22298	-2.01142
VIT_12s0028g01260	0	0	0	X	V-type H+-transporting ATPase subunit D	vv10190Oxidative_phosphorylation vv44145Phagosome vv50131Primary_active_transporter_cat_A2_to_A4	-1.10273	1.02231	1.28996	-2.01219
VIT_01s0011g03760	0	0	0	X	Unknown	0	1.03988	1.30654	1.90669	-2.01304
VIT_07s0151g01000	0	0	0	X	Photosystem I reaction center subunit II (PSAD)	vv10195Photosynthesis vv50105Transport_electron_carriers	-1.34761	-1.5199	1.63059	-2.01398
VIT_15s0046g00350	0	0	0	X	Molybdopterin biosynthesis protein CNX3	vv10790Folate_biosynthesis	1.05581	1.12853	1.62709	-2.0141
VIT_18s0001g08120	0	0	0	X	Ubiquitin-like (UBL) post-translational modifier	0	-1.01157	-1.06743	1.17576	-2.01426
VIT_05s0029g00480	0	0	0	X	Eceriferum 2 (CER2)	0	-1.06122	1.05931	1.65001	-2.01459
VIT_13s0067g01830	0	0	0	X	Steroid 5alpha-reductase	vv10905Brassinosteroid_biosynthesis	-1.02353	-1.21716	1.15201	-2.01475
VIT_01s0113g00530	0	0	0	X	No hit	0	1.09671	-1.03865	1.23079	-2.01604
VIT_00s0227g00160	0	0	X	X	Iron-stress related protein	0	1.0818	-1.01302	1.41139	-2.01721
VIT_08s0007g02640	0	0	0	X	Secoisolariciresinol dehydrogenase	vv10940Phenylpropanoid_biosynthesis	1.11758	1.22498	-1.66968	-2.01931
VIT_12s0028g02940	0	0	0	X	O-methyltransferase	0	1.70915	1.22139	-2.99968	-2.01973
VIT_07s0151g00710	0	0	0	X	Autophagy 10	vv44140Regulation_of_autophagy	1.02193	-1.20826	1.22216	-2.02014
VIT_00s0288g00040	0	0	0	X	TIR-NBS disease resistance	0	1.17903	1.77717	1.11342	-2.02057
VIT_01s0150g00280	0	0	0	X	Unknown protein	0	1.00046	1.11284	2.68274	-2.02073
VIT_16s0022g01020	0	0	0	X	Chalcone synthase [Vitis vinifera]	vv10941Flavonoid_biosynthesis	1.20142	1.26925	-2.73499	-2.02128
VIT_04s0008g06410	0	0	0	X	No hit	0	1.03435	-1.20614	1.30182	-2.02152
VIT_01s0182g00030	0	0	0	X	Emp24/gp25L/p24 family protein	vv50110Protein_coat	1.10967	-1.01346	1.5264	-2.02213
VIT_05s0165g00170	0	0	0	X	No hit	0	1.03799	-1.13121	-1.1582	-2.02214
VIT_04s0043g00400	0	0	X	X	Exosome complex component CSL4	vv23018RNA_degradation	1.08882	-1.14509	1.52206	-2.02263
VIT_11s0206g00050	X	0	0	X	Esterase/lipase/thioesterase	0	-1.38807	-1.02566	1.42092	-2.02289
VIT_17s0000g01240	0	0	0	X	Gamma carbonic anhydrase-like 2 (gamma CAL2)	0	1.04969	-1.09961	1.5878	-2.02362
VIT_00s0211g00050	0	0	X	X	Protein BRICK1 (AtBRK1)	vv44810Regulation_of_actin_cytoskeleton	-1.12206	-1.07539	1.52056	-2.02414
VIT_04s0008g05960	0	0	0	X	Unknown protein	0	-1.04271	1.20271	1.48784	-2.02415
VIT_18s0001g09930	0	0	X	X	Defective chloroplasts and leaves protein / DCL protein	0	1.02812	-1.02624	1.63439	-2.02491
VIT_13s0019g01820	0	0	0	X	Cell division protein methyltransferase FtsJ	0	1.05953	-1.07465	1.16967	-2.0252
VIT_06s0061g01600	0	0	0	X	Ribosomal protein P2 60s acidic	vv23010Ribosome	1.06456	-1.10527	1.24043	-2.02522
VIT_06s0080g00980	0	0	0	X	Secoisolariciresinol dehydrogenase	vv10940Phenylpropanoid_biosynthesis	1.0945	-1.05677	-1.02563	-2.02543
VIT_01s0011g05070	0	0	0	X	Major latex-like protein 34	0	1.1328	1.30479	-1.09246	-2.02631
VIT_15s0048g00790	0	0	X	X	TCH2 (touch 2)	vv34626Plant-pathogen_interaction	-1.0477	1.20044	1.53666	-2.02649
VIT_06s0004g04720	0	0	0	X	Import inner membrane translocase subunit Tim9, Mitochondrial	vv50132Primary_active_transporter_cat_A5_to_A8	1.12508	-1.31817	1.25005	-2.02687
VIT_00s0252g00030	0	0	0	X	Unknown protein	0	-1.07121	1.01931	1.16034	-2.02738
VIT_00s0283g00060	0	0	0	X	Unknown protein	0	1.08482	-1.07991	1.41362	-2.0275
VIT_15s0045g01130	0	0	0	X	DNA-binding protein	0	1.02423	1.15151	-1.5139	-2.02762
VIT_11s0078g00400	0	0	0	X	Auxin responsive SAUR protein	vv30003Auxin_signaling	-1.01116	1.03179	-1.47696	-2.02803
VIT_16s0098g00560	0	0	0	X	SP1L2 (SPIRAL2)	vv44810Regulation_of_actin_cytoskeleton	-1.0892	1.22094	1.74484	-2.02809
VIT_05s0020g01520	0	0	0	X	Bud site selection protein 31	vv23040Spliceosome	1.07586	-1.1051	1.17449	-2.02836
VIT_16s0022g01590	0	0	0	X	Ribosomal protein S13 (RPS13A) 40S	vv23010Ribosome	-1.05619	-1.15303	1.58193	-2.02851
VIT_15s0024g00480	0	0	0	X	ATPP2-A2	0	-1.22635	1.15715	-1.3499	-2.02862
VIT_16s0013g00610	0	0	X	X	HAP1/MAGO/MEE63 (maternal effect embryo arrest 63)	vv23013RNA_transport vv23015mRNA_surveillance_pathway vv23040Spliceosome vv50133Primary_active_transporter_cat_A9_to_A18	1.09286	-1.10236	1.59212	-2.02865
VIT_01s0011g05010	0	0	0	X	Phytanoyl-CoA dioxygenase (PhyH)	vv11000Single_reactions	1.00635	1.04092	1.36702	-2.02865
VIT_09s0002g01390	0	0	0	X	Autophagy 12a (APG12a)	vv44140Regulation_of_autophagy	-1.11559	1.03074	1.24666	-2.02886
VIT_18s0086g00540	0	0	0	X	No hit	0	1.1205	-1.00788	-2.77131	-2.03079
VIT_01s0011g00020	0	0	X	X	No hit	0	-1.03504	1.13383	-2.81181	-2.03233
VIT_02s0025g03380	0	0	0	X	3-ketoacyl-CoA reductase 3	0	-1.03353	-1.09767	1.10478	-2.03302
VIT_05s0102g00620	0	0	0	X	No hit	0	-1.28427	1.04954	1.69505	-2.03377
VIT_17s0000g04070	0	0	0	X	Unknown	0	-1.0163	-1.0896	1.06809	-2.03412
VIT_08s0040g02870	0	0	0	X	Fe-S-cluster oxidoreductase	0	1.04202	-1.08356	2.40336	-2.03638
VIT_01s0026g01090	0	0	0	X	Unknown	0	-1.03836	-1.08535	1.18501	-2.03663
VIT_01s0146g00410	0	0	0	X	GEM-like protein 5	0	-1.12536	1.0412	1.70558	-2.03682
VIT_11s0016g01540	0	0	0	X	Ankyrin repeat family protein	0	1.29776	1.25996	-4.22296	-2.03738
VIT_10s0003g04260	0	0	0	X	Unknown protein	0	-1.00713	-1.00161	-1.10141	-2.03802
VIT_05s0049g00300	0	0	X	X	1-aminocyclopropane-1-carboxylate oxidase homolog 1	vv10640Propanoate_metabolism vv30008Ethylene_signaling	1.21502	1.18768	2.35107	-2.03926
VIT_06s0004g02920	0	0	X	X	YrdC	0	-1.05315	-1.13655	1.36302	-2.03965
VIT_03s0038g02670	0	0	0	X	Unknown protein	0	-1.04377	1.20046	1.46896	-2.04003
VIT_10s0003g02250	0	0	0	X	Translation initiation factor eIF-4E	vv23013RNA_transport vv34150mTOR_signaling_pathway	-1.08883	-1.13844	1.24518	-2.0403
VIT_08s0056g00730	0	0	0	X	SEC14 cytosolic factor	vv50122Porters_cat_7_to_17	1.02414	1.09168	1.10805	-2.04048
VIT_02s0012g00380	0	0	0	X	Norcoclaurine synthase	vv10950Alkaloid_biosynthesis_I	-1.06167	1.25956	1.04081	-2.04085
VIT_05s0020g03510	0	0	X	X	P-P-bond-hydrolysis-driven protein transmembrane transporter	vv23060Protein_export vv50113Thylakoid_targeting_pathway	1.00865	1.06308	1.48522	-2.04086
VIT_11s0037g00270	0	0	0	X	Accumulation of photosystem one 2 (APO2)	0	1.00515	1.39927	1.04707	-2.04152
VIT_04s0023g03770	0	0	0	X	DNA binding	0	1.12636	-1.09187	1.24681	-2.0422
VIT_14s0171g00360	0	0	0	X	Unknown protein	0	-1.04522	1.64876	1.71252	-2.04352
VIT_13s0019g01000	0	0	0	X	Zinc finger (C3HC4-type ring finger)	vv60078Other_zf-C3HC4	-1.29973	1.08452	-1.25797	-2.04483
VIT_14s0128g00640	0	0	0	X	Germin-like protein 3 [Vitis vinifera]	0	1.34196	1.30997	-5.49505	-2.04524
VIT_14s0066g02530	0	0	0	X	Fumarate reductase/succinate dehydrogenase flavoprotein	vv10020Citrate_cycle vv10190Oxidative_phosphorylation vv10650Butanoate_metabolism vv10720Reductive_carboxylate_cycle	1.04719	1.05884	1.68139	-2.04657
VIT_13s0067g02950	0	0	0	X	Appr-1-p processing enzyme	0	-1.06024	-1.00936	1.19088	-2.04698
VIT_17s0000g06730	0	0	X	X	No hit	0	1.09952	-1.02517	1.67977	-2.04798
VIT_13s0019g05380	0	0	0	X	Unknown protein	0	-1.01248	-1.07489	1.38994	-2.05111
VIT_01s0011g01160	0	0	X	X	Haloacid dehalogenase hydrolase	vv10630Glyoxylate_and_dicarboxylate_metabolism	1.20065	-1.08239	1.92094	-2.05157
VIT_18s0001g05530	0	0	X	X	Annexin 1 (ANN1)	vv50101Channels_and_pores	-1.10177	1.21953	2.68486	-2.05166
VIT_00s2171g00010	0	0	0	X	Unknown	0	-1.05948	1.0383	1.18621	-2.05168
VIT_14s0066g01010	0	0	0	X	Myb domain protein 98	vv60044MYB	-1.07601	1.07657	-1.46432	-2.0517
VIT_18s0001g09410	0	0	0	X	No hit	0	1.08156	-1.20201	1.29092	-2.05193
VIT_10s0003g03920	0	0	0	X	Ribosomal protein L14	vv23010Ribosome	-1.00515	-1.16966	1.55553	-2.05209
VIT_17s0000g04320	0	0	0	X	Partner of Nob1	0	1.0222	-1.03653	1.53353	-2.05272
VIT_14s0066g02270	0	0	0	X	Endonuclease/exonuclease/phosphatase family protein	0	-1.04491	1.07746	1.2244	-2.05287
VIT_05s0020g01470	0	0	0	X	Aminoacyl-tRNA synthetase	vv10252Alanine_and_aspartate_metabolism vv20970Aminoacyl-tRNA_biosynthesis	1.02753	-1.04198	1.18426	-2.05291
VIT_06s0004g03890	0	0	0	X	Histone H4	0	-1.17925	-1.21548	-1.36684	-2.05407
VIT_18s0001g14920	0	0	0	X	Unknown protein	0	1.12937	-1.31135	1.17082	-2.05413
VIT_08s0007g05580	0	0	0	X	Embryo-abundant protein	0	1.32712	-1.11012	1.12046	-2.0544
VIT_11s0016g00550	0	0	0	X	Unknown protein	0	-1.02491	-1.19495	1.05259	-2.05449
VIT_12s0028g01720	0	0	0	X	Unknown	0	-1.06495	1.75309	1.62833	-2.05474
VIT_12s0134g00590	0	0	0	X	Anthocyanidin 3-O-glucoside-6''-O-malonyltransferase	vv10942Anthocyanin_biosynthesis	-1.13451	1.37626	1.13428	-2.0549
VIT_01s0011g04590	0	0	0	X	Zinc finger (C3HC4-type ring finger)	vv60078Other_zf-C3HC4	-1.13886	1.51259	1.52157	-2.05493
VIT_11s0065g00320	0	0	0	X	Proteasome 20S beta subunit A (PBA1) (PRCD)	vv23050Proteasome	1.02926	-1.05085	-1.05089	-2.05525
VIT_00s0194g00060	0	0	X	X	No hit	0	-1.02743	-1.13067	1.849	-2.05533
VIT_00s0386g00010	0	0	0	X	MADS-box agamous-like 61	vv60042MADS	-1.26722	1.21009	-1.61088	-2.05573
VIT_06s0004g03340	0	0	0	X	Ribose-5-phosphate isomerase	vv10030Pentose_phosphate vv10710Carbon_fixation	1.10412	-1.21475	1.68754	-2.05579
VIT_11s0149g00350	0	0	0	X	Chitinase-3 protein 1 precursor	vv10530Aminosugars_metabolism	1.13098	1.02713	1.05171	-2.05615
VIT_14s0060g02430	0	0	0	X	Photosystem II oxygen evolving complex protein PsbP	vv10195Photosynthesis vv50135Primary_active_transporter_cat_D3_to_E2	-1.23529	1.30667	1.7562	-2.05648
VIT_05s0062g00020	0	0	0	X	F-box family protein	0	-1.01565	-1.02263	1.34382	-2.05788
VIT_04s0008g05420	0	0	0	X	SPX2 (SYG1/Pho81/XPR1) domain-containing protein SPX2	vv50125Porters_cat_66_to_94	1.0761	1.06856	-1.61731	-2.05789
VIT_08s0007g00120	0	0	0	X	Ubiquitin-conjugating enzyme 13 (UBC13), E2	vv24120Ubiquitin_mediated_proteolysis vv24141Protein_processing_in_endoplasmic_reticulum	-1.08066	1.09419	1.47973	-2.05792
VIT_13s0067g03790	0	0	0	X	VvTPS44_Myrcene synthase	vv10902Monoterpenoid_biosynthesis	1.21909	1.12841	-2.45072	-2.05807
VIT_13s0019g01480	0	0	X	X	Sugar transport protein 8 (STP8)	vv50121Porters_cat_1_to_6	-1.14128	1.6502	-7.18202	-2.05863
VIT_01s0127g00450	0	0	0	X	Iron sulfur cluster assembly protein 1	0	-1.13044	-1.15323	1.05339	-2.0587
VIT_15s0046g02540	0	0	0	X	EMB2758 (embryo defective 2758)	0	-1.03056	-1.26617	1.39227	-2.05874
VIT_05s0020g04550	0	0	0	X	No hit	0	1.00024	-1.2417	1.08636	-2.05924
VIT_09s0018g00620	0	0	0	X	Co-chaperone-curved DNA binding protein A	vv50132Primary_active_transporter_cat_A5_to_A8	1.06007	1.14494	1.20701	-2.05962
VIT_07s0031g01270	0	0	0	X	Ring-H2 finger A2A	vv60078Other_zf-C3HC4	-1.21039	-1.86651	1.44944	-2.05997
VIT_05s0094g00400	0	0	0	X	Signal recognition particle subunit 14 SRP14	vv23060Protein_export vv50132Primary_active_transporter_cat_A5_to_A8	1.08777	-1.46098	1.02734	-2.06085
VIT_18s0164g00140	0	0	0	X	No hit	0	1.1708	-1.04577	-1.33957	-2.06123
VIT_14s0108g01120	0	0	0	X	SPX (SYG1/Pho81/XPR1) domain-containing protein	vv50125Porters_cat_66_to_94	-1.13939	1.40225	1.60069	-2.06194
VIT_11s0016g02650	0	0	X	X	Ribosomal protein L31 (RPL31C) 60S	vv23010Ribosome	-1.00614	-1.12074	1.38744	-2.06248
VIT_02s0025g00380	0	0	0	X	2-C-methyl-D-erythritol 2,4-cyclodiphosphate synthase, chloroplast	vv10100Biosynthesis_of_steroids	1.01036	-1.16154	1.04233	-2.06294
VIT_13s0147g00100	0	0	0	X	Nucleic acid-binding, OB-fold	0	1.1828	-1.13953	1.41802	-2.06374
VIT_19s0014g01460	0	0	0	X	Ubiquitin-conjugating enzyme E2 N	vv24120Ubiquitin_mediated_proteolysis	-1.0786	-1.12149	1.06208	-2.06384
VIT_04s0008g00760	0	0	X	X	Thioredoxin Trp26	0	1.19029	-1.02698	1.48608	-2.06529
VIT_12s0055g00960	0	0	0	X	Unknown	0	1.11871	-1.07964	1.21388	-2.06563
VIT_02s0012g01850	0	0	0	X	Syntaxin 7	vv24130SNARE_interactions_in_vesicular_transport vv44145Phagosome vv50101Channels_and_pores	-1.09156	-1.17966	1.16113	-2.06582
VIT_05s0020g01140	0	0	X	X	Ribosomal protein L18	vv23010Ribosome	-1.01925	-1.11189	1.59093	-2.06592
VIT_15s0048g02090	0	0	0	X	Thioesterase family	0	1.05609	1.08944	1.31218	-2.06693
VIT_01s0150g00170	0	0	0	X	SEC14 cytosolic factor	vv50122Porters_cat_7_to_17	1.05789	1.14565	1.19602	-2.06781
VIT_00s0207g00110	0	0	X	X	Antigen receptor	0	-1.01614	-1.14255	1.44054	-2.06789
VIT_01s0010g02430	0	0	0	X	Mitotic spindle checkpoint protein (MAD2)	vv44110Cell_cycle	-1.20057	-1.08484	1.247	-2.06921
VIT_05s0029g00640	0	0	0	X	Retrotransposon	0	1.02731	1.0036	1.27365	-2.06933
VIT_11s0052g01070	0	0	0	X	Transferase	0	2.36335	1.1838	-1.82458	-2.06937
VIT_07s0129g00280	0	0	0	X	Unknown protein	0	-1.14882	-1.16482	1.38732	-2.06961
VIT_11s0118g00300	0	0	0	X	ARP2/3 complex 21 kDa subunit	vv44810Regulation_of_actin_cytoskeleton	1.00335	1.05798	1.19533	-2.07136
VIT_13s0019g02850	0	0	0	X	Heat shock protein 17.6 kDa class I	vv24141Protein_processing_in_endoplasmic_reticulum	-1.54228	1.34692	1.37886	-2.07378
VIT_18s0001g11610	0	0	0	X	No hit	0	-1.01627	1.13453	-1.16059	-2.07411
VIT_04s0023g03190	0	0	0	X	Peptidyl-prolyl cis-trans isomerase NIMA-interacting 1	0	-1.01692	-1.09744	1.09628	-2.07464
VIT_12s0028g00340	0	0	0	X	Protein kinase	0	1.16243	-1.24858	1.08772	-2.07485
VIT_01s0011g03360	0	0	X	X	Unknown	0	-1.09669	1.01242	2.23199	-2.07526
VIT_18s0001g04120	0	0	0	X	VvTPS04_(-)-germacrene D synthase	vv10900Terpenoid_biosynthesis	1.34988	-1.03329	-1.16257	-2.07565
VIT_18s0001g11970	0	0	X	X	Unknown protein	0	-1.05212	1.16713	1.38444	-2.076
VIT_15s0046g01780	0	0	0	X	Ribosomal protein L5	vv23010Ribosome	-1.04787	-1.21246	1.51104	-2.07616
VIT_14s0060g02270	0	0	0	X	Translationally-controlled tumor protein	0	1.06461	-1.10652	1.16522	-2.07627
VIT_15s0021g02520	0	0	0	X	Unknown protein	0	1.06237	-1.07606	1.21408	-2.07655
VIT_00s0253g00110	0	0	X	X	Methyl jasmonate esterase	vv10592alpha-Linolenic_acid_metabolism	1.28198	-1.08008	1.78171	-2.07675
VIT_01s0010g02950	0	0	0	X	Calcium-binding protein CML	vv34626Plant-pathogen_interaction	1.18852	1.27607	-2.61501	-2.07718
VIT_00s0515g00010	0	0	0	X	Phospholipase/carboxylesterase	0	-1.01735	-1.0674	1.32182	-2.07772
VIT_07s0005g06430	0	0	0	X	Unknown	0	-1.12762	-1.08732	1.18741	-2.07875
VIT_12s0034g01650	0	0	X	X	Glutathione S-transferase Z2 GSTZ2	vv10480Glutathione_metabolism	1.01551	-1.38242	1.77778	-2.07956
VIT_09s0002g08170	0	0	0	X	No hit	0	-1.12288	-1.07851	1.18087	-2.07979
VIT_05s0062g00340	0	0	0	X	UDP-glucose:flavonoid 7-O-glucosyltransferase	vv10941Flavonoid_biosynthesis	1.04356	1.10478	-1.43087	-2.08022
VIT_12s0034g01770	0	0	0	X	Unknown	0	-1.07978	1.01188	1.07871	-2.08038
VIT_14s0006g01340	0	0	0	X	Myb domain protein 113	vv60044MYB	1.40335	1.32903	3.8502	-2.08071
VIT_01s0026g00750	0	0	0	X	Unknown protein	0	-1.00402	-1.07111	1.2248	-2.08154
VIT_03s0017g01710	0	0	0	X	No hit	0	-1.3151	1.10513	2.71849	-2.08192
VIT_11s0016g02770	0	0	0	X	Meiotic nuclear divisions 1	0	1.00447	-1.99311	1.05875	-2.08217
VIT_18s0075g00620	0	0	0	X	Laccase	vv11000Single_reactions vv50109Incompletely_characterized_transport_systems	1.2361	1.76507	-9.44047	-2.08253
VIT_14s0060g00610	0	0	0	X	Zinc finger, matrin type 5	vv60018C3H	-1.10708	1.06797	1.4342	-2.08254
VIT_11s0065g01210	0	0	X	X	Zinc finger (C3HC4-type ring finger)	vv60078Other_zf-C3HC4	-1.06266	1.1764	2.24848	-2.08312
VIT_02s0033g00270	0	0	0	X	Pinoresinol-lariciresinol reductase	vv10940Phenylpropanoid_biosynthesis	-1.02122	-1.06657	1.01956	-2.08366
VIT_16s0039g02910	0	0	0	X	Germin-like protein 3 [Vitis vinifera]	0	1.11668	-1.06111	-2.68729	-2.08479
VIT_03s0038g03610	0	0	0	X	Unknown protein	0	1.0026	-1.05799	1.10735	-2.0851
VIT_09s0054g00920	0	0	0	X	CGI-144 protein	0	-1.0073	1.02934	1.25335	-2.08514
VIT_07s0151g00280	0	0	X	X	Bax inhibitor	vv50109Incompletely_characterized_transport_systems	-1.02191	1.27163	1.69155	-2.08547
VIT_02s0025g00540	0	0	0	X	Unknown	0	1.00978	-1.13399	1.06106	-2.0855
VIT_05s0102g00130	0	0	0	X	Unknown protein	0	-1.10483	-1.05911	1.20016	-2.08561
VIT_06s0004g06770	0	0	0	X	No hit	0	-1.0881	-1.09667	-1.01704	-2.08622
VIT_00s0388g00040	0	0	0	X	Transducin family protein / WD-40 repeat	0	-1.13509	1.12529	1.6625	-2.08662
VIT_12s0035g01400	0	0	0	X	Unknown protein	0	-1.11425	-1.04723	1.49578	-2.08735
VIT_18s0001g07890	0	0	0	X	TRAF-type zinc finger-related	0	1.07031	-1.13277	1.04048	-2.08755
VIT_09s0002g06440	0	0	0	X	CYP81B2v2	0	-1.03388	1.14588	-1.41924	-2.0877
VIT_10s0003g02380	0	0	0	X	SRG1 (senescence-related gene 1) oxidoreductase	0	1.05865	1.01753	-2.28029	-2.08842
VIT_07s0289g00020	0	0	0	X	ferredoxin	vv10195Photosynthesis	1.06383	-1.11267	1.32951	-2.08869
VIT_00s0984g00010	0	0	0	X	Phosphoglycerate mutase	vv10010Glycolysis	1.07854	-1.03591	1.17931	-2.08914
VIT_00s0510g00010	0	0	0	X	Unknown protein	0	1.05467	-1.16285	1.43949	-2.08936
VIT_02s0154g00210	0	0	X	X	WRKY DNA-binding protein 21	vv60066WRKY	1.02342	1.25716	1.91746	-2.0903
VIT_00s0575g00020	0	0	0	X	Strictosidine synthase	vv10900Terpenoid_biosynthesis vv10902Monoterpenoid_biosynthesis	1.17956	-1.09465	-1.2102	-2.09049
VIT_13s0019g00210	0	0	0	X	Unknown	0	1.05673	1.11687	-2.26177	-2.09266
VIT_08s0007g05180	0	0	X	X	Unknown	0	1.03071	-1.33463	-2.17958	-2.09494
VIT_00s0287g00100	0	0	0	X	No hit	0	-1.33843	-1.14576	-1.45859	-2.09517
VIT_07s0031g00580	0	0	0	X	No hit	0	1.15919	1.08539	-5.5978	-2.0953
VIT_07s0289g00040	0	0	X	X	Calcium-binding protein CML	vv34626Plant-pathogen_interaction	-1.16931	-1.1742	1.39043	-2.09548
VIT_16s0013g00260	0	0	0	X	Superoxide dismutase, Fe-Mn family	vv44146Peroxisome	-1.0669	-1.05609	1.26458	-2.09553
VIT_00s0253g00140	0	0	0	X	Polyneuridine-aldehyde esterase precursor	vv10902Monoterpenoid_biosynthesis	1.19814	-1.25736	1.25744	-2.09574
VIT_01s0010g01030	0	0	0	X	F-box family protein	0	1.06386	1.13324	1.71833	-2.09586
VIT_18s0001g08340	0	0	0	X	Unknown	0	-1.08858	1.51241	1.41287	-2.09646
VIT_19s0014g01890	0	0	0	X	Reticulon-4-interacting protein 1	0	1.1106	1.00532	1.42813	-2.09648
VIT_16s0039g02920	0	0	0	X	Cupin region	0	1.72141	1.63588	-3.95807	-2.09665
VIT_11s0052g01060	0	0	0	X	Transferase	0	1.61236	1.10379	-1.83107	-2.09725
VIT_14s0083g00950	0	0	0	X	U3 small nucleolar RNA-associated protein IMP3	vv23008Ribosome_biogenesis_in_Eukaryotes	1.05715	-1.1947	1.13164	-2.09792
VIT_05s0094g00450	0	0	0	X	Ribosomal protein L51/S25/CI-B8	vv23010Ribosome	1.07213	-1.10582	1.34455	-2.09819
VIT_08s0007g07000	0	0	X	X	Disease resistance-responsive	0	-1.07717	-1.11325	1.93315	-2.0983
VIT_19s0014g02230	0	0	0	X	Ribosomal protein S20, Chloroplast 30S	vv23010Ribosome	-1.0531	-1.10865	1.43624	-2.09863
VIT_02s0033g00410	0	0	0	X	Myb VvMYBA1	vv60044MYB	-1.02998	1.50361	1.31376	-2.0991
VIT_01s0113g00540	0	0	0	X	Vesicle transport v-SNARE 13	vv24130SNARE_interactions_in_vesicular_transport	1.02077	-1.07985	1.0489	-2.09952
VIT_01s0010g03050	0	0	0	X	Unknown protein	0	1.12391	-1.30652	1.41318	-2.09976
VIT_15s0048g02110	0	0	X	X	Thioesterase family	0	1.10416	1.07614	2.3574	-2.10014
VIT_07s0005g00040	0	0	X	X	Dephospho-CoA kinase	vv10240Pyrimidine_metabolism	1.0131	1.17629	1.4441	-2.10039
VIT_01s0011g01700	0	0	0	X	No hit	0	1.04536	-1.11519	1.25168	-2.10059
VIT_08s0007g03480	0	0	0	X	No hit	0	-1.27654	-1.23522	1.2476	-2.10083
VIT_08s0007g02970	0	0	X	X	Unknown protein	0	-1.16063	-1.07401	2.17183	-2.10214
VIT_00s0246g00120	0	0	0	X	No hit	0	1.19161	1.19721	-8.12951	-2.10219
VIT_12s0028g01550	0	0	X	X	Peroxisomal membrane 22 kDa	0	-1.04357	-1.12277	1.61711	-2.10286
VIT_07s0104g00700	0	0	0	X	Exosome complex component RRP4	vv23018RNA_degradation	1.06675	-1.07808	1.17845	-2.10565
VIT_14s0108g00340	0	0	0	X	Leucine Rich Repeat receptor-like kinase	0	1.36605	1.11445	1.92464	-2.10574
VIT_04s0008g05620	0	0	0	X	Adenine phosphoribosyltransferase	vv10230Purine_metabolism	-1.56182	1.51488	2.13721	-2.10612
VIT_06s0004g03260	0	0	0	X	Cupin family protein	0	1.30146	-1.07647	1.05953	-2.1096
VIT_07s0031g01610	0	0	0	X	Programmed cell death 2 C-terminal domain-containing protein	0	1.32213	-1.12157	-1.61736	-2.10974
VIT_15s0046g01970	0	0	0	X	Anthocyanidine rhamnosyl-transferase	vv10942Anthocyanin_biosynthesis	-1.17531	1.56038	1.50421	-2.11103
VIT_03s0167g00210	0	0	0	X	No hit	0	1.07575	1.13697	-6.40656	-2.11173
VIT_01s0026g02120	0	0	0	X	Microtubule end binding protein 1 (EB1)	vv44810Regulation_of_actin_cytoskeleton	-1.02119	-1.06554	1.27343	-2.11267
VIT_18s0122g00900	0	0	X	X	VvFKBP18_FK506-binding protein genes family	0	1.00178	-1.07501	1.65999	-2.1141
VIT_04s0008g02520	0	0	0	X	ATP binding protein	0	1.24519	-1.17705	1.13659	-2.11419
VIT_08s0007g05720	0	0	0	X	No hit	0	1.18929	-1.3381	1.11943	-2.11478
VIT_19s0014g03970	0	0	0	X	Calcium-binding EF-hand	0	1.13443	-1.02241	1.01467	-2.11534
VIT_19s0090g01140	0	0	0	X	CYP714A2	0	1.1211	-1.05084	1.11594	-2.11552
VIT_14s0066g01270	0	0	0	X	Alpha-L-fucosidase 2 precursor	vv10511N-Glycan_degradation	-1.27942	-1.02481	1.48725	-2.11576
VIT_17s0000g09310	0	0	0	X	Unknown protein	0	1.03436	-1.18414	1.38521	-2.11588
VIT_04s0023g02260	0	0	0	X	S-adenosyl-L-methionine:salicylic acid carboxyl methyltransferase	vv10360Phenylalanine_metabolism	10.1861	1.04331	-4.23014	-2.11643
VIT_03s0132g00290	0	0	0	X	Unknown	0	1.04195	-1.08199	1.19359	-2.11691
VIT_09s0002g08060	0	0	0	X	2-hydroxyacid dehydrogenases, D-isomer specific	vv10630Glyoxylate_and_dicarboxylate_metabolism	-1.18322	-1.11953	-1.12398	-2.1173
VIT_02s0033g00440	0	0	0	X	Myb VvMYBA1	vv60044MYB	1.25192	1.70342	1.49746	-2.11774
VIT_18s0001g00670	0	0	0	X	Unknown protein	0	-1.03935	-1.10421	1.54209	-2.11797
VIT_08s0007g00520	0	0	0	X	Unknown protein	0	1.00773	-1.14511	1.40639	-2.11843
VIT_01s0011g02090	0	0	0	X	Ribosomal protein L36a/L44 (RPL36aB) 60S	vv23010Ribosome	1.00371	-1.14151	1.09333	-2.11922
VIT_16s0100g00650	0	0	0	X	Ribosomal protein L24 60S	vv23010Ribosome	-1.00748	-1.05088	1.15674	-2.11966
VIT_05s0020g00550	0	0	0	X	Unknown protein	0	1.09777	-1.17102	1.16235	-2.12106
VIT_12s0035g01660	0	0	0	X	No hit	0	1.14995	1.30373	-1.00389	-2.12163
VIT_18s0001g00300	0	0	0	X	Auxin responsive SAUR protein	vv30003Auxin_signaling	-1.22867	1.02701	-1.22834	-2.12373
VIT_06s0080g00590	0	0	X	X	Harpin-induced protein	0	-1.0989	-1.01644	1.88308	-2.12397
VIT_01s0011g03300	0	0	0	X	Plastid-specific 30S ribosomal protein 3	vv23010Ribosome	1.17253	-1.39835	1.96569	-2.12402
VIT_15s0046g03180	0	0	0	X	Remorin	0	-1.03491	-1.04448	-1.5787	-2.12418
VIT_05s0102g00040	0	0	0	X	No hit	0	1.2258	1.17315	-4.07545	-2.12469
VIT_12s0028g01370	0	0	0	X	PMR5 (powdery mildew resistant 5)	0	-1.84461	1.06142	1.41708	-2.12481
VIT_14s0030g00630	0	0	0	X	Ribosomal protein L18 50S	vv23010Ribosome	1.1846	-1.05991	1.3311	-2.12729
VIT_01s0150g00270	0	0	0	X	Unknown protein	0	-1.04462	-1.03618	1.67296	-2.12741
VIT_19s0090g01750	0	0	0	X	Unknown protein	0	1.04278	-1.22135	1.57429	-2.12929
VIT_09s0002g03430	0	0	0	X	Cytochrome b5 domain-containing protein	0	1.09584	-1.23084	1.27478	-2.13023
VIT_05s0020g00040	0	0	0	X	Unknown protein	0	1.03618	-1.16322	1.04311	-2.13114
VIT_00s1356g00020	0	0	0	X	Phosphosulfolactate synthase protein	vv10010Glycolysis	1.00065	1.36516	1.71584	-2.13152
VIT_15s0048g00670	0	0	0	X	Ribosomal protein S13 (RPS13A) 40S	vv23010Ribosome	-1.00438	-1.0835	1.25972	-2.13178
VIT_10s0003g00530	0	0	0	X	28 kDa heat- and acid-stable phosphoprotein	0	1.02087	-1.13035	-1.0844	-2.13348
VIT_17s0000g03620	0	0	0	X	Chaperonin 21, Chloroplast	0	-1.01202	-1.04227	1.31749	-2.13427
VIT_18s0001g04290	0	0	0	X	No hit	0	-1.05893	1.03875	1.5823	-2.13456
VIT_00s0317g00150	0	0	0	X	Pectate lyase	vv40006Cell_wall	-1.01964	-1.23879	1.19857	-2.13468
VIT_18s0001g03330	0	0	0	X	Unknown protein	0	1.24371	-1.37392	1.47754	-2.13532
VIT_08s0058g00180	0	0	0	X	Male sterility 2 (MS2)	0	1.23237	1.38962	-3.83291	-2.13575
VIT_04s0008g06980	0	0	X	X	Unknown protein	0	1.04131	-1.05912	1.37248	-2.13662
VIT_10s0003g01810	0	0	0	X	No hit	0	1.0281	1.08759	2.1131	-2.137
VIT_07s0104g00380	0	0	0	X	Pale cress protein (PAC)	vv44110Cell_cycle	1.02135	-1.03316	1.40045	-2.13727
VIT_01s0010g03830	0	0	0	X	Unknown protein	0	-1.00837	-1.04905	1.21422	-2.1376
VIT_04s0023g03240	0	0	0	X	Transcription factor TFIIF	vv23022Basal_transcription_factors	-1.13824	1.02762	2.06843	-2.13841
VIT_17s0000g10170	0	0	0	X	Zinc finger (C2H2 type) family	vv60017C2H2	1.09971	-1.16374	1.02598	-2.13903
VIT_19s0085g01120	0	0	0	X	SURF5 (surfeit 5)	0	1.00718	-1.26418	1.1928	-2.13927
VIT_11s0052g00360	0	0	0	X	No hit	0	1.00302	1.06223	-1.09032	-2.13943
VIT_18s0001g04990	0	0	0	X	VvTPS12_(-)-germacrene D synthase	vv10900Terpenoid_biosynthesis	1.15734	-1.38906	1.17237	-2.13976
VIT_07s0005g01200	0	0	0	X	Unknown	0	1.10426	-1.29048	-1.02941	-2.1402
VIT_18s0001g07860	0	0	0	X	TRAF-type zinc finger-related	0	-1.02164	-1.15825	1.07492	-2.14054
VIT_06s0004g04250	0	0	0	X	Histone H2B	0	1.0224	1.0331	1.16879	-2.14172
VIT_07s0005g05780	0	0	X	X	Pantoate--beta-alanine ligase	vv10410Beta-alanine_metabolism vv10770Pantothenate_and_CoA_biosynthesis	-1.10856	1.12913	2.00503	-2.14267
VIT_19s0177g00150	0	0	0	X	Unknown protein	0	1.02793	1.15813	1.00796	-2.14375
VIT_00s0438g00010	0	0	X	X	Cytochrome c oxidase subunit 2	vv10190Oxidative_phosphorylation vv50135Primary_active_transporter_cat_D3_to_E2	1.23242	1.12426	-2.21365	-2.14401
VIT_19s0015g00110	0	0	0	X	CYP71D10	vv10902Monoterpenoid_biosynthesis	-1.25937	1.17587	1.53685	-2.1444
VIT_05s0102g00290	0	0	0	X	Unknown protein	0	1.04659	1.0029	1.48009	-2.14465
VIT_13s0019g02660	0	0	0	X	Unknown protein	0	1.15257	-1.51303	1.9729	-2.14477
VIT_13s0064g00670	0	0	0	X	No hit	0	-1.07324	-1.06588	1.19796	-2.14503
VIT_01s0011g03420	0	0	0	X	Unknown protein	0	1.0502	-1.00055	1.09822	-2.14586
VIT_11s0016g05330	0	0	0	X	SPX2 (SYG1/Pho81/XPR1) domain-containing protein SPX2	vv50125Porters_cat_66_to_94	1.0724	-1.2251	-2.12579	-2.14622
VIT_18s0001g15020	0	0	0	X	DnaJ homolog, subfamily A, member 4	vv50132Primary_active_transporter_cat_A5_to_A8	-1.12376	1.06234	-1.06236	-2.14637
VIT_19s0014g01870	0	0	0	X	Transcription elongation factor 1	0	1.03054	-1.05696	-1.02718	-2.14693
VIT_02s0012g02090	0	0	0	X	Unknown protein	0	1.02084	1.06098	1.67555	-2.14702
VIT_04s0023g01890	0	0	X	X	Unknown protein	0	-1.11514	1.13492	1.95086	-2.14816
VIT_14s0006g00110	0	0	0	X	No hit	0	-1.12276	-1.21877	1.34868	-2.1486
VIT_18s0041g00810	0	0	0	X	UDP-glucose: anthocyanidin 5,3-O-glucosyltransferase	vv10942Anthocyanin_biosynthesis	1.02056	-1.02301	-1.55959	-2.14893
VIT_01s0011g02470	0	0	0	X	Calcium-binding protein CML	vv34626Plant-pathogen_interaction	-1.0916	-1.13229	1.34458	-2.14917
VIT_06s0004g04780	0	0	0	X	Methyl-CpG-binding domain-containing protein	0	-1.05497	-1.03971	1.09174	-2.14942
VIT_15s0021g00010	0	0	0	X	Eceriferum 1 (CER1 protein) Sterol desaturase	0	1.15555	-1.12232	-2.57069	-2.14971
VIT_01s0011g02710	0	0	0	X	No hit	0	1.05413	-1.37711	-1.14598	-2.14977
VIT_00s0246g00100	0	0	0	X	NADH dehydrogenase subunit 7	vv10190Oxidative_phosphorylation vv50134Primary_active_transporter_cat_D1	-1.18483	1.35661	-1.28659	-2.15018
VIT_00s0229g00190	0	0	0	X	Inositol 2-dehydrogenase like protein	vv10562Inositol_phosphate_metabolism	1.09431	1.01511	1.71959	-2.15031
VIT_14s0030g00700	0	0	0	X	Transport protein particle (TRAPP) component Bet3	vv50110Protein_coat	1.08492	-1.34598	1.12618	-2.15041
VIT_17s0000g09720	0	0	0	X	Unknown protein	0	-1.17422	-1.12956	1.55132	-2.15154
VIT_15s0046g00090	0	0	0	X	DNA-directed RNA polymerase III subunit C11	vv23020RNA_polymerase	1.10553	-1.17307	1.17207	-2.1518
VIT_13s0067g02210	0	0	0	X	ALPHA-SNAP2 (alpha-soluble nsf attachment protein)	vv24130SNARE_interactions_in_vesicular_transport	1.05354	-1.18562	1.23603	-2.152
VIT_10s0003g02760	0	0	0	X	Zeta-cop, subunit of COP-I complex	vv50110Protein_coat	-1.00682	-1.06423	1.39868	-2.15232
VIT_07s0129g00460	0	0	0	X	Prolyl 4-hydroxylase	vv10330Arginine_and_proline_metabolismis	-1.42499	1.02069	1.90684	-2.15295
VIT_05s0102g01220	0	0	0	X	Ribosomal protein L38 (RPL38B) 60S	vv23010Ribosome	1.07255	-1.03375	1.2202	-2.15335
VIT_17s0000g04270	0	0	X	X	Peptidyl-prolyl cis-trans isomerase B	0	-1.21034	1.15181	2.62895	-2.15483
VIT_06s0004g07940	0	0	X	X	Ribosomal protein S26 (RPS26C) 40S	vv23010Ribosome	1.06007	-1.0944	1.73547	-2.15515
VIT_12s0059g02090	0	0	0	X	CYP712A1	0	-1.05761	1.11264	-2.30029	-2.15619
VIT_14s0083g00380	0	0	0	X	Unknown	0	-1.0799	1.04412	1.16918	-2.1573
VIT_19s0090g00430	0	0	0	X	Ubiquitin-like 5 UBL5	0	1.00854	-1.03232	1.07543	-2.15749
VIT_00s0371g00020	0	0	0	X	Cinnamyl alcohol dehydrogenase	vv10940Phenylpropanoid_biosynthesis	1.45015	-1.15483	-1.12474	-2.15888
VIT_00s1466g00010	0	0	0	X	No hit	0	-1.23588	-1.12569	-1.41061	-2.15889
VIT_14s0066g02460	0	0	0	X	Lateral organ boundaries domain family protein (LBD27)	vv60007AS2	1.0754	-1.04866	-1.48805	-2.15898
VIT_07s0005g03900	0	0	0	X	Rho GDP-dissociation inhibitor 1	0	1.04016	1.12445	1.66272	-2.15952
VIT_06s0004g04300	0	0	0	X	Histone H2B	0	1.00952	-1.13128	-1.09551	-2.16031
VIT_01s0010g00660	0	0	0	X	No hit	0	1.27502	-1.30738	1.78652	-2.16158
VIT_10s0003g01410	0	0	0	X	CBL-interacting protein kinase 20 (CIPK20)	0	-1.55087	1.07598	1.10634	-2.1625
VIT_18s0001g01940	0	0	0	X	Ripening regulated protein DDTFR8	0	1.01541	1.06626	1.30634	-2.16261
VIT_07s0151g00140	0	0	0	X	NADH dehydrogenase (ubiquinone) Fe-S protein 4	vv10190Oxidative_phosphorylation vv50134Primary_active_transporter_cat_D1	1.06492	-1.06417	1.22264	-2.16285
VIT_10s0003g00720	0	0	0	X	No hit	0	1.2541	-1.18849	1.50432	-2.16322
VIT_07s0095g00170	0	0	0	X	Lysine histidine transporter 1	vv50123Porters_cat_18_to_29	-1.00731	-1.2338	1.22604	-2.1639
VIT_19s0177g00360	0	0	0	X	Transport protein particle (TRAPP) component Bet3	vv50110Protein_coat	-1.01199	-1.13495	1.48529	-2.16555
VIT_06s0004g05010	0	0	0	X	Ubiquitin fusion degradation protein UFD1	vv24141Protein_processing_in_endoplasmic_reticulum vv50133Primary_active_transporter_cat_A9_to_A18	-1.01787	1.07847	1.52599	-2.16575
VIT_06s0004g05000	0	0	0	X	M-phase phosphoprotein 6	vv23018RNA_degradation	1.00129	-1.25626	-1.00732	-2.16708
VIT_05s0020g02150	0	X	0	X	NADH dehydrogenase (ubiquinone) 1 alpha subcomplex 8	vv10190Oxidative_phosphorylation vv50134Primary_active_transporter_cat_D1	1.28756	-1.41905	1.20429	-2.16728
VIT_14s0030g01220	0	0	0	X	No hit	0	1.06603	-1.18957	1.03958	-2.16966
VIT_00s1247g00020	0	0	X	X	Ribosomal protein L25	vv23010Ribosome	1.31058	1.16078	2.18883	-2.16992
VIT_07s0031g00100	0	0	0	X	flavonol synthase	vv10941Flavonoid_biosynthesis	-1.10732	1.06675	1.11326	-2.17231
VIT_02s0025g01460	0	0	0	X	No hit	0	-1.0238	-1.10132	1.34879	-2.17242
VIT_14s0030g01620	0	0	X	X	Ribosomal protein S24 (RPS24A) 40S	vv23010Ribosome	-1.06536	-1.2306	1.52219	-2.17293
VIT_05s0049g01770	0	0	0	X	Translation initiation factor eIF-4E	vv23013RNA_transport vv34150mTOR_signaling_pathway	-1.05451	-1.01855	1.20365	-2.17353
VIT_12s0028g01750	0	0	0	X	Cell wall hydrolase	0	-1.00973	-1.16215	1.2412	-2.17385
VIT_07s0104g01420	0	0	0	X	Glutaredoxin	0	-3.32122	-1.02934	7.5282	-2.17469
VIT_06s0004g01100	0	0	X	X	Embryo sac development arrest 3	0	1.06886	-1.19346	1.53066	-2.17507
VIT_00s0742g00020	0	0	0	X	Ribosomal protein L23	vv23010Ribosome	1.09505	-1.03005	1.58137	-2.17642
VIT_07s0129g00090	0	0	0	X	Ribosomal protein L26 (RPL26A) 60S	vv23010Ribosome	-1.09278	1.00212	1.41241	-2.17726
VIT_05s0062g01200	0	0	0	X	Unknown	0	1.05618	1.04746	1.24148	-2.17767
VIT_00s0396g00030	0	0	0	X	Unknown	0	1.07525	1.27021	-1.69614	-2.1777
VIT_14s0060g01620	0	0	0	X	Single-strand DNA binding protein	0	1.13004	-1.29986	1.75163	-2.17903
VIT_18s0001g06410	0	0	0	X	Ribosomal protein 60S	0	1.09457	-1.25375	1.22516	-2.17935
VIT_07s0151g00760	0	0	0	X	Lipid transfer protein	0	1.10033	-1.15379	1.43797	-2.18045
VIT_16s0039g02480	0	0	0	X	Unknown	0	1.14949	-1.17862	1.14714	-2.1805
VIT_04s0069g01100	0	0	0	X	Unknown protein	0	-1.01958	-1.0908	1.19238	-2.18073
VIT_02s0012g00930	0	0	0	X	Unknown protein	0	1.08107	1.10117	1.29472	-2.18125
VIT_11s0037g00110	0	0	0	X	Transport protein particle (TRAPP) component Bet3	vv50110Protein_coat	-1.01747	-1.10796	1.0571	-2.18181
VIT_05s0077g02320	0	0	0	X	Hypoxia-responsive	0	-1.03121	-1.00722	1.32542	-2.18183
VIT_03s0063g01970	0	0	0	X	Non-symbiotic hemoglobin 2	vv10860Porphyrin_and_chlorophyll_metabolism	-1.02913	-1.21289	1.97874	-2.18205
VIT_04s0023g01940	0	0	0	X	Anaphase-promoting complex, subunit 10 / APC10	vv24120Ubiquitin_mediated_proteolysis vv44110Cell_cycle	-1.04538	-1.28444	-1.16784	-2.18329
VIT_04s0008g03160	0	0	0	X	G protein protein gamma subunit (AGG2)	0	1.2703	-1.06762	1.2015	-2.18429
VIT_14s0066g01130	0	0	0	X	Universal stress protein A	0	1.10972	-1.15783	1.35725	-2.18541
VIT_10s0003g00490	0	0	0	X	Unknown protein	0	-1.13435	1.29151	1.55766	-2.18598
VIT_17s0053g00710	0	0	0	X	Calcium-dependent protein kinase	0	1.1133	-1.07535	1.10084	-2.18625
VIT_05s0049g01070	0	0	0	X	Glutathione S-transferase 19 GSTU1	vv10480Glutathione_metabolism	1.0186	1.13298	1.17553	-2.18701
VIT_16s0050g02390	0	0	0	X	Plastid division protein PDV1	vv44110Cell_cycle	-1.00302	-1.12923	1.18324	-2.18829
VIT_02s0025g03620	0	0	X	X	Glutathione S-transferase 1 GSTT1	vv10480Glutathione_metabolism	-1.00047	-1.01491	1.24479	-2.18984
VIT_14s0068g00880	0	0	X	X	Ribosomal protein S27	vv23010Ribosome	-1.01473	1.10641	1.59136	-2.19002
VIT_10s0003g00510	0	0	0	X	Transcription elongation factor 1	0	-1.02779	-1.19258	1.33114	-2.19006
VIT_16s0115g00170	0	0	0	X	Seed maturation protein PM28	0	-1.02036	1.67162	-1.89531	-2.19302
VIT_13s0073g00040	0	0	0	X	Glycine-rich protein	0	1.04126	-1.07322	1.63029	-2.19355
VIT_09s0002g04620	0	0	0	X	Unknown protein	0	1.12829	-1.30193	1.38547	-2.19398
VIT_14s0030g01610	0	0	0	X	Cytidine/deoxycytidylate deaminase	vv10240Pyrimidine_metabolism	1.10146	-1.18132	1.29001	-2.19408
VIT_19s0085g00200	0	0	0	X	Epstein-Barr virus EBNA-1	0	1.11744	-1.13773	1.17561	-2.19527
VIT_07s0005g02650	0	0	0	X	Unknown protein	0	1.08858	-1.14016	1.05012	-2.19696
VIT_17s0000g06940	0	0	0	X	LAP4 protein	0	-1.05306	-1.07748	1.11821	-2.19748
VIT_19s0014g02680	0	0	X	X	Ribosomal protein S2	vv23010Ribosome	1.01584	1.07274	1.67592	-2.19772
VIT_05s0051g00850	0	0	0	X	SAD1 (supersensitive to aba and drought 1)	vv23018RNA_degradation vv23040Spliceosome vv30001ABA_signaling	1.15066	-1.19854	1.43264	-2.19812
VIT_11s0016g02480	0	0	X	X	2,3-diketo-5-methylthio-1-phosphopentane phosphatase	0	-1.01971	1.26049	1.63944	-2.19864
VIT_18s0041g00900	0	0	X	X	UDP-glycosyltransferase 88A4	0	-1.06778	1.35685	-6.1653	-2.19973
VIT_10s0042g01090	0	0	0	X	Iron regulated transporter	vv50121Porters_cat_1_to_6	1.14145	-1.04739	-1.98805	-2.20007
VIT_14s0030g00740	0	0	0	X	ACP2 (Acyl carrier protein 2)	vv50134Primary_active_transporter_cat_D1	1.04024	-1.18112	1.29465	-2.20039
VIT_15s0048g01250	0	0	0	X	VvSOC1.1_MIKC-Type MADS Box Genes Family	vv30009Flower_development vv60042MADS	1.11835	-1.25567	-1.19818	-2.20056
VIT_04s0008g02870	0	0	X	X	Transcription factor	vv60062Trihelix	-1.0425	-1.06308	1.46448	-2.20057
VIT_15s0045g01270	0	0	0	X	No hit	0	-1.01704	-1.03557	1.23727	-2.20068
VIT_14s0108g01140	0	0	0	X	Emp24/gp25L/p24 family protein	vv50110Protein_coat	1.07212	-1.15344	1.43615	-2.20452
VIT_10s0003g02450	0	0	0	X	flavonol synthase	vv10941Flavonoid_biosynthesis	1.12226	1.0773	1.51733	-2.20506
VIT_07s0005g03370	0	0	0	X	Unknown	0	1.04475	1.1693	1.16809	-2.20546
VIT_00s1350g00020	0	0	0	X	No hit	0	-1.00159	1.16948	-3.37605	-2.20576
VIT_02s0025g02940	0	0	0	X	Caffeic acid O-3-methyltransferase	vv10940Phenylpropanoid_biosynthesis	1.18272	1.49316	2.6312	-2.20612
VIT_18s0001g11270	0	0	0	X	SERine Proteinase Inhibitor Serpin P	0	-1.0088	-1.09703	-1.0866	-2.20678
VIT_17s0000g07700	0	0	0	X	Glucose inhibited division protein B	0	1.05345	-1.14843	1.12553	-2.20842
VIT_11s0016g01140	0	0	0	X	Unknown	0	1.0846	1.38929	-1.43	-2.20893
VIT_14s0066g01920	0	0	0	X	Cellular repressor of E1A-stimulated genes (CREG)	0	1.00213	1.07501	1.21682	-2.20933
VIT_11s0037g00030	0	0	0	X	Unknown protein	0	1.03885	1.04861	1.87728	-2.21143
VIT_07s0129g00140	0	0	0	X	Adenylylsulfate kinase	vv10230Purine_metabolism vv10450Selenoamino_acid_metabolism vv10920Sulfur_metabolism	1.20003	-1.10743	-1.18713	-2.2124
VIT_16s0098g00710	0	0	0	X	Serine protease inhibitor, Kazal-type	0	1.00052	1.35932	1.6517	-2.21356
VIT_01s0011g03190	0	0	0	X	ATP-dependent Clp protease adaptor protein ClpS containing protein	0	1.04786	-1.14606	1.44458	-2.21368
VIT_06s0061g00220	0	X	0	X	Transcription initiation factor TFIIB	vv23022Basal_transcription_factors	-1.28148	1.39419	2.08929	-2.21407
VIT_18s0089g00020	0	0	0	X	Phosphatidylinositol N-acetylglucosaminyltransferase subunit P	vv10563Glycosylphosphatidylinositol-anchor_biosynthesis	-1.16148	-1.05352	1.40844	-2.21499
VIT_01s0010g03010	0	0	0	X	Calcium-binding EF-hand	vv34626Plant-pathogen_interaction	1.09417	1.32964	-2.93877	-2.21616
VIT_07s0151g00550	0	0	0	X	BUD32 family protein kinase	0	1.09154	-1.22653	1.29355	-2.21667
VIT_19s0177g00340	0	0	0	X	Unknown protein	0	-1.15771	-1.26073	1.31354	-2.21753
VIT_18s0001g10590	0	0	0	X	Inner membrane import protein Tic22, Chloroplast	vv50133Primary_active_transporter_cat_A9_to_A18	-1.30462	1.40136	1.42038	-2.21932
VIT_09s0054g00500	0	0	0	X	No hit	0	1.24291	1.03879	-2.35977	-2.2198
VIT_05s0094g01440	0	0	0	X	Unknown	0	-1.16589	1.06908	1.69526	-2.22028
VIT_00s0868g00020	0	0	0	X	Histone H2A.6 HTA1	0	-1.01227	1.1538	1.24053	-2.22075
VIT_12s0028g00860	0	0	0	X	VvNAC36_NAC domain-containing protein	vv60046NAC	1.09812	1.34827	1.11841	-2.22156
VIT_11s0016g00890	0	0	0	X	Unknown protein	0	-1.22962	1.04096	1.89185	-2.22177
VIT_07s0129g00160	0	0	X	X	Ribosomal protein L26 (RPL26A) 60S	vv23010Ribosome	-1.01748	-1.04245	1.39734	-2.22186
VIT_16s0039g00240	0	0	X	X	U6 snRNA-associated Sm-like protein LSm8	vv23018RNA_degradation vv23040Spliceosome	1.17839	-1.16296	1.40443	-2.22369
VIT_12s0035g00770	0	0	0	X	Nitrogen fixation NifU	0	-1.00215	-1.11838	1.06972	-2.22657
VIT_05s0020g03440	0	0	0	X	Photosystem II 11 kDa protein PSB27	vv10195Photosynthesis vv50135Primary_active_transporter_cat_D3_to_E2	-1.01289	-1.11649	1.48394	-2.2275
VIT_11s0016g01530	0	0	0	X	Ankyrin repeat family protein	0	1.44604	-1.07478	-2.06144	-2.22881
VIT_04s0079g00220	0	0	0	X	Steroid sulfotransferase	vv10272Cysteine_metabolism	1.12292	1.19179	-1.10338	-2.22943
VIT_16s0039g00300	0	0	X	X	Unknown protein	0	1.1472	-1.1906	1.77788	-2.22972
VIT_05s0077g01850	0	0	0	X	Glycine-rich protein	0	1.15405	-1.00673	1.19478	-2.23164
VIT_17s0000g07540	0	0	0	X	paired amphipathic helix protein Sin3a	vv60095Orphans_PAH	1.0237	-1.17454	1.47375	-2.23228
VIT_12s0055g00100	0	0	X	X	Anthranilate synthase component 1	vv10400Phenylalanine_tyrosine_and_tryptophan_biosynthesis	1.25133	1.46304	-4.20633	-2.23474
VIT_01s0010g00360	0	0	0	X	Unknown protein	0	-1.03247	-1.10771	1.17446	-2.23497
VIT_02s0012g00300	0	0	0	X	Unknown protein	0	-1.00577	1.07127	1.16291	-2.23502
VIT_07s0005g06580	0	0	0	X	Glycosyl hydrolase 9B10	0	1.28159	1.28522	-4.08885	-2.23506
VIT_02s0236g00060	0	0	0	X	Unknown	0	1.33765	-1.07875	1.11176	-2.23589
VIT_08s0007g00780	0	0	0	X	One helix protein (OHP)	0	1.01615	-1.26884	1.35402	-2.23722
VIT_01s0127g00810	0	0	0	X	Adaptor-related protein complex 1, sigma 2	vv50110Protein_coat	1.01622	-1.2916	1.61789	-2.23761
VIT_00s0194g00190	0	0	0	X	No hit	0	-1.1523	-1.03107	-1.00106	-2.2384
VIT_07s0031g00270	0	0	0	X	Anthranilate N-hydroxycinnamoyl/benzoyltransferase	vv10400Phenylalanine_tyrosine_and_tryptophan_biosynthesis	1.27099	1.26767	-1.52126	-2.23865
VIT_19s0015g01110	0	0	X	X	Tetraspanning membrane protein, SFT2	vv50109Incompletely_characterized_transport_systems	1.07475	1.01045	1.6833	-2.23981
VIT_18s0001g14880	0	0	0	X	Unknown protein	0	1.10681	-1.1187	1.22936	-2.24077
VIT_06s0004g00540	0	0	0	X	No hit	0	-1.3908	1.06578	-1.02318	-2.24141
VIT_02s0236g00100	0	0	0	X	Unknown	0	1.49385	-1.53701	1.33717	-2.24208
VIT_03s0038g03840	0	0	0	X	Cuticular water permeability	0	1.02939	-1.02237	1.30019	-2.24273
VIT_01s0026g00430	0	0	0	X	Cytochrome c	vv50135Primary_active_transporter_cat_D3_to_E2	-1.03612	-1.09471	1.59661	-2.2429
VIT_08s0007g06960	0	0	X	X	Disease resistance-responsive	0	1.00882	-1.31815	2.45169	-2.24291
VIT_01s0010g03040	0	0	0	X	Calcium-binding protein CML	vv34626Plant-pathogen_interaction	1.57395	1.25288	-1.48099	-2.24325
VIT_01s0146g00180	0	0	0	X	Auxin responsive SAUR protein	vv30003Auxin_signaling	-1.25495	-1.05088	-1.03399	-2.2434
VIT_02s0012g03210	0	0	0	X	No hit	0	-1.11198	1.06935	-1.81847	-2.24415
VIT_00s0865g00030	0	0	0	X	Histone H2A.6 HTA1	0	1.05874	1.15055	1.30339	-2.24427
VIT_03s0038g04750	0	0	0	X	Universal stress protein (USP) family protein	0	1.0326	1.11551	1.18816	-2.2451
VIT_00s0438g00030	0	0	X	X	Retrotransposon protein, Unclassified	0	1.08545	1.16036	-2.56515	-2.24541
VIT_08s0056g00850	0	0	0	X	No hit	0	-1.10036	1.02217	1.03078	-2.24582
VIT_08s0007g03190	0	0	0	X	Nucleic acid-binding, OB-fold	0	-1.02534	-1.365	1.65446	-2.24607
VIT_19s0090g00490	0	0	X	X	Unknown protein	0	1.18408	-1.03058	2.43512	-2.24626
VIT_10s0003g05100	0	0	0	X	Unknown	0	1.44311	-1.08349	-3.93332	-2.24677
VIT_08s0007g05420	0	0	0	X	Tubulin folding cofactor B	vv44810Regulation_of_actin_cytoskeleton	1.0747	-1.12071	1.21738	-2.24706
VIT_00s0187g00200	0	0	0	X	Unknown protein	0	-1.1136	1.00355	1.60571	-2.24755
VIT_07s0031g00200	0	0	0	X	IMP dehydrogenase	vv10230Purine_metabolism	-1.03366	-1.08432	1.21712	-2.2486
VIT_15s0024g00930	0	0	0	X	VRN1 (reduced vernalization response 1)	vv30009Flower_development vv60001ABI3VP1	1.1589	-1.03008	1.16333	-2.25053
VIT_10s0003g04570	0	0	0	X	No hit	0	1.05206	1.00578	-1.75042	-2.25067
VIT_08s0007g07040	0	0	0	X	No hit	0	1.02368	1.25089	-1.3705	-2.25146
VIT_17s0000g08840	0	0	0	X	Trans-2-enoyl-CoA reductase	vv10062Fatty_acid_elongation_in_mitochondria vv11040Biosynthesis_of_unsaturated_fatty_acids	1.055	-1.10897	1.3503	-2.25177
VIT_09s0002g00630	0	0	0	X	No hit	0	-1.48276	1.96445	1.71289	-2.25184
VIT_17s0000g02050	0	0	0	X	Nudix hydrolase 17	0	1.81734	1.02662	1.89709	-2.25194
VIT_11s0016g02670	0	0	0	X	Unknown protein	0	-1.05382	-1.16448	1.15982	-2.25196
VIT_00s0371g00060	0	0	0	X	Sinapyl alcohol dehydrogenase	vv10940Phenylpropanoid_biosynthesis	1.63966	-1.01156	1.18775	-2.25288
VIT_00s0508g00030	0	0	0	X	Membrane protein	0	1.0786	-1.15472	1.27809	-2.2536
VIT_03s0091g00620	0	0	X	X	Histone deacetylase HDA6	vv30011Jasmonate_signaling vv44110Cell_cycle	1.0993	-1.19724	1.49844	-2.25469
VIT_13s0067g02700	0	0	0	X	Ribosomal protein S26 (RPS26C) 40S	vv23010Ribosome	-1.12378	-1.20481	1.15601	-2.25482
VIT_18s0001g10810	0	0	0	X	Carboxylesterase CXE	0	1.37531	-1.09178	1.43625	-2.25509
VIT_08s0007g03400	0	0	0	X	Iron-sulfur cluster assembly complex protein	0	1.20198	-1.23044	1.36691	-2.25527
VIT_04s0023g01770	0	0	0	X	Adaptor-related protein complex 3, sigma 2 sub	vv50110Protein_coat	-1.03316	-1.07684	1.23427	-2.25655
VIT_13s0019g05150	0	0	X	X	Unknown protein	0	-1.05333	-1.0581	1.90634	-2.25683
VIT_09s0002g08870	0	0	0	X	F-box/kelch-repeat protein	0	1.27478	1.61124	-3.95389	-2.25741
VIT_17s0000g02190	0	0	0	X	SURF1 (surfeit 1)	vv50135Primary_active_transporter_cat_D3_to_E2	1.08168	-1.11296	1.12624	-2.25844
VIT_08s0007g04210	0	0	0	X	Ribosomal protein L24 60S	vv23010Ribosome	-1.07197	-1.19288	1.16404	-2.25875
VIT_18s0001g11160	0	0	0	X	Unknown protein	0	1.16412	1.0642	1.41016	-2.25964
VIT_15s0048g02710	0	0	0	X	No hit	0	-1.04295	-1.2551	1.1429	-2.26034
VIT_02s0087g00720	0	0	0	X	Receptor protein kinase	0	-1.0728	1.79073	1.35858	-2.26107
VIT_02s0025g04350	0	0	X	X	C2 domain protein	0	1.09919	1.11809	1.5178	-2.2625
VIT_13s0147g00110	0	0	X	X	ferredoxin	vv10195Photosynthesis	1.28966	-1.11937	1.73529	-2.2633
VIT_05s0049g00470	0	0	X	X	Electron transfer flavoprotein beta-subunit	0	-1.06265	1.30921	2.01184	-2.26382
VIT_16s0039g02000	0	0	0	X	Peptidyl-tRNA hydrolase 2	0	1.00506	-1.17655	1.3921	-2.26629
VIT_11s0103g00540	0	0	0	X	Unknown protein	0	-1.02881	-1.19989	1.40381	-2.26639
VIT_02s0025g03670	0	0	0	X	Serine racemase	0	1.02727	-1.03052	1.10655	-2.26797
VIT_13s0074g00140	0	0	0	X	Ribosomal protein L24 60S	vv23010Ribosome	1.07341	-1.02213	1.00925	-2.26809
VIT_18s0001g02840	0	0	0	X	Late embryogenesis abundant proteins	0	1.03764	1.2566	-1.89606	-2.27041
VIT_06s0009g02770	0	0	0	X	Pre-mRNA branch site protein p14	vv23040Spliceosome	1.09656	-1.22669	1.03134	-2.27146
VIT_04s0008g00680	0	0	X	X	Unknown protein	0	-1.06047	-1.02789	1.21886	-2.27164
VIT_04s0023g02100	0	0	0	X	Unknown	0	1.2465	-1.09828	1.29714	-2.27234
VIT_05s0094g01450	0	0	0	X	Unknown	0	-1.04397	-1.12332	1.34934	-2.27337
VIT_13s0047g01230	0	0	0	X	flavonoid 1-2 rhamnosyltransferase	vv10941Flavonoid_biosynthesis	1.34792	1.02197	-1.29935	-2.27398
VIT_00s0131g00170	0	0	0	X	Annexin ANN4	vv50101Channels_and_pores	1.26634	-1.22748	-1.27171	-2.27588
VIT_17s0000g08920	0	0	0	X	Ribitol dehydrogenase	vv10040Pentose_glucuronate_interconversion	-1.10789	-1.28809	1.0117	-2.2766
VIT_05s0077g01220	0	0	0	X	Ribosomal protein L29 (RPL29B) 60S	vv23010Ribosome	1.01733	-1.28696	1.21418	-2.27692
VIT_01s0010g03640	0	0	0	X	DnaJ homolog, subfamily A, member 3	vv50132Primary_active_transporter_cat_A5_to_A8	-1.17279	-1.03798	1.20038	-2.2773
VIT_09s0070g00270	0	0	0	X	Ribosomal protein S17	vv23010Ribosome	1.15187	-1.23578	1.23418	-2.27909
VIT_10s0003g04820	0	0	0	X	No hit	0	-1.04292	-1.53804	1.02702	-2.27962
VIT_09s0002g03450	0	0	0	X	Taurine dioxygenase	vv10272Cysteine_metabolism	-1.00415	1.15167	1.67528	-2.28003
VIT_18s0001g14000	0	0	0	X	Auxin-induced SAUR	vv30003Auxin_signaling	-1.0928	-1.25929	-1.03201	-2.28239
VIT_02s0025g02580	0	0	0	X	RNA polymerase II mediator complex	0	1.05729	-1.1125	-1.00983	-2.28298
VIT_08s0007g06230	0	0	X	X	Protein translocase ATOEP16-3 Tim17	vv50132Primary_active_transporter_cat_A5_to_A8	1.10735	-1.18379	1.29226	-2.28353
VIT_08s0056g00390	0	0	0	X	No hit	0	-1.26141	1.22095	-5.92204	-2.28375
VIT_02s0033g00380	0	0	0	X	Myb VvMYBA1	vv60044MYB	-1.00004	1.78572	1.52343	-2.28434
VIT_18s0089g00200	0	0	0	X	1,4-beta-mannan endohydrolase	vv10051Fructose_and_mannose_metabolism	1.05235	1.20558	-1.22157	-2.28581
VIT_13s0158g00160	0	0	0	X	Unknown protein	0	-1.02713	-1.42261	1.43755	-2.28776
VIT_07s0151g01030	0	0	X	X	GCN5 N-acetyltransferase (GNAT)	vv60082GNAT	1.13035	-1.13579	1.57548	-2.28998
VIT_01s0010g02030	0	0	0	X	Gamma-thionin precursor	0	1.10069	-1.04467	1.69743	-2.2901
VIT_02s0012g00360	0	0	0	X	1-aminocyclopropane-1-carboxylate oxidase	vv10640Propanoate_metabolism vv30008Ethylene_signaling	-1.03454	1.00685	1.04906	-2.29046
VIT_16s0022g01100	0	0	0	X	Acetohydroxyacid synthase 1	vv10290Valine_leucine_and_isoleucine_biosynthesis vv10650Butanoate_metabolism vv10770Pantothenate_and_CoA_biosynthesis	-1.0026	1.17078	-2.94131	-2.29117
VIT_07s0129g00370	0	0	0	X	Unknown protein	0	-1.54376	1.15514	-1.06418	-2.29187
VIT_04s0008g06800	0	0	0	X	Enhancer of rudimentary protein	0	-1.02071	-1.37731	1.39735	-2.29245
VIT_12s0059g01260	0	0	0	X	Plastidic glucose transporter 1	vv50121Porters_cat_1_to_6	-1.62117	1.40521	1.48366	-2.29267
VIT_07s0005g01230	0	0	0	X	Transcription initiation factor TFIID subunit D11	vv23022Basal_transcription_factors	1.01282	-1.32853	1.15905	-2.2935
VIT_10s0116g01090	0	0	0	X	Stigma-specific Stig1	0	1.0181	1.32337	-2.69293	-2.29403
VIT_13s0158g00120	0	0	X	X	Protein kinase	0	-1.10804	1.0535	1.73157	-2.29457
VIT_12s0142g00120	0	0	0	X	Nuclear movement protein	0	1.09042	-1.1317	1.66408	-2.29642
VIT_13s0067g03530	0	0	0	X	Nitrilase	vv10910Nitrogen_metabolism vv11002Auxin_biosynthesis	-1.07624	1.06	1.17791	-2.29671
VIT_02s0025g03170	0	0	X	X	VvERF052_ERF/AP2 Gene Family	vv30008Ethylene_signaling vv60003AP2_EREBP	1.08052	1.98251	2.10237	-2.29734
VIT_06s0004g05860	0	0	0	X	Unknown protein	0	1.02005	-1.1557	1.29904	-2.29737
VIT_13s0067g03010	0	0	0	X	Unknown	0	1.00477	-1.0293	-1.64085	-2.29778
VIT_02s0025g00400	0	0	0	X	D111/G-patch domain-containing protein	0	1.07942	-1.05882	-1.01685	-2.29833
VIT_19s0135g00070	0	0	X	X	Ribosomal protein L18A 60S	vv23010Ribosome	-1.00145	-1.02172	1.41396	-2.2984
VIT_09s0002g08250	0	0	0	X	No hit	0	-1.12865	-1.05706	1.18172	-2.29967
VIT_10s0003g02460	0	0	0	X	SRG1 (senescence-related gene 1) oxidoreductase	0	-1.17323	-1.2815	-1.36783	-2.30006
VIT_08s0007g08990	0	0	0	X	Unknown protein	0	1.08087	-1.26331	1.19147	-2.3025
VIT_05s0136g00100	0	0	X	X	Maturase	0	1.21186	1.22925	-1.96327	-2.30269
VIT_04s0008g04860	0	0	0	X	No hit	0	1.17367	-1.17697	1.6705	-2.30502
VIT_00s0181g00070	0	0	X	X	ARV2	0	-1.10739	-1.27353	1.60173	-2.30568
VIT_06s0004g07300	0	0	0	X	UDP-glucuronosyl/UDP-glucosyltransferase	vv10040Pentose_glucuronate_interconversion vv10500Starch_and_sucrose_metabolism	1.18424	1.08582	-1.49058	-2.30677
VIT_18s0001g01500	0	0	0	X	No hit	0	1.41942	-1.49239	1.05589	-2.30861
VIT_04s0008g04120	0	0	0	X	RD22	0	1.121	1.18886	-8.70141	-2.31082
VIT_18s0001g15660	0	0	0	X	Pathogen-related	0	1.15935	1.01963	-1.27736	-2.31099
VIT_04s0008g02190	0	0	0	X	Glutathione synthase S6 modification	vv10251Glutamate_metabolism vv10480Glutathione_metabolism	-1.30669	-1.05844	1.83855	-2.31368
VIT_18s0001g03550	0	0	0	X	Molybdenum cofactor synthesis CNX7/SIR5	vv10790Folate_biosynthesis	-1.02453	-1.15231	1.01461	-2.31505
VIT_05s0029g00070	0	0	0	X	Calcium-binding protein CML	vv34626Plant-pathogen_interaction	1.03925	-1.42175	1.10455	-2.31538
VIT_07s0031g01460	0	0	0	X	Nuclear transcription factor Y subunit B-3	vv60021CCAAT	1.17879	-1.18299	1.42443	-2.3154
VIT_17s0000g06660	0	0	0	X	HNH endonuclease domain-containing protein	0	1.08722	1.16088	1.88062	-2.31687
VIT_07s0141g00200	0	0	0	X	Ribosomal protein L29 50S	vv23010Ribosome	1.07129	-1.09343	1.49517	-2.31699
VIT_04s0008g07360	0	0	X	X	ADP-ribosylation factor 3 (ARF3)	0	1.04143	-1.30633	1.51335	-2.32081
VIT_05s0062g00460	0	0	X	X	UDP-glucose:flavonoid 7-O-glucosyltransferase	vv10941Flavonoid_biosynthesis	1.16032	1.21842	-3.16735	-2.32153
VIT_05s0020g00430	0	0	X	X	Unknown protein	0	1.08065	-1.33135	1.44429	-2.32504
VIT_09s0002g02620	0	0	0	X	Lectin jacalin	0	1.00632	-1.38604	1.33738	-2.32604
VIT_04s0023g00930	0	0	0	X	Ribosomal protein L38 (RPL38B) 60S	vv23010Ribosome	1.05934	-1.29363	1.22445	-2.32853
VIT_13s0064g01230	0	0	0	X	U6 snRNA-associated Sm-like protein LSm7	vv23018RNA_degradation vv23040Spliceosome	1.04778	-1.33422	1.3525	-2.32869
VIT_09s0002g06350	0	0	0	X	Partner of SLD five, PSF1	0	-1.06453	-1.23057	1.36704	-2.32993
VIT_12s0028g03350	0	0	X	X	Squamosa promoter-binding protein 4 (SPL4)	vv60055SBP	-1.03214	-1.2224	1.52012	-2.33205
VIT_03s0091g01080	0	0	0	X	1-aminocyclopropane-1-carboxylate oxidase	vv10640Propanoate_metabolism vv30008Ethylene_signaling	-1.298	-1.28875	1.23419	-2.33264
VIT_10s0003g05660	0	0	0	X	Unknown protein	0	1.04046	-1.27996	1.31863	-2.33294
VIT_08s0058g00460	0	0	0	X	Unknown protein	0	1.14955	-1.24631	1.23056	-2.33335
VIT_05s0020g01480	0	0	0	X	Ribosomal protein S21 (RPS21C) 40S	vv23010Ribosome	1.05563	-1.12252	1.23159	-2.33496
VIT_06s0009g02550	0	0	X	X	Chaperonin	0	1.18359	-1.22445	1.74352	-2.33534
VIT_07s0104g00080	0	0	0	X	Unknown protein	0	1.01862	-1.19428	-1.05757	-2.33593
VIT_16s0039g01640	0	0	0	X	Unknown protein	0	1.01986	-1.1369	1.85323	-2.33623
VIT_13s0019g00720	0	0	X	X	Zinc knuckle	0	-1.04839	1.04179	1.98313	-2.33693
VIT_12s0028g02800	0	0	0	X	Isoflavone methyltransferase/ Orcinol O-methyltransferase 1 oomt1	vv10943Isoflavonoid_biosynthesis	-1.19546	1.04196	-3.18425	-2.33749
VIT_15s0048g02870	0	0	0	X	Homeobox-leucine zipper protein HB-7	vv60034HB	-1.16591	1.0982	1.34764	-2.33946
VIT_04s0023g03130	0	0	0	X	Histone H1	0	-1.13156	-1.02769	-1.25745	-2.34059
VIT_10s0003g03270	0	0	0	X	Inward rectifying potassium channel	vv30001ABA_signaling vv50101Channels_and_pores	-1.11321	-1.28132	-1.28953	-2.34424
VIT_08s0040g03400	0	0	0	X	Short-chain dehydrogenase/reductase	0	-1.17869	-1.15105	1.07511	-2.34516
VIT_00s0214g00040	0	0	0	X	Lectin phloem protein 2-like B1 PP2-B1	0	-1.07163	1.07161	1.71021	-2.34594
VIT_18s0001g05240	0	0	0	X	VvTPS14_(-)-germacrene D synthase	vv10900Terpenoid_biosynthesis	-1.00398	1.12942	-2.42922	-2.34605
VIT_00s0399g00010	0	0	0	X	Unknown	0	1.02163	-1.00391	1.54249	-2.34618
VIT_12s0059g01400	0	0	0	X	Tyrosine specific protein phosphatase	0	1.21528	1.25247	-1.16415	-2.34634
VIT_11s0016g01100	0	0	0	X	Glucan endo-1,3-beta-glucosidase	vv10500Starch_and_sucrose_metabolism	-1.21146	1.10053	-1.37813	-2.34787
VIT_16s0022g00730	0	0	0	X	Endo-1,4-beta-glucanase	vv40006Cell_wall	1.09777	-1.01565	1.05774	-2.34801
VIT_10s0003g02990	0	0	X	X	Signal peptidase I	vv23060Protein_export vv50132Primary_active_transporter_cat_A5_to_A8	1.05217	-1.12478	1.72556	-2.34803
VIT_08s0040g01150	0	0	0	X	Small molecular heat shock protein 10	0	1.0998	-1.12489	1.31607	-2.34915
VIT_04s0023g02430	0	0	0	X	Basic leucine-zipper 11 GBF6	vv60012BZIP	1.03204	1.08437	1.47205	-2.34934
VIT_14s0006g03290	0	0	0	X	Sugar transporter 1	vv50121Porters_cat_1_to_6	1.08182	1.12184	-1.54354	-2.35043
VIT_05s0029g01220	0	0	0	X	Unknown protein	0	-1.01314	1.05677	1.26097	-2.35046
VIT_16s0100g00220	0	0	X	X	No hit	0	-1.76574	1.19196	2.64109	-2.35046
VIT_13s0147g00060	0	0	0	X	Ribosomal protein S25 (RPS25E) 40S	vv23010Ribosome	-1.03988	-1.19616	1.44536	-2.35059
VIT_03s0091g00870	0	0	0	X	Adenylylsulfate kinase 1 (AKN1)	vv10230Purine_metabolism vv10450Selenoamino_acid_metabolism vv10920Sulfur_metabolism	-1.16372	1.12599	1.10576	-2.35115
VIT_00s0332g00110	0	0	0	X	Photosystem II PsbF protein	vv10195Photosynthesis vv50135Primary_active_transporter_cat_D3_to_E2	1.21264	-1.01399	-2.06367	-2.35255
VIT_06s0004g07420	0	0	0	X	Unknown protein	0	-1.01929	1.14166	-1.02439	-2.35276
VIT_10s0003g03260	0	0	0	X	Prefoldin	0	-1.02643	-1.1085	1.2001	-2.3533
VIT_01s0010g02290	0	0	0	X	Heat shock protein 26a, chloroplast	0	-1.67893	1.49355	1.89632	-2.35334
VIT_15s0048g00230	0	0	0	X	Calmodulin	vv34020Calcium_signaling_pathway	1.02997	-1.03155	1.05281	-2.35376
VIT_06s0004g04790	0	0	0	X	MBD5 (methyl-CpG-binding domain 5)	0	1.06663	1.17727	1.28257	-2.35439
VIT_19s0015g01480	0	0	0	X	Heavy-metal-associated domain-containing protein	0	1.06715	-1.04539	-2.78243	-2.35529
VIT_08s0007g01410	0	0	0	X	Glutathione S-transferase 8 GSTU8	vv10480Glutathione_metabolism	1.63863	1.15713	1.00881	-2.35532
VIT_04s0008g03900	0	0	0	X	Ribosomal protein L37 (RPL37C) 60S	vv23010Ribosome	-1.02592	-1.03169	1.30581	-2.35589
VIT_05s0020g03620	0	0	0	X	Unknown protein	0	-1.14337	1.06797	1.18607	-2.35654
VIT_19s0014g01400	0	0	0	X	Agenet domain-containing protein	0	1.1589	1.08135	1.74566	-2.35677
VIT_08s0040g01380	0	0	0	X	Acylphosphatase family	vv10010Glycolysis vv10620Pyruvate_metabolism	-1.01705	-1.04964	1.78196	-2.35742
VIT_11s0016g02910	0	0	0	X	Acid phosphatase class B	vv10740Riboflavin_metabolism	-1.07288	-1.02647	1.42745	-2.35806
VIT_00s0551g00050	0	0	X	X	MSH4 (MUTS-like protein 4)	0	-1.23539	1.59013	3.06826	-2.36067
VIT_15s0045g00490	0	0	0	X	SKP1-like 2 ASK2	vv24120Ubiquitin_mediated_proteolysis vv24141Protein_processing_in_endoplasmic_reticulum vv44110Cell_cycle	1.04512	-1.00885	-1.13973	-2.36138
VIT_13s0019g05120	0	0	0	X	Cysteine proteinase precursor	0	1.20354	-1.40506	2.41896	-2.36271
VIT_10s0003g02330	0	0	0	X	SRG1 (senescence-related gene 1) oxidoreductase	0	1.24717	-1.04887	-2.22856	-2.36352
VIT_11s0016g02250	0	0	0	X	Unknown protein	0	1.0155	1.13065	1.90133	-2.36359
VIT_01s0127g00170	0	0	0	X	UbiE/COQ5 methyltransferase	vv10130Ubiquinone_biosynthesis	1.05617	-1.26077	1.43017	-2.36364
VIT_01s0127g00710	0	0	0	X	Mov34 STAM-binding protein	vv50111Tethering_factors	-1.0984	-1.14699	1.07628	-2.36367
VIT_08s0007g06700	0	0	0	X	Thioredoxin 5	0	-1.02977	-1.09961	1.18873	-2.36447
VIT_07s0104g00070	0	0	0	X	No hit	0	-1.44594	-1.12697	-1.0391	-2.36474
VIT_18s0089g01220	0	0	X	X	Cupin super	0	1.008	-1.3591	1.42996	-2.36492
VIT_19s0014g02560	0	0	0	X	VvTPS23_(-)-germacrene D synthase	vv10900Terpenoid_biosynthesis	-1.56892	1.08202	-1.65491	-2.36534
VIT_16s0098g01530	0	0	0	X	Unknown protein	0	-1.00602	-1.20928	1.06725	-2.36631
VIT_19s0014g03500	0	0	0	X	Unknown protein	0	-1.05802	1.25129	1.57487	-2.36667
VIT_16s0013g00810	0	0	0	X	Unknown	0	2.77042	-1.06275	-2.28867	-2.36703
VIT_19s0090g00390	0	0	X	X	Endoribonuclease L-PSP	0	-1.09198	1.00767	1.65425	-2.3675
VIT_19s0015g00560	0	0	X	X	No hit	0	1.14363	1.49875	-12.76	-2.36802
VIT_18s0122g00470	0	0	0	X	Spindle checkpoint protein Bub1b	vv44110Cell_cycle	-1.09456	1.07075	1.24594	-2.36961
VIT_19s0015g01000	0	0	0	X	Zinc finger (C3HC4-type ring finger)	vv60078Other_zf-C3HC4	-1.02509	1.86725	2.33659	-2.3703
VIT_04s0023g01820	0	0	0	X	ADP-ribosylation factor	0	1.12948	-1.13228	1.43976	-2.37278
VIT_18s0001g15380	0	0	0	X	No hit	0	1.03716	-1.21089	1.44847	-2.37486
VIT_14s0006g02940	0	0	0	X	Unknown	0	1.1285	-1.22299	1.27468	-2.3753
VIT_11s0016g04490	0	0	0	X	IAA16	vv30003Auxin_signaling vv60008AUXIAA	1.18815	1.15091	1.24244	-2.37609
VIT_12s0055g00400	0	0	0	X	Unknown	0	-1.01579	1.07753	1.63952	-2.37934
VIT_14s0006g02150	0	0	0	X	No hit	0	1.04336	1.12925	1.19021	-2.38277
VIT_11s0016g02320	0	0	0	X	Unknown protein	0	-1.01176	-1.06482	1.44103	-2.38365
VIT_18s0001g00610	0	0	0	X	Rho GTPase activator	0	-1.02841	1.07133	-1.10871	-2.38412
VIT_03s0063g01340	0	0	X	X	Gibberellin 20 oxidase 2	vv10904Diterpenoid_biosynthesis	-1.15583	1.12537	1.60948	-2.3845
VIT_12s0035g00810	0	0	X	X	Transmembrane protein 18	0	1.09153	-1.06704	1.82768	-2.38564
VIT_09s0002g06560	0	0	X	X	Thiol-disulphide oxidoreductase DCC	0	1.17734	-1.20219	2.11216	-2.3871
VIT_06s0004g04110	0	0	0	X	Unknown protein	0	1.57464	1.15287	1.83311	-2.38714
VIT_12s0059g01000	0	0	0	X	Cellulose synthase CSLB04	vv40006Cell_wall	1.00859	1.21112	-2.05707	-2.38799
VIT_18s0001g03150	0	0	0	X	Cation transport protein chaC	vv50109Incompletely_characterized_transport_systems	1.00893	-1.17387	1.29772	-2.39
VIT_18s0001g00870	0	0	0	X	LYR motif-containing protein	0	-1.08111	-1.24674	1.30487	-2.39041
VIT_10s0092g00770	0	0	X	X	Cytochrome c biogenesis orf256	vv52010ABC_transporters	1.30409	1.50531	-7.96242	-2.39041
VIT_08s0056g01620	0	0	0	X	FH protein interacting protein FIP2	vv50101Channels_and_pores	-1.02517	-1.01811	1.29475	-2.39176
VIT_01s0150g00360	0	0	0	X	Unknown	0	-1.3084	-1.03794	-1.08365	-2.39418
VIT_07s0005g00990	0	0	0	X	Dehydration-induced 19	0	1.14778	-1.19686	1.24369	-2.39672
VIT_17s0000g04260	0	0	0	X	Universal stress protein (USP) family protein	0	-1.01991	1.03442	1.49507	-2.39689
VIT_02s0025g02450	0	0	0	X	Unknown protein	0	-1.00004	-1.09274	1.38873	-2.39755
VIT_12s0059g02360	0	0	0	X	Myb caprice CPC	vv60045MYBrelated	1.0197	1.0501	1.46403	-2.39771
VIT_03s0091g00260	0	0	0	X	Zinc finger protein 4	vv60017C2H2	-1.2294	-1.00264	1.49042	-2.39779
VIT_05s0051g00580	0	0	0	X	Inosine triphosphate pyrophosphatase	vv10230Purine_metabolism vv10240Pyrimidine_metabolism	1.0237	-1.17414	1.35114	-2.39829
VIT_05s0077g02190	0	0	X	X	Chalcone reductase	vv10941Flavonoid_biosynthesis	-1.16299	1.46583	3.49673	-2.39853
VIT_09s0002g04190	0	0	0	X	Cytochrome c biogenesis protein	0	-1.08433	-1.08467	1.66973	-2.39957
VIT_09s0002g08680	0	0	0	X	Unknown	0	-1.01098	-1.29562	-1.34758	-2.40037
VIT_15s0021g01180	0	0	0	X	Tubulin-specific chaperone A	vv44810Regulation_of_actin_cytoskeleton	-1.00187	-1.14048	1.26029	-2.4007
VIT_15s0046g01980	0	0	0	X	UDP-glucosyltransferase	vv10941Flavonoid_biosynthesis	-1.05851	1.22209	1.54104	-2.40094
VIT_07s0005g01750	0	0	0	X	No hit	0	-1.22963	1.01912	1.3827	-2.40271
VIT_07s0005g02420	0	0	0	X	Haloacid dehalogenase hydrolase	vv10630Glyoxylate_and_dicarboxylate_metabolism	1.02457	-1.0588	1.25858	-2.40457
VIT_08s0040g01850	0	0	0	X	Unknown protein	0	-1.0064	-1.1354	1.30279	-2.40494
VIT_18s0041g00380	0	0	0	X	Double strand break repair protein (XRCC4)	vv23450Non_homologous_end_joining	1.11588	1.031	1.06069	-2.40647
VIT_05s0094g00760	0	0	0	X	Unknown protein	0	1.10429	-1.24441	1.2543	-2.4068
VIT_16s0039g02060	0	0	0	X	Ankyrin repeat family protein	0	-1.15574	1.01911	1.36509	-2.40717
VIT_08s0007g06070	0	0	0	X	No hit	0	1.07479	-1.04941	1.15048	-2.40982
VIT_08s0058g01150	0	0	X	X	Unknown protein	0	1.0416	1.0249	1.54631	-2.4108
VIT_02s0012g00100	0	0	0	X	Ribosomal protein L37a (RPL37aB) 60S	vv23010Ribosome	1.0212	-1.11259	1.51041	-2.41084
VIT_18s0122g01050	0	0	0	X	Pentatricopeptide (PPR) repeat	0	1.05844	-1.07669	1.72955	-2.41228
VIT_06s0009g02710	0	0	0	X	DUTP pyrophosphatase	vv10240Pyrimidine_metabolism	-1.1226	-1.11762	1.35585	-2.41327
VIT_06s0004g04590	0	0	0	X	Epsin N-terminal homology (ENTH) domain-containing	vv50110Protein_coat	1.01194	1.11992	1.49959	-2.4134
VIT_00s0188g00170	0	0	0	X	Small nuclear ribonucleoprotein D3	vv23040Spliceosome	1.15881	-1.21023	1.04888	-2.41349
VIT_01s0011g05170	0	0	0	X	Major Latex Protein Family	0	-1.02254	-1.31413	1.09663	-2.41434
VIT_01s0011g05450	0	0	0	X	Unknown protein	0	1.09758	-1.52333	1.05473	-2.41494
VIT_04s0008g05790	0	0	0	X	No hit	0	-1.22109	1.01219	1.25714	-2.41521
VIT_19s0015g01500	0	0	0	X	Heavy-metal-associated domain-containing protein	0	1.03237	-1.07948	-2.57795	-2.41617
VIT_14s0060g01520	0	0	0	X	GATA transcription factor 16	vv60016C2C2-GATA	-1.14253	-1.01756	1.13591	-2.41955
VIT_01s0026g02550	0	0	0	X	MYR1 (MYB-related protein 1)	vv60029G2-like	1.04793	-1.18937	-1.01602	-2.41993
VIT_18s0001g00230	0	0	0	X	Unknown protein	0	1.08441	-1.15538	1.14186	-2.42056
VIT_02s0234g00080	0	0	0	X	Enoyl-CoA hydratase/isomerase	vv10062Fatty_acid_elongation_in_mitochondria vv10071Fatty_acid_metabolism vv10280Valine_leucine_and_isoleucine_degradation vv10410Beta-alanine_metabolism vv10640Propanoate_metabolism vv10650Butanoate_metabolism	-1.06662	1.13978	1.44329	-2.4218
VIT_14s0006g01290	0	0	0	X	Myb domain protein 113	vv60044MYB	1.53765	1.27666	3.24269	-2.42186
VIT_13s0084g00850	0	0	X	X	NADPH:quinone oxidoreductase	vv10100Biosynthesis_of_steroids	1.1686	-1.24509	1.58118	-2.42219
VIT_08s0007g03020	0	0	0	X	Ribosomal protein S14 (RPS14C) 40S	vv23010Ribosome	-1.00892	-1.086	1.4952	-2.42416
VIT_01s0137g00650	0	0	X	X	Unknown protein	0	1.32573	-1.301	1.99018	-2.42429
VIT_13s0019g00320	0	0	0	X	Photosystem II protein P PsbP	vv10195Photosynthesis vv50135Primary_active_transporter_cat_D3_to_E2	-1.09178	-1.00141	1.80225	-2.4263
VIT_03s0038g02580	0	0	0	X	Unknown protein	0	1.09793	-1.21187	1.37264	-2.42695
VIT_03s0110g00290	0	0	0	X	No hit	0	1.68702	1.22441	-1.57172	-2.42768
VIT_07s0031g01720	0	0	0	X	Ras-related protein Rab-7A	vv44145Phagosome	1.10965	-1.24752	1.25068	-2.42971
VIT_02s0025g04240	0	0	0	X	No hit	0	-1.01569	-1.12207	-1.54402	-2.42987
VIT_06s0004g00150	0	0	0	X	MYR1 (MYB-related protein 1)	vv60029G2-like	1.01294	-2.42023	-2.68275	-2.42999
VIT_12s0057g00440	0	0	0	X	GCN5 N-acetyltransferase (GNAT)	vv60082GNAT	1.06649	-1.24141	1.22819	-2.43023
VIT_12s0059g01960	0	0	0	X	Unknown protein	0	1.06616	-1.19851	-1.00908	-2.43036
VIT_03s0063g01900	0	0	0	X	Import receptor subunit TOM6, Mitochondrial	vv50132Primary_active_transporter_cat_A5_to_A8	1.12385	-1.32285	1.36614	-2.43195
VIT_19s0015g01900	0	0	X	X	Dimethylmenaquinone methyltransferase	0	-1.27233	-1.13714	1.7743	-2.43201
VIT_15s0048g01110	0	0	0	X	Ubiquitin related modifier 1	vv24122Sulfur_relay_system	1.01082	-1.3006	1.44998	-2.43465
VIT_00s1274g00010	0	0	X	X	Phosphosulfolactate synthase protein	vv10010Glycolysis	-1.04628	1.28554	1.6933	-2.43482
VIT_09s0002g02410	0	0	0	X	RNA-binding protein	0	-1.00833	-1.11701	1.20654	-2.43532
VIT_10s0003g00660	0	0	0	X	Assembly factor 1 for F1 component of mitochondrial ATP synthase	0	-1.02342	1.05167	1.6738	-2.43673
VIT_14s0030g00410	0	0	0	X	Arabidopsis histidine phosphotransfer AHP1	vv30007Cytokinin_signaling	-1.25191	1.98391	2.63071	-2.43901
VIT_18s0072g00290	0	0	0	X	No hit	0	-1.11835	-1.16741	1.50904	-2.44356
VIT_00s0189g00020	0	0	0	X	Wound-responsive protein	0	1.0011	-1.24524	1.19404	-2.44692
VIT_14s0060g00710	0	0	0	X	Synbindin TRAPPC4	vv50110Protein_coat	-1.01034	-1.18572	1.48467	-2.44925
VIT_04s0008g01050	0	0	X	X	Unknown	0	1.14291	-1.22779	1.93336	-2.44941
VIT_16s0022g02040	0	0	0	X	PBS2 (PPHB susceptible 2)	vv34626Plant-pathogen_interaction	-1.06302	1.20093	1.36701	-2.45008
VIT_17s0000g01470	0	0	0	X	SAP domain-containing protein	0	1.09882	1.11679	1.69354	-2.45233
VIT_05s0062g00780	0	0	X	X	Rho GDP-dissociation inhibitor 2	0	-1.19902	-1.41557	1.86363	-2.45328
VIT_14s0081g00210	0	0	0	X	No hit	0	-1.15144	1.28788	-3.7598	-2.45445
VIT_05s0077g01170	0	0	0	X	DNA-directed RNA polymerase II subunit I	vv23020RNA_polymerase	1.06473	-1.17409	1.6748	-2.45505
VIT_06s0004g00900	0	0	0	X	C-myc binding protein, prefoldin	0	1.06002	-1.02216	1.24892	-2.45532
VIT_03s0038g01510	0	0	0	X	Unknown protein	0	-1.25866	1.01496	1.79935	-2.45603
VIT_11s0016g05270	0	0	0	X	Bundle-sheath defective protein 2	0	-1.00381	-1.13225	1.42161	-2.45757
VIT_13s0101g00460	0	0	X	X	No hit	0	-1.12011	1.15654	1.916	-2.45807
VIT_02s0025g00230	0	0	0	X	Unknown	0	1.17915	1.1458	1.68758	-2.45903
VIT_18s0001g10150	0	0	0	X	VvERF006_ERF/AP2 Gene Family	vv30008Ethylene_signaling vv60017C2H2	-1.05738	1.22423	1.33311	-2.45909
VIT_19s0014g03060	0	0	0	X	Unknown protein	0	1.00737	-1.22927	1.1402	-2.46105
VIT_17s0000g06190	0	0	0	X	Myb domain protein 94	vv60044MYB	1.0212	-1.0564	-1.00339	-2.46205
VIT_12s0121g00010	0	0	0	X	Ribosomal protein L29 50S	vv23010Ribosome	1.1995	-1.11067	1.64163	-2.46363
VIT_00s0838g00010	0	0	X	X	Transcriptional corepressor LEUNIG	vv30009Flower_development vv60041LUG	-1.25587	1.07003	2.15767	-2.46451
VIT_19s0140g00230	0	0	0	X	No hit	0	-1.00796	-1.48618	1.05999	-2.46544
VIT_00s0392g00070	0	0	0	X	Myrcene synthase	0	4.72586	2.52713	-3.4908	-2.46794
VIT_13s0067g03140	0	0	0	X	WRKY DNA-binding protein 70	vv60066WRKY	1.16545	-1.0896	1.23642	-2.47069
VIT_00s0260g00060	0	0	0	X	VvFKBP15_FK506-binding protein genes family	0	1.07111	-1.16073	1.18605	-2.47165
VIT_08s0040g02900	0	0	0	X	Aluminum sensitive 3	vv52010ABC_transporters	-1.01247	-1.44669	-1.25181	-2.47224
VIT_00s0226g00090	0	0	0	X	No hit	0	1.07613	-1.21349	1.23658	-2.47394
VIT_14s0083g00640	0	0	0	X	Constans 2 (COL2)	vv30009Flower_development vv34710Circadian_rhythm vv60014C2C2-CO	-1.53367	1.52356	1.54582	-2.47652
VIT_09s0002g04360	0	0	0	X	Thylakoid membrane phosphoprotein 14 kda, chloroplast precursor	0	-1.15989	-1.04047	1.41562	-2.47681
VIT_17s0000g03580	0	0	X	X	BEE3 (BR Enhanced expression 3)	vv60011BHLH	1.05064	-1.0018	1.89052	-2.47751
VIT_02s0033g00930	0	0	0	X	Single-strand DNA binding protein	vv23030DNA_replication vv23430Mismatch_repair vv23440Homologous_recombination	1.07224	-1.17031	1.57552	-2.47807
VIT_17s0000g03570	0	0	0	X	Small nuclear ribonucleoprotein E	vv23040Spliceosome	1.04767	-1.19371	1.3168	-2.47815
VIT_10s0071g00990	0	0	0	X	Coiled-coil-helix-coiled-coil-helix domain	0	1.1355	-1.16571	1.20866	-2.47879
VIT_15s0046g00310	0	0	0	X	VvERF015_ERF/AP2 Gene Family	vv30008Ethylene_signaling vv60003AP2_EREBP	1.05575	-1.84751	-1.12324	-2.47945
VIT_01s0137g00010	0	0	0	X	NADH dehydrogenase (ubiquinone) 1 beta subcomplex 7	vv10190Oxidative_phosphorylation vv50134Primary_active_transporter_cat_D1	1.05726	-1.31679	1.05885	-2.48411
VIT_08s0007g00350	0	0	X	X	Import inner membrane translocase subunit Tim9, Mitochondrial	vv50132Primary_active_transporter_cat_A5_to_A8	1.22236	-1.04013	1.94766	-2.48503
VIT_14s0030g01590	0	0	0	X	Rubredoxin	vv10071Fatty_acid_metabolism	-1.04444	1.33732	1.80782	-2.48551
VIT_13s0084g00880	0	0	X	X	NADPH:quinone oxidoreductase	vv10100Biosynthesis_of_steroids	1.15745	-1.21089	1.69744	-2.48653
VIT_03s0091g00430	0	0	X	X	SWIB complex BAF60b domain-containing protein	vv60092SWIB	-1.10482	-1.00924	2.17035	-2.48929
VIT_11s0016g04020	0	0	0	X	Ras-related protein Rab-5A	vv44145Phagosome	-1.0245	-1.05991	-1.04884	-2.49131
VIT_00s0757g00010	0	0	0	X	E3 ubiquitin-protein ligase CHIP	vv24120Ubiquitin_mediated_proteolysis vv24141Protein_processing_in_endoplasmic_reticulum	-1.03264	-1.14731	1.26274	-2.49141
VIT_06s0009g03290	0	0	0	X	Pre-mRNA branch site protein p14	vv23040Spliceosome	-1.0224	-1.09265	1.05932	-2.49202
VIT_19s0090g00660	0	0	X	X	Lipase GDSL	0	1.09064	1.53991	3.4604	-2.4922
VIT_10s0003g02470	0	0	0	X	SRG1 (senescence-related gene 1) oxidoreductase	0	1.04649	-1.32076	-1.03961	-2.49298
VIT_04s0023g02550	0	0	0	X	Unknown protein	0	1.0372	-1.47964	1.79777	-2.49454
VIT_04s0008g02050	0	0	X	X	Hydrolase, alpha/beta fold	0	1.0621	-1.03027	1.50818	-2.49555
VIT_18s0001g13890	0	0	X	X	Unknown protein	0	-1.03693	-1.18582	1.62341	-2.4958
VIT_12s0059g02480	0	0	X	X	CYCP2;1 (cyclin p2;1)	vv44110Cell_cycle	-1.03905	-1.23112	1.92169	-2.49879
VIT_09s0002g00640	0	0	0	X	Small heat stress protein class CIII	0	-1.62751	1.89733	1.57374	-2.50327
VIT_11s0016g02840	0	0	0	X	Adaptor-related protein complex 4, sigma 1 sub	vv50110Protein_coat	-1.04955	1.00183	1.27089	-2.50374
VIT_16s0098g00460	0	0	0	X	Lipase class 3	0	-1.34708	1.47351	1.71834	-2.50482
VIT_18s0001g08990	0	0	0	X	No hit	0	-1.00221	-1.02757	-1.45928	-2.51004
VIT_01s0137g00700	0	0	0	X	Lipase GDSL	0	1.01308	1.14912	1.94243	-2.51273
VIT_14s0068g01940	0	0	0	X	Protein transport protein SEC61 gamma subunit	vv23060Protein_export vv24141Protein_processing_in_endoplasmic_reticulum vv44145Phagosome vv50111Tethering_factors vv50132Primary_active_transporter_cat_A5_to_A8	-1.00872	-1.14175	1.2213	-2.51412
VIT_09s0002g06780	0	0	0	X	Unknown protein	0	-1.00202	1.31777	1.31633	-2.51534
VIT_00s0246g00160	0	0	0	X	No hit	0	-1.05419	-1.35293	-2.93739	-2.51666
VIT_09s0018g01180	0	0	0	X	TTL (transthyretin-like protein)	vv50109Incompletely_characterized_transport_systems	-1.01457	-1.07124	1.05489	-2.51934
VIT_00s0541g00020	0	0	X	X	BZIP transcription factor BZIP6	vv60012BZIP	-1.31225	1.56462	3.65839	-2.51937
VIT_18s0001g10520	0	0	0	X	Sterol carrier protein 2	vv44146Peroxisome	1.11713	-1.1658	1.21036	-2.5219
VIT_02s0025g04670	0	0	0	X	Senescence-inducible chloroplast stay-green protein 2	0	-1.08518	1.31803	-1.01634	-2.5229
VIT_05s0020g04680	0	0	0	X	Auxin-induced protein 22D	vv30003Auxin_signaling vv60008AUXIAA	-1.01326	-1.07566	1.11286	-2.5231
VIT_05s0020g01420	0	0	0	X	FPF1 (flowering promoting factor 1)	vv30009Flower_development	-1.38444	1.15378	2.35542	-2.52538
VIT_06s0009g03590	0	0	0	X	Unknown protein	0	1.02773	-1.22899	1.19283	-2.52709
VIT_00s0256g00100	0	0	X	X	No hit	0	-1.24804	1.11092	2.49188	-2.52759
VIT_07s0104g01370	0	0	X	X	Zinc finger (C3HC4-type ring finger)	vv60078Other_zf-C3HC4	1.15113	1.11886	2.23434	-2.52779
VIT_12s0057g01550	0	0	0	X	Unknown protein	0	-1.10594	-1.17833	2.55956	-2.52919
VIT_19s0090g01180	0	0	0	X	Light induced protein like	0	1.148	1.47203	1.55858	-2.52984
VIT_19s0090g01530	0	0	0	X	Pirin	0	1.28967	1.11665	-1.11856	-2.53308
VIT_01s0010g02390	0	0	X	X	Unknown protein	0	-1.03534	-1.30956	1.5146	-2.53415
VIT_01s0011g03430	0	0	0	X	No hit	0	3.93853	-1.76579	-1.94099	-2.53751
VIT_01s0011g01450	0	0	0	X	Ribosomal protein L12	vv23010Ribosome	-1.08069	-1.11808	1.25048	-2.54256
VIT_04s0008g03210	0	0	0	X	Lachrymatory factor synthase	0	-1.25255	-1.07173	1.49136	-2.54303
VIT_06s0004g03210	0	0	0	X	Unknown	0	-1.07565	-1.54372	-1.11655	-2.54441
VIT_12s0059g01530	0	0	0	X	Unknown protein	0	1.09504	-1.2495	1.15648	-2.54465
VIT_05s0062g01010	0	0	X	X	Aldo/keto reductase AKR	vv10040Pentose_glucuronate_interconversion vv10051Fructose_and_mannose_metabolism vv10052Galactose_metabolism vv10561Glycerolipid_metabolism vv10620Pyruvate_metabolism	-1.04914	1.89567	1.91993	-2.54784
VIT_01s0026g02680	0	0	0	X	Oxygen evolving enhancer 3 (PsbQ)	vv10195Photosynthesis vv50113Thylakoid_targeting_pathway vv50135Primary_active_transporter_cat_D3_to_E2	-1.08753	-1.0978	1.71037	-2.54866
VIT_14s0068g01760	0	0	X	X	Alcohol dehydrogenase	vv10010Glycolysis vv10071Fatty_acid_metabolism vv10350Tyrosine_metabolism	1.07626	-1.02081	1.8554	-2.55016
VIT_09s0002g06040	0	0	0	X	Monothiol glutaredoxin-S15 (AtGrxS15)	0	1.06991	-1.13726	1.3181	-2.55073
VIT_17s0000g07120	0	0	0	X	Unknown protein	0	1.04465	-1.29117	1.30095	-2.55213
VIT_01s0127g00150	0	0	X	X	Menaquinone biosynthesis methyltransferase ubiE	vv10130Ubiquinone_biosynthesis	-1.04135	-1.11943	1.54476	-2.55438
VIT_03s0063g01620	0	0	0	X	No hit	0	1.19034	1.20742	-1.86594	-2.55819
VIT_08s0007g00800	0	0	0	X	Unknown protein	0	1.03203	-1.05126	1.20272	-2.55841
VIT_15s0021g01870	0	0	X	X	Actin-related protein 2/3 complex subunit 5	vv44810Regulation_of_actin_cytoskeleton	1.03768	-1.13005	1.37258	-2.5595
VIT_00s2547g00010	0	0	X	X	WRKY DNA-binding protein 21	vv60066WRKY	-1.13838	1.45081	1.50517	-2.56039
VIT_07s0005g03620	0	0	0	X	Serine/threonine kinase 19 isoform 1 STK19	0	-1.05797	-1.17549	1.09338	-2.56213
VIT_00s2539g00010	0	0	0	X	Protein kinase APK1B	0	1.03174	1.27177	1.49626	-2.56279
VIT_05s0094g00100	0	0	0	X	VvFKBP16-3_FK506-binding protein genes family	0	-1.06745	-1.12858	1.75888	-2.56342
VIT_01s0011g01580	0	0	0	X	F-box family protein	0	1.01907	1.09605	-1.62106	-2.5647
[truncated: 383 more rows]

## Sheet: Recovery SG
	Timepoint of Significant Modulation				Gene Function	Functional Category	Fold Change vs Untreated Control
Gene ID	1	2	3	Recovery			T1	T2	T3	Recovery
VIT_07s0031g00540	0	0	0	X	Rapid ALkalinization Factor RALFL34	0	-1.38336	1.09235	-1.13933	4.98194
VIT_02s0012g01450	0	X	0	X	Basic helix-loop-helix BHLH071	vv60011BHLH	-1.32364	-1.32539	1.49689	3.8955
VIT_07s0005g03410	0	0	0	X	Globulin 11S	0	-1.02103	-1.22208	-1.10681	3.78972
VIT_07s0005g03420	0	0	0	X	Globulin isoform 3 11S	0	-1.12814	-1.09749	1.66457	3.59736
VIT_12s0134g00160	0	0	0	X	Xyloglucan endotransglycosylase/hydrolase 16	vv40006Cell_wall	1.00923	-1.73892	-1.24029	3.50028
VIT_02s0025g02410	0	0	0	X	Plastocyanin domain-containing protein	vv10195Photosynthesis vv50113Thylakoid_targeting_pathway	-1.17703	-1.08544	1.23371	3.41912
VIT_13s0019g01360	0	0	0	X	Unknown	0	-1.21575	1.05835	-1.69444	3.41634
VIT_11s0016g01020	0	0	0	X	flavonoid 3-monooxygenase	vv10941Flavonoid_biosynthesis	-1.05752	1.05032	5.44889	3.27027
VIT_08s0032g00470	0	0	X	X	Periplasmic beta-glucosidase precursor	vv10460Cyanoamino_acid_metabolism vv10500Starch_and_sucrose_metabolism vv10902Monoterpenoid_biosynthesis vv40006Cell_wall	1.09654	1.47224	1.78135	3.26314
VIT_03s0038g00340	0	0	0	X	Salt tolerance homolog2	vv60073Orphans_zf-b_box	-1.09461	1.9735	2.0622	3.18959
VIT_07s0151g00640	0	0	0	X	Globulin-1 S allele precursor	0	1.21507	1.29583	-1.1074	3.14773
VIT_08s0058g00970	0	0	0	X	Cationic peroxidase	vv10360Phenylalanine_metabolism vv10680Methane_metabolism	-1.0107	-1.26045	-1.31526	3.12736
VIT_12s0059g00480	0	0	0	X	No hit	0	-1.21679	1.40606	-1.50964	3.1083
VIT_12s0034g01400	0	0	0	X	Ring-H2 finger C1A	vv60078Other_zf-C3HC4	1.0537	1.20374	2.25874	3.0357
VIT_15s0048g02250	0	X	0	X	Calcium ion binding protein	0	-1.1448	-1.82406	1.40994	2.99524
VIT_01s0026g02600	0	0	0	X	Myb domain protein 105	vv60044MYB	-1.48234	-1.67837	-4.88673	2.97304
VIT_05s0020g00440	0	0	0	X	Boron transporter-like protein 1	vv50124Porters_cat_30_to_64	-1.30076	1.08537	1.00288	2.88953
VIT_12s0028g01180	0	0	0	X	Non-specific lipid-transfer protein	0	-1.07379	-1.05823	1.14355	2.88545
VIT_02s0025g04260	0	0	0	X	Osmotin [Vitis vinifera]	0	1.10666	-1.30525	4.63668	2.86233
VIT_17s0000g05070	0	0	0	X	Phytochelatin synthetase	vv10251Glutamate_metabolism	1.09345	-1.35063	1.22809	2.76189
VIT_17s0000g01290	0	0	0	X	RGP1 (reversibly glycosylated polypeptide 1)	vv10052Galactose_metabolism	1.64203	1.35281	1.87394	2.70815
VIT_16s0022g02310	0	0	0	X	Gibberellin 3-beta-dioxygenase.	vv10904Diterpenoid_biosynthesis vv30001ABA_signaling	1.2786	1.37615	-1.68582	2.66934
VIT_03s0088g00810	0	0	0	X	Pathogenesis-related protein 1 precursor (PRP 1)	vv30011Jasmonate_signaling vv34626Plant-pathogen_interaction	1.01861	1.04383	-4.39378	2.66732
VIT_14s0128g00550	0	0	0	X	Protein kinase Xa21	vv34626Plant-pathogen_interaction	-1.26195	1.17156	1.13592	2.65178
VIT_11s0118g00150	0	0	0	X	No hit	0	-1.15711	1.15536	1.4013	2.64711
VIT_05s0102g00370	0	0	0	X	Receptor protein kinase (ACR4)	0	1.03746	1.00401	1.35281	2.60099
VIT_01s0011g05210	0	0	0	X	Phosphoglucomutase	vv10010Glycolysis vv10030Pentose_phosphate vv10052Galactose_metabolism vv10500Starch_and_sucrose_metabolism	1.03336	1.27462	-1.019	2.58964
VIT_09s0002g08660	0	0	0	X	F-box protein (FBL14)	0	-1.11001	1.01422	-1.40543	2.57911
VIT_06s0004g04490	0	0	0	X	Unknown protein	0	1.04057	1.50639	1.10452	2.5769
VIT_05s0165g00220	0	0	0	X	Protein binding protein	0	-1.09631	1.18873	1.30009	2.54737
VIT_04s0043g00160	0	0	X	X	Receptor protein kinase	0	-1.00992	1.36605	5.66906	2.52699
VIT_05s0020g03340	0	0	0	X	Unknown protein	0	-1.0872	-1.26208	-1.26089	2.51214
VIT_00s1356g00010	0	0	0	X	Zinc finger (C2H2 type) family	vv60017C2H2	1.18752	-1.03428	-1.06073	2.51148
VIT_06s0061g01290	0	X	0	X	No hit	0	-1.3812	-1.73828	1.30918	2.44952
VIT_08s0007g04380	0	0	X	X	PAB7 (poly(A) binding protein 7)	vv50133Primary_active_transporter_cat_A9_to_A18	1.02321	1.20265	3.76563	2.4494
VIT_11s0016g03050	0	0	0	X	MATE efflux family protein	vv50125Porters_cat_66_to_94	-1.01711	1.01252	-2.24193	2.42683
VIT_07s0005g03400	0	0	0	X	Globulin 11S	0	1.07371	-1.11708	1.58795	2.41947
VIT_16s0022g01430	0	0	0	X	Phosphate-induced protein 1	0	1.26854	-1.16986	-1.09114	2.39812
VIT_09s0070g00300	0	0	0	X	fiddlehead-like protein	0	-1.23276	-1.22847	4.75479	2.38724
VIT_06s0004g05960	0	0	0	X	Unknown protein	0	-1.16876	-1.09319	-1.56822	2.35865
VIT_02s0025g04550	0	0	0	X	Glucose-methanol-choline (GMC) oxidoreductase	vv10260Glycine_serine_and_threonine_metabolism	1.1486	-1.08016	-1.18659	2.34618
VIT_05s0062g00250	0	0	0	X	Xyloglucan endotransglucosylase/hydrolase 15	vv40006Cell_wall	-1.08836	-1.23593	-1.12092	2.34534
VIT_02s0025g04250	0	0	0	X	Osmotin	0	1.12747	-1.4523	4.11417	2.25331
VIT_00s0399g00020	0	0	0	X	Protease inhibitor/seed storage/lipid transfer protein (LTP)	0	1.05346	-1.4593	2.00956	2.24767
VIT_07s0005g01090	0	0	0	X	ATP binding protein	0	-1.3534	-1.08028	1.1722	2.24477
VIT_17s0053g00570	0	0	0	X	D8-sphingolipid desaturase	0	1.01566	1.12519	-1.15563	2.23873
VIT_07s0031g00530	0	0	0	X	MAPKKK21	0	-1.41692	-2.46009	-5.06508	2.23639
VIT_18s0001g05580	0	0	0	X	Unknown protein	0	-1.13363	-1.37144	-1.53102	2.18976
VIT_15s0048g02880	0	0	0	X	Ubiquitin thiolesterase	0	-1.16537	1.24448	3.33431	2.17399
VIT_18s0001g13970	0	0	X	X	Myosin-related	vv44810Regulation_of_actin_cytoskeleton	1.005	1.15948	1.46389	2.13743
VIT_00s0768g00020	0	0	0	X	Tubulin beta-6 chain	vv44145Phagosome vv44810Regulation_of_actin_cytoskeleton	-1.37505	1.09836	-1.0151	2.13712
VIT_07s0031g01070	0	0	0	X	Ascorbate oxidase	vv10053Ascorbate_and_aldarate_metabolism vv50109Incompletely_characterized_transport_systems	1.09329	1.18428	-1.70707	2.13357
VIT_09s0002g00330	0	0	0	X	Pectinesterase PME1	vv40006Cell_wall	1.26074	1.22267	2.52919	2.12082
VIT_07s0005g01900	0	0	0	X	Pentatricopeptide (PPR) repeat-containing protein	0	-1.01015	1.54	1.89049	2.08183
VIT_01s0026g00450	0	0	0	X	D8-sphingolipid desaturase	0	-1.10326	1.01927	-1.01909	2.07729
VIT_11s0016g03270	0	0	0	X	Pentatricopeptide (PPR) repeat-containing	0	-1.15113	1.60572	1.4571	2.06717
VIT_00s0865g00020	0	0	0	X	Unknown protein	0	-1.5315	-1.76922	-1.05159	2.05421
VIT_06s0004g06390	0	0	0	X	UDP-glucose glucosyltransferase	vv10500Starch_and_sucrose_metabolism	1.09058	1.23933	-1.4254	2.05155
VIT_12s0059g02630	0	0	0	X	Ankyrin repeat protein family	vv50108Accessory_factors_involved_in_transport	1.00569	1.26208	-1.70235	2.04201
VIT_03s0088g01150	0	0	0	X	Squalene monooxygenase	vv10100Biosynthesis_of_steroids vv10900Terpenoid_biosynthesis	1.02017	-1.33166	-1.47171	2.03471
VIT_13s0074g00390	0	0	0	X	CYP77A2	0	1.09142	-1.30882	-1.89442	2.02291
VIT_05s0020g03850	0	0	0	X	Pentatricopeptide (PPR) repeat-containing protein	0	-1.00896	1.56901	1.4542	2.01853
VIT_19s0085g00550	0	0	0	X	Ser/Thr protein kinase	0	-1.22552	1.28884	-1.62165	2.01776
VIT_05s0062g00480	0	0	0	X	Xyloglucan endo-transglycosylase, C-terminal	vv40006Cell_wall	1.01366	-1.3678	-1.2451	2.01178
VIT_00s0388g00050	0	0	0	X	Receptor kinase homolog LRK14	0	1.16381	1.08806	-2.66695	-2.00753
VIT_09s0002g03640	0	0	0	X	ABC transporter g family pleiotropic drug resistance 7 PDR7	vv52010ABC_transporters	-1.19466	1.01771	-1.09436	-2.01967
VIT_11s0118g00050	0	0	0	X	EIX receptor	0	1.07311	-1.28959	-2.71898	-2.02044
VIT_17s0000g04040	0	0	0	X	No hit	0	1.26472	-1.18533	-1.20237	-2.02225
VIT_12s0028g00680	0	0	0	X	No hit	0	1.15861	1.48527	-1.22771	-2.02239
VIT_18s0001g10150	0	0	0	X	VvERF006_ERF/AP2 Gene Family	vv30008Ethylene_signaling vv60017C2H2	-1.14175	-1.06131	1.09337	-2.02499
VIT_19s0027g00150	0	0	0	X	ADP-ribosylation factor related protein 1	0	-1.11009	-1.20276	-1.06422	-2.03024
VIT_06s0004g04070	0	0	0	X	UDP-galactose transporter 5	vv50122Porters_cat_7_to_17	1.03412	1.38545	1.47802	-2.04839
VIT_07s0005g02420	0	0	0	X	Haloacid dehalogenase hydrolase	vv10630Glyoxylate_and_dicarboxylate_metabolism	-1.01753	-1.20547	2.70574	-2.08715
VIT_15s0048g02040	0	0	0	X	No hit	0	1.20416	-1.04912	1.63499	-2.0937
VIT_11s0016g04310	0	0	0	X	No hit	0	1.06745	-1.19399	-1.21381	-2.11119
VIT_08s0040g02590	0	0	0	X	Kinesin motor protein	vv44810Regulation_of_actin_cytoskeleton	1.07097	-1.57305	-1.22417	-2.22935
VIT_18s0001g15650	0	0	0	X	Pathogenesis related protein	0	1.30151	1.07077	-1.0157	-2.2479
VIT_18s0001g07390	0	0	0	X	No hit	0	-1.08507	1.03877	1.77691	-2.26282
VIT_13s0047g00200	0	0	0	X	Subtilisin	0	1.33345	1.11957	1.23493	-2.3672
VIT_10s0003g01410	0	X	0	X	CBL-interacting protein kinase 20 (CIPK20)	0	1.18117	1.26852	1.25305	-2.41306
VIT_09s0002g01000	0	0	0	X	Ferredoxin 4Fe-4S, iron-sulfur binding	0	-1.08244	-1.29674	1.60938	-2.51129
VIT_17s0000g08240	0	0	0	X	HT1 (high leaf temperature 1)	0	1.0091	-1.1453	-2.40963	-2.53496
VIT_18s0122g01480	0	0	0	X	CYP87A2	0	1.77273	2.5039	-1.08475	-2.56626
VIT_16s0050g00390	0	0	X	X	4-coumarate-CoA ligase	vv10940Phenylpropanoid_biosynthesis vv50104Group_translocators	1.07934	1.21229	1.85059	-2.58101
VIT_09s0002g00410	0	0	0	X	No hit	0	-1.09956	-1.3935	-1.25757	-2.59562
VIT_18s0001g11950	0	0	0	X	Unknown protein	0	-1.26989	-2.04309	-3.80953	-2.5983
VIT_04s0043g00550	0	0	0	X	Carboxyl-terminal proteinase	0	1.8796	-1.26514	-1.06347	-2.60536
VIT_07s0031g02610	0	0	0	X	VvNAC39_NAC domain-containing protein	vv60046NAC	1.04221	1.60746	2.34395	-2.69034
VIT_02s0154g00260	0	0	X	X	Nitrate transporter	vv50122Porters_cat_7_to_17	-1.25969	2.70736	3.20299	-2.70436
VIT_09s0002g08680	0	0	0	X	Unknown	0	-1.12371	-1.48802	-1.32568	-2.72988
VIT_11s0052g01020	0	0	0	X	Glutamate receptor protein	vv50101Channels_and_pores	1.12738	-1.21929	-1.66451	-2.78173
VIT_15s0046g00130	0	0	0	X	Aluminum activated malate transporter 1	vv50125Porters_cat_66_to_94	1.57103	-1.07361	1.32802	-2.81109
VIT_15s0048g02050	0	0	0	X	Hydrolase, alpha/beta fold family protein, expressed	0	1.48776	1.32022	1.59226	-2.85816
VIT_06s0009g00530	0	0	0	X	ABC transporter G member 7	vv52010ABC_transporters	1.47775	1.7475	1.62845	-2.90671
VIT_10s0003g03460	0	0	0	X	Multidrug resistance-associated protein 5	vv52010ABC_transporters	1.30866	1.58297	-1.06377	-2.95406
VIT_05s0049g00100	0	0	0	X	DNA-binding protein	0	1.04788	1.26357	1.24228	-2.95634
VIT_19s0027g01070	0	0	0	X	R protein disease resistance protein	vv34627R_proteins_from_Plant-pathogen_interaction	1.09462	-1.43449	-5.09665	-2.981
VIT_07s0104g01400	0	0	0	X	Glutaredoxin	0	-1.05354	1.74059	3.61913	-3.02163
VIT_06s0004g03200	0	0	0	X	No hit	0	1.25336	-1.45178	-1.00242	-3.11594
VIT_14s0083g00640	0	0	0	X	Constans 2 (COL2)	vv30009Flower_development vv34710Circadian_rhythm vv60014C2C2-CO	1.37777	1.47867	1.46375	-3.14154
VIT_11s0118g00090	0	0	0	X	Leucine-rich repeat family protein	0	-1.1149	1.13224	-1.63228	-3.32938
VIT_16s0098g00860	0	0	0	X	Flavanone 3-hydroxylase	vv10941Flavonoid_biosynthesis	1.18933	-1.16135	-1.35869	-3.38624
VIT_08s0007g08610	0	0	0	X	No hit	0	1.7076	1.45121	1.11229	-3.52206
VIT_11s0052g00990	0	0	0	X	Glutamate receptor 2.8	vv50101Channels_and_pores	-1.08919	-1.2472	-1.27275	-3.65627
VIT_18s0089g00600	0	0	0	X	R protein L6	vv34627R_proteins_from_Plant-pathogen_interaction	1.69695	1.06366	1.03131	-4.44673
VIT_01s0011g06440	0	0	0	X	Chalcone reductase	vv10941Flavonoid_biosynthesis	1.39007	-1.28941	-3.19268	-4.77235
VIT_18s0075g00440	0	0	0	X	TIR-NBS-LRR disease resistance	0	-1.04364	-2.10826	-1.07404	-9.0469
