# Supplementary material for: Distinct transcriptome responses to water limitation in isohydric and anisohydric grapevine cultivars
Source: BMC Genomics. 2016 Oct 20;17:815. doi: 10.1186/s12864-016-3136-x (PMC5073746; doi:10.1186/s12864-016-3136-x)
Supplement: Additional file 9: — List of the 11,389 genes significantly modulated in berries under our experimental conditions. (XLSX 4896 kb) [file 12864_2016_3136_MOESM9_ESM.xlsx]

## Sheet: SuppInfo_Data Set S6
Gene ID	Functional Annotation	Network	SG_WW_1	SG_WW_1	SG_WW_1	SG_WS_1	SG_WS_1	SG_WS_1	MP_WW_1	MP_WW_1	MP_WW_1	MP_WS_1	MP_WS_1	MP_WS_1	SG_WW_2	SG_WW_2	SG_WW_2	SG_WS_2	SG_WS_2	SG_WS_2	MP_WW_2	MP_WW_2	MP_WW_2	MP_WS_2	MP_WS_2	MP_WS_2	SG_WW_3	SG_WW_3	SG_WW_3	SG_WS_3	SG_WS_3	SG_WS_3	MP_WW_3	MP_WW_3	MP_WW_3	MP_WS_3	MP_WS_3	MP_WS_3
VIT_03s0038g02520	Aquaporin PIP3	vv50101Channels_and_pores	15.3524	15.217	15.3031	15.1778	15.2444	15.2087	15.2137	15.1098	15.1797	15.1956	15.1214	15.1098	15.4252	15.2554	15.3688	15.3143	15.1523	15.3394	15.3326	15.3505	15.3618	15.2831	15.2397	15.3309	15.5041	15.3837	15.3578	15.4312	15.4557	15.4641	15.4634	15.4802	15.4695	15.5188	15.4805	15.4186
VIT_09s0002g02150	FVE gene	vv30009Flower_development	13.3556	13.4169	13.3785	13.354	13.3894	13.3485	13.3776	13.448	13.4596	13.256	13.4441	13.3926	13.3761	13.4626	13.4527	13.3858	13.4648	13.491	13.4122	13.3956	13.4367	13.3302	13.4553	13.4277	13.5393	13.6684	13.6661	13.6055	13.565	13.4423	13.3264	13.2171	13.237	13.1988	13.1837	13.107
VIT_09s0054g00930	7-dehydrocholesterol reductase	vv10100Biosynthesis_of_steroids	14.0151	13.9098	13.9295	14.0235	13.9449	13.9237	13.8526	13.9774	13.8211	13.7945	13.8632	13.7951	14.0126	14.0353	14.0943	14.0482	14.0797	14.0237	13.8194	13.8418	13.7917	13.7197	13.8034	13.7721	14.0906	14.0816	14.0517	14.0824	14.0601	13.9409	13.9532	13.8277	13.9475	13.8107	13.8143	13.6895
VIT_08s0007g07460	Chaperonin	0	13.6712	13.7047	13.6876	13.6998	13.6493	13.652	13.7035	13.7563	13.6816	13.5966	13.7127	13.669	13.6523	13.6529	13.6259	13.6515	13.674	13.7317	13.5651	13.4467	13.5233	13.5149	13.4912	13.5833	13.9113	13.9722	13.821	13.7498	13.9477	13.913	13.7959	13.7051	13.7376	13.7518	13.7203	13.6587
VIT_11s0037g00220	No hit	0	13.6646	13.6716	13.7825	13.6599	13.6512	13.6381	13.6213	13.5804	13.5918	13.6507	13.5815	13.6138	13.9094	13.89	13.87	13.9379	13.8344	13.8969	13.7299	13.7986	13.817	13.8902	13.8854	13.8093	13.8344	13.6596	13.6649	13.8818	13.6596	13.803	13.5543	13.4346	13.5621	13.5174	13.5001	13.6681
VIT_18s0122g00850	Tonoplast monosaccharide transporter2	vv50121Porters_cat_1_to_6	14.4246	14.5495	14.4451	14.4663	14.4169	14.4347	14.4498	14.5999	14.5877	14.6126	14.7323	14.4867	14.6266	14.6359	14.5776	14.5128	14.4787	14.5135	14.5455	14.5144	14.6695	14.6179	14.7421	14.6753	14.2837	14.3485	14.1837	14.2106	14.3054	14.2785	14.5464	14.5829	14.6195	14.6002	14.5497	14.5783
VIT_12s0028g03380	ADP,ATP carrier protein	vv50123Porters_cat_18_to_29	14.8558	14.8274	14.7637	14.7773	14.8401	14.8003	14.8079	14.7408	14.813	14.7209	14.8831	14.8003	14.9225	15.0017	14.8576	14.9399	14.9827	14.9141	14.7642	14.8423	14.8429	14.8267	14.8631	14.8873	14.5639	14.421	14.4791	14.5929	14.6751	14.7091	14.7593	14.641	14.729	14.7254	14.8887	14.824
VIT_07s0005g03980	RNA-binding protein Musashi	vv23015mRNA_surveillance_pathway	14.7304	14.8346	14.8567	14.7651	14.7045	14.8006	14.8349	14.8436	14.8515	14.6954	14.7277	14.6432	14.8109	14.7701	14.7137	14.7517	14.6863	14.7001	14.7623	14.648	14.7633	14.569	14.5521	14.6053	14.6021	14.2457	14.5447	14.4819	14.5554	14.5223	14.6021	14.5248	14.4642	14.455	14.4283	14.3991
VIT_08s0007g03390	Cell division protein ftsZ	vv44110Cell_cycle	13.5436	13.604	13.4818	13.7065	13.6865	13.6522	13.7308	13.6394	13.7396	13.7834	13.8073	13.7888	13.555	13.557	13.6222	13.6556	13.7148	13.6648	13.6006	13.4934	13.6505	13.5607	13.6868	13.7972	13.3901	13.2819	13.2613	13.3538	13.5388	13.4752	13.3978	13.4575	13.4999	13.5023	13.4607	13.603
VIT_15s0048g02570	Component of oligomeric golgi complex 4	vv50111Tethering_factors	13.6643	13.7479	13.6717	13.7274	13.7524	13.7145	13.7564	13.7516	13.811	13.8086	13.6584	13.6731	13.5687	13.6303	13.632	13.6094	13.4414	13.4969	13.4922	13.4513	13.5328	13.2825	13.3727	13.3827	13.4867	13.414	13.4806	13.5781	13.5521	13.5302	13.5455	13.6246	13.5716	13.6082	13.4804	13.3389
VIT_12s0028g01250	ATP-dependent Clp protease proteolytic subunit (ClpP4)	0	12.8795	12.9304	12.9211	12.8819	12.8956	13.0056	13.1092	13.0812	13.1259	13.023	13.1428	13.0623	12.8784	12.9271	12.8745	12.7899	12.7925	12.8903	12.9737	13.0228	13.0014	12.8806	13.1509	13.0928	12.7891	12.806	12.7045	12.7422	12.6238	12.6405	12.9083	12.8458	12.8708	12.8732	12.9135	12.9193
VIT_17s0000g03250	Unknown protein	0	12.8363	13.0282	12.9218	12.9241	12.9211	13.0724	12.8982	12.8544	12.9264	12.6936	12.8525	12.7614	12.8709	12.9204	12.9717	13.0141	13.0171	13.0668	12.8674	12.9411	12.8737	12.7791	12.9056	12.9308	13.1642	13.367	13.2457	13.075	13.2353	13.1273	12.8677	12.8431	12.8275	12.8026	12.8695	12.8678
VIT_06s0061g01170	Adaptor protein complex AP-2, alpha 1 subunit	vv50110Protein_coat	13.6119	13.5656	13.4838	13.6207	13.6103	13.4839	13.6187	13.6556	13.6373	13.7802	13.8177	13.6696	13.4844	13.5467	13.5757	13.4718	13.4224	13.395	13.1617	13.2893	13.5299	13.2997	13.2076	13.216	13.4012	13.2754	13.3678	13.3552	13.4807	13.3494	13.5839	13.5515	13.6136	13.4048	13.385	13.3959
VIT_13s0019g04410	Oligosaccharyltransferase complex subunit alpha (ribophorin I)	vv10510N-Glycan_biosynthesis vv11030Glycan_structures-biosynthesis1 vv24141Protein_processing_in_endoplasmic_reticulum	13.5126	13.4603	13.6397	13.5357	13.5465	13.6388	13.4505	13.401	13.504	13.312	13.3185	13.4692	13.6125	13.5859	13.6889	13.5467	13.6324	13.5634	13.4086	13.3933	13.3211	13.2	13.2303	13.3305	13.5673	13.6951	13.5042	13.8368	13.6532	13.7562	13.4861	13.4831	13.4503	13.3843	13.3765	13.4349
VIT_07s0191g00190	GTP cyclohydrolase II/3,4-dihydroxy-2-butanone 4-phosphate synthase	vv10740Riboflavin_metabolism	12.1001	12.1383	12.1905	12.1731	12.2104	12.2902	12.0261	12.0919	12.0386	11.9757	11.9545	11.9883	12.1999	12.1507	12.2422	12.2427	12.2285	12.2433	12.0563	12.2718	12.0999	12.0462	11.9822	11.9337	11.8885	11.9023	11.9447	11.7848	11.901	11.9621	12.1566	12.0663	12.0161	12.2835	12.2105	12.1976
VIT_01s0011g01540	Unknown protein	0	13.1579	13.2608	13.1966	13.1807	13.0627	13.3234	13.1198	13.1678	13.2466	13.298	13.1938	13.3041	13.2505	13.2623	13.2486	13.2407	13.2942	13.433	13.1896	13.3646	13.3269	13.4236	13.3919	13.4549	13.6577	13.7821	13.6455	13.5121	13.553	13.3984	13.3898	13.4366	13.3642	13.3622	13.2878	13.1969
VIT_04s0023g01580	U1 small nuclear ribonucleoprotein 70kDa	vv23040Spliceosome	14.3431	14.3739	14.2221	14.2379	14.3418	14.257	14.0735	14.2672	14.1524	14.1741	14.1045	14.0988	14.4867	14.5806	14.5057	14.66	14.5264	14.463	14.6257	14.4581	14.5073	14.4912	14.5069	14.6704	14.3938	14.3028	14.471	14.5436	14.3929	14.5381	14.4517	14.5093	14.4289	14.3607	14.4252	14.3906
VIT_07s0031g00920	Inositol-3-phosphate synthase	vv10562Inositol_phosphate_metabolism	15.645	15.6429	15.6479	15.6572	15.598	15.5986	15.5256	15.5924	15.5228	15.5491	15.5271	15.4767	15.651	15.6125	15.6743	15.7379	15.6562	15.6151	15.4823	15.566	15.5356	15.5002	15.5212	15.5984	15.3845	15.2694	15.2615	15.4548	15.5198	15.4672	15.2961	15.3421	15.4898	15.4069	15.4095	15.4107
VIT_14s0066g01170	MAP4K alpha1	0	13.5277	13.2556	13.3702	13.3815	13.493	13.3801	13.1532	13.0917	13.1569	13.1163	13.0804	13.1829	13.3451	13.3295	13.37	13.3577	13.3784	13.2389	13.1758	13.2631	13.2827	13.0764	13.0657	13.2138	13.4392	13.4065	13.3185	13.4239	13.5143	13.4261	13.5497	13.5233	13.5078	13.4898	13.4164	13.382
VIT_07s0031g01190	Unknown protein	0	12.0011	11.9346	12.1258	12.0086	12.0837	12.114	12.3694	12.2389	12.3316	12.2836	12.3707	12.2756	11.9674	12.0008	12.052	11.8908	11.8441	12.0086	12.1822	12.1501	12.2295	12.3317	12.256	12.2654	12.012	12.0462	11.8755	11.9438	12.0846	12.0317	12.1746	12.1893	12.2709	12.2054	12.1737	12.0763
VIT_11s0052g00880	NADPH-cytochrome P450 oxydoreductase isoform 3	vv10195Photosynthesis	14.8389	14.7742	14.8906	14.7392	14.7055	14.6791	14.6962	14.7834	14.709	14.7551	14.8302	14.6535	14.6529	14.5271	14.622	14.56	14.6751	14.5044	14.3743	14.5824	14.5659	14.5409	14.4604	14.5024	14.4542	14.3232	14.403	14.3389	14.4751	14.3486	14.6155	14.625	14.6032	14.6051	14.622	14.6151
VIT_08s0007g03830	fructose-bisphosphate aldolase cytoplasmic isozyme	vv10010Glycolysis vv10030Pentose_phosphate vv10051Fructose_and_mannose_metabolism vv10710Carbon_fixation	15.3222	15.243	15.2421	15.3115	15.3244	15.3681	15.358	15.3673	15.3272	15.3863	15.3931	15.3894	15.3625	15.2609	15.2836	15.2567	15.345	15.2911	15.2937	15.2703	15.1589	15.2736	15.3007	15.2945	15.5381	15.6335	15.5448	15.51	15.5814	15.5339	15.4616	15.3781	15.4381	15.4634	15.4453	15.4018
VIT_12s0028g01080	Photosystem II oxygen-evolving complex precursor, 23kda PSBP	vv10195Photosynthesis vv50135Primary_active_transporter_cat_D3_to_E2	14.5685	14.5407	14.5595	14.6407	14.6463	14.6871	14.5265	14.5399	14.5144	14.5004	14.5943	14.4306	14.6052	14.5682	14.5541	14.6981	14.646	14.7201	14.64	14.5764	14.6232	14.7072	14.6818	14.8362	14.359	14.2898	14.157	14.2459	14.3642	14.4657	14.3795	14.4853	14.5235	14.5904	14.561	14.5976
VIT_04s0023g03830	HECT ubiquitin-protein ligase 3 (KAKTUS protein)	vv24120Ubiquitin_mediated_proteolysis	13.9631	13.9841	13.898	14.0536	13.8316	13.9858	13.7922	14.0366	13.8103	13.948	13.8526	13.8011	13.8532	13.9528	13.8028	13.9748	13.8365	13.8318	13.9647	13.9087	13.9575	13.7361	13.6029	13.7264	13.5017	13.5769	13.632	13.6285	13.6307	13.5704	13.616	13.6686	13.6916	13.6083	13.5582	13.621
VIT_01s0011g00540	SPFH domain-containing protein 2 precursor band 7 family	0	13.5865	13.7106	13.6872	13.6991	13.8101	13.7241	13.6597	13.6604	13.6374	13.6242	13.374	13.61	13.8203	13.9897	13.9835	13.957	13.9273	13.866	13.9677	13.8687	13.9032	13.7955	13.7486	13.68	13.8994	14.047	14.1076	13.9646	13.8928	14.0007	14.0579	14.0311	13.8621	13.8881	13.9175	13.9515
VIT_00s0615g00020	Cinnamyl alcohol dehydrogenase	vv10940Phenylpropanoid_biosynthesis	13.4845	13.3714	13.541	13.3818	13.5093	13.5435	13.57	13.6633	13.6106	13.4766	13.4167	13.4554	13.6169	13.5898	13.6905	13.6298	13.4761	13.6319	13.8497	13.8226	13.7133	13.7485	13.8822	13.6953	13.2925	13.3561	13.2021	13.3201	13.3144	13.4159	13.445	13.3923	13.3222	13.567	13.3565	13.252
VIT_16s0050g00490	Tripeptidyl-peptidase 2	0	13.339	13.2485	13.2638	13.3051	13.2594	13.2736	13.3152	13.4288	13.4402	13.4873	13.5709	13.591	13.0144	12.9596	13.0553	12.9647	12.9504	13.1614	13.2085	13.0262	13.2387	13.2327	13.3375	13.3138	13.154	13.3903	13.2904	12.9438	13.1846	13.0095	13.2344	13.2143	13.2273	13.1358	13.1576	13.1972
VIT_12s0034g02140	S3 self-incompatibility locus	0	12.8008	12.6797	12.7371	12.7117	12.6972	12.7459	12.6352	12.8526	12.8473	12.7834	12.8283	12.8518	12.4688	12.4027	12.521	12.5439	12.5543	12.52	12.8342	12.8392	12.8011	12.6392	12.6499	12.9307	12.6962	12.9038	12.9822	12.935	13.0337	12.8758	13.0275	12.9362	12.975	12.9836	13.0358	13.0513
VIT_08s0105g00290	Zinc finger (C3HC4-type ring finger)	vv60078Other_zf-C3HC4	12.4747	12.5383	12.3155	12.4566	12.5125	12.2906	12.3137	12.4253	12.2916	12.3948	12.3984	12.3825	12.7546	12.7111	12.7681	12.9178	12.7314	12.7593	12.7777	12.6767	12.819	12.611	12.6888	12.7157	12.4252	12.3936	12.3664	12.3925	12.3535	12.5265	12.4553	12.6337	12.4033	12.5663	12.5171	12.6881
VIT_10s0003g04630	SIT4 phosphatase-associated	0	13.4876	13.5787	13.6464	13.5686	13.558	13.5106	13.4964	13.4927	13.5317	13.5249	13.4941	13.4977	13.2951	13.5328	13.4567	13.4344	13.5247	13.4621	13.3467	13.5067	13.3361	13.3194	13.3328	13.3694	13.3161	13.3901	13.3197	13.3615	13.3779	13.2802	13.17	13.1762	13.281	13.1979	13.058	13.0598
VIT_12s0057g00590	Vacuolar protein sorting 11 (VPS11)	vv50111Tethering_factors	13.5551	13.5181	13.5189	13.4947	13.5397	13.5208	13.6333	13.4897	13.614	13.7168	13.6603	13.8921	13.3468	13.3031	13.3893	13.1662	13.4019	13.2458	13.1499	13.1603	13.4427	13.121	13.2617	13.2085	13.5638	13.4523	13.5496	13.5639	13.6068	13.6227	13.5565	13.5265	13.7108	13.5852	13.4896	13.6324
VIT_04s0008g02550	4-coumarate-CoA ligase	vv10940Phenylpropanoid_biosynthesis vv50104Group_translocators	12.8337	12.8796	12.7145	12.8012	12.8132	12.8031	12.6629	12.801	12.7593	12.7475	12.7666	12.8738	12.829	12.9493	12.7137	12.9861	12.9834	12.9972	13.0946	13.153	12.8869	13.1172	13.0998	13.0878	13.1805	13.106	13.2046	13.2441	13.2595	13.0439	13.12	12.9249	13.0784	13.1124	13.1378	13.1697
VIT_11s0037g01130	TET8 (tetraspanin8)	0	14.4231	14.325	14.5714	14.5176	14.4665	14.6079	14.4903	14.7047	14.6183	14.5542	14.3985	14.6887	14.79	14.7778	14.7638	14.6895	14.7697	14.8246	15.019	14.9379	14.8758	14.9446	14.8956	14.9626	14.7963	14.7698	14.708	14.8143	14.7308	14.7504	14.7755	14.7349	14.7144	14.8683	14.8093	14.9884
VIT_08s0007g08480	Zinc proteinase	0	12.6079	12.4435	12.5669	12.6091	12.7035	12.4993	12.6197	12.7448	12.6316	12.6471	12.5211	12.701	12.7633	12.7001	12.608	12.7511	12.721	12.5449	12.8341	12.8253	12.827	12.6372	12.6314	12.7643	12.6583	12.7163	12.6922	12.8757	12.9466	12.8341	12.9634	13.0202	13.0479	12.9154	13.0423	13.0483
VIT_14s0068g01330	Transport inhibitor response 1 protein	vv30003Auxin_signaling	14.0155	14.1861	14.0934	14.1344	14.0376	14.1645	13.89	13.8483	13.8939	14.0357	13.9403	13.8252	14.127	14.1758	14.1362	14.1804	14.0371	14.0342	13.768	14.0003	13.9521	13.7733	13.889	14.0202	13.7561	13.7382	13.7995	13.7561	13.5714	13.6904	13.8315	13.7155	13.7656	13.7522	13.7418	13.5678
VIT_14s0006g01820	Histone deacetylase (RPD3A)	vv30011Jasmonate_signaling vv44110Cell_cycle	13.7464	13.9805	13.7627	13.8817	14.0289	13.8918	13.8061	13.8908	13.7604	13.634	13.6646	13.732	13.8036	13.7674	13.8364	13.8729	13.7923	13.8122	13.4826	13.679	13.591	13.3842	13.2908	13.2875	13.59	13.7358	13.5796	13.8311	13.8601	13.8372	13.6215	13.6874	13.7637	13.7152	13.6513	13.4272
VIT_06s0080g00400	Ribosomal protein L10A (RPL10aA) 60S	vv23010Ribosome	13.5218	13.7479	13.6415	13.6483	13.6602	13.6381	13.6401	13.5548	13.5574	13.6118	13.6547	13.6903	13.8199	13.7964	13.801	13.806	13.9498	13.9412	13.9264	13.8154	13.7527	13.8904	13.9314	13.8939	13.7762	13.5643	13.6042	13.47	13.5013	13.538	13.4554	13.5714	13.5006	13.6152	13.5561	13.6284
VIT_19s0085g00260	3-mercaptopyruvate sulfurtransferase.	vv10272Cysteine_metabolism vv24122Sulfur_relay_system	13.485	13.4035	13.599	13.5881	13.5441	13.5353	13.5342	13.5238	13.4721	13.4336	13.4317	13.5932	13.5038	13.7267	13.7005	13.545	13.5637	13.7191	13.5557	13.476	13.4633	13.6186	13.5903	13.4709	13.8741	14.0367	13.915	13.9656	13.8658	13.7889	13.803	13.8375	13.7104	13.7768	13.7405	13.8314
VIT_03s0038g02860	Amino acid permease	vv50123Porters_cat_18_to_29	13.5611	13.5544	13.6677	13.8258	13.7234	13.7207	13.6264	13.6939	13.7886	13.7934	13.6484	13.7308	13.7392	13.9009	13.8028	13.8562	13.7437	13.8845	13.6637	13.8017	13.7951	13.7004	13.5272	13.6256	13.2158	13.2271	13.4079	13.6197	13.5149	13.4628	13.5343	13.3954	13.4111	13.5937	13.3905	13.5397
VIT_17s0000g03950	SCD1 (Stomatal cytokinesis-defective 1)	0	13.3215	13.283	13.2048	13.2514	13.392	13.1421	13.1128	13.2496	13.0951	13.2339	13.2065	13.1703	13.2878	13.3485	13.5491	13.3086	13.2802	13.2957	13.1545	13.07	13.2476	12.9804	13.0001	12.9474	13.3785	13.5356	13.3656	13.6082	13.6133	13.5571	13.4382	13.4097	13.3474	13.454	13.2845	13.3563
VIT_13s0047g00120	SUVH3 (SU(VAR)3-9 homolog 3)	vv10300Lysine_biosynthesis vv60056SET_PCG	11.6435	11.5355	11.6348	11.5935	11.5423	11.555	11.5842	11.7452	11.7505	11.8977	11.8525	11.8454	11.6775	11.5703	11.5662	11.594	11.6255	11.477	11.7011	11.7667	11.8465	11.7795	11.5565	11.752	11.3424	11.3795	11.2139	11.271	11.362	11.1708	11.5914	11.5384	11.6549	11.5622	11.6651	11.8764
VIT_13s0106g00790	Mevalonate diphosphate decarboxylase (MVD1)	vv10100Biosynthesis_of_steroids	13.1382	13.1831	13.1528	13.1605	13.1917	13.2063	13.056	13.277	13.1729	13.2907	12.9948	13.2426	13.131	13.2743	13.135	13.1257	13.1663	13.1556	13.2621	13.2338	13.3211	13.3137	13.3383	13.2469	13.0924	13.1448	13.2231	13.1789	13.1295	12.9738	12.8798	12.9245	12.9436	12.7633	12.6752	12.7435
VIT_13s0067g00160	NADPH2:quinone reductase	vv10740Riboflavin_metabolism	13.1117	13.0087	13.1558	13.2412	13.2786	13.2938	13.1695	13.2427	13.2408	13.0984	13.0237	13.1679	12.9788	12.9388	13.0067	12.9672	13.1107	13.1024	12.8256	13.0303	13.0297	12.975	12.8428	12.8199	13.474	13.3049	13.2485	13.4109	13.4036	13.3327	13.1249	13.2028	13.1337	13.0289	13.1786	13.1401
VIT_13s0064g00720	Unknown protein	0	12.111	12.451	12.3858	12.2488	12.1749	12.2235	12.1983	12.322	12.3807	12.2567	12.2046	12.1317	12.3449	12.2745	12.3044	12.2462	12.3315	12.2883	12.3417	12.3066	12.4069	12.267	12.2083	12.3858	12.483	12.5369	12.6044	12.538	12.5212	12.6159	12.5907	12.5572	12.7459	12.6815	12.7409	12.6081
VIT_08s0007g08180	Unknown protein	0	11.2168	11.0686	11.1856	11.031	11.1112	10.9199	10.7718	11.0478	10.8622	11.0311	10.9357	10.882	11.034	10.9925	11.0956	11.1813	10.9712	10.9183	11.0157	10.8786	11.0208	11.2078	10.9919	11.0643	11.1186	11.1661	11.305	11.4177	11.4029	11.3767	11.2665	11.2686	11.2897	11.4187	11.3927	11.47
VIT_00s0179g00100	Ethylene overproducer 1 (ETO1)	vv30008Ethylene_signaling vv60093TRAF	14.014	13.9208	13.9798	14.0387	13.8632	13.8634	13.8033	13.8753	13.8449	13.9194	13.732	13.8262	13.9934	13.9423	13.8281	13.9729	13.8401	13.6823	13.8859	13.7141	13.8091	13.6039	13.6354	13.7233	13.4052	13.4263	13.5159	13.5841	13.5071	13.6505	13.6051	13.7307	13.7123	13.6176	13.597	13.5717
VIT_08s0040g00280	Aladin	vv23013RNA_transport	11.5727	11.429	11.4997	11.5922	11.7059	11.664	11.9873	11.9045	11.8495	11.9033	11.8496	11.7761	11.5825	11.521	11.6461	11.5363	11.4237	11.4033	11.4713	11.6705	11.4675	11.4093	11.2469	11.2914	11.1999	11.3558	11.5577	11.7055	11.6002	11.4924	11.6812	11.6382	11.564	11.4386	11.4583	11.5019
VIT_08s0040g01640	Telomere repeat binding factor like TRFL8	vv60045MYBrelated	13.9517	13.8727	14.0338	13.9173	13.9581	13.9788	13.7175	13.7994	13.7784	13.6989	13.5882	13.7878	13.9461	14.018	14.0898	14.0937	13.9975	14.0519	13.6852	14.0407	13.918	13.7429	13.6184	13.6552	13.9803	14.2328	14.0796	14.0944	14.1493	14.0216	13.6748	13.7563	13.7479	13.618	13.621	13.6942
VIT_14s0081g00630	Ethylene receptor (EIN4)	vv30008Ethylene_signaling	12.3575	12.5111	12.574	12.4449	12.4714	12.4283	12.3399	12.4303	12.4435	12.5803	12.3516	12.2193	12.6337	12.6768	12.7057	12.7116	12.665	12.6279	12.7883	12.7767	12.7908	12.6966	12.6802	12.6363	12.3769	12.3561	12.2955	12.2299	12.1815	12.4032	12.3899	12.4025	12.4075	12.4837	12.3226	12.3096
VIT_10s0092g00050	Ribosomal protein L17	vv23010Ribosome	13.122	13.2026	13.2077	13.3342	13.2735	13.4072	13.1052	13.2023	13.1403	13.1043	13.1525	13.225	13.2685	13.4068	13.2766	13.2336	13.467	13.3815	13.2733	13.3295	13.3661	13.3607	13.4771	13.531	13.2995	13.4411	13.0521	13.2115	13.0865	13.0781	12.9224	12.844	12.772	12.949	12.9879	12.9484
VIT_01s0011g05540	Unknown protein	0	13.4662	13.4044	13.4284	13.4348	13.411	13.3697	13.3826	13.3701	13.4316	13.4504	13.3182	13.3401	13.1769	13.1625	13.2715	13.2403	13.1773	13.0639	13.1759	13.0612	13.0991	13.0283	12.8981	12.975	13.164	13.146	13.4381	13.5877	13.4587	13.3265	13.5657	13.4234	13.4951	13.4545	13.4003	13.395
VIT_18s0001g04040	PHD finger transcription factor	vv60048PHD	12.2097	12.2104	12.1453	12.204	12.1288	12.0407	12.0687	12.0915	12.0481	12.2556	12.1954	12.0659	11.961	11.8682	11.8356	11.9536	11.8532	11.7977	11.929	11.8541	11.9269	11.8574	11.8119	11.8854	11.6845	11.7624	11.9024	11.7283	11.8797	11.8073	11.8778	11.9165	11.9268	11.8382	11.8193	11.9304
VIT_02s0012g00310	Lon protease	0	13.4164	13.3711	13.4423	13.3424	13.3591	13.3224	13.2627	13.3533	13.4275	13.3514	13.3316	13.2961	13.494	13.4622	13.4991	13.4459	13.4515	13.3539	13.5745	13.6143	13.6017	13.4909	13.4898	13.5222	13.3071	13.1474	13.1955	13.0884	13.2131	13.2604	13.5088	13.4922	13.5808	13.4448	13.4326	13.504
VIT_00s0233g00020	Transaldolase	vv10030Pentose_phosphate	13.5566	13.5157	13.5247	13.5961	13.6254	13.706	13.3777	13.5335	13.4901	13.5913	13.5132	13.6313	13.6856	13.7212	13.6585	13.6998	13.6718	13.607	13.6158	13.5582	13.6094	13.722	13.8881	13.8014	13.5259	13.4163	13.36	13.5086	13.5113	13.4757	13.3522	13.4105	13.4065	13.4182	13.3099	13.4119
VIT_01s0137g00690	Translation initiation factor eIF-4B	vv23013RNA_transport vv34150mTOR_signaling_pathway	12.8006	13.0361	12.8811	12.8891	12.7237	12.948	12.8812	13.0347	12.9959	13.0038	12.915	12.8936	12.5986	12.7613	12.6917	12.6869	12.6265	12.5885	12.608	12.7601	12.7283	12.541	12.7082	12.623	12.4901	12.7323	12.6028	12.6327	12.5881	12.6202	12.589	12.537	12.4223	12.5291	12.3069	12.3453
VIT_02s0012g01630	Transmembrane protein 41B	vv50109Incompletely_characterized_transport_systems	13.5814	13.3895	13.5883	13.4162	13.4871	13.4968	13.2727	13.2742	13.2715	13.2187	13.2248	13.3686	13.4634	13.5041	13.4214	13.4167	13.4781	13.5688	13.3898	13.4747	13.2405	13.5444	13.3872	13.2419	12.8976	12.7717	13.012	13.1033	13.076	13.16	13.1932	13.328	13.1393	13.3453	13.1594	13.2501
VIT_14s0066g01660	DegP protease	0	12.2228	12.3299	12.3606	12.4004	12.2755	12.4674	12.1982	12.2141	12.197	12.1319	12.1738	11.9374	12.1947	12.2311	12.1973	12.2763	12.2824	12.2789	12.0563	11.9907	11.8189	11.9971	11.8935	11.9263	11.8934	12.0524	11.9794	12.1479	12.1911	12.0424	11.9022	11.9135	11.8512	11.994	11.8575	11.6033
VIT_04s0008g01430	APM1 (Aminopeptidase M1)	vv50004Auxin_transport	13.6145	13.4228	13.4489	13.4769	13.6586	13.5074	13.6533	13.5526	13.6358	13.5865	13.5274	13.5689	13.7128	13.6358	13.7149	13.7542	13.6323	13.6727	13.5487	13.6609	13.6707	13.513	13.6306	13.6856	13.8185	13.9057	13.8427	13.8349	13.9985	13.8631	13.9742	13.8584	13.8841	13.8421	13.9559	13.8823
VIT_17s0000g07650	Aldehyde Dehydrogenase (VvALDH10A9)	vv10260Glycine_serine_and_threonine_metabolism vv50101Channels_and_pores	13.84	13.6498	13.7429	13.7076	13.7253	13.5814	13.7604	13.7478	13.6909	13.5441	13.6134	13.5967	13.9665	13.8078	13.9777	13.9233	13.8718	13.8727	13.7538	13.793	13.8755	13.8004	13.5833	13.6078	13.8353	14.0847	14.0773	14.1807	14.2445	14.0315	14.0405	13.9745	14.0108	13.9028	13.9641	13.8616
VIT_14s0066g01300	Unknown protein	0	13.162	13.2763	13.1523	13.0959	13.266	13.2399	13.2257	13.4363	13.4514	13.4443	13.4311	13.4825	13.2967	13.2676	13.3205	13.3595	13.174	13.2131	13.5912	13.5881	13.6014	13.7745	13.6576	13.6192	13.4127	13.3396	13.1322	12.9447	13.0267	13.0512	13.2575	13.514	13.2789	13.3341	13.3031	13.4816
VIT_00s0199g00130	Cysteine desulfurase	vv10730Thiamine_metabolism vv24122Sulfur_relay_system	13.0149	12.9092	13.0419	13.0445	13.0217	13.1581	13.0698	13.0935	13.0992	13.1774	13.1219	13.1477	13.0023	12.8625	13.0286	13.0569	13.0703	12.8791	12.9749	12.9646	12.9499	12.8269	12.8186	12.9613	12.9283	13.1406	13.0862	12.9659	13.2687	13.2175	13.333	13.4816	13.4471	13.3315	13.5224	13.4546
VIT_09s0002g01800	Dihydrolipoamide S-acetyltransferase	vv10010Glycolysis vv10252Alanine_and_aspartate_metabolism vv10620Pyruvate_metabolism	13.2734	13.2035	13.2293	13.2904	13.5	13.2583	13.5734	13.5396	13.4936	13.2664	13.4144	13.4324	13.1669	13.2219	13.2345	13.3427	13.3461	13.3631	13.2082	13.0755	13.1143	13.0694	12.9074	12.9234	13.1793	13.0867	13.083	13.1855	13.1352	13.2702	13.141	13.1651	13.1918	13.117	13.0047	13.2019
VIT_12s0142g00670	PMH2 (putative mitochondrial RNA helicase 2)	vv23040Spliceosome vv50133Primary_active_transporter_cat_A9_to_A18	13.8809	13.9677	13.8362	13.9934	13.8944	13.9841	13.9632	13.9914	13.8821	13.94	13.9221	13.8022	13.7601	13.6615	13.7268	13.7552	13.7251	13.6973	13.5989	13.4282	13.4912	13.4897	13.5293	13.6363	13.5489	13.6252	13.6865	13.6351	13.7507	13.7128	13.7156	13.5838	13.6367	13.6578	13.5281	13.2922
VIT_08s0040g01730	EIN2 (ethylene insensitive 2)	vv30001ABA_signaling vv30008Ethylene_signaling	13.5069	13.4462	13.5263	13.5896	13.3528	13.4914	13.3954	13.4712	13.3113	13.4966	13.3309	13.228	13.2108	13.2146	13.2101	13.2861	13.0175	13.0636	13.1595	13.2506	13.0207	13.0052	12.8988	13.0443	12.9665	12.973	13.0413	13.1658	13.1289	13.1676	13.3091	13.2642	13.1847	13.0967	13.142	13.1073
VIT_01s0011g01460	AICARFT/IMPCHase bienzyme; MGS	vv10230Purine_metabolism vv10670One_carbon_pool_by_folate	11.4225	11.3651	11.5344	11.5716	11.5216	11.5526	11.5418	11.5688	11.6928	11.5892	11.6091	11.4659	11.439	11.4309	11.5861	11.4404	11.459	11.367	11.118	11.322	11.2944	11.1477	10.8804	11.1122	11.2367	11.3901	11.248	11.4649	11.3716	11.3645	11.5903	11.6019	11.5445	11.6001	11.5045	11.5712
VIT_08s0007g03310	Unknown	0	12.1944	12.1116	12.2008	12.068	12.067	12.0881	12.0732	12.0329	12.028	12.0015	12.0151	12.1273	12.0555	12.0646	11.9569	11.9818	12.1588	12.1156	11.8218	12.163	11.9413	12.0741	12.0104	12.1497	11.7886	11.4596	11.6903	11.7551	11.7007	11.6351	11.7344	11.5385	11.769	11.7283	11.7757	11.8534
VIT_09s0002g01770	N-myristoyl transferase	vv10062Fatty_acid_elongation_in_mitochondria	11.7718	11.7253	11.8671	11.8829	11.847	12.0028	11.9597	12.03	11.9743	12.1639	12.077	12.0567	11.7993	11.9256	11.9634	11.7546	11.6849	11.8044	11.7409	11.7163	11.4328	11.7532	11.7976	11.7194	12.045	12.261	12.2263	12.3413	12.0908	12.1364	12.141	12.0957	12.0351	12.0685	11.8979	11.9575
VIT_19s0090g00340	Heat shock protein 91	Vv23040Spliceosome Vv50101Channels_and_pores	13.1181	13.0746	13.2514	13.1141	13.0162	13.1461	13.0104	12.8311	13.0155	13.0122	13.0886	12.7602	12.9522	12.9529	13.0321	13.0002	12.8799	12.873	12.6568	12.7622	12.7002	12.6543	12.6382	12.5343	13.294	13.0784	13.2067	13.2377	13.1272	13.0862	12.9636	12.8082	12.9002	12.8657	12.8469	12.7141
VIT_03s0097g00550	DNA polymerase V	vv23030DNA_replication	12.5452	12.4345	12.5808	12.4746	12.4646	12.5639	12.6197	12.5907	12.6111	12.4013	12.3837	12.5098	12.2868	12.3082	12.4387	12.2848	12.2366	12.3562	12.2069	12.4308	12.2923	12.2399	12.0488	12.1686	12.0582	12.4318	12.127	12.1189	12.1511	12.0728	12.267	12.1253	12.0375	12.0826	11.9786	11.9782
VIT_15s0021g00500	NADP-dependent malic enzyme	vv10620Pyruvate_metabolism vv10710Carbon_fixation	13.5316	13.5181	13.643	13.5722	13.4689	13.5427	13.5778	13.5765	13.541	13.5287	13.4135	13.4493	13.3839	13.5018	13.4561	13.59	13.3827	13.5211	13.4048	13.3381	13.3415	13.1921	13.043	13.1678	13.1299	13.1056	13.2448	13.1805	13.1424	13.1343	13.3847	13.4856	13.2644	13.2195	13.1137	13.404
VIT_19s0014g01890	Reticulon-4-interacting protein 1	0	10.0339	10.0462	10.1514	9.82639	9.87092	10.0636	9.7936	9.7552	9.84476	9.95521	9.94165	9.89343	10.0225	9.98143	9.87818	10.027	9.99338	10.0509	10.2278	10.2321	10.077	10.3165	10.5642	10.5919	10.1214	9.94808	10.0106	9.673	9.9927	9.75027	9.9294	9.98324	9.9688	9.9323	9.87806	10.0451
VIT_04s0210g00180	Isocitrate dehydrogenase subunit 1	vv10020Citrate_cycle	12.8058	12.7243	12.8273	12.8767	12.7569	13.0632	12.8146	12.8055	12.7912	12.7628	12.7052	12.7238	12.717	12.6748	12.6933	12.8403	12.7909	12.7021	12.5078	12.5475	12.6216	12.6386	12.4469	12.4273	12.4195	12.3273	12.5081	12.3801	12.575	12.5823	12.3966	12.5652	12.3677	12.4097	12.3788	12.4594
VIT_16s0098g00880	Unknown protein	0	14.1137	14.2238	14.1544	14.2284	14.0925	14.3514	14.1837	14.0972	14.1269	14.1449	14.1063	13.9329	14.0146	14.0916	14.0324	14.0707	13.8121	13.8666	13.6119	13.855	13.8351	13.7934	13.6024	13.7247	14.2025	14.1099	14.0684	14.0681	13.9495	13.9662	13.9401	13.902	13.7199	13.7188	13.6825	13.5893
VIT_18s0001g13870	Calmodulin binding protein	0	13.1183	13.228	13.2045	13.2053	13.1668	13.1002	13.1428	13.1274	13.1657	13.2845	13.1549	12.9758	13.0546	13.0217	12.9724	13.0405	12.9289	12.7636	13.0588	13.0463	13.2099	13.0787	12.9673	13.1919	12.709	12.7438	12.7237	12.449	12.6675	12.7072	13.0153	12.9715	13.025	12.9543	12.9097	12.8014
VIT_10s0003g04360	DDB1A (UV-damaged DNA-binding protein 1A)	vv23420Nucleotide_excision_repair vv24120Ubiquitin_mediated_proteolysis	14.0086	13.8316	14.0861	14.0115	14.0177	13.9411	13.9233	13.8002	13.7981	13.8914	13.8063	13.7542	13.9096	13.8411	13.9337	13.839	13.6794	13.7627	13.5197	13.5612	13.421	13.541	13.3819	13.4916	13.5621	13.8033	13.7543	13.7288	13.7979	13.6627	13.6339	13.7232	13.7337	13.6081	13.6247	13.44
VIT_07s0130g00170	Transmembrane CLPTM1 Cleft lip and palate transmembrane protein 1	0	13.5734	13.574	13.4953	13.6497	13.4628	13.6004	13.5294	13.5762	13.4776	13.4323	13.3603	13.3733	13.55	13.5487	13.5651	13.6023	13.3757	13.4657	13.0567	13.3739	13.2882	13.0725	12.8037	12.8975	13.1925	13.3262	13.3845	13.5676	13.3571	13.3448	13.3811	13.251	13.3	13.2708	13.2798	13.1928
VIT_12s0178g00020	ERGIC and golgi 3	vv50109Incompletely_characterized_transport_systems	13.0478	13.0956	12.9129	13.062	13.0688	13.0437	13.3133	13.3801	13.3731	13.2885	13.382	13.5036	12.7936	12.9656	12.8285	12.7651	12.8668	13.0168	13.1552	13.2011	13.0143	13.1661	13.1927	13.119	12.8916	13.0243	12.817	13.0583	12.8618	12.8639	13.0524	12.9395	13.0014	12.9297	12.9657	13.0309
VIT_05s0020g00380	Dihydrolipoyl dehydrogenase	vv10010Glycolysis vv10020Citrate_cycle vv10252Alanine_and_aspartate_metabolism vv10260Glycine_serine_and_threonine_metabolism vv10620Pyruvate_metabolism	14.0802	13.9693	14.182	14.0945	14.1333	14.1146	14.1811	14.2003	14.1045	14.0872	13.9919	14.02	13.831	13.8355	13.7895	13.948	13.8294	13.9252	13.8691	13.9894	13.7028	13.6729	13.7366	13.9348	13.492	13.7782	13.7838	13.7488	13.7591	13.8159	13.6129	13.792	13.6592	13.6828	13.5274	13.5397
VIT_16s0098g01880	Dipeptidyl peptidase 8	0	14.0618	13.9965	13.97	13.9988	13.9987	14.0004	13.8592	14.0431	13.9826	14.025	13.8966	13.9238	14.0189	14.0266	14.0513	14.0988	13.9091	13.9605	13.8963	14.1029	14.0182	13.9292	13.9272	14.0038	13.8121	13.7248	13.554	13.633	13.6649	13.6522	13.6788	13.7141	13.5804	13.7521	13.5851	13.5063
VIT_05s0102g00160	Zinc finger (Ran-binding)	vv60080Other_zf	13.6929	13.6398	13.5366	13.5492	13.7101	13.5308	13.5972	13.6499	13.5802	13.6284	13.6893	13.5799	13.6011	13.6816	13.7637	13.7309	13.7275	13.7462	13.7358	13.6737	13.8438	13.8719	13.7271	13.6725	13.7689	13.9581	13.9603	14.0596	14.089	14.0129	13.9694	13.903	13.9872	14.0676	14.0981	13.8886
VIT_10s0597g00030	Monothiol glutaredoxin-S17 (AtGrxS17)	0	13.3383	13.1754	13.3635	13.1797	13.2058	13.0752	13.2385	13.2218	13.3206	13.1674	13.2514	13.0881	13.222	13.0692	13.1507	13.0782	13.0501	13.2125	13.1252	13.0828	13.2641	13.1108	13.0685	13.1461	13.3447	13.3712	13.4039	13.3209	13.4487	13.3603	13.594	13.5041	13.5486	13.525	13.4839	13.4596
VIT_17s0000g08390	1-deoxy-D-xylulose 5-phosphate reductoisomerase, chloroplast	vv10100Biosynthesis_of_steroids	13.8045	13.8644	13.8226	13.9625	13.7593	13.9586	13.8504	14.1082	14.0478	14.0999	14.0419	14.0229	13.9081	13.9383	13.9784	13.9129	13.9847	13.9373	14.1056	14.2211	14.0641	14.0272	14.0803	14.125	13.6552	13.5792	13.4175	13.6675	13.669	13.5863	13.9272	13.9847	13.8955	13.8754	13.8603	14.0838
VIT_04s0023g03300	2OG-Fe(II) oxygenase	0	13.1428	13.2476	13.2386	13.0896	13.0935	13.2638	13.1165	12.953	13.0586	13.0847	13.0642	13.0773	12.9983	12.9717	12.9978	12.8678	13.0068	13.0383	12.6785	12.9419	12.9287	12.8124	12.7598	12.702	12.7815	12.5749	12.7562	12.6953	12.7667	12.7322	12.7596	12.6933	12.7622	12.6885	12.9257	12.908
VIT_06s0004g02770	SIT4 phosphatase-associated	0	13.646	13.7728	13.7258	13.7063	13.65	13.6537	13.5791	13.6301	13.5396	13.5219	13.4078	13.3056	13.5634	13.5157	13.6048	13.5816	13.5007	13.4251	13.4071	13.4696	13.4974	13.164	13.0247	13.1599	13.2979	13.5289	13.425	13.5628	13.5312	13.5381	13.5802	13.4336	13.4251	13.4088	13.2949	13.1776
VIT_13s0156g00650	Unknown protein	0	12.3572	12.4159	12.3646	12.4278	12.2219	12.3876	12.508	12.5236	12.3993	12.3334	12.4937	12.4433	12.2524	12.251	12.2885	12.3997	12.4656	12.4871	12.0196	12.4275	12.3769	12.2924	12.051	11.9853	12.0971	11.9704	12.1243	11.9631	12.014	12.0815	12.0441	11.9362	12.0509	11.8634	11.9132	11.9527
VIT_02s0012g00580	Ankyrin protein kinase	0	14.2954	14.1168	14.2611	14.184	14.1483	14.2234	14.0906	14.2161	14.1583	14.0869	13.9798	14.1965	14.0374	13.9996	14.042	14.1399	13.9984	14.0224	13.99	14.0119	14.0585	13.9352	13.8727	13.9317	13.7618	13.755	13.7275	13.6753	13.7013	13.7061	13.8495	14.0256	13.9288	13.4146	13.7348	13.8984
VIT_04s0008g06920	1,2-diacylglycerol 3-beta-galactosyltransferase	vv10561Glycerolipid_metabolism	12.9664	12.8905	12.9722	13.0191	12.9777	12.98	13.0163	12.9434	13.0165	13.06	13.0184	13.0931	12.8558	12.9405	12.7546	12.9199	12.8351	12.8015	12.667	12.9381	12.6556	12.7117	12.4722	12.4626	13.0918	13.3501	13.0872	13.349	13.257	13.0632	12.9764	12.8197	12.946	12.5852	12.7173	12.6973
VIT_19s0014g02760	Ubiquitin-conjugating enzyme E2 O	vv24120Ubiquitin_mediated_proteolysis	12.1971	12.0522	12.3064	12.0633	12.1268	12.2031	12.2919	12.2655	12.4668	12.3821	12.3927	12.4915	12.0116	11.9226	12.0144	12.0775	12.1099	12.1768	12.0025	12.1863	12.3278	12.3516	12.1579	12.2633	12.4957	12.573	12.5283	12.5566	12.747	12.5546	12.5986	12.3865	12.4865	12.4638	12.3551	12.6304
VIT_03s0038g00450	Squalene synthase	vv10100Biosynthesis_of_steroids vv10900Terpenoid_biosynthesis	14.2738	14.0819	14.3993	14.2077	14.2366	14.3643	14.3291	14.3366	14.4826	14.3381	14.3999	14.4907	14.2868	14.2662	14.3296	14.3299	14.3664	14.3302	14.6815	14.6887	14.5679	14.5661	14.7115	14.6857	14.1949	14.205	14.1498	14.312	14.231	14.3521	14.5496	14.6149	14.481	14.5186	14.635	14.6227
VIT_17s0000g05070	Phytochelatin synthetase	vv10251Glutamate_metabolism	15.0369	14.9447	15.0143	14.9461	14.838	14.91	14.8087	14.8031	14.8886	14.8477	14.8114	14.8579	14.8677	14.9336	14.9459	14.8501	14.8493	14.8271	14.6811	14.8525	14.8173	14.7137	14.7898	14.6648	15.0084	15.0257	14.9916	14.9447	14.9877	14.8759	15.1646	15.1685	15.2073	14.9284	14.9358	14.9623
VIT_13s0067g01780	Histidine acid phosphatase	vv10740Riboflavin_metabolism	12.667	12.6215	12.5678	12.6807	12.7234	12.6836	12.7171	12.772	12.6583	12.6312	12.6411	12.6843	12.7217	12.7356	12.7741	12.8067	12.6989	12.7996	12.8131	12.659	12.6784	12.8044	12.598	12.8082	12.9568	13.2187	13.1869	13.2673	13.1625	13.074	13.0794	13.007	12.8701	13.1147	12.8375	12.8459
VIT_19s0090g01300	Syntaxin 52	vv24130SNARE_interactions_in_vesicular_transport	12.5467	12.6547	12.5726	12.5326	12.604	12.5468	12.587	12.7672	12.7671	12.726	12.7297	12.9325	12.6554	12.903	12.8609	12.77	12.6744	12.9034	13.2149	12.9844	13.0453	13.1415	13.1839	13.1817	13.0598	13.1898	13.0606	12.9547	12.7814	12.7973	13.0536	13.0614	12.8692	12.8624	12.8044	13.0422
VIT_16s0022g00600	RIN2 (RPM1 interacting protein 2)	0	12.6121	12.6185	12.6771	12.6075	12.5297	12.614	12.437	12.4993	12.5701	12.674	12.5764	12.6199	12.7493	12.6992	12.7385	12.8933	12.6679	12.5352	12.6045	12.6546	12.6765	12.5986	12.6125	12.8266	12.9025	12.8177	13.0311	13.2498	13.0649	12.9956	12.9503	12.9755	12.932	12.9861	12.9022	12.8753
VIT_06s0004g03360	Carbamoyl phosphate synthase large subunit	vv10240Pyrimidine_metabolism vv10251Glutamate_metabolism	13.6367	13.6003	13.5876	13.5689	13.6016	13.4931	13.5652	13.315	13.468	13.354	13.4974	13.3476	13.3066	13.3732	13.4117	13.327	13.4552	13.1895	13.1196	13.1175	13.383	13.0558	12.9919	13.0384	13.1129	13.0559	13.163	12.9872	13.2558	13.0485	13.2392	13.1234	13.2302	13.1258	13.2229	13.198
VIT_12s0035g01100	KH domain-containing quaking protein	0	12.8365	12.8561	12.8885	12.857	12.924	13.0135	13.0636	13.0839	13.0582	13.0279	13.2415	13.2734	12.7749	12.8094	12.7447	12.7342	12.9364	12.8328	12.8812	13.1253	13.0635	12.9885	13.2417	13.1568	12.7509	12.7079	12.5881	12.7272	12.5231	12.561	12.6944	12.5294	12.7008	12.678	12.7221	12.9051
VIT_00s0341g00030	Unknown protein	0	13.2335	13.0896	13.2621	13.2164	13.3587	13.2589	13.652	13.536	13.6183	13.6691	13.8176	13.7555	13.4898	13.5623	13.6281	13.4543	13.5765	13.6091	13.7665	13.4934	13.6556	13.7911	13.8899	13.6407	13.6435	13.8508	13.8581	13.9353	13.8644	13.7846	13.7023	13.518	13.724	13.5521	13.7418	13.4907
VIT_04s0008g07320	Protein phosphatase 2C	0	14.1049	14.0052	14.0405	14.1445	13.9835	14.0446	13.9755	13.9293	13.9021	13.8562	13.8305	13.9191	14.2732	14.4588	14.3751	14.4471	14.3683	14.4875	14.4198	14.479	14.1756	14.3292	14.1874	14.2818	13.9051	13.9529	14.1248	14.2943	14.1818	14.2747	14.3994	14.4481	14.252	14.3123	14.2361	14.6173
VIT_16s0100g00690	Ankyrin repeat	vv50108Accessory_factors_involved_in_transport	12.8511	12.7455	12.8924	12.7031	12.8029	12.6556	12.6956	12.531	12.7228	12.7414	12.7093	12.4241	12.8112	12.8028	12.8877	12.9046	12.7069	12.6943	12.8027	12.8338	12.865	12.8253	12.7656	12.8294	12.7434	13.027	13.0018	13.0612	13.0511	13.105	13.2205	13.1577	13.1244	13.2905	13.3158	13.0972
VIT_12s0055g00490	Accumulation and replication of chloroplast 5	vv44110Cell_cycle vv50109Incompletely_characterized_transport_systems	12.0466	12.1576	12.1397	12.1322	12.1555	12.2418	12.2173	12.1587	12.2187	12.1128	12.0367	11.9241	12.1502	12.0824	11.9485	12.1496	11.9429	11.9813	11.6929	11.5848	11.88	11.671	11.6173	11.7445	11.6516	11.7493	11.7115	11.9333	12.0188	11.713	11.9812	11.916	11.8932	11.8707	11.7453	11.7683
VIT_07s0031g00840	Unknown protein	0	11.2901	11.3102	11.3399	11.2792	11.2414	11.2225	10.9449	11.0721	11.0344	11.1961	11.1335	11.0733	11.3845	11.6741	11.4328	11.6302	11.6688	11.532	11.4644	11.7669	11.46	11.4068	11.2624	11.4331	11.2462	11.3203	11.4523	11.7387	11.6656	11.5909	11.4963	11.5274	11.471	11.7036	11.3937	11.7089
VIT_10s0003g00120	Leucine-rich repeat family protein	0	12.7412	12.786	12.895	12.7964	12.9109	12.7947	12.9411	13.0827	13.1271	13.0878	13.2401	13.0178	12.967	13.1139	13.037	12.8803	12.8714	12.9858	13.208	12.9451	13.1701	13.3253	13.3615	13.363	12.9071	12.596	12.7489	12.7566	12.5719	12.652	13.2199	13.0734	13.0012	12.9963	12.9522	12.9459
VIT_07s0031g02170	Glutamate receptor GLR3.6	vv50101Channels_and_pores	12.7369	12.5661	12.8268	12.6673	12.6766	12.6823	12.7018	12.8475	12.8331	12.951	12.6305	12.8209	12.9498	12.9194	12.9945	12.9309	12.7086	12.8882	12.9421	13.1083	13.0242	12.9522	12.6811	12.7454	12.4061	12.4177	12.2423	12.4697	12.4089	12.3313	12.944	12.8517	12.7989	12.837	12.7819	12.9834
VIT_13s0067g01800	Histidine acid phosphatase	vv10740Riboflavin_metabolism	13.1225	12.9872	12.9836	13.0591	13.2747	13.0596	12.9506	12.9722	12.925	12.7868	12.8849	12.9434	13.2735	13.1443	13.3315	13.2562	13.0208	13.233	13.0315	12.8691	13.1474	12.9857	12.9729	13.0142	13.4383	13.5089	13.3747	13.3675	13.4368	13.3582	13.2514	13.2126	13.222	13.197	13.1339	13.1783
VIT_08s0007g08290	GTP-binding protein TypA/BipA	0	12.5415	12.4703	12.5266	12.4	12.5912	12.5301	12.2401	12.0303	12.2327	12.1355	12.2881	12.0663	12.7578	12.5651	12.722	12.7292	12.8911	12.7294	12.3942	12.3549	12.2688	12.3951	12.5601	12.6643	12.398	12.1603	12.2202	12.2167	12.4311	12.4571	12.2171	12.2554	12.3809	12.5461	12.5861	12.5963
VIT_05s0077g01060	Aldehyde Dehydrogenase (VvALDH22A1)	vv10260Glycine_serine_and_threonine_metabolism vv50101Channels_and_pores	13.8308	13.814	13.9388	13.8932	13.8612	13.806	13.7776	13.8683	13.8144	13.8482	13.7879	13.8767	13.6848	13.8073	13.7282	13.6781	13.7194	13.775	13.7449	13.6493	13.6448	13.7715	13.6295	13.6287	13.8488	13.9716	13.7539	13.7967	13.8347	13.8075	13.4526	13.4023	13.5764	13.4596	13.3455	13.4552
VIT_15s0048g02400	Serine/threonine-protein kinase	0	9.91257	9.9657	10.1417	10.1864	10.0755	10.1364	9.73738	9.99027	10.0167	10.1005	10.1055	10.0243	10.1138	10.1707	10.1584	10.2414	10.1163	10.1545	10.4358	10.2976	10.4141	10.4354	10.7243	10.6728	10.354	10.4184	10.5502	10.4529	10.4899	10.3216	10.3922	10.1084	10.1095	10.344	10.2492	10.3164
VIT_10s0003g05630	Coatomer subunit epsilon	vv50110Protein_coat	13.5992	13.5593	13.7206	13.5451	13.5905	13.8491	13.5498	13.726	13.6636	13.5797	13.5773	13.7136	13.5511	13.5841	13.7471	13.6414	13.6452	13.681	13.5568	13.6746	13.7839	13.8213	13.9118	13.8905	14.0478	14.1236	14.0851	13.986	13.9929	13.9293	14.0445	14.052	13.9169	13.8792	13.9509	14.014
VIT_13s0019g04140	LHCA1	vv10196Photosynthesis_antenna_proteins vv34710Circadian_rhythm vv50105Transport_electron_carriers	14.1906	14.2774	14.2264	14.3498	14.2557	14.3714	14.2834	14.3115	14.3689	14.3074	14.2173	14.244	14.3344	14.4261	14.4566	14.4584	14.3828	14.3795	14.4947	14.5554	14.6666	14.5973	14.2366	14.3189	14.016	13.9155	13.8243	13.8272	13.9654	14.0879	14.3372	14.3509	14.1632	14.333	14.3615	14.3451
VIT_06s0080g00880	Nicalin precursor	0	13.0036	13.237	13.137	13.2198	13.1267	13.3222	13.2481	13.3751	13.1367	13.3804	13.2215	13.3012	12.944	12.9225	12.9737	12.9661	12.9707	13.0665	12.9647	12.7957	12.9045	12.8875	12.8893	13.0466	12.8307	13.1374	12.9232	12.9801	13.0322	12.9311	12.8184	12.729	12.7412	12.8105	12.5749	12.6292
VIT_19s0090g01740	Scarecrow transcription factor 5 (SCL5)	vv60032GRAS	13.3322	13.4314	13.5543	13.4688	13.4598	13.4652	13.3184	13.4617	13.5061	13.4497	13.5256	13.3845	13.2497	13.2257	13.252	13.2244	13.3612	13.2006	13.4832	13.5473	13.4848	13.2902	13.1392	13.4282	13.0306	13.0794	13.0856	12.857	13.0455	13.0067	13.3568	13.2535	13.2603	13.248	13.25	13.2419
VIT_09s0054g00060	Ribosomal protein L7 (RPL7D) 60S	vv23010Ribosome	13.386	13.4466	13.2941	13.4188	13.5046	13.461	13.6368	13.663	13.5669	13.588	13.5959	13.5465	13.8697	13.7633	13.7387	13.8647	13.794	13.8423	13.9153	13.8812	13.8643	13.7971	13.9963	14.0273	13.765	13.5941	13.5101	13.7039	13.6812	13.7452	13.6582	13.7398	13.7855	13.7611	13.523	13.7475
VIT_03s0038g02230	Subtilisin-like serine protease 2	vv50101Channels_and_pores	14.9716	15.0016	14.9608	14.9582	14.7675	14.8877	14.8323	14.8981	14.7901	14.899	14.7951	14.7672	14.6521	14.5419	14.6273	14.7177	14.504	14.4842	14.4227	14.5648	14.5568	14.4266	14.539	14.5496	14.6281	14.503	14.5491	14.7299	14.6018	14.6301	14.8786	14.9341	14.7455	14.6443	14.6177	14.6456
VIT_05s0094g00370	Diphthamide synthesis DPH2	0	11.4278	11.4207	11.4924	11.3599	11.5382	11.4882	11.7377	11.5615	11.8456	11.6851	11.6145	11.5672	11.3262	11.3318	11.4668	11.3222	11.3897	11.4169	11.467	11.5958	11.3596	11.3321	11.4583	11.4711	11.6634	11.7867	11.8401	11.8282	11.782	11.7296	11.7614	11.7234	11.8087	11.847	11.7224	11.9243
VIT_11s0016g02490	Ndr family protein	0	11.3527	11.1438	11.3285	11.2306	11.4436	11.2168	10.9255	10.9094	11.0559	11.107	11.159	11.2444	11.4427	11.5575	11.511	11.5267	11.3759	11.4757	11.5539	11.4357	11.4144	11.6099	11.7348	11.7841	11.3311	11.3461	11.5693	11.5965	11.4721	11.4576	11.6319	11.6647	11.4022	11.3443	11.4921	11.3407
VIT_15s0046g01620	Glycosyl transferase family 1 protein	0	13.241	13.3676	13.2001	13.2241	13.2241	13.1843	12.8668	13.2555	13.1151	13.2718	13.1502	13.1375	13.1289	13.2738	13.2523	13.1609	12.9693	12.9707	12.9256	13.0949	13.107	13.0792	12.9267	12.9437	12.8817	13.0043	12.9055	12.8558	12.7911	12.7126	12.9423	12.8844	12.7956	12.7265	12.5924	12.5343
VIT_01s0010g00990	S-adenosylmethionine decarboxylase proenzyme	vv10220Urea_cycle_and_metabolism_of_amino_groups vv10271Methionine_metabolism	14.3615	14.1303	14.5175	14.3356	14.4437	14.3679	14.1354	14.2244	14.3316	14.1782	14.1104	14.1253	14.5847	14.5578	14.5927	14.4997	14.5731	14.5204	14.8335	14.7286	14.6131	14.7201	14.6219	14.8283	14.2427	14.1773	14.464	14.2157	14.2967	14.3896	14.6547	14.5821	14.5506	14.6249	14.5654	14.7975
VIT_08s0007g05790	Calmodulin	vv34020Calcium_signaling_pathway vv34626Plant-pathogen_interaction	14.5997	14.5776	14.779	14.7086	14.6286	14.8948	14.607	14.5828	14.6391	14.5527	14.5452	14.5962	14.7121	14.7479	14.6586	14.4514	14.5978	14.783	14.5914	14.6275	14.3442	14.6378	14.5388	14.5617	14.6664	14.3959	14.5993	14.3081	14.1402	14.0429	14.3599	14.2747	14.2328	14.0893	14.1402	14.1162
VIT_07s0129g00020	Glycosyl hydrolase family 43 protein	0	11.6559	11.7084	11.7657	11.6276	11.6773	11.734	11.6207	11.5979	11.7127	11.8959	11.8782	11.6499	11.5784	11.5544	11.6922	11.4765	11.3973	11.6247	11.4557	11.7456	11.81	11.7804	11.6465	11.7963	12.0961	12.0961	12.1546	12.0774	12.0114	12.0982	12.0459	12.162	11.9302	12.1433	12.017	11.8398
VIT_00s0125g00170	Peroxisome biogenesis protein (PEX1)	vv44146Peroxisome vv50133Primary_active_transporter_cat_A9_to_A18	11.8163	11.8651	11.7732	11.9371	11.7931	11.7283	11.5007	11.7174	11.5391	11.7176	11.5524	11.6077	11.8151	11.8907	11.8425	11.9155	11.707	11.7269	11.3573	11.4927	11.4662	11.3584	11.0483	11.205	11.6142	11.7136	11.6744	11.9408	11.896	11.7813	11.7591	11.6221	11.6832	11.6107	11.5658	11.8162
VIT_03s0097g00620	N-acylethanolamine amidohydrolase	vv10564Glycerophospholipid_metabolism	12.9334	12.7446	12.7247	12.8065	12.7669	12.7502	12.3573	12.5485	12.4146	12.3818	12.4258	12.5286	12.7929	12.8973	12.9949	12.9654	12.7952	12.8551	12.6903	12.7862	12.6184	12.5221	12.4466	12.522	12.5055	12.4619	12.4287	12.6452	12.5399	12.4931	12.4097	12.5592	12.3796	12.4503	12.3385	12.609
VIT_08s0058g00880	Class E vacuolar protein-sorting machinery protein HSE1	vv50111Tethering_factors	13.1959	13.202	13.2626	13.1717	13.1369	13.1372	12.8795	13.0562	13.0528	12.9662	12.9096	12.9084	13.117	13.0415	13.0609	13.1728	13.2514	13.1312	12.9734	13.2424	13.229	13.2343	12.7078	12.9364	13.4042	13.3161	13.2966	13.2866	13.4121	13.4113	13.4332	13.4558	13.5581	13.5018	13.5775	13.6448
VIT_14s0060g01510	Importin alpha	vv50109Incompletely_characterized_transport_systems vv50112Nuclear_pore_complex	14.1209	14.1223	14.1521	14.1017	14.1863	14.0293	14.1807	14.163	14.1564	14.0271	14.0583	14.1051	14.1405	14.2095	14.1464	14.0518	14.0874	13.929	13.8235	13.9989	13.931	13.7522	13.9282	13.7139	14.5689	14.3141	14.3727	14.3731	14.3207	14.1305	14.3499	14.2253	14.3591	13.957	14.0151	14.0365
VIT_03s0038g02210	Choline transporter	vv50125Porters_cat_66_to_94	12.9504	13.2617	13.1215	12.9613	12.9859	13.0141	12.9698	13.1669	13.0741	12.9825	13.2501	13.2639	12.9541	12.9613	12.988	13.1186	12.9128	12.8544	13.0572	12.9903	13.0645	12.8839	12.9562	13.0009	12.4117	12.5156	12.6461	12.7069	12.7077	12.6188	12.7498	12.7298	12.756	12.7202	12.6664	12.8597
VIT_14s0128g00150	DNA excision repair protein ERCC-1	vv23420Nucleotide_excision_repair	10.5627	10.587	10.6719	10.5798	10.4304	10.5627	10.5319	10.646	10.7484	10.4413	10.4967	10.691	10.522	10.6929	10.6308	10.6965	10.7755	10.6802	11.0037	11.0673	10.9048	10.9043	11.0461	11.0118	10.5845	10.6222	10.7067	10.7662	10.7148	10.7777	11.0295	10.9025	10.8286	10.9352	10.9128	11.1273
VIT_03s0088g01070	Mutator-like transposase	0	12.0661	12.1795	12.3182	12.018	12.1424	12.0947	12.2521	12.2452	12.2807	12.3537	12.272	12.3049	12.097	12.014	12.162	12.069	11.8586	12.0371	12.3445	12.2845	12.291	12.2646	12.2051	12.4226	12.0139	12.3226	12.3713	12.3083	12.4515	12.3919	12.5731	12.4466	12.4414	12.6452	12.7201	12.7237
VIT_04s0044g01930	FAR1-related sequence 5	vv60071Orphans_far-red	12.3356	12.2973	12.2402	12.3211	12.2969	12.3636	12.1221	12.1308	12.2485	12.2684	12.2992	12.105	12.041	12.2016	12.2159	12.1608	11.9269	12.2246	12.2653	12.0288	12.1707	12.141	12.2409	12.3401	11.9217	12.0846	11.9148	11.6796	11.7727	11.6703	12.0013	11.8697	11.7147	11.9029	11.8333	11.793
VIT_09s0002g00150	Strubbelig receptor family 6	0	13.402	13.3372	13.4165	13.2483	13.2831	13.2871	13.3545	13.522	13.3553	13.2172	13.332	13.32	13.2879	13.3702	13.4107	13.4064	13.2036	13.2734	13.237	13.3203	13.3492	13.2711	13.3525	13.2219	13.1019	12.8815	12.9325	12.6755	13.0111	12.8574	13.2487	13.2603	13.3008	13.0687	13.0784	12.9792
VIT_13s0067g03880	Ankyrin repeat	vv50108Accessory_factors_involved_in_transport	13.3825	13.2236	13.5562	13.4215	13.4131	13.4208	13.4073	13.2661	13.436	13.3189	13.2687	13.2425	13.2981	13.2713	13.3801	13.3681	13.3154	13.1879	13.2427	13.3594	13.3112	13.1641	13.0594	13.0927	13.0011	13.0343	12.943	12.6401	12.964	12.7853	13.2319	13.077	13.1692	13.15	13.2115	13.1211
VIT_13s0067g02570	Potassium transporter 2	vv50125Porters_cat_66_to_94	14.4124	14.439	14.3328	14.3568	14.3467	14.3504	14.317	14.5075	14.3931	14.4266	14.2606	14.2853	14.2554	14.4781	14.4333	14.5403	14.3116	14.4581	14.4699	14.4545	14.3732	14.3323	14.3288	14.3726	14.0605	13.9256	14.038	14.1203	14.1258	14.1081	14.1397	14.0543	14.1329	14.1057	14.0874	14.0215
VIT_10s0003g05320	Tubulin beta-7 chain	vv44145Phagosome vv44810Regulation_of_actin_cytoskeleton	14.4482	14.2846	14.3797	14.3793	14.4069	14.3414	14.2728	14.3059	14.2416	14.2515	14.2194	14.2194	14.3453	14.324	14.413	14.2919	14.3537	14.2465	13.9319	14.1261	14.1239	13.9822	13.9764	13.6022	14.3805	14.2356	14.1955	14.3006	14.2832	14.1905	14.1343	14.1218	14.0164	13.8999	13.8516	13.8828
VIT_00s0341g00010	Dual specificity protein phosphatase	0	13.259	13.1887	13.3184	13.288	13.2449	13.2191	12.9223	13.0419	13.0581	13.0094	13.1643	12.9782	13.3833	13.4005	13.4359	13.4508	13.3722	13.3805	13.1781	13.426	13.1799	13.2402	13.3568	13.3962	13.4219	13.6035	13.609	13.4908	13.6079	13.5156	13.5533	13.4533	13.4188	13.4686	13.5848	13.359
VIT_00s0394g00020	Pentatricopeptide (PPR) repeat-containing protein	0	11.6597	11.7742	11.9557	11.7498	11.645	11.9646	12.0092	11.7762	11.9429	11.729	11.8844	11.9065	11.563	11.3775	11.4164	11.3723	11.594	11.4975	11.2977	11.4192	11.3809	11.1431	11.1928	11.4662	11.7711	11.7683	11.7633	11.8577	11.8059	11.796	11.618	11.6103	11.4744	11.4162	11.5153	11.5676
VIT_03s0038g00800	NADP-dependent D-sorbitol-6-phosphate dehydrogenase	vv10051Fructose_and_mannose_metabolism	12.577	12.3327	12.508	12.5331	12.6425	12.7124	12.6362	12.6685	12.7084	12.5857	12.5295	12.8103	12.837	12.9558	12.8485	12.827	13.0292	12.9986	12.8333	12.9438	12.8423	12.9969	13.1443	13.0276	13.0817	13.2181	13.0247	13.1494	12.9983	12.9811	12.8115	12.8965	12.7788	12.8068	12.8403	13.0535
VIT_01s0011g05280	Unknown protein	0	12.5236	12.4853	12.3893	12.6021	12.3667	12.5166	12.5656	12.5839	12.5409	12.71	12.7457	12.6305	12.5243	12.2919	12.3665	12.512	12.3844	12.2378	12.3384	12.368	12.4216	12.0133	12.2363	12.332	11.9779	12.0045	11.9704	12.0038	12.2232	12.2639	12.2039	12.1951	12.3529	12.2183	12.1765	12.2349
VIT_08s0007g06240	CDK5RAP3	0	11.614	11.6456	11.6676	11.66	11.6254	11.6984	11.5783	11.7855	11.7271	11.7145	11.7525	11.8034	11.6713	11.7675	11.7763	11.7992	11.829	11.8055	11.7522	11.8522	11.9897	11.7965	11.6711	11.7675	11.8402	12.1018	12.1527	12.2499	12.2754	12.0973	12.0739	11.9944	11.9718	11.998	11.9053	11.9366
VIT_08s0007g01450	IMP dehydrogenase	vv10230Purine_metabolism	14.6451	14.6314	14.7481	14.7196	14.5922	14.6138	14.7206	14.6447	14.6864	14.5696	14.5256	14.4909	14.7908	14.7379	14.6434	14.7462	14.6564	14.6166	14.6084	14.8402	14.7325	14.6044	14.4222	14.6139	14.2443	14.3603	14.3508	14.3169	14.2868	14.2465	14.3583	14.4609	14.3686	14.4992	14.3695	14.2796
VIT_19s0014g03110	flavodoxin family protein	0	11.3743	11.4703	11.207	11.4173	11.3853	11.3113	11.382	11.6356	11.5019	11.4772	11.5791	11.5071	11.2103	11.3056	11.3324	11.2808	11.0722	11.2892	11.2194	11.3572	11.4825	11.4987	11.2689	11.173	11.0102	10.9519	10.8029	10.9937	10.8845	10.8776	11.5625	11.5849	11.4723	11.4011	11.3238	11.4354
VIT_17s0000g03880	Aspartyl protease	0	12.3272	12.5228	12.4016	12.4813	12.364	12.5364	12.1989	12.4929	12.3339	12.3474	12.247	12.3215	12.5235	12.6185	12.7306	12.6112	12.5399	12.6044	12.8909	12.989	12.7988	12.7874	12.5082	12.7579	12.4184	12.6337	12.5065	12.677	12.7677	12.6439	12.8279	12.8059	12.6845	12.9005	12.9053	12.8164
VIT_03s0063g01030	Peptidyl-prolyl isomerase D (cyclophilin D)	vv34020Calcium_signaling_pathway	11.7978	11.9159	11.814	11.9045	11.9038	11.8647	11.985	12.0329	11.8683	11.7699	11.7314	11.9275	11.6452	11.7292	11.749	11.6755	11.7311	11.717	12.0279	11.7714	11.9408	11.9778	12.0499	12.2386	12.1288	12.1308	12.1814	11.8184	11.7772	11.9589	12.3875	12.3581	12.1872	11.9163	11.929	11.9961
VIT_01s0011g05760	Zinc finger (C3HC4-type ring finger)	vv60078Other_zf-C3HC4	14.2799	14.3063	14.3534	14.3351	14.3079	14.4661	14.2753	14.3877	14.2875	14.4464	14.4353	14.3739	14.57	14.6393	14.603	14.4457	14.5322	14.5087	14.289	14.3718	14.5204	14.5361	14.6521	14.5684	14.8357	14.5636	14.6374	14.7767	14.7522	14.6754	14.727	14.6945	14.7931	14.6498	14.7875	14.9401
VIT_16s0098g01040	RNA-binding protein RBP37	0	13.5167	13.5741	13.6933	13.6195	13.6645	13.7082	13.5869	13.6445	13.6389	13.6556	13.4986	13.6329	13.8924	13.9983	13.9578	13.9596	13.9495	13.8966	13.8337	13.8374	14.0117	14.0047	13.8209	13.8301	13.9017	13.8775	14.0025	14.1136	13.9445	14.0375	13.989	13.8239	13.8464	13.9691	13.962	13.946
VIT_06s0004g07530	U2B'' (U2 small nuclear ribonucleoprotein B)	vv23040Spliceosome	11.2368	10.9986	11.1206	11.1706	11.2038	11.1959	11.3914	11.4476	11.4911	11.2014	11.2858	11.5308	11.2828	11.3202	11.2766	11.2564	11.4139	11.3988	11.5797	11.5925	11.6013	11.7352	11.6539	11.803	11.6381	11.7989	11.5108	11.5695	11.5462	11.4122	11.2735	11.4254	11.2968	11.29	11.2278	11.3158
VIT_11s0016g00650	Chaperonin 21, Chloroplast	0	13.4713	13.6153	13.4521	13.6119	13.685	13.5708	13.7071	13.7003	13.5598	13.4854	13.6624	13.6981	13.7095	13.8612	13.9846	13.7447	13.7662	13.8886	13.9643	13.7028	13.8287	14.0605	13.8849	13.981	13.8996	13.9903	14.0781	14.0601	13.971	14.0784	14.1492	14.0992	13.9178	14.0932	14.011	14.0958
VIT_00s0183g00030	TIP41	0	11.2072	10.9557	11.2305	11.0543	11.1972	11.0463	11.117	11.0762	11.0252	10.6832	10.892	10.9842	11.4088	11.2412	11.2322	11.303	11.2351	11.437	11.3805	11.5207	11.3943	11.4036	11.3369	11.2939	11.1446	11.0735	10.9096	10.9873	10.9644	10.8922	10.9782	11.0988	10.8444	10.6506	10.5847	10.8926
VIT_18s0001g07130	GEM-like 1	0	12.9883	13.0226	13.0104	12.8614	13.0021	13.0832	12.9769	12.977	12.9141	12.8899	12.7284	12.8892	12.7427	12.7803	12.751	12.5042	12.4755	12.6425	12.7613	12.5839	12.7602	12.621	12.7078	12.4411	13.1745	13.0526	13.1317	12.9212	12.9125	12.8108	13.1365	13.1199	12.9611	12.7656	12.8573	13.0106
VIT_05s0077g01880	DAG protein	0	12.4124	12.6968	12.4401	12.4094	12.4183	12.5796	12.8774	12.9173	12.9939	12.9442	13.032	12.9822	12.4976	12.5936	12.559	12.5181	12.5955	12.6789	12.541	12.8473	12.9346	12.9308	12.7595	12.7923	13.0778	13.2206	12.9134	13.0148	12.9003	12.9602	13.0081	12.9798	12.8698	12.9472	12.9081	13.0709
VIT_14s0006g02820	Mannose-6-phosphate isomerase	vv10051Fructose_and_mannose_metabolism	13.5522	13.56	13.6925	13.6887	13.6184	13.6874	13.7649	13.8234	13.9172	13.8305	13.8324	13.8254	13.749	13.8934	13.8855	13.7989	13.7785	13.8273	14.0217	13.9051	13.8091	13.8027	13.8008	13.9792	13.6371	13.357	13.6159	13.4539	13.3957	13.4424	13.5086	13.4246	13.586	13.4481	13.4843	13.548
VIT_09s0070g00370	Unknown protein	0	13.799	13.94	13.7059	13.7813	13.7308	13.6897	13.5462	13.7719	13.5816	13.5152	13.5495	13.5469	13.5975	13.6659	13.7816	13.8146	13.7114	13.6916	13.2536	13.393	13.5577	13.2598	13.2076	13.2177	13.7064	13.6044	13.59	13.8967	13.7742	13.7742	13.6008	13.6655	13.5966	13.5173	13.3737	13.3403
VIT_19s0085g00860	Aldehyde Dehydrogenase (VvALDH5F3)	vv10251Glutamate_metabolism vv10650Butanoate_metabolism vv50101Channels_and_pores	12.5613	12.2961	12.5226	12.5097	12.5966	12.6518	12.4359	12.513	12.4984	12.5048	12.4318	12.5774	12.4013	12.4423	12.4588	12.3172	12.1482	12.1763	11.8711	12.1489	12.0088	12.0664	12.1524	11.8193	12.2598	12.2553	12.2332	12.3214	12.3388	12.3713	12.5319	12.437	12.4486	12.1973	12.2114	12.3493
VIT_04s0008g04350	Syntaxin 5	vv24130SNARE_interactions_in_vesicular_transport vv50101Channels_and_pores	10.7644	10.6094	10.8716	10.6392	10.6587	10.8278	10.709	10.6228	10.7954	10.6821	10.634	10.6896	10.964	10.8816	10.8705	10.7695	10.5558	10.7216	10.471	10.6031	10.7244	10.6564	10.5879	10.4739	10.5902	10.6854	10.5656	10.249	10.2599	10.0294	10.6396	10.4707	10.8559	10.2028	10.1987	10.2087
VIT_03s0017g02350	Naringenin 3-dioxygenase	vv10941Flavonoid_biosynthesis	12.1063	12.1773	12.3299	12.0644	12.1169	12.2581	12.3283	12.1529	12.3688	12.3385	12.3421	12.1468	11.8432	11.7441	11.7448	11.6916	11.617	11.6712	11.7453	11.8708	11.8335	11.6093	11.9532	11.8649	11.8997	12.1695	12.1378	12.1396	12.1249	12.0127	12.1185	11.9912	12.1123	11.9372	12.0788	11.9472
VIT_02s0087g00460	Oxidoreductase, 2OG-Fe(II) oxygenase	0	8.96379	8.78308	8.95734	8.86213	8.99837	8.99115	9.33888	9.50699	9.34244	9.3601	9.28989	9.40871	9.24241	9.19397	9.22122	9.08493	9.02868	9.22686	9.62595	9.60993	9.35357	9.52794	9.54595	9.61509	9.04341	9.44913	9.39069	9.32977	9.28475	9.09502	9.57949	9.58323	9.51628	9.24775	9.27491	9.48945
VIT_19s0014g02470	Unknown protein	0	12.2443	12.089	12.3697	12.1594	12.2451	12.3599	12.0961	12.0255	12.1039	11.9892	11.979	11.9303	12.2478	12.1791	12.1796	12.0299	12.1149	12.0952	11.6948	11.8755	11.6943	11.6686	11.4068	11.4891	12.017	11.9759	12.0097	12.2335	12.0843	11.9494	12.0651	12.1306	12.0068	11.9	11.9263	12.2465
VIT_06s0009g03810	ABH1 (ABA hypersensitive 1)	vv23013RNA_transport vv23015mRNA_surveillance_pathway vv23040Spliceosome vv30001ABA_signaling vv30009Flower_development vv34020Calcium_signaling_pathway	13.201	13.2045	13.1585	13.0971	13.1571	13.1665	13.1587	13.3892	13.3788	13.2975	13.3767	13.313	12.8253	12.8917	12.9348	12.8716	12.9784	12.9213	13.0339	12.9962	13.1491	13.0551	13.0964	13.2155	12.7729	12.8635	12.7116	12.9357	13.0236	12.8344	12.9418	12.9909	13.1494	13.1242	13.0218	13.1013
VIT_14s0006g01740	AAR2 protein	0	11.3064	11.394	11.4349	11.2813	11.3071	11.471	11.188	11.2089	11.228	11.1093	11.0927	11.3531	11.2335	11.4875	11.3014	11.426	11.5688	11.5822	11.5366	11.2604	11.323	11.4907	11.6553	11.655	11.7405	11.6902	11.6542	11.6518	11.7864	11.8045	11.5893	11.7041	11.7765	11.6748	11.8103	12.0663
VIT_15s0046g02640	Beta-amylase 4	vv10500Starch_and_sucrose_metabolism vv60010BES1	12.4169	12.335	12.4084	12.4281	12.3983	12.3397	12.2985	12.3345	12.3333	12.4137	12.3903	12.3489	12.5483	12.641	12.6311	12.6333	12.3697	12.4516	12.5483	12.172	12.4926	12.5219	12.257	12.5193	12.1656	12.4289	12.009	12.1298	12.0691	12.0342	12.0611	12.0373	11.8898	11.9292	11.7819	11.8081
VIT_03s0017g00960	Ubiquitin-specific protease 14 (UBP14)	0	10.933	11.0212	10.7917	11.0009	10.9659	10.9761	11.0901	11.2398	11.2318	11.2159	11.276	10.9314	11.1054	11.0318	11.0642	11.1275	10.9313	10.9503	11.0009	11.1182	11.2367	11.0657	10.9994	11.035	11.319	11.5426	11.236	11.5059	11.5998	11.4963	11.5365	11.4199	11.6641	11.6432	11.4479	11.3048
VIT_16s0050g02640	Polypyrimidine tract-binding protein 2	0	13.2939	13.1858	12.9195	13.2451	13.0585	13.2627	13.2081	13.2518	13.1064	13.3004	13.4486	13.3207	12.7034	12.671	12.7982	12.7659	12.874	12.8533	12.5972	12.6811	12.8716	12.7281	12.8175	12.763	12.9827	12.8669	13.1039	13.0405	13.2519	13.031	13.0033	13.022	13.0164	12.9114	12.9524	13.026
VIT_17s0000g04890	D-aminoacyl-tRNA deacylase GEKO1	0	12.717	12.7143	12.7922	12.6169	12.7354	12.8158	12.5329	12.5031	12.6158	12.4252	12.5108	12.7563	12.9277	12.8354	12.9017	12.9483	12.9744	13.0109	13.0705	12.7809	12.887	12.959	13.1523	13.2289	13.0373	13.1914	13.003	13.1645	13.1422	13.1818	13.0265	13.2541	13.0287	13.0278	13.04	13.3567
VIT_09s0002g06060	U3 small nucleolar RNA-associated protein 5	vv23008Ribosome_biogenesis_in_Eukaryotes	11.4609	11.707	11.3577	11.6071	11.5846	11.5379	11.7875	11.7298	11.7666	11.7699	11.7149	11.9192	11.2877	11.2946	11.1791	11.3231	11.3748	11.2892	11.0054	11.1852	11.3065	11.1103	11.1119	11.2017	11.2804	11.5787	11.3079	11.5404	11.6326	11.5258	11.4966	11.5886	11.5002	11.5035	11.3818	11.1839
VIT_14s0006g02470	Ribosomal protein L26 (RPL26A) 60S	vv23010Ribosome	14.4067	14.5151	14.3996	14.3411	14.2863	14.44	14.3929	14.3791	14.3574	14.3247	14.4229	14.4372	14.4008	14.2974	14.3132	14.3413	14.4017	14.4904	14.328	14.246	14.4386	14.4026	14.3699	14.2803	14.42	14.4431	14.2164	14.2945	14.1364	14.2209	13.9203	14.0293	13.9328	13.9358	13.9461	14.0166
VIT_00s1351g00010	Polyadenylate-binding protein 2	vv23015mRNA_surveillance_pathway	13.1159	13.0913	13.0572	13.1449	13.0968	13.1348	13.2382	13.3763	13.1241	12.9936	13.1993	13.3056	13.2767	13.3224	13.3589	13.3684	13.5183	13.5354	13.6887	13.3725	13.5136	13.6516	13.6264	13.6968	13.5265	13.6551	13.497	13.3822	13.5947	13.5973	13.5347	13.5479	13.3699	13.57	13.6021	13.6556
VIT_00s0153g00020	No hit	0	12.4108	12.4677	12.1629	12.3773	12.2677	12.1225	12.1764	12.2138	12.1459	12.2169	12.2505	12.1898	12.0986	12.0797	12.2533	12.1463	12.124	12.1619	12.0017	12.0213	12.0968	11.7247	11.7906	11.7985	12.1976	11.9963	12.2045	12.3249	12.4618	12.568	12.3945	12.2919	12.5144	12.3755	12.503	12.5666
VIT_19s0093g00620	Ring-type E3 ubiquitin ligase	0	12.5522	12.5327	12.8145	12.589	12.5354	12.6155	12.45	12.351	12.5565	12.3616	12.3251	12.2886	12.352	12.3845	12.4383	12.4825	12.4324	12.3985	12.2314	12.2204	12.2629	12.1428	12.034	12.1832	12.1543	12.217	12.3154	12.2014	12.3928	12.3429	12.1255	12.1725	12.2334	12.1451	12.1606	12.1177
VIT_10s0116g00550	Oligosaccharide transporter OST3/OST6	vv50121Porters_cat_1_to_6	14.3559	14.3914	14.2264	14.2636	14.1943	14.4196	14.2041	14.3058	14.2232	14.1623	14.1583	13.9954	14.3516	14.4259	14.4448	14.4265	14.2917	14.3228	14.0351	14.2201	14.1374	14.1138	13.9677	13.9323	14.6437	14.7976	14.6306	14.6799	14.5079	14.5256	14.2874	14.2957	14.2748	14.3015	14.0595	13.9162
VIT_09s0054g00970	Unknown protein	0	11.8057	11.9913	11.822	11.9242	11.8927	11.7683	11.7197	11.8859	11.7005	11.7737	11.6692	11.8095	11.8003	11.7607	11.817	11.9169	11.7415	11.8083	11.7524	11.7227	11.8326	11.8218	11.7427	11.8952	12.1054	12.3735	12.1319	12.245	12.183	12.1896	12.1581	12.1557	12.0729	12.1862	12.0147	12.0889
VIT_08s0040g01250	CRK (CDPK-related kinase) CRK1	0	12.7845	12.8615	12.9331	12.804	12.9124	12.889	12.9139	12.9728	12.9607	12.8328	12.9282	12.785	12.716	12.7166	12.7517	12.7966	12.6328	12.7409	12.7661	12.6792	12.7438	12.5383	12.3567	12.5504	12.4736	12.3737	12.5801	12.5952	12.555	12.5898	12.6223	12.473	12.5424	12.5032	12.6928	12.5934
VIT_07s0031g00620	zeaxanthin epoxidase (ZEP; ABA1) (VvZEP1)	vv10906Carotenoid_biosynthesis vv60028FHA	12.7641	12.623	12.7792	12.7664	12.7718	12.6241	12.6076	12.637	12.6449	12.7473	12.6068	12.629	12.695	12.551	12.739	12.7011	12.6819	12.5465	12.4647	12.6605	12.842	12.8129	12.4558	12.6477	12.7179	12.6382	12.6801	12.7469	12.9387	13.0556	12.9048	13.1067	13.0619	13.3249	13.3856	13.3348
VIT_14s0006g03000	Dolichyl pyrophosphate Man9GlcNAc2 alpha-1,3-glucosyltransferase	vv10510N-Glycan_biosynthesis vv11030Glycan_structures-biosynthesis1	11.774	11.7235	11.7347	11.755	11.5635	11.6353	11.3502	11.3791	11.3213	11.5205	11.4159	11.4947	11.5272	11.6051	11.5357	11.7594	11.5997	11.5368	11.3934	11.2885	11.0877	11.06	11.2304	11.2982	11.4354	11.6139	11.5282	11.852	11.7267	11.7093	11.3584	11.2734	11.4124	11.4535	11.5362	11.4418
VIT_06s0009g01750	ATP-dependent RNA helicase DOB1	vv23018RNA_degradation	11.6796	11.5974	11.8789	11.6132	11.67	11.5974	12.0458	12.0541	12.0223	11.8932	11.9647	12.0145	11.5158	11.6007	11.6155	11.5685	11.6538	11.61	11.7774	11.819	11.7107	11.6062	11.3762	11.544	11.6905	11.9277	11.9531	11.7937	11.898	11.8487	12.1335	12.0903	12.0052	12.1222	12.0336	11.8089
VIT_10s0003g02590	SH3 domain-containing protein 3 (SH3P3)	vv50110Protein_coat	12.7601	12.5405	12.7206	12.5757	12.7027	12.5388	12.9719	12.875	12.8243	12.6656	12.5953	12.97	12.7398	12.9581	12.7628	12.8194	12.8781	12.8282	13.1585	12.9323	13.0645	12.9121	13.1308	13.231	12.4639	12.6309	12.4314	12.3194	12.3939	12.3155	12.7186	12.9578	12.8319	12.5529	12.4566	12.5661
VIT_09s0054g01600	Splicing factor YT521-B	0	13.9458	13.7839	13.861	13.8061	13.6941	13.8665	13.8008	13.7689	13.8071	13.7818	13.8682	13.872	13.5559	13.4254	13.4201	13.6706	13.529	13.4834	13.3928	13.5108	13.6822	13.5877	13.4871	13.3236	13.4455	13.4994	13.3618	13.1222	13.5062	13.3264	13.4257	13.4254	13.4458	13.2707	13.3439	13.3346
VIT_00s0207g00210	Photosystem II PsbO protein	vv10195Photosynthesis vv50113Thylakoid_targeting_pathway vv50135Primary_active_transporter_cat_D3_to_E2	14.6551	14.4799	14.7933	14.5156	14.583	14.6773	14.5807	14.3954	14.5806	14.4455	14.4593	14.4714	14.3625	14.3576	14.5258	14.3049	14.5176	14.6974	14.8514	14.7788	14.703	14.6979	14.8665	14.8583	14.1797	14.136	14.1815	13.9719	14.1431	14.2292	14.2966	14.4496	14.2973	14.3627	14.4421	14.4496
VIT_05s0020g04110	ELIP1 (early light-inducible protein)	0	14.912	15.1855	14.7715	15.0154	14.9963	15.0471	15.0996	15.1227	15.1696	15.1952	15.1759	15.0771	15.1793	15.0333	15.0679	15.121	15.229	15.2199	15.2164	15.3407	15.2622	15.2431	15.2245	15.3325	14.7036	14.7785	14.6892	14.7154	14.7253	14.8095	14.8925	14.9319	14.9122	15.1933	14.9623	15.1203
VIT_01s0026g00640	DEAD/DEAH box helicase (RH22)	vv23040Spliceosome vv50133Primary_active_transporter_cat_A9_to_A18	11.4711	11.5688	11.6097	11.4792	11.5824	11.5829	11.7768	11.8653	11.8184	11.6787	11.6559	11.547	11.2666	11.3096	11.2997	11.2497	11.3736	11.382	11.5386	11.562	11.5803	11.4973	11.3949	11.5584	11.2714	11.4244	11.1424	11.373	11.2963	11.2198	11.3909	11.4077	11.4859	11.2385	11.1402	11.4037
VIT_05s0077g00690	Galactokinase (GAL1)	vv10052Galactose_metabolism	13.1451	12.8185	13.0866	12.9234	13.0489	13.1667	13.2493	13.313	13.4523	13.2763	13.207	13.4306	12.786	12.6191	12.912	12.7022	12.7319	12.6897	12.9372	13.2682	13.0581	12.9159	12.9238	12.8542	12.66	12.6831	12.599	13.028	13.1889	13.0865	13.0499	13.2849	13.1929	13.0982	13.213	13.3594
VIT_04s0008g02460	H+-transporting ATPase, Plasma membrane	vv10190Oxidative_phosphorylation vv50131Primary_active_transporter_cat_A2_to_A4	14.7386	14.7172	14.8069	14.8019	14.6701	14.6515	14.5258	14.6163	14.5538	14.6705	14.677	14.5557	14.344	14.1916	14.26	14.2188	14.4853	14.2616	14.1838	14.2981	14.3692	14.2858	14.1703	14.2963	14.4467	14.2283	14.451	14.1224	14.4505	14.2702	14.3224	14.1857	14.3458	14.1552	14.2654	14.1602
VIT_13s0067g02060	Biotin/lipoyl attachment domain-containing protein	vv10061Fatty_acid_biosynthesis vv10620Pyruvate_metabolism	12.0945	12.1188	12.0515	12.2433	12.2728	12.266	12.0501	12.205	11.9687	12.1308	12.0894	12.1173	12.1135	12.2564	12.2449	12.2984	12.2987	12.3877	12.2091	11.7941	11.9452	12.0839	11.9306	12.0754	12.4916	12.9565	12.559	12.7745	12.6748	12.5987	12.2758	12.2162	12.0746	12.1956	12.0471	12.0344
VIT_12s0059g02440	TraB domain-containing protein	0	11.8501	11.8734	11.8215	11.7045	11.691	11.8121	11.7904	12.0022	12.0658	12.0272	12.0253	11.8821	11.9223	11.7001	11.7838	11.7144	11.7203	11.6456	11.9098	12.1099	12.0892	12.2362	12.3272	12.2719	12.1943	12.1829	12.3122	12.1875	12.2609	11.9982	12.0849	11.9149	12.0539	12.0939	12.045	12.1282
VIT_02s0025g04140	DNA replication factor C complex subunit 2	vv23030DNA_replication vv23420Nucleotide_excision_repair vv23430Mismatch_repair	11.1124	11.2362	11.2573	11.0617	11.1536	11.3993	11.2911	11.1728	11.3447	11.063	11.0325	11.2636	11.0231	11.1833	11.2034	11.2719	11.2581	11.4567	10.9196	10.961	11.0932	10.9866	10.9647	10.873	11.39	11.5555	11.59	11.7852	11.514	11.4418	11.0278	10.9964	10.8566	10.6708	10.9138	10.8618
VIT_02s0012g01060	ABC Transporter (VvNAP3 - VvABCI3)	vv52010ABC_transporters	10.5052	10.6206	10.3615	10.6238	10.3874	10.5006	10.6595	10.6673	10.6788	10.7624	10.7605	10.6184	10.6108	10.9208	10.7498	10.6957	10.7632	10.9175	10.8137	10.7287	10.9716	10.8103	10.9263	11.0996	10.216	10.2831	10.1261	10.4451	10.2963	10.5284	10.4326	10.4148	10.4871	10.4924	10.5001	10.4336
VIT_00s1217g00010	3-deoxy-D-arabino-heptulosonate 7-phosphate synthase	vv10400Phenylalanine_tyrosine_and_tryptophan_biosynthesis	13.3502	13.246	13.3829	13.4172	13.4352	13.4789	12.988	13.2788	13.1914	13.2964	13.1965	13.1708	13.6223	13.6829	13.7725	13.7916	13.6195	13.551	13.6864	13.4815	13.3826	13.57	13.5216	13.4331	13.4155	13.5184	13.3897	13.3544	13.4778	13.5671	13.8052	13.853	13.6335	13.8156	13.7224	13.803
VIT_18s0089g00910	Auxin response factor 1	vv30003Auxin_signaling vv60004ARF	13.8492	13.8967	13.7425	13.8141	13.6518	13.7736	13.4784	13.6794	13.7517	13.7123	13.5718	13.7307	13.638	13.6769	13.6147	13.6782	13.7254	13.6381	13.4307	13.7047	13.682	13.5377	13.4262	13.5411	13.3132	13.3488	13.3118	13.1767	13.2283	13.3006	13.3983	13.261	13.2797	13.3236	13.3576	13.5576
VIT_08s0040g01890	Aquaporin PIP2;4	vv50101Channels_and_pores	14.7704	14.9299	14.7961	15.0061	14.8376	14.9117	14.5881	14.7482	14.6115	14.6943	14.6384	14.5523	15.0419	15.1218	15.0487	15.1881	15.1393	15.2254	15.1095	15.0193	14.9051	15.0351	14.828	14.8789	14.8806	14.7822	14.8104	14.9789	14.9164	15.0175	14.8108	14.7887	14.7322	14.873	14.8361	14.9265
VIT_10s0003g02610	Unknown protein	0	13.084	13.1169	13.2182	13.2467	13.2889	13.2103	13.2102	13.1112	13.1971	13.0456	13.2111	13.2092	13.2789	13.2312	13.4044	13.4517	13.3763	13.4358	13.6937	13.5054	13.4941	13.4545	13.4235	13.5751	13.091	12.9071	12.9508	13.0226	13.2557	13.2196	13.2788	13.2124	13.2599	13.4234	13.5117	13.5941
VIT_13s0019g04640	PUMILIO 4	0	11.7465	11.7241	11.7657	11.6069	11.6473	11.3961	11.4957	11.4273	11.6016	11.6621	11.5855	11.591	11.358	11.473	11.4546	11.4676	11.505	11.676	11.5498	11.5618	11.6318	11.811	11.6346	11.7126	11.5278	11.7362	11.8643	11.8884	11.8998	11.9628	11.7878	11.7153	11.846	12.091	12.0932	12.0516
VIT_00s1211g00020	No hit	0	10.7194	10.6444	10.8916	10.5615	10.617	10.8501	11.004	10.7449	10.8421	10.6152	10.7033	10.6881	10.7511	10.7741	10.6917	10.7721	11.001	10.7939	11.0199	11.0764	11.1612	11.0247	11.1022	11.0504	11.2962	11.602	11.382	11.017	11.099	11.065	10.7589	10.7144	10.8498	10.778	10.9595	11.1297
VIT_08s0058g00940	2OG-Fe(II) oxygenase	0	12.3852	12.268	12.4412	12.3178	12.2573	12.3091	12.2664	12.1865	12.1535	12.1629	12.3678	12.2607	12.236	12.037	12.0333	12.049	12.054	12.0245	11.5023	12.002	11.6909	11.7409	11.6693	11.6792	11.9811	11.9114	12.1757	12.1392	12.1656	11.9833	11.8636	11.9787	11.9659	11.8633	11.9002	11.7901
VIT_18s0001g00120	Transducin protein	0	12.932	12.6122	12.8119	12.7975	12.8707	12.7726	12.6821	12.8283	12.5804	12.7577	12.7384	12.9342	13.1102	13.2249	13.1978	13.1723	13.0109	13.0514	13.1799	13.2533	13.0959	13.0491	13.354	13.337	12.8884	12.7809	12.871	12.6739	12.7863	12.6477	12.815	12.901	12.7923	12.5509	12.6421	12.7696
VIT_03s0038g03440	Alanyl-tRNA synthetase	vv10252Alanine_and_aspartate_metabolism vv20970Aminoacyl-tRNA_biosynthesis	11.7526	11.798	11.7376	11.6766	11.6236	11.6969	11.4743	11.7125	11.737	11.7604	11.6293	11.5875	11.7399	11.6589	11.7685	11.8235	11.8145	11.8764	11.9044	12.1978	11.9522	11.8721	11.9079	12.0622	11.7535	11.7652	11.8159	11.7009	11.9059	11.9056	12.1529	12.3238	12.1347	12.0968	12.1925	12.2639
VIT_19s0085g00170	Unknown protein	0	14.359	14.3679	14.311	14.31	14.2415	14.2349	14.2524	14.1496	14.1765	14.2851	14.1353	14.0401	14.386	14.3704	14.3234	14.3033	14.0856	14.2626	14.1397	14.138	14.1611	14.0491	13.9906	13.9935	13.9988	14.0908	13.9363	13.9171	13.8882	13.9258	14.0317	13.9891	14.0605	13.9564	13.8149	13.6149
VIT_16s0039g02410	TPL/WSIP1 (WUS- interacting protein 1)	vv30003Auxin_signaling	14.0554	13.9597	13.9055	14.0222	14.0506	13.7138	13.7195	13.7588	13.7598	13.6968	13.7448	13.5384	13.9203	14.0669	14.1191	14.1656	13.9718	13.9453	13.7638	13.7485	13.7759	13.5928	13.5484	13.584	13.9992	14.0464	14.0452	14.0502	14.0957	13.8188	13.6117	13.3504	13.6197	13.456	13.4549	13.0752
VIT_06s0009g01000	Zinc finger (C3HC4-type ring finger) CIC7E11	vv60078Other_zf-C3HC4	13.2253	13.1085	13.3028	13.1883	13.1401	13.1847	13.174	13.1941	13.2382	13.0313	13.1684	13.2309	13.3763	13.4941	13.4034	13.3924	13.504	13.4946	13.3864	13.6127	13.3433	13.6055	13.6566	13.3837	13.6139	13.4268	13.6184	13.792	13.6611	13.6578	13.5734	13.5555	13.6049	13.522	13.7557	13.8165
VIT_01s0011g05340	Unknown protein	0	13.4771	13.4582	13.425	13.3775	13.3486	13.2301	13.2675	13.328	13.3188	13.3321	13.0792	13.4797	13.0452	13.0935	13.1226	13.1968	12.9523	13.1564	12.9125	13.0857	13.1402	12.9424	12.7942	12.8575	12.7502	12.534	12.7262	12.6293	12.8409	12.9187	13.0481	13.1928	13.3278	13.1742	13.0319	12.8534
VIT_08s0007g08260	Guanylate kinase	vv10230Purine_metabolism	12.577	12.3241	12.7435	12.4335	12.5733	12.5505	12.2743	12.5108	12.3967	12.211	12.018	12.1131	12.5852	12.5565	12.6729	12.7009	12.4154	12.5412	12.5279	12.6325	12.4532	12.2881	12.3858	12.4153	12.1871	12.049	12.1095	12.1892	12.1549	12.1732	12.3448	12.3965	12.2352	12.0409	11.9992	11.9637
VIT_04s0008g05900	ARR12	vv30007Cytokinin_signaling vv60006ARR-B	12.1206	12.1357	12.0997	12.1373	11.991	12.0322	11.9429	12.0255	12.0171	12.0626	12.0424	12.14	11.925	11.8001	11.8457	12.0443	12.003	11.8903	11.9905	12.1855	12.1547	12.0604	11.8609	12.0686	11.67	11.5056	11.5324	11.6746	11.71	11.8089	11.9857	11.9044	12.0593	12.1873	12.0491	12.1167
VIT_18s0001g05780	Leucine-rich repeat family protein	0	14.2254	13.9912	14.1082	13.8435	14.1288	13.9459	14.1185	14.3117	14.2739	14.2166	14.1433	14.331	14.4339	14.4321	14.3792	14.3612	14.2341	14.2997	14.3624	14.4846	14.5375	14.4858	14.4331	14.377	14.3828	14.2215	14.2084	14.0441	14.4107	14.2261	14.6998	14.6072	14.6587	14.6403	14.6261	14.8112
VIT_10s0003g01640	Transcription repressor	0	12.4186	12.3357	12.3939	12.2947	12.3939	12.3643	12.1982	12.1903	12.2417	12.2036	12.268	12.1834	12.7311	12.5955	12.6684	12.6504	12.6543	12.5183	12.3212	12.5928	12.7481	12.6635	12.4848	12.8044	12.5503	12.4618	12.3614	12.4904	12.684	12.6086	12.6231	12.7257	12.6753	12.8787	12.8632	12.8844
VIT_18s0001g12630	Nuclear fusion defective 5 NFD5	0	12.5342	12.6449	12.5694	12.6851	12.561	12.6729	12.8407	12.7329	12.7993	12.7875	12.7665	12.6944	12.419	12.4739	12.3268	12.35	12.3455	12.3409	12.1178	12.4648	12.3414	12.2883	12.0131	12.1184	12.4238	12.5273	12.3488	12.2535	12.5096	12.2562	12.4035	12.3497	12.4644	12.3276	12.1943	12.0502
VIT_19s0085g00390	Unknown protein	0	11.2956	11.3191	11.4595	11.4426	11.4119	11.5535	11.3613	11.3732	11.396	11.6165	11.4378	11.5475	11.5251	11.4263	11.3906	11.3407	11.3186	11.3506	11.2041	11.3218	11.366	11.3587	11.4689	11.5562	11.7823	11.865	11.8263	11.9039	11.7451	11.835	11.6649	11.7583	11.6442	11.6335	11.4754	11.8368
VIT_00s0921g00030	SRD2 (Shoot redifferentiation defective 2)	0	11.0992	10.9455	10.9906	11.0362	10.9354	10.9263	10.9939	11.0758	10.9883	11.0081	11.0944	11.1651	10.9391	11.2313	11.2066	11.1238	11.1656	11.3787	11.6689	11.4436	11.3233	11.617	11.8028	11.8407	11.1321	11.014	11.0143	11.0632	11.0456	10.8086	11.0738	11.0286	11.0526	11.109	11.0074	11.3632
VIT_01s0010g01290	Unknown protein	0	11.1364	11.0503	11.1223	10.9902	10.9859	11.0252	11.0835	11.0064	10.9725	11.1695	11.0558	11.1379	10.8633	10.9919	10.9581	10.866	10.8771	10.908	10.9277	10.7002	10.8762	11.0282	11.0871	11.1615	10.8096	10.8809	10.8347	10.8547	10.817	10.8499	10.6585	10.6117	10.7559	10.7105	10.6857	10.8086
VIT_00s0265g00060	Unknown	0	13.042	13.0816	13.1151	13.0452	12.9331	13.0136	12.8911	12.9329	12.9411	13.0085	12.7582	12.8671	13.2786	13.3192	13.3802	13.2314	12.8992	13.0848	12.8048	12.8516	12.9999	12.7703	12.7095	12.7867	12.7597	12.6846	12.7875	12.5569	12.5519	12.6998	13.1066	13.0328	13.0209	12.9438	12.6308	12.6381
VIT_04s0023g00820	Unknown protein	0	12.7334	12.523	12.6633	12.5464	12.6152	12.6529	12.4574	12.6139	12.5582	12.4656	12.6028	12.6542	12.5628	12.5432	12.5894	12.3922	12.5168	12.536	12.3674	12.5053	12.2668	12.3769	12.7131	12.7192	13.0685	13.189	12.9712	13.0075	12.7416	12.584	12.4857	12.4305	12.2647	12.1441	12.0934	12.1189
VIT_08s0032g00690	R,R)-butanediol dehydrogenase	vv10650Butanoate_metabolism	11.9458	11.8589	12.0299	11.9354	12.0189	12.1428	11.9638	12.1109	12.1469	12.1133	12.0477	11.9938	11.8689	11.939	12.0619	11.8678	11.7994	11.9122	11.9489	11.9507	11.8703	12.0097	11.9627	11.8591	12.206	12.3788	12.3655	12.3728	12.3054	12.2115	12.4302	12.3643	12.2219	12.3705	12.3267	12.2683
VIT_18s0001g02650	V-type H+-transporting ATPase 16kDa proteolipid subunit	vv10190Oxidative_phosphorylation vv44145Phagosome vv50131Primary_active_transporter_cat_A2_to_A4	12.5949	12.2102	12.6859	12.4432	12.4568	12.4998	12.3052	12.0815	12.2309	12.1473	12.2989	12.3888	12.957	12.9031	12.86	12.9088	12.9471	12.9115	12.9074	12.8227	12.746	12.7779	12.9287	12.7823	12.7738	12.5991	12.6622	12.7057	12.6001	12.4308	12.3523	12.4594	12.4409	12.3813	12.399	12.7362
VIT_19s0014g00140	Transcription factor related	0	11.5129	11.2265	11.6357	11.4224	11.4662	11.5797	11.404	11.5041	11.4974	11.5187	11.2609	11.6534	11.2794	11.3768	11.3669	11.3212	11.4229	11.3325	11.4562	11.4567	11.4996	11.316	11.3047	11.3518	10.8653	10.5918	10.8385	10.8484	10.9857	10.9896	11.1638	11.2859	11.4555	11.2015	11.1896	11.3214
VIT_14s0066g01430	Unknown protein	0	9.10375	9.16981	9.21213	9.09968	9.12742	8.91258	9.03229	9.12608	9.05521	9.22921	9.22253	8.87282	9.13692	9.18037	9.15514	9.39063	9.13504	9.14298	9.47062	9.66449	9.70403	9.74344	9.69552	9.91093	8.82453	9.1439	9.22195	9.41497	9.27198	9.19524	9.26761	9.21345	9.1531	9.60458	9.47857	9.46174
VIT_05s0020g02270	Unknown	0	13.9776	13.5859	14.0685	13.9262	13.9285	13.9201	14.1365	13.9711	14.1962	14.1172	13.9862	13.9243	13.992	13.8414	13.8079	14.0772	13.8689	13.9631	14.4731	14.4169	14.2164	14.3402	14.2662	14.4152	14.1153	13.9919	14.1302	13.9236	14.0241	14.1714	14.5586	14.6668	14.4377	14.4198	14.6364	14.4612
VIT_19s0014g03360	Unknown protein	0	13.0074	12.9403	13.0097	13.0707	13.077	12.9575	12.8187	12.9607	12.7898	13.0967	12.8649	12.9138	12.9866	12.9167	12.9807	13.0209	12.6954	12.6498	12.5815	12.6401	12.7551	12.6276	12.4838	12.6274	12.8804	12.8682	12.7551	12.8946	13.1653	13.1317	13.2495	13.4364	13.3491	13.2391	13.1197	13.1196
VIT_18s0001g04100	Histone acetyl transferase HAM1	vv60017C2H2	11.8585	11.6964	11.7772	11.6718	11.802	11.8037	11.6534	11.7317	11.8328	11.7305	11.7563	12.0246	11.9372	11.7866	11.9382	11.884	11.9065	12.0256	12.3059	12.134	12.1339	12.341	12.3323	12.4839	11.9497	12.2368	12.2754	12.0162	12.2747	12.2303	12.1061	12.2614	12.1579	12.2415	12.2147	12.4942
VIT_19s0014g03080	Regulator of chromosome condensation (RCC1)	vv50112Nuclear_pore_complex	13.7641	13.7432	13.8097	13.753	13.6339	13.7376	13.8121	13.7013	13.7731	13.7479	13.8401	13.7664	13.6787	13.6659	13.5672	13.7976	13.6172	13.6591	13.693	13.8476	13.7112	13.5873	13.925	13.9334	13.476	13.328	13.3248	13.548	13.476	13.469	13.4002	13.1873	13.4346	13.2962	13.3135	13.1874
VIT_14s0066g01890	Sterile alpha motif (SAM) domain-containing	0	11.9882	11.871	11.8465	11.9581	11.9559	12.0469	11.8646	11.9261	11.8249	11.7767	11.9045	12.0034	11.6839	11.7314	11.7483	11.8282	11.8434	11.9342	12.0041	11.8544	11.8177	11.8641	12.0013	12.202	11.529	11.9207	11.7327	11.55	11.5268	11.3497	11.6048	11.6049	11.4832	11.3752	11.328	11.3763
VIT_13s0074g00720	Neutral/alkaline invertase	vv10052Galactose_metabolism vv10500Starch_and_sucrose_metabolism	12.446	12.2189	12.7635	12.5225	12.5323	12.525	12.2423	12.2337	12.3107	12.2764	12.2525	12.2342	12.5651	12.5927	12.5637	12.5385	12.6381	12.4304	12.368	12.5004	12.2242	12.4672	12.4248	12.6323	12.4788	12.3005	12.4457	12.706	12.6031	12.6044	12.8722	13.0792	12.8853	12.8865	12.9635	12.9833
VIT_18s0001g09130	Armadillo/beta-catenin repeat	0	12.2599	12.394	12.4017	12.3502	12.2024	12.3666	12.4097	12.3213	12.513	12.4632	12.3494	12.2528	12.4053	12.2971	12.4045	12.348	12.1774	12.4936	12.8486	12.896	12.8095	12.6887	12.3626	12.5786	12.1845	12.0707	12.0746	11.7313	12.1179	12.1309	12.5403	12.5751	12.4356	12.6085	12.6844	12.7635
VIT_03s0038g02470	Nickel ion transporter	vv50109Incompletely_characterized_transport_systems	13.2295	13.3881	13.3943	13.3124	13.2764	13.3989	13.3705	13.3672	13.4396	13.3365	13.3682	13.2847	13.5598	13.4732	13.376	13.4747	13.3571	13.4412	13.4507	13.6268	13.362	13.4805	13.6128	13.5079	13.2076	12.9191	13.0827	13.2152	13.0742	13.1076	13.0924	12.9384	12.9482	13.0443	13.091	13.0807
VIT_06s0004g08380	Unknown protein	0	12.5033	12.6405	12.5248	12.7548	12.6984	12.6683	12.7618	12.8385	12.7471	12.7147	12.6055	12.7081	12.7158	12.6716	12.668	12.735	12.7536	12.8375	13.191	12.9735	12.8492	13.1558	13.0886	13.2487	12.5407	12.57	12.5281	12.6091	12.5421	12.6008	12.8798	13.0457	12.7245	12.8954	12.9408	13.1823
VIT_17s0000g09370	Elongation factor EF-Tu RABE1B	vv34626Plant-pathogen_interaction	14.6154	14.8093	14.7026	14.7551	14.6717	14.7221	14.7672	14.6954	14.7127	14.7721	14.6594	14.5326	14.3948	14.2109	14.4037	14.4956	14.4773	14.2247	14.1885	14.3838	14.4153	14.1807	13.8194	14.1095	14.2768	14.2825	14.3211	14.2585	14.3248	14.3082	14.6265	14.6329	14.5315	14.523	14.6398	14.3575
VIT_06s0004g00500	Armadillo helical	0	13.6218	13.6238	13.5634	13.625	13.6197	13.5001	13.6193	13.6322	13.6682	13.6831	13.7025	13.5683	13.4559	13.4015	13.5064	13.4962	13.4403	13.3272	13.361	13.2532	13.5023	13.2586	13.2025	13.1172	13.4036	13.5114	13.5186	13.3701	13.5255	13.4806	13.8398	13.7637	13.775	13.6117	13.6509	13.7274
VIT_04s0079g00680	phytoene synthase (PSY) (VvPSY1)	vv10100Biosynthesis_of_steroids vv10900Terpenoid_biosynthesis	13.2494	13.2305	13.3772	13.3234	13.2543	13.2844	13.0881	13.0834	12.977	13.0181	12.7821	12.9704	13.3429	13.3501	13.2937	13.5102	13.4471	13.5183	13.5126	13.6921	13.3145	13.4136	13.2708	13.4425	12.8706	12.9344	12.9291	12.9964	13.0228	13.0162	12.8816	13.1912	13.0432	13.1001	12.8493	13.1991
VIT_12s0059g01450	Zinc finger CCCH domain-containing protein ZFN-like 4	vv60018C3H	13.3028	13.0648	13.3279	13.3125	13.3686	13.3715	13.337	13.2346	13.3686	13.3528	13.331	13.3904	13.4438	13.4496	13.3722	13.4087	13.3936	13.2035	13.1554	13.2388	13.3273	13.3887	13.2645	13.1473	13.0005	12.8459	12.911	12.9485	12.9859	12.9074	13.0716	13.0476	13.082	12.9082	13.052	12.9582
VIT_18s0001g01930	Preprotein translocase secA	vv23060Protein_export vv50113Thylakoid_targeting_pathway vv50132Primary_active_transporter_cat_A5_to_A8	10.9957	10.7567	10.8709	10.9866	11.0554	10.9582	10.9752	11.1013	11.1186	11.082	11.132	11.0046	11.0807	11.1099	11.2366	11.2611	11.1268	11.0262	11.3562	11.085	11.2643	11.0008	11.1211	11.3123	11.1353	11.2231	11.4099	11.1411	11.6207	11.5158	11.7019	11.62	11.6301	11.6397	11.6225	11.6474
VIT_12s0059g01320	Glucan endo-1,3-beta-glucosidase 7 precursor	vv10500Starch_and_sucrose_metabolism	14.5458	14.6523	14.5084	14.6633	14.6665	14.6921	14.7025	14.7371	14.6529	14.6957	14.7017	14.5696	14.438	14.6151	14.5907	14.5528	14.5712	14.4738	14.5084	14.3584	14.6634	14.5394	14.2905	14.4705	14.2272	14.365	14.1237	14.0815	14.1129	14.0827	14.4138	14.4652	14.3324	14.3442	14.2205	14.0965
VIT_12s0028g01600	FtsH protease (VAR2)	vv50133Primary_active_transporter_cat_A9_to_A18	13.3737	13.3578	13.6706	13.4229	13.4545	13.4996	13.5645	13.4423	13.6824	13.5588	13.5002	13.3464	13.4824	13.3951	13.5258	13.5179	13.4265	13.5716	13.8121	13.8046	13.599	13.7687	13.8157	13.9589	13.3033	13.2354	13.4005	13.2498	13.4221	13.3496	13.8545	13.8434	13.8396	13.9594	14.079	13.8089
VIT_01s0011g01680	Chaperonin GroEL	vv23018RNA_degradation	10.4631	10.5084	10.3855	10.5239	10.4367	10.4417	10.6218	10.7412	10.6447	10.613	10.6123	10.6115	10.3739	10.4172	10.428	10.4453	10.2642	10.2616	10.0977	10.3418	10.3587	10.0613	9.83566	9.93429	10.18	10.6251	10.3263	10.5318	10.4132	10.4486	10.2517	10.1787	10.0989	10.1838	9.9651	9.95875
VIT_18s0001g14950	EMB2170 (embryo defective 2170)	0	12.7146	12.6909	13.0346	12.5946	12.8464	12.7297	12.6014	12.4916	12.6923	12.457	12.3888	12.4022	12.8485	12.9747	13.0398	12.8561	12.9378	13.0862	13.4222	13.0875	12.9554	13.2677	13.3168	13.3434	12.9558	12.9841	13.1134	12.7995	12.7123	12.6431	12.9912	12.9497	12.8464	12.8229	13.0596	12.8807
VIT_08s0032g00720	Unknown protein	0	11.9484	12.0125	12.0069	11.9155	11.8305	12.0185	11.8884	11.8991	12.0027	12.0093	12.0221	11.9579	11.6295	11.6051	11.7372	11.585	11.7157	11.6296	11.4649	11.9612	11.8053	11.4914	11.5204	11.4743	11.2643	11.2993	11.4606	11.5587	11.502	11.4876	11.8127	11.6463	11.6489	11.6977	11.8112	11.6018
VIT_00s0229g00020	Asparaginyl-tRNA synthetase	vv10252Alanine_and_aspartate_metabolism vv20970Aminoacyl-tRNA_biosynthesis	12.1259	11.8275	12.1174	12.0439	12.171	12.0697	12.2943	12.4287	12.2969	12.3875	12.4333	12.7661	12.0059	12.1475	12.1155	11.9649	12.2011	11.9957	12.4438	12.3067	12.4814	12.5158	12.7011	12.6802	11.9523	12.0025	11.9114	11.9712	12.0227	11.9751	12.2346	12.3918	12.3486	12.3786	12.3491	12.6797
VIT_16s0050g01870	CAAX amino terminal protease	0	11.9078	11.7971	11.6728	11.6004	11.7166	11.4384	11.4219	11.6656	11.4342	11.5648	11.4716	11.8368	12.0318	12.0533	12.1453	12.0706	11.8478	11.9773	12.0697	12.0517	12.0585	12.1013	12.3492	12.3549	11.6963	11.6826	11.4345	11.794	11.7152	11.759	11.6598	11.7733	11.6427	11.9783	11.9789	11.7687
VIT_14s0068g01150	Sialyltransferase	vv10602Glycosphingolipid_biosynthesis	10.8626	11.0201	11.0137	11.0066	10.8444	11.1192	10.7359	10.9746	10.7842	10.9291	10.8156	11.1074	10.8998	10.9588	10.9272	10.8722	10.9126	10.9855	10.5507	10.8988	10.9432	10.8066	10.8564	10.7721	10.5974	10.6177	10.5427	10.3601	10.4606	10.3909	10.6037	10.5454	10.5401	10.3002	10.2617	10.5393
VIT_03s0038g02200	Peptidyl-prolyl cis-trans isomerase A (cyclophilin A)	0	12.8668	12.5439	12.8439	12.6263	12.8628	12.695	12.5678	12.5975	12.522	12.4016	12.5832	12.7235	13.1286	13.0473	13.1592	12.9405	12.9737	13.1534	13.0755	12.9248	12.9594	13.1981	13.3338	13.3272	12.9152	12.6739	13.0009	12.7301	12.7164	12.7385	12.5126	12.6181	12.6156	12.2697	12.624	12.6888
VIT_17s0000g02790	Unknown	0	13.0707	12.967	13.0875	12.9777	13.1695	12.8714	13.1615	13.1311	13.0553	13.0961	13.0679	12.9027	12.9938	12.9962	13.0829	12.9364	12.9192	12.9149	13.176	12.929	12.9866	13.0108	13.1713	13.0255	12.8248	12.6365	12.8605	12.7901	12.7266	12.8227	12.7656	12.6305	12.6641	12.5165	12.526	12.4415
VIT_04s0043g00380	Unknown protein	0	10.9703	11.0111	10.9825	11.1215	11.1798	11.0596	10.8899	11.106	10.9493	10.8704	11.1918	11.1075	11.0133	11.1634	11.1479	11.0888	10.9629	11.2869	11.4395	11.3519	11.0986	11.6338	11.4949	11.4872	11.0306	11.2095	11.2222	11.2824	11.0954	11.1584	11.5703	11.462	11.3929	11.5983	11.6939	11.7614
VIT_00s1715g00010	Ureidoglycine aminohydrolase	0	12.4154	12.1724	12.5405	12.4855	12.4644	12.4821	12.5511	12.6949	12.5396	12.4179	12.464	12.6614	12.6967	12.7077	12.6912	12.6619	12.7144	12.7846	13.0229	13.01	12.664	12.9318	13.071	12.9673	13.0773	13.1029	12.9518	13.3343	13.1401	12.8905	12.8642	12.9682	12.9051	12.9106	12.754	12.8648
VIT_15s0046g03350	Cleavage and polyadenylation specificity factor 5	vv23015mRNA_surveillance_pathway	11.2804	11.2453	11.4188	11.3152	11.3543	11.4307	11.4965	11.5566	11.4972	11.3871	11.3074	11.4506	11.532	11.5725	11.6738	11.5093	11.4911	11.788	12.0114	11.5457	11.5965	11.7648	11.6629	11.6277	11.8933	12.0057	11.9209	11.9549	11.8866	11.8455	11.9937	11.9756	11.8011	11.8969	11.753	11.9293
VIT_10s0116g01920	ABC transporter I member 15	vv52010ABC_transporters	12.7686	12.6954	12.7712	12.7472	12.7912	12.8583	12.5519	12.7155	12.584	12.5992	12.4843	12.4436	12.9824	12.8713	12.9136	12.8908	12.9233	12.799	12.6876	12.8929	12.7493	12.7514	12.5752	12.6822	12.9071	13.1734	13.13	13.1119	13.1506	13.3125	13.1389	12.9804	12.8658	13.1067	12.8941	13.0175
VIT_14s0068g01110	Alpha-mannosidase precursor lysosomal	vv10511N-Glycan_degradation	13.0971	12.899	13.1473	12.9378	12.9949	12.9519	12.8458	12.841	12.8714	12.7707	12.7727	12.5865	12.6807	12.7263	12.8402	12.8992	12.8144	12.7284	12.2981	12.4736	12.6926	12.4635	12.1161	12.2681	12.934	12.9694	12.9271	12.8467	13.125	13.0498	12.8861	12.943	12.8527	12.9047	12.809	12.7644
VIT_14s0128g00710	Mannosylglycoprotein endo-beta-mannosidase	vv10051Fructose_and_mannose_metabolism	13.232	13.2659	13.2639	13.2715	13.1784	13.3543	12.9931	13.1398	13.1548	13.1682	13.1172	13.0619	13.0029	13.2934	13.089	13.0653	13.1135	13.2861	13.0442	12.7615	12.965	12.9579	12.9202	12.8933	12.9184	12.8551	12.7479	12.6476	12.782	12.6721	12.8421	12.8869	12.9055	12.4681	12.709	12.7686
VIT_04s0044g00710	UTP--glucose-1-phosphate uridylyltransferase	vv10040Pentose_glucuronate_interconversion vv10052Galactose_metabolism vv10500Starch_and_sucrose_metabolism vv10520Nucleotide_sugars_metabolism	14.3605	14.2454	14.3161	14.2938	14.4168	14.1405	14.1992	14.2771	14.221	14.1622	14.1471	14.0771	14.5851	14.5481	14.6751	14.739	14.6628	14.5979	14.7269	14.4883	14.5105	14.4613	14.4684	14.4864	14.4188	14.4082	14.6448	14.644	14.6463	14.5835	14.7501	14.7122	14.5081	14.5947	14.671	14.6445
VIT_00s0204g00170	Lil3 protein	0	12.7626	12.4757	12.9978	12.8135	12.8753	12.9373	12.9326	12.8213	12.8401	12.6877	12.8491	12.6354	12.9301	12.8994	12.991	12.882	12.9741	13.0416	13.1554	13.3009	12.8525	13.1333	13.1366	13.27	12.6167	12.8041	12.6284	12.6933	12.4667	12.5237	12.4543	12.4151	12.2868	12.375	12.4724	12.4532
VIT_07s0005g04920	Photosystem I reaction center subunit IV B (PSAE B)	vv10195Photosynthesis vv50105Transport_electron_carriers	14.2581	14.1507	14.0725	14.3159	14.2775	14.1847	14.1686	14.0917	14.1936	14.1041	14.1148	14.0927	14.2394	14.2296	14.0772	14.2783	14.3384	14.1644	14.2234	14.1809	14.4093	14.4123	14.222	14.0682	13.966	13.7614	13.73	13.7518	13.6464	13.6868	13.697	13.9321	13.8712	13.8663	13.9438	13.9113
VIT_12s0142g00170	Potassium transporter (KUP7)	vv50125Porters_cat_66_to_94	12.9044	13.0179	12.8565	12.9867	12.9665	12.8377	13.1231	13.0545	13.2563	13.2687	13.2471	13.1291	12.6735	12.7736	12.656	12.6598	12.4548	12.5749	12.8017	12.8154	12.8225	12.8944	12.7198	12.7588	12.6897	12.9084	12.8472	12.9749	12.9013	12.9009	12.8958	12.8268	12.9333	12.8278	12.8929	12.7507
VIT_04s0008g02100	CID7 damaged DNA binding	0	14.0774	14.0826	14.1061	14.1005	13.9843	14.0528	13.8312	14.0519	13.9776	13.9953	13.9235	13.8826	13.8041	13.8148	13.7622	13.8676	13.7805	13.6818	13.7205	13.9783	13.8602	13.6919	13.5482	13.6866	13.5377	13.7327	13.6514	13.6893	13.6341	13.5917	13.5619	13.6538	13.5327	13.5918	13.5244	13.7141
VIT_18s0001g02340	Armadillo/beta-catenin repeat	0	12.9452	12.9384	13.0225	12.9625	12.9313	12.93	12.8775	12.8406	12.9486	13.0302	12.9914	12.9716	12.8534	12.7424	12.8434	12.8849	12.7171	12.5939	12.6551	12.597	12.7608	12.6832	12.509	12.7264	12.2621	12.336	12.4173	11.9486	12.4511	12.3278	12.6181	12.6259	12.6903	12.7615	12.5287	12.3125
VIT_02s0154g00420	No hit	0	11.6842	12.2165	12.0276	11.9765	11.8585	11.9858	11.5467	11.6053	11.5961	11.6463	11.4998	11.5137	11.9144	11.948	11.9832	11.9041	11.8012	12.0307	11.9695	11.936	11.93	11.7327	11.6884	11.8911	11.7369	11.6236	11.5756	11.4765	11.396	11.326	11.4979	11.5176	11.4613	11.1816	11.1714	11.5615
VIT_01s0026g00040	Pre-mRNA-processing factor 17	vv23040Spliceosome	12.9116	13.0577	12.9743	13.0518	12.8903	13.0436	12.9943	12.9656	13.0476	13.047	12.8885	12.9161	12.8626	12.8266	12.8444	12.7475	12.7501	12.816	12.6281	12.6923	12.8528	12.5529	12.7088	12.6923	12.692	12.6087	12.6121	12.6486	12.6719	12.6033	12.6753	12.6859	12.6397	12.6758	12.5909	12.5542
VIT_06s0004g02850	Aquaporin PIP2B	vv50101Channels_and_pores	14.9047	14.8981	14.7764	14.812	14.8968	14.8262	14.7428	14.8257	14.8734	14.943	14.822	15.001	14.9147	14.7249	14.6904	14.8636	14.9974	14.8512	14.9998	14.9594	15.2078	15.054	15.1133	15.2162	14.6531	14.2335	14.0614	14.5331	14.5298	14.4863	14.9175	14.8914	14.9983	15.1416	15.048	15.1945
VIT_02s0025g01050	Ubiquitin-conjugating enzyme E2 D/E	vv24120Ubiquitin_mediated_proteolysis vv24141Protein_processing_in_endoplasmic_reticulum	13.9779	13.8753	14.0815	14.0249	13.934	13.9981	13.9797	13.8967	13.852	13.7215	13.6716	13.8225	14.2567	14.2345	14.2715	14.081	14.2416	14.2917	14.3292	14.3947	13.894	14.1122	14.0274	14.1013	14.2859	14.3703	14.4509	14.5324	14.37	14.4195	14.468	14.469	14.2725	14.3672	14.2884	14.3681
VIT_04s0023g00430	Tyrosine specific protein phosphatase	0	8.75773	9.01595	8.92503	8.73535	8.78079	8.95444	9.11765	8.92491	9.24059	9.0312	9.16715	8.96365	8.69108	8.87787	8.74965	8.84082	8.74703	8.95175	9.01687	8.9505	8.88014	9.15499	9.23515	8.97518	9.59413	9.61793	9.44178	9.53288	9.30394	9.04169	9.05353	9.03088	8.83418	8.66754	8.5022	8.59309
VIT_13s0019g00250	Ribosomal protein L23A (RPL23aA) 60S	vv23010Ribosome	14.1675	14.1495	14.187	14.1467	14.1701	14.1518	14.1847	14.1668	14.1392	14.0029	14.022	14.2128	14.4111	14.4376	14.3834	14.4407	14.4579	14.4405	14.4389	14.4412	14.311	14.4028	14.3759	14.3651	14.5046	14.7057	14.4561	14.618	14.4571	14.4818	14.2662	14.2462	14.1924	14.2128	14.1474	14.314
VIT_09s0018g01140	Protein phosphatase 2C	0	12.6289	12.5773	12.498	12.5475	12.7708	12.462	12.8069	12.9643	12.8527	12.776	12.8145	12.8626	12.5645	12.7329	12.7615	12.6534	12.6464	12.7278	12.9884	13.063	13.0528	12.9634	12.989	13.0527	12.7597	12.5899	12.6218	12.7782	12.8512	12.8424	13.0641	13.0727	13.0781	13.0189	12.9738	13.285
VIT_12s0034g01370	Unknown protein	0	13.7361	13.9369	13.7873	13.8862	13.795	13.7389	13.8258	13.7445	13.7695	13.8335	13.8421	13.6798	13.6839	13.6111	13.7033	13.7332	13.6602	13.6575	13.5759	13.6836	13.6278	13.4433	13.2971	13.5109	13.8795	13.8594	13.8011	13.8157	13.9631	14.0365	14.0283	13.9801	14.105	13.9415	13.9615	14.041
VIT_07s0191g00170	LMBR1 integral membrane	0	11.9991	11.9517	12.1317	11.9769	11.9694	11.8796	11.7586	11.5595	11.7264	11.8155	11.7469	11.7311	12.1275	11.9289	12.0119	12.1353	12.0026	11.8355	11.9098	11.9164	11.994	11.8856	12.0792	11.9	12.0428	12.287	12.3747	12.3534	12.4373	12.3561	12.1424	12.2383	12.2029	12.3508	12.329	12.158
VIT_13s0067g00900	Phosphoinositide-specific phospholipase C	vv10562Inositol_phosphate_metabolism vv30001ABA_signaling vv34070Phosphatidylinositol_signaling_system	13.5853	13.7159	13.7013	13.6404	13.5682	13.6203	13.5011	13.6967	13.5851	13.7353	13.5575	13.7264	13.7092	13.6612	13.629	13.6979	13.6499	13.6337	13.9408	13.8268	13.9326	13.8428	14.0038	14.1169	13.7704	13.6649	13.5971	13.7524	13.7939	13.7521	13.8657	14.0228	13.9955	14.1107	14.0696	14.265
VIT_16s0022g01760	FK506-binding protein genes family (VvFKBP43-1)	0	12.4256	12.3981	12.4349	12.4324	12.4787	12.4641	12.4605	12.4308	12.5616	12.3345	12.6334	12.6773	12.3706	12.4672	12.3266	12.3593	12.576	12.6161	12.3654	12.2332	12.5805	12.5354	12.6593	12.5146	12.3677	12.5597	12.1185	11.814	12.1345	12.0773	11.7168	11.9053	11.9064	11.849	11.8521	12.0248
VIT_02s0025g03690	RNA-binding protein NOB1	vv23008Ribosome_biogenesis_in_Eukaryotes	13.0566	13.3732	13.141	13.2524	12.9927	13.3029	13.2286	13.3092	13.3407	13.3819	13.4826	13.4297	12.8792	12.9508	12.8557	12.9987	12.9785	12.945	12.4169	12.8288	12.8817	12.7786	12.6344	12.5706	12.9301	12.9355	12.6282	12.6597	12.9182	12.8299	12.8492	12.8494	12.8903	12.8235	12.6767	12.6932
VIT_06s0009g00810	Periplasmic beta-glucosidase precursor	vv10460Cyanoamino_acid_metabolism vv10500Starch_and_sucrose_metabolism vv10902Monoterpenoid_biosynthesis vv40006Cell_wall	14.5698	14.5774	14.6215	14.5793	14.5745	14.6125	14.6449	14.6222	14.6068	14.6442	14.4738	14.2915	14.3663	14.304	14.2736	14.3921	14.4317	14.3325	14.1228	14.2261	14.2348	14.0701	13.8543	13.9877	14.3945	14.965	14.6945	14.9433	14.843	14.7923	14.6185	14.5885	14.577	14.5275	14.3594	14.164
VIT_10s0003g02900	LHCII type I CAB-1	vv10196Photosynthesis_antenna_proteins vv50105Transport_electron_carriers vv50113Thylakoid_targeting_pathway	15.5158	15.4651	15.4169	15.4974	15.5563	15.5005	15.565	15.5144	15.5654	15.4554	15.4371	15.4666	15.3505	15.3807	15.2946	15.313	15.363	15.4443	15.3938	15.2868	15.3843	15.3147	15.3434	15.2729	15.2676	14.8741	14.7817	14.9897	14.9244	15.1457	14.9888	15.0531	15.0771	15.2067	15.1228	14.9481
VIT_09s0002g00350	Proteasome 20S alpha subunit E2 (PAE2)	vv23050Proteasome	12.6625	12.5079	12.7689	12.7368	12.8135	12.8062	12.8067	12.7236	12.7496	12.4923	12.5525	12.7155	13.0728	13.0099	13.0198	12.9866	13.2494	13.1285	13.0421	13.0013	12.9391	13.0775	13.0423	13.0479	12.9434	13.128	12.9828	13.1142	13.029	13.0127	12.7836	12.719	12.6592	12.6079	12.7389	12.8626
VIT_08s0007g08080	G protein beta subunit-like	vv34150mTOR_signaling_pathway	11.2161	11.1246	11.2809	11.2946	11.3951	11.5039	11.4982	11.5973	11.7567	11.6254	11.8275	12.0188	11.7328	11.6483	11.6597	11.4667	11.7261	11.7183	11.8787	11.8619	11.9131	11.9591	12.1599	12.1134	11.8826	11.6833	11.6631	11.925	11.7044	11.692	11.8665	11.8949	11.7448	11.8362	11.7364	11.891
VIT_00s0868g00010	DNA-binding storekeeper protein	vv60030GeBP	13.9714	14.1978	13.9786	14.0757	13.9107	14.0526	13.9444	14.0044	14.0125	13.9273	13.8185	13.9806	13.8822	13.951	13.9213	14.0888	13.9477	13.9706	13.8216	13.9858	14.0262	13.8124	13.8399	13.8253	13.614	13.6572	13.6571	13.4779	13.6424	13.5964	13.6215	13.6245	13.3762	13.4185	13.5019	13.7136
VIT_07s0005g00960	Unknown protein	0	11.3688	11.5603	11.3445	11.4138	11.2302	11.3845	11.3402	11.3543	11.461	11.5062	11.7194	11.7079	11.0856	11.2065	10.9495	11.1409	11.318	11.2619	11.1641	11.4186	11.3548	11.3495	11.6094	11.4999	10.9959	11.2198	10.9649	11.1216	11.032	10.8919	10.9969	10.6522	10.9051	10.8748	10.9149	11.0501
VIT_19s0090g00810	Imidazole glycerol phosphate synthase hisHF, chloroplast	vv10340Histidine_metabolism	11.2696	11.2376	11.2521	11.3225	11.4318	11.2846	11.2254	11.3687	11.222	11.2745	11.2203	11.0809	11.233	11.1962	11.2625	11.3086	11.1041	11.1095	10.7461	10.8761	10.9734	11.1039	10.7698	10.8446	11.4739	11.3425	11.4654	11.5629	11.4849	11.4502	11.0206	11.0897	11.0173	11.1497	11.0364	11.0258
VIT_18s0001g15790	V-type H+-transporting ATPase 16kDa proteolipid subunit	vv10190Oxidative_phosphorylation vv44145Phagosome vv50131Primary_active_transporter_cat_A2_to_A4	13.3203	13.3118	12.8543	13.3083	13.2891	13.1059	13.5301	13.2996	13.4153	13.3408	13.4086	13.4184	13.2253	13.272	13.2167	13.2201	13.0762	13.1628	13.2008	13.0239	13.0782	12.829	12.9425	12.7194	12.9237	12.7334	12.5388	12.7841	12.63	12.8631	12.7013	12.7095	12.9164	12.8138	12.7567	12.906
VIT_02s0087g00440	Beta-amylase 8	vv10500Starch_and_sucrose_metabolism vv60010BES1	12.4834	12.2674	12.5742	12.3058	12.4109	12.3847	12.4554	12.5493	12.5891	12.6467	12.5041	12.6032	12.5267	12.4629	12.4738	12.614	12.4763	12.3933	12.4362	12.6314	12.7092	12.4113	12.3896	12.5739	12.5345	12.4771	12.5838	12.6311	12.6712	12.5643	12.9688	12.98	12.9126	12.9204	12.9653	13.0978
VIT_08s0007g02300	VPS60.2 SNF7	vv50111Tethering_factors	11.9528	11.8651	11.9661	11.8792	12.0938	11.9837	11.8989	11.9051	11.8937	11.6412	11.7234	12.0025	12.1729	12.2978	12.2481	12.3385	12.2401	12.3992	12.5779	12.2622	12.4287	12.4908	12.5317	12.437	12.4886	12.3476	12.3077	11.9398	12.3577	12.3875	12.3135	12.5602	12.2847	12.4876	12.4429	12.4581
VIT_01s0011g02040	Splicing factor 3A subunit 1	vv23040Spliceosome	14.1308	14.2179	14.0731	14.0548	13.9699	14.071	14.0267	14.0153	14.0198	14.1446	14.0861	13.8563	13.843	13.8712	13.9362	13.9489	13.7518	13.7763	13.6472	13.7001	13.8012	13.5329	13.3504	13.3963	13.7377	13.5912	13.7614	13.8382	13.8764	14.0531	13.7809	13.8352	13.9364	13.8722	13.9083	13.7637
VIT_00s0317g00100	Splicing factor 3B subunit 3	vv23040Spliceosome	13.2648	13.4521	13.3478	13.4113	13.272	13.3507	13.3961	13.4793	13.2766	13.3228	13.2376	13.2675	12.9684	13.137	13.1741	13.1323	13.0402	13.1664	13.3397	13.1067	12.9715	13.0344	13.0137	13.2148	12.9243	13.1633	12.9538	13.0571	12.9818	12.9248	12.8292	12.7559	12.8187	12.8215	12.7247	12.6068
VIT_13s0019g04480	Adenosine kinase 2 (ADK2)	vv10230Purine_metabolism vv10908Zeatin_biosynthesis	14.472	14.5152	14.3914	14.5	14.4657	14.5134	14.5659	14.469	14.5485	14.4585	14.4852	14.6061	14.3303	14.4276	14.2941	14.3851	14.4932	14.4608	14.3627	14.5212	14.4432	14.4208	14.45	14.4186	14.1202	13.9602	13.7468	14.0233	14.1021	14.0824	14.0864	14.2018	14.3486	14.2074	14.3603	14.2496
VIT_15s0021g01530	VAD1 (vascular associated death1)	0	11.66	11.5487	11.8575	11.7219	11.654	11.7292	11.5855	11.7602	11.7139	11.7693	11.6276	11.8237	11.9087	12.0481	12.083	12.0626	11.9446	12.0429	12.3054	12.018	11.9494	12.2296	12.3269	12.3795	12.1204	12.1538	12.2785	12.3816	12.0469	12.1988	12.3216	12.3888	12.0776	12.2473	12.0752	12.3353
VIT_14s0128g00250	Nuclear transcription factor Y subunit C-9	vv60021CCAAT	13.8334	13.8884	13.9034	13.6852	13.8268	13.8978	13.9015	13.9907	14.0235	13.8308	13.9771	14.0847	13.6861	13.7019	13.6938	13.7012	13.8893	14.0221	14.0266	14.012	14.055	14.0357	14.183	14.0776	13.6483	13.3601	13.4662	13.326	13.4554	13.4108	13.6979	13.6532	13.7696	13.6779	13.8057	14.0007
VIT_08s0007g02590	Unknown	0	11.8548	11.9365	12.1577	11.9755	11.8983	11.9758	11.9631	11.7743	11.9337	12.1102	11.8837	12.068	11.8667	11.6136	11.7918	11.7601	11.7391	11.5625	11.7935	11.8978	11.9443	11.8369	11.768	12.1449	11.9481	12.0824	11.9541	11.973	12.143	12.1279	12.4604	12.4505	12.3024	12.4216	12.4295	12.5736
VIT_17s0000g05030	Alpha-1,4-glucan-protein synthase 1	vv10500Starch_and_sucrose_metabolism	13.2603	13.1958	13.0716	13.2532	13.1863	13.3269	13.3555	13.3077	13.2694	13.1191	13.1681	13.2136	13.3325	13.2082	13.2753	13.2236	13.1908	13.2109	12.7029	13.1368	13.0322	12.9924	12.9052	12.8221	12.9648	12.9254	12.5404	12.7483	12.7377	12.6886	12.7911	12.8019	12.8269	12.4336	12.5612	12.8238
VIT_06s0004g03450	V-type H+-transporting ATPase subunit I	vv10190Oxidative_phosphorylation vv44145Phagosome vv50131Primary_active_transporter_cat_A2_to_A4	11.837	11.6009	12.053	11.6855	11.7537	11.6731	11.9458	11.8947	12.0063	11.9881	11.9361	11.7916	11.9585	11.8284	11.969	11.9633	11.7133	11.8074	11.7806	11.8284	11.7907	11.9732	11.9492	11.7628	12.4312	12.3277	12.3774	12.3953	12.4752	12.313	12.412	12.3144	12.463	12.3445	12.2755	11.8404
VIT_00s0612g00010	Phospholipase/carboxylesterase	0	8.12523	8.28339	8.063	8.20939	7.99634	8.00505	7.78016	8.05564	7.95241	7.82276	8.01053	8.06398	8.30261	8.41083	8.21932	8.36152	8.25642	8.15037	8.4361	8.19755	8.3667	8.63748	8.79073	8.71308	8.22019	8.4308	8.29509	8.22113	8.11614	7.96625	8.68605	8.52548	8.39479	8.61357	8.37796	8.5668
VIT_14s0108g00130	GTP-binding protein LepA	0	12.085	12.0535	11.9911	12.1226	12.0174	11.9148	11.8443	11.7766	11.6348	11.72	11.6892	11.6199	12.1318	12.2088	12.2597	12.3022	12.0803	11.9766	11.8353	11.729	11.695	11.6743	11.6763	11.8264	11.7132	11.9165	11.7633	12.0094	11.7319	11.9201	11.5389	11.7065	11.3688	11.3828	11.5971	11.4894
VIT_17s0000g05370	MYC ZCW32 (bigpetal, bigpetalub)	vv60011BHLH	11.7625	11.5515	11.9751	11.6564	11.7755	11.9025	11.6624	11.6239	11.7497	11.4945	11.8167	11.7398	11.7486	11.726	11.6206	11.6745	11.7939	11.8526	11.9369	11.8889	11.9633	12.0734	12.3004	12.1719	11.3787	11.2769	11.6367	11.3704	11.3852	11.2721	11.3578	11.2366	11.3937	11.2652	11.5737	11.5069
VIT_18s0001g10260	Zinc finger (C3HC4-type ring finger)	vv60078Other_zf-C3HC4	13.1156	13.0925	13.1932	13.1555	13.0885	13.1377	13.1136	12.9608	13.1604	13.3546	13.3846	12.9861	13.2253	13.1112	13.1774	13.2371	13.1657	13.0755	12.9725	12.9917	13.0664	13.0001	12.985	13.0317	13.1966	13.4336	13.3612	13.4207	13.466	13.4829	13.5113	13.4938	13.5974	13.5846	13.5305	13.5725
VIT_09s0002g00590	Phosphoinositide phosphatase	vv10562Inositol_phosphate_metabolism vv34070Phosphatidylinositol_signaling_system	12.8559	12.8287	12.7785	12.8215	12.8028	12.6668	12.6962	12.6785	12.7734	12.8919	12.9959	12.8452	12.5753	12.546	12.649	12.3451	12.612	12.4651	12.929	12.6444	12.8754	12.8312	12.9185	13.0462	12.4455	12.1581	12.4095	12.0672	12.282	12.0329	12.6578	12.3797	12.711	12.5235	12.7076	12.8242
VIT_12s0057g01320	Endoribonuclease E	0	11.5378	11.6796	11.5549	11.6606	11.7401	11.8272	11.4673	11.6489	11.5505	11.5491	11.596	11.3401	11.3245	11.3406	11.4711	11.4671	11.3918	11.5082	11.2007	11.2999	11.2988	11.3415	11.0451	11.2913	11.0556	11.2268	11.18	11.2947	11.1963	11.2465	11.0942	11.1644	11.0925	11.2829	11.1043	10.9927
VIT_11s0052g00460	Cation exchanger (CAX10)	vv50123Porters_cat_18_to_29	10.8159	10.7543	11.0405	10.8536	10.8726	10.9464	10.9226	10.863	10.8787	10.7645	10.7781	11.0318	11.2796	11.3861	11.2993	11.235	11.2778	11.4604	11.5332	11.2108	11.4226	11.4108	11.7402	11.5336	11.4217	11.4196	11.3116	11.0883	11.0895	11.0018	10.9813	11.0745	11.0967	10.7286	10.9696	11.208
VIT_06s0004g06860	Clathrin heavy chain	vv50110Protein_coat	14.4893	14.4645	14.3987	14.5217	14.3763	14.3877	14.3722	14.4045	14.3668	14.5101	14.5076	14.4623	14.5803	14.5154	14.5007	14.5398	14.3832	14.498	14.4236	14.2541	14.4359	14.3752	14.3776	14.229	14.1263	14.0755	14.1432	14.0369	14.2193	14.1927	14.1143	14.1279	14.1827	14.1166	14.1966	14.1181
VIT_17s0000g08570	S-ribonuclease binding protein SBP1	0	11.6926	11.6509	11.9614	11.7835	11.7812	11.7587	11.8792	11.7325	11.881	12.0189	11.8141	11.9113	11.5014	11.5574	11.5231	11.6102	11.4983	11.5718	11.9719	11.7398	11.9296	11.9077	11.9642	12.1056	11.4052	11.2075	11.5714	11.2938	11.2912	11.326	11.6829	11.6585	11.5042	11.6929	11.5501	11.5575
VIT_10s0116g00160	Bromo-adjacenty (BAH) domain-containing protein	vv60048PHD	12.6511	12.6688	12.7811	12.5458	12.7793	12.799	12.6979	12.5717	12.7523	12.5613	12.5615	12.5178	12.7422	12.9475	12.942	12.6761	12.8726	13.1054	12.7617	12.6909	12.6109	12.9029	12.7962	12.6258	13.1831	13.3665	13.3538	13.2537	12.9658	12.8557	12.7099	12.5865	12.3724	12.3233	12.2899	12.2143
VIT_02s0033g01120	Dehydration-responsive protein	0	14.1618	13.9702	14.2838	14.0314	14.0559	14.0204	13.7514	13.8006	13.8274	13.9207	13.7196	13.9426	14.2669	14.1416	14.1219	14.3073	14.3514	14.2136	13.9081	13.9423	13.9418	13.8001	13.8764	13.8794	14.3156	14.2211	14.0856	13.7965	14.0353	13.9666	14.3221	14.4357	14.3377	14.2124	14.1717	14.3076
VIT_14s0006g02020	NADH dehydrogenase (ubiquinone) Fe-S protein 1	vv10190Oxidative_phosphorylation vv50134Primary_active_transporter_cat_D1	14.5816	14.5906	14.4754	14.565	14.4262	14.4705	14.458	14.6948	14.6305	14.7022	14.4824	14.4742	14.2602	14.249	14.2741	14.3555	14.3236	14.1559	13.7762	14.1465	14.3115	13.952	13.6053	13.6595	14.0013	14.1054	14.2503	14.3528	14.4252	14.4147	14.2965	14.3901	14.3022	14.1995	14.1821	14.1494
VIT_09s0002g03190	DNA repair protein	0	12.0357	12.2808	11.9372	12.11	12.0999	12.0337	11.7969	12.0971	11.8251	11.8791	11.9672	11.8681	11.8833	11.9189	11.8883	11.8838	11.8836	11.9641	11.5603	11.4163	11.6546	11.4508	11.415	11.5623	11.9368	12.2343	11.9085	12.0778	12.2598	11.8981	11.7585	11.5248	11.6343	11.4348	11.5069	11.4623
VIT_13s0019g01050	R protein MLA10	vv34627R_proteins_from_Plant-pathogen_interaction	11.4975	11.6106	11.207	11.4545	11.581	11.3613	11.3669	11.3466	11.3643	11.352	11.352	11.421	11.3454	11.4563	11.2174	11.3247	11.3591	11.2755	11.1928	11.2656	11.3362	11.4076	11.2133	11.1763	10.9571	10.5916	10.4747	10.6702	10.8351	10.9923	10.8558	10.7439	10.9666	11.2877	11.0883	11.0337
VIT_02s0025g02150	Glutamine-dependent NAD(+) synthetase	vv10760Nicotinate_and_nicotinamide_metabolism	12.1105	12.121	11.9145	12.2399	12.1484	12.0837	11.6473	11.8467	11.7925	11.7641	11.8566	11.85	12.1403	12.2208	12.2756	12.2307	12.2261	12.2246	11.7132	11.8003	11.9819	11.9153	11.576	11.7381	12.0923	11.9553	11.6438	11.8602	11.896	11.6879	11.5225	11.6817	11.7085	11.2871	11.3278	11.5659
VIT_03s0038g03240	Auxin-independent growth promoter	0	11.2215	11.534	11.4813	11.4848	11.4327	11.5113	11.4688	11.535	11.6875	11.7604	11.6249	11.6839	11.4456	11.549	11.5472	11.6316	11.2641	11.4177	11.4322	11.142	11.6246	11.4446	11.388	11.4508	12.053	12.3757	12.1414	11.9634	11.9298	11.9081	11.8738	11.9652	11.747	11.8563	11.6819	11.7741
VIT_01s0011g06200	Zinc finger protein 4	vv60017C2H2	11.7723	12.1788	12.1377	12.0439	11.9569	12.2094	12.0115	12.2484	12.265	12.3308	12.1224	12.1587	12.4421	12.2648	12.4982	12.2274	12.4968	12.4949	12.5555	12.7993	12.6244	12.7973	12.5539	12.792	12.4857	12.3783	12.2625	12.3835	12.363	12.4049	12.7846	12.6021	12.6064	12.7166	12.8051	12.8898
VIT_01s0011g01640	ARE1	vv50111Tethering_factors	12.6366	12.5465	12.6802	12.5436	12.6693	12.6431	12.3934	12.6378	12.5141	12.4331	12.4204	12.4206	12.8878	12.8594	12.9482	12.9169	12.7466	12.7013	12.6	12.8002	12.825	12.7791	12.6835	12.6761	12.8622	13.0654	12.9818	13.0125	13.0012	12.9531	12.9426	12.9757	12.94	12.9225	12.8362	12.7017
VIT_04s0023g03780	Cell cycle checkpoint protein RAD17 (AtRAD17)	0	10.566	10.5205	10.3759	10.3358	10.4832	10.1897	9.94596	10.3288	10.2667	10.1901	10.4298	10.1903	10.6076	10.9104	10.8584	10.6988	10.6021	10.8179	10.6459	10.6265	10.6702	10.9788	10.8899	10.8521	10.7827	11.0502	11.0469	10.9726	10.9569	10.7509	10.9691	10.6793	10.6639	10.8388	10.6759	10.699
VIT_12s0035g00950	Bromodomain	0	11.251	11.1446	11.3548	11.158	11.1317	11.3158	11.4783	11.5274	11.5392	11.3924	11.2418	11.3808	10.725	10.8664	10.8402	10.8021	10.9018	10.8603	11.2777	11.3815	11.2279	11.23	11.0395	11.2032	10.7481	10.9024	10.7786	10.7327	10.7646	10.6014	11.004	11.0503	11.0285	11.0356	10.67	11.3709
VIT_04s0008g03830	Rhomboid-like protease	0	11.0119	11.1507	11.2242	11.0732	11.1305	11.2053	10.9436	11.1635	11.2114	11.0886	11.2556	11.186	11.1854	11.3666	11.4326	11.1827	11.128	11.276	11.4401	11.3808	11.3452	11.5807	11.7428	11.6432	11.6612	11.8038	11.784	11.9494	11.6059	11.6314	11.6275	11.3934	11.3	11.5388	11.39	11.2868
VIT_12s0057g00530	DGCR14	0	12.5002	12.6265	12.6864	12.6614	12.4031	12.8201	12.6209	12.4864	12.5552	12.7501	12.6391	12.4515	12.2432	12.1108	12.0419	12.2412	12.2385	12.2345	11.8014	12.2759	11.9865	11.9059	11.8311	11.8963	11.9824	12.1493	12.1144	11.994	12.1923	12.1573	12.3866	12.2475	12.2023	12.0147	12.3483	12.1903
VIT_11s0118g00760	Zinc finger (C3HC4-type ring finger)	vv60078Other_zf-C3HC4	13.618	13.6274	13.6284	13.6257	13.5312	13.5518	13.4832	13.6527	13.5124	13.3927	13.4571	13.4162	13.8164	13.7888	13.9301	13.8793	13.8996	13.9163	14.134	14.1339	13.9109	13.9439	13.8886	13.9308	13.7409	13.6823	13.9101	13.8993	13.9435	13.6864	13.9391	13.7845	13.7677	13.7961	13.7087	13.8205
VIT_14s0030g00450	Histone H2AXb HTA3	0	13.3045	13.2568	13.3797	13.3172	13.2468	13.4464	13.6766	13.6047	13.561	13.3712	13.6263	13.6526	13.0905	13.0925	13.0857	12.948	13.4681	13.4264	13.1068	13.0412	13.0462	13.2961	13.1637	13.2103	13.4906	13.6141	13.4753	13.3578	13.2319	13.062	13.0467	13.1012	12.8395	12.6909	12.7457	12.8431
VIT_06s0004g06140	Ribosomal protein L4	vv23010Ribosome	12.4225	12.2585	12.5203	12.6604	12.5169	12.7686	12.7171	12.5242	12.7168	12.7501	12.7362	12.5728	12.3408	12.2734	12.3457	12.347	12.5774	12.4135	12.5389	12.4892	12.3876	12.6831	12.479	12.6761	12.1233	11.9453	12.0711	12.211	12.1035	12.1577	12.1638	12.2151	12.1852	12.1659	12.2883	12.4585
VIT_04s0008g04220	Serine/threonine-protein kinase AFC3	0	10.8754	10.7786	10.5339	10.8685	10.8229	10.6137	10.5126	10.6718	10.5083	10.6252	10.6855	10.7134	10.9194	11.0403	10.7958	10.9917	11.163	11.157	11.2171	11.2267	11.0759	11.2326	11.408	11.4145	11.1402	11.3166	11.2329	11.313	11.0946	11.2928	11.2192	11.1334	10.8214	11.2315	10.9214	11.0208
VIT_12s0142g00070	Loricrin	0	13.0805	12.9811	13.2147	13.1648	13.0546	13.0817	12.8354	12.8109	12.9468	12.9896	12.9213	12.5746	12.7948	12.5721	12.7299	12.8296	12.6292	12.4119	12.4507	12.5561	12.6616	12.5231	12.3526	12.5723	12.9915	13.1202	13.1698	12.8078	12.9395	12.859	13.3369	13.2644	13.1454	13.0944	13.0816	12.9719
VIT_06s0004g07130	Cinnamoyl-CoA reductase	vv10940Phenylpropanoid_biosynthesis	11.3711	11.2892	11.3896	11.1883	11.2521	11.2892	11.213	11.2365	11.4093	11.4422	11.3542	11.5084	11.3524	11.3731	11.447	11.4038	11.2495	11.3848	11.8549	11.6075	11.6647	11.9609	11.9286	12.0492	11.2327	11.3231	11.4263	11.4592	11.2856	11.4482	11.7024	11.6464	11.4688	11.5775	11.6718	12.0316
VIT_18s0001g09380	Syntaxin 6	0	11.6785	11.7155	12.0244	11.7503	11.6878	11.8442	11.8211	11.8937	12.0679	12.0699	12.0257	11.8155	11.8012	11.8011	12.0496	11.5838	11.571	11.788	11.9011	11.9354	11.8596	12.0534	12.1437	12.1056	11.454	11.5016	11.5085	11.6014	11.324	11.2791	11.6895	11.4977	11.5956	11.3878	11.4001	11.3768
VIT_17s0000g01500	SWIB complex BAF60b domain-containing protein	vv60092SWIB	12.2121	12.4777	12.4221	12.3611	12.1784	12.5106	12.581	12.419	12.6303	12.5169	12.6926	12.5287	11.9697	12.0412	12.053	11.9646	12.158	12.168	11.9887	12.2305	12.2191	12.1115	11.9519	12.0941	12.3068	12.5529	12.3669	12.4467	12.4289	12.3626	12.0078	11.9192	11.9054	12.0537	11.9736	11.783
VIT_11s0016g01730	VIP3 (vernalization independence 3)	vv23018RNA_degradation vv30009Flower_development	11.9808	12.0055	12.1229	11.9643	11.9967	12.1416	12.1491	12.2042	12.2022	11.941	12.0884	11.8673	11.7618	11.8842	11.9018	11.7635	11.8028	11.8469	11.9321	11.9666	11.7535	11.8721	11.894	11.8472	11.8516	12.1604	11.8805	11.8791	11.885	11.6268	11.5713	11.6202	11.6362	11.4943	11.2953	11.4227
VIT_05s0020g03670	MARD1 (mediator of ABA-regulated dormancy 1)	vv30001ABA_signaling	14.0323	14.1472	14.1132	14.0842	14.0368	14.0604	13.8561	13.7995	13.8259	13.7782	13.8246	13.8016	13.8619	13.8943	13.7082	13.9478	13.9218	13.8779	13.6806	13.6931	13.7317	13.7513	13.7005	13.7253	13.8747	13.71	13.8829	13.7579	13.7943	13.8087	13.7405	13.5501	13.6705	13.6287	13.6728	13.6466
VIT_04s0008g01170	FtsH protease that is localized to the mitochondrion	vv50133Primary_active_transporter_cat_A9_to_A18	12.6031	12.6005	12.7952	12.6382	12.5146	12.6919	12.878	12.7421	12.7766	12.8937	12.7862	12.601	12.9849	13.0221	13.1058	13.0638	13.0219	12.9109	13.0444	12.8773	12.893	12.984	12.7834	12.7403	13.1552	13.3515	13.3881	13.5235	13.221	13.2576	13.2559	13.0476	12.9971	13.2307	13.0745	13.0609
VIT_11s0052g00550	PTAC9 (plastid transcriptionally active9)OSB2	0	11.8858	11.7805	11.8831	11.8184	12.0221	11.9792	12.1884	12.1473	12.1798	12.197	11.969	12.1223	11.9842	11.8135	11.9495	11.9685	11.9972	11.7706	11.5922	11.902	12.0269	11.9477	11.5979	11.6539	12.2198	12.3653	12.3168	12.5493	12.4515	12.5059	12.1972	12.2088	12.256	12.2858	12.2536	12.1852
VIT_18s0001g06040	Phosphotyrosyl phosphatase activator PTPA (GB:X73478)	0	13.5675	13.7786	13.3724	13.6222	13.6258	13.62	13.6213	13.6616	13.6661	13.7029	13.6798	13.6442	13.3816	13.3167	13.2489	13.3223	13.0931	13.0265	13.0142	13.1663	13.3333	12.9903	13.0194	12.8497	13.4369	13.3271	13.46	13.3795	13.5582	13.408	13.4996	13.394	13.6238	13.4788	13.4291	13.3134
VIT_13s0074g00690	ABC Transporter (VvPDR26 - VvABCG56)	vv52010ABC_transporters	13.3395	13.3582	13.1924	13.461	13.3598	13.1159	12.8526	13.0698	12.8541	12.9827	13.1355	13.0038	13.474	13.5303	13.5573	13.6575	13.6245	13.7241	13.8837	13.5132	13.5578	13.8799	13.5851	13.7915	13.3681	13.4014	13.0528	13.2103	13.3274	13.2727	13.3647	13.2702	13.2797	13.4913	13.6198	13.8545
VIT_18s0001g02810	Acyl-CoA synthetase long-chain member 9	vv10071Fatty_acid_metabolism vv44146Peroxisome vv50104Group_translocators	13.8681	13.9031	13.7457	13.9513	13.885	13.7914	13.7076	13.8251	13.7036	13.7766	13.7689	13.7707	13.879	13.8616	13.7908	13.8172	13.7832	13.7632	13.4286	13.4761	13.5507	13.4042	13.339	13.4361	13.7124	13.9769	13.9095	14.1336	14.1159	13.895	13.7726	13.6473	13.8292	13.4913	13.5908	13.2963
VIT_13s0067g03470	Glutathione S-transferase GSTO1	vv10480Glutathione_metabolism	11.078	10.9793	10.872	10.971	11.2411	10.9758	11.3316	11.235	11.3166	11.3236	11.4126	11.2687	11.3579	11.439	11.4412	11.3719	11.2824	11.3416	11.3863	11.2874	11.5365	11.6386	11.4665	11.5156	11.4081	11.5367	11.6384	11.4826	11.6448	11.7029	11.5834	11.5814	11.4209	11.6083	11.5882	11.7117
VIT_14s0036g01130	Peroxisome assembly protein 12 (PEX12)	vv44146Peroxisome vv50133Primary_active_transporter_cat_A9_to_A18	11.1693	11.2502	11.2215	11.284	11.1109	11.2496	11.0533	11.2334	11.1837	11.1139	11.1011	11.2375	11.2019	11.4387	11.3589	11.396	11.3219	11.371	11.8173	11.5528	11.4775	11.5908	11.5168	11.5559	11.5216	11.6126	11.646	11.9703	11.5985	11.482	11.6505	11.7452	11.6466	11.7638	11.7374	11.9179
VIT_12s0028g02180	Phosphoenolpyruvate carboxylase.	vv10620Pyruvate_metabolism vv10710Carbon_fixation vv10720Reductive_carboxylate_cycle vv34020Calcium_signaling_pathway	15.2001	14.9468	15.2235	15.0142	15.1849	15.1572	14.6258	14.7331	14.6445	14.7301	14.4891	14.7055	15.0894	15.0957	15.1211	15.1933	14.8722	15.0012	14.6743	14.6852	14.7335	14.5735	14.5752	14.6033	14.8569	14.6408	14.6391	14.5961	14.786	14.9151	14.6277	14.7547	14.5822	14.5203	14.4322	14.6204
VIT_18s0041g00490	Proton-dependent oligopeptide transport (POT) family protein	vv50122Porters_cat_7_to_17	11.5337	11.757	11.7583	11.7923	11.702	11.8199	11.9237	11.9953	11.9593	12.1265	11.8832	11.8663	11.5946	11.5398	11.4323	11.514	11.6671	11.7318	12.1547	12.4096	11.8693	12.0413	11.8391	11.7773	11.7483	11.5372	11.5594	11.5838	11.2639	11.6127	12.2056	12.3694	12.2198	12.1484	12.1896	12.3077
VIT_14s0036g01020	Polyubiquitin (UBQ4)	0	14.0453	14.1452	13.9706	14.0091	14.2259	14.0461	14.3277	14.0737	14.3264	14.296	14.2547	14.2246	14.5262	14.4439	14.4739	14.4438	14.5216	14.4533	14.446	14.4069	14.6718	14.6174	14.6698	14.5466	14.4931	14.5482	14.5165	14.5724	14.4464	14.5873	14.4581	14.3683	14.6339	14.718	14.6065	14.6549
VIT_08s0007g03750	1,4-alpha-glucan branching enzyme IIB, chloroplast precursor	vv10500Starch_and_sucrose_metabolism	12.3213	12.3756	12.1045	12.348	12.3235	12.1612	12.0556	12.5213	12.2713	12.3219	12.3526	12.4069	12.7023	12.8438	12.7731	12.8167	12.7497	12.7296	12.8021	12.9382	12.7997	12.8463	12.7666	12.7358	12.4788	12.3981	12.5276	12.4302	12.6352	12.3945	12.5879	12.554	12.5538	12.6149	12.7652	12.8099
VIT_18s0001g14010	Sulfate adenylyltransferase	vv10230Purine_metabolism vv10450Selenoamino_acid_metabolism vv10920Sulfur_metabolism	13.0005	12.9371	13.0098	12.9789	13.0144	13.0164	13.0522	13.076	13.0685	13.2388	13.0645	13.1435	12.928	12.9155	12.8019	12.8041	12.798	12.6987	12.6706	12.6095	12.9295	12.7606	12.8578	12.9013	12.7697	12.6919	12.6283	12.3334	12.5696	12.5172	12.9304	12.9948	12.9721	12.8779	12.7203	12.6895
VIT_11s0016g00400	Zinc finger (FYVE type)	vv60080Other_zf	12.2757	12.3925	12.6508	12.3246	12.3258	12.21	12.3002	12.3356	12.3402	12.294	12.2476	12.128	12.5349	12.4696	12.6096	12.5561	12.3684	12.4993	12.8161	12.8336	12.4863	12.5309	12.543	12.5569	12.7386	12.6843	12.926	12.9609	12.7867	12.7564	12.9017	12.871	12.8101	12.9083	12.7185	12.7762
VIT_13s0147g00160	Aluminium-tolerance ALMT1	vv50125Porters_cat_66_to_94	11.7141	11.9425	11.5281	11.7393	11.587	11.5573	11.3375	11.3085	11.1689	11.4871	11.1975	11.2918	11.6422	11.8024	11.9189	11.5985	11.612	11.7464	11.6634	11.3956	11.4385	11.4054	11.4641	11.46	11.9145	12.0086	12.0055	11.995	11.9451	12.0847	11.6483	11.7622	11.7827	11.9656	11.7201	11.8071
VIT_14s0171g00080	Hcr2-0B	0	11.5474	11.4057	11.4339	11.5383	11.5147	11.2926	11.0008	11.3548	11.0871	11.0269	11.1461	11.3233	11.7636	11.7639	11.763	11.834	11.7316	11.8691	11.8189	11.4698	11.3685	11.497	11.5111	11.5699	11.7691	11.9939	12.0277	12.1294	11.9223	11.9568	11.5538	11.7482	11.4672	11.3623	11.4958	11.6672
VIT_05s0020g00870	UbiE/COQ5 methyltransferase	vv10130Ubiquinone_biosynthesis	12.1962	12.0293	12.1704	12.2481	12.3254	12.2555	12.1339	12.2276	12.1859	12.1463	12.1396	12.0385	12.2129	12.3246	12.3382	12.2468	12.0594	12.174	12.0485	12.0797	11.8763	12.0269	11.8237	12.0002	12.3685	12.5598	12.6678	12.8253	12.7095	12.6459	12.4726	12.2883	12.2633	12.5446	12.2237	12.2564
VIT_01s0150g00220	Unknown protein	0	12.428	12.33	12.5397	12.4397	12.4609	12.6363	12.7181	12.6721	12.7242	12.5521	12.6288	12.8708	12.7083	12.8937	12.6869	12.724	12.7509	12.8896	13.1406	13.285	12.9533	13.0628	13.254	13.0566	13.0907	13.292	13.1268	13.2767	13	12.9828	13.1209	13.0433	12.9422	12.9317	12.8306	13.1754
VIT_05s0049g02220	Histone-lysine N-methyltransferase, H3 lysine-9 specific SUVH9	vv10300Lysine_biosynthesis vv60056SET_PCG	12.8745	13.1488	12.9305	12.875	12.9205	12.9418	12.6331	12.6297	12.5512	12.7341	12.6643	12.5849	12.5837	12.669	12.7873	12.6005	12.453	12.6685	12.1757	12.2197	12.3984	12.3129	12.2067	12.3667	12.6259	12.9329	12.7792	12.7199	12.8899	12.8521	12.5805	12.4138	12.6121	12.644	12.5517	12.3871
VIT_08s0007g01540	MYB1	vv60044MYB	11.9597	12.143	12.0763	11.9425	11.8933	12.0024	11.6942	11.8737	11.8698	11.8703	11.7318	11.917	12.1716	12.1853	12.1196	12.2718	12.2478	12.3116	11.9319	12.3619	12.2653	12.3491	12.1801	12.3077	12.5073	12.6797	12.6798	12.4387	12.4506	12.4791	12.3029	12.1898	12.0481	12.3258	11.9905	12.3412
VIT_11s0065g00450	Adhesion regulating molecule 1 Adrm1 protein	0	12.2362	12.1707	12.2598	12.0123	12.268	12.1527	12.1996	12.3235	12.274	12.0117	12.357	12.3178	12.5456	12.5295	12.5312	12.4765	12.5622	12.6069	12.7154	12.6491	12.7472	12.7492	12.9331	12.682	12.5739	12.5264	12.7005	12.558	12.5151	12.3953	12.4419	12.356	12.3831	12.376	12.53	12.4756
VIT_18s0166g00180	Zinc finger protein ATRZ-1A	0	14.5714	14.5614	14.5107	14.5514	14.6082	14.6114	14.6133	14.5242	14.6121	14.5971	14.7261	14.6308	14.5093	14.4343	14.3012	14.3177	14.5819	14.4848	14.3684	14.4505	14.2907	14.4085	14.5251	14.5582	14.3733	14.2123	14.2519	14.1289	14.1978	14.2696	14.1143	14.1332	14.2437	14.0717	14.1512	14.2048
VIT_02s0025g01150	No hit	0	10.7755	10.8572	11.0626	10.8402	11.0105	11.0858	10.9191	10.8585	11.0672	10.8911	11.0291	10.7682	10.6571	10.5543	10.558	10.6837	10.7471	10.5682	10.7205	10.7331	11.0066	10.9118	10.868	10.9804	10.344	10.4905	10.7992	10.4424	10.6066	10.4045	10.5113	10.2238	10.2391	10.1826	10.2222	10.2532
VIT_01s0010g02530	Extracellular ligand-gated ion channel	vv50109Incompletely_characterized_transport_systems	9.98801	10.044	10.0129	9.96742	9.91035	9.78233	9.58789	10.0514	9.73081	9.89978	10.0595	9.81596	10.1705	10.212	10.2127	10.1771	10.2688	10.2118	10.2148	10.1548	10.0551	10.29	10.2369	10.2406	10.4139	10.7016	10.408	10.7625	10.4657	10.4974	10.5614	10.506	10.2651	10.497	10.3312	10.7608
VIT_14s0108g01110	Cystathionine gamma-synthase isoform 2	vv10271Methionine_metabolism vv10272Cysteine_metabolism vv10450Selenoamino_acid_metabolism vv10910Nitrogen_metabolism vv10920Sulfur_metabolism	13.9164	14.0062	13.8587	14.0502	14.0958	13.9849	14.2279	14.2784	14.1681	14.2976	14.2866	14.3259	14.0124	14.0428	14.011	13.9999	14.0201	13.9489	14.2038	14.0728	14.135	14.1197	14.028	14.2618	13.7073	13.8664	13.7852	13.8468	13.7445	13.7507	14.0791	14.0226	13.978	14.0271	13.9103	14.0548
VIT_00s0415g00050	Bromodomain protein	0	14.4868	14.4142	14.5397	14.39	14.4698	14.3421	14.4793	14.3648	14.4897	14.4596	14.481	14.3635	14.2775	14.1673	14.1921	14.1055	14.2196	14.0742	13.9994	13.9669	14.2364	14.0033	14.0669	14.0109	13.7859	13.8536	13.8781	13.4815	13.9713	14.0121	13.9498	13.867	14.0795	13.9584	14.1395	13.9445
VIT_07s0130g00050	Zinc finger (C3HC4-type ring finger)	vv60078Other_zf-C3HC4	9.81395	9.97193	9.73608	9.84563	9.78152	9.85186	9.63934	9.89923	9.79369	9.80974	9.90515	9.83531	9.97211	10.1176	10.1458	10.2183	10.276	10.3171	10.2878	10.1935	10.2912	10.3584	10.2784	10.3242	10.251	10.3035	10.4722	10.2178	10.0712	10.1044	10.0657	10.0797	9.79043	10.1275	10.1693	10.4062
VIT_14s0108g00150	Calmodulin-binding region IQD28	0	13.3417	13.545	13.3721	13.409	13.3086	13.3768	13.2724	13.4667	13.3006	13.3212	13.0841	13.2316	13.2042	13.331	13.2249	13.2975	13.1734	13.1651	13.0682	13.1745	13.2705	13.0882	12.762	13.0342	12.7546	13.2722	13.0356	13.0295	12.8586	12.7483	12.8916	12.7773	12.6677	12.7187	12.3695	12.4669
VIT_15s0046g00160	WD-40 repeat	0	10.9041	10.8106	10.8851	10.8044	10.7353	10.8846	10.5631	10.6431	10.8046	10.5974	10.9199	10.8744	10.6398	10.5781	10.6067	10.6363	10.602	10.6858	10.5983	10.3767	10.7288	10.5522	10.6687	10.5581	9.99298	9.86302	10.1963	10.17	10.3475	10.3991	10.2216	10.1803	10.1575	10.5584	10.4516	10.0382
VIT_15s0045g01310	UMP-CMP kinase	vv10240Pyrimidine_metabolism	12.9441	12.6786	12.8815	12.8705	12.8986	12.8084	12.6544	12.5452	12.5355	12.466	12.4087	12.644	13.1295	13.1611	13.1133	13.1381	13.1336	13.2015	12.9714	12.789	12.8491	12.8294	12.9494	12.908	12.9813	13.0711	12.984	13.0169	12.9372	12.8523	13.0683	13.2216	12.973	12.7631	12.705	12.9828
VIT_16s0039g02650	Vacuolar protein sorting-associated protein 72	0	11.1101	10.9471	11.0062	11.0036	10.9032	10.8752	10.4386	10.2049	10.5705	10.4464	10.4078	10.3495	11.0438	10.9035	10.9741	11.022	10.9259	10.8042	10.684	10.7223	10.5346	10.5035	10.2203	10.4931	10.7546	11.1511	11.1965	10.8867	11.2375	11.1917	10.7496	10.9424	10.8222	10.978	10.8566	11.0403
VIT_12s0028g01100	Aldo/keto reductase	vv10040Pentose_glucuronate_interconversion vv10051Fructose_and_mannose_metabolism vv10052Galactose_metabolism vv10561Glycerolipid_metabolism vv10620Pyruvate_metabolism	12.3637	12.3883	12.2586	12.5735	12.4269	12.5299	12.1114	12.2846	12.2063	12.2834	12.104	12.4198	12.8887	12.7826	12.7723	12.792	12.8627	12.7948	12.9027	12.9363	12.6884	12.8099	12.7205	12.9298	12.5005	12.7872	12.5403	12.5403	12.5646	12.6656	12.7535	12.864	12.5984	12.8399	12.6614	13.0485
VIT_09s0002g05600	ABC transporter g family pleiotropic drug resistance 12 PDR12	vv52010ABC_transporters	12.9519	12.9552	13.0493	13.0295	12.9921	12.8268	12.2961	12.5837	12.5089	12.4462	12.5925	12.3552	13.1469	13.1622	13.1438	13.1145	13.0468	13.0233	12.7959	12.8648	12.6718	12.6524	12.7642	12.661	13.0603	12.9409	12.7257	12.7623	12.8237	12.7914	13.0138	12.9772	12.8911	12.8377	12.892	13.1452
VIT_08s0040g00390	Magnesium-protoporphyrin IX monomethyl ester [oxidative] cyclase	vv10860Porphyrin_and_chlorophyll_metabolism	14.9441	14.8207	14.9992	14.8578	14.948	14.8876	14.9837	14.96	15.0544	14.8549	15.0038	14.8968	14.8649	14.9762	14.9065	14.8721	14.9576	14.9509	14.9863	15.0459	15.0665	15.003	14.9803	14.9494	14.7728	14.3849	14.5553	14.462	14.5424	14.5148	14.5317	14.6757	14.692	14.5553	14.7227	14.6402
VIT_05s0051g00440	Transmembrane protein FT27/PFT27	vv50109Incompletely_characterized_transport_systems	12.6206	12.581	12.8722	12.7137	12.7781	12.7516	12.7187	12.5803	12.6988	12.496	12.4909	12.4481	12.7345	12.6829	12.6917	12.7549	12.8959	12.8754	12.5941	12.9865	12.587	12.8237	12.533	12.5204	12.216	12.1657	12.1778	12.2642	12.1905	12.2573	12.4987	12.4458	12.4237	12.3213	12.3018	12.33
VIT_04s0079g00660	SET Domain group 40	vv60056SET_PCG	10.9406	10.932	10.826	10.947	11.0389	11.0071	10.9589	11.1428	11.1754	11.1466	11.0165	11.245	11.1747	11.3532	11.172	11.1627	11.1474	11.039	11.4543	11.459	11.4679	11.5525	11.5759	11.6638	11.0534	11.233	10.9747	11.2331	11.2342	11.1857	11.033	11.1529	11.1342	11.4784	11.1917	11.3571
VIT_13s0019g01260	Enoyl reductase	vv11040Biosynthesis_of_unsaturated_fatty_acids	13.2434	13.1869	13.2693	13.2431	13.0905	13.2499	13.1909	13.0953	13.2799	13.1787	13.3673	13.2575	13.4008	13.4158	13.2909	13.2898	13.2541	13.1866	13.3437	13.1795	13.2295	13.2781	13.3479	13.2919	12.9621	12.9617	12.9406	13.2006	12.9541	12.9195	12.8454	12.8441	12.8266	12.8435	12.941	12.7726
VIT_15s0048g01810	fructosamine kinase	0	11.8813	11.9968	12.0316	12.1163	11.9881	11.9992	11.9399	12.0788	12.1416	11.941	11.974	12.2562	12.3674	12.5652	12.4532	12.4092	12.4418	12.4265	12.6744	12.6045	12.5299	12.6605	12.7628	12.5025	12.0265	11.9576	11.8843	12.1052	11.8658	12.0406	12.0057	11.99	11.9166	11.9927	11.8273	12.4402
VIT_00s0181g00130	Riboflavin kinase	vv10740Riboflavin_metabolism	12.1755	12.2233	12.1136	12.3034	12.2764	12.1318	12.0458	12.1424	12.109	12.1059	12.1289	12.182	12.5006	12.6579	12.6327	12.5932	12.5868	12.6818	12.7561	12.6782	12.4211	12.6231	12.7137	12.6808	12.5829	12.3872	12.1459	12.463	12.4192	12.3853	12.1912	12.183	12.2437	12.1452	12.0733	12.3224
VIT_13s0067g03560	Unknown protein	0	11.572	11.2808	11.6808	11.5659	11.5658	11.7438	11.6312	11.4912	11.797	11.712	11.51	11.657	11.5221	11.8126	11.7257	11.6986	11.7278	11.7565	11.9648	11.8077	11.9133	12.0413	11.9084	11.6069	11.9667	12.0529	12.1458	12.2234	12.168	12.0828	12.2872	12.2168	12.1863	12.2461	12.1128	12.2209
VIT_06s0004g08180	Translation initiation factor eIF-2 beta subunit	vv23013RNA_transport	13.4215	13.6141	13.4455	13.5118	13.5304	13.5563	13.6132	13.6203	13.6209	13.5568	13.5911	13.6661	13.6935	13.8452	13.8613	13.7842	13.8644	13.8877	13.8283	13.7357	13.9595	13.9091	14.1252	13.9529	14.0195	14.0283	13.954	13.7985	13.8945	13.8898	13.8457	13.8541	13.8516	13.7566	13.8879	13.9178
VIT_14s0081g00660	Unknown protein	0	11.3389	11.1252	11.6253	11.3249	11.484	11.3667	11.6331	11.4173	11.8136	11.6442	11.6483	11.795	11.7018	11.7531	11.7048	11.7463	11.8265	11.7617	12.2616	12.09	11.8534	12.0831	12.2947	12.2189	11.8053	11.8641	12.0663	11.9107	11.9614	11.9069	12.1085	11.9817	12.0047	11.9703	12.0937	12.324
VIT_06s0004g07380	Acyl-carrier protein S-malonyltransferase	vv10061Fatty_acid_biosynthesis	13.1696	13.1775	13.1902	13.2735	13.3016	13.3318	13.2346	13.2333	13.2349	13.2052	13.1171	13.1109	13.4594	13.3757	13.4814	13.341	13.4577	13.3289	13.1474	13.141	13.2344	13.0639	13.0159	13.0225	13.1153	13.2854	13.0754	13.1756	13.2827	13.2182	13.1723	13.2053	13.2058	12.8633	12.9424	12.9533
VIT_17s0000g04870	Microtubule-associated protein MBP2C	vv44810Regulation_of_actin_cytoskeleton	11.1861	11.0887	11.2986	11.1186	11.1578	11.4194	11.1502	11.2222	11.2468	11.0052	10.968	11.0641	10.7725	10.8001	10.7728	10.8746	10.652	10.7318	10.5127	10.7695	10.7012	10.5185	10.7515	10.7034	10.9419	11.284	10.9379	10.8138	10.9106	10.6836	10.6327	10.8323	10.6274	10.5572	10.5501	10.6693
VIT_08s0007g00360	myb domain protein 3R-5	vv60044MYB	11.0625	11.1179	11.3254	11.074	11.0755	11.2088	10.5123	10.6877	10.6543	10.5555	10.5243	10.5475	10.8866	10.8189	10.7955	11.0289	11.1058	10.9946	10.6656	10.7979	10.7329	10.5892	10.4981	10.7903	10.9772	11.117	11.3685	11.1138	11.1785	11.2951	11.2307	10.9331	10.9084	11.2109	10.9333	11.0411
VIT_04s0023g01830	U3 small nucleolar RNA-associated protein 22	vv23008Ribosome_biogenesis_in_Eukaryotes	11.6706	11.6259	11.3367	11.6631	11.7015	11.628	11.3132	11.3664	11.2122	11.3214	11.5547	11.4502	11.5094	11.6262	11.6673	11.6893	11.5545	11.7031	11.0258	11.2131	11.141	11.2942	10.9547	11.302	11.0563	11.4172	10.8428	11.118	11.0917	11.121	11.0301	10.9908	10.7812	11.0242	10.8314	10.8979
VIT_14s0171g00330	Ubiquinol-cytochrome c reductase cytochrome c1	vv10190Oxidative_phosphorylation vv50135Primary_active_transporter_cat_D3_to_E2	13.3289	13.0278	13.4192	13.2955	13.2712	13.4052	13.5379	13.2806	13.5883	13.4587	13.7674	13.4607	13.0973	13.0809	13.0296	12.8561	13.1449	13.1312	13.08	12.9003	12.8492	12.9492	13.2573	13.2371	12.9038	12.8237	12.739	12.8075	12.7185	12.8874	12.7575	12.8037	12.9472	12.875	12.8534	12.701
VIT_03s0063g02450	Coatomer subunit gamma	vv50110Protein_coat	14.5285	14.1788	14.3528	14.3303	14.5243	14.3552	14.3615	14.3889	14.4489	14.3905	14.3693	14.3678	14.5069	14.4463	14.5713	14.4983	14.4933	14.4524	14.3117	14.2246	14.2836	14.2686	14.1677	14.2273	14.2244	14.1965	14.1311	14.1413	14.1958	14.0826	14.0613	14.0332	13.9901	14.0313	13.995	13.874
VIT_07s0031g01330	Alanine:glyoxylate aminotransferase 2	vv10252Alanine_and_aspartate_metabolism vv10260Glycine_serine_and_threonine_metabolism	12.2336	11.9331	12.2215	12.0841	12.2409	12.2067	11.9965	12.0297	12.0325	12.0046	11.8704	12.1129	12.3246	12.41	12.3818	12.3293	12.2378	12.2725	11.7836	12.2616	11.9948	12.0701	11.8673	11.8939	12.4688	12.7755	12.8069	12.8938	12.7416	12.5617	12.5747	12.4924	12.4724	12.4382	12.3353	12.1166
VIT_00s0265g00050	1,3-beta-glucan synthase	vv10500Starch_and_sucrose_metabolism	13.221	13.231	13.2479	13.1536	13.2003	13.1621	13.0816	12.9231	12.9698	12.9864	13.1556	12.8236	12.6236	12.614	12.7466	13.0434	12.8162	12.4997	12.6137	12.3498	12.6473	12.096	12.2612	12.3116	12.4763	12.7459	12.7048	12.7279	13.0506	12.8338	12.854	12.5971	12.89	12.6419	12.7756	12.5154
VIT_03s0038g03900	Amino acid permease	vv50123Porters_cat_18_to_29	11.6033	11.8157	11.6942	11.7665	11.6007	11.7795	11.5533	11.7411	11.6547	11.8155	11.8278	11.7096	11.8819	12.0305	11.9101	11.9317	11.6826	11.8044	11.8915	12.0858	12.039	11.9062	12.2022	12.0641	11.5331	11.2851	11.4223	11.4312	11.2727	11.3337	11.441	11.5273	11.4492	11.7548	11.5093	11.4038
VIT_15s0048g01410	NTMC2T4/NTMC2TYPE4; NTMC2T4/NTMC2TYPE4	vv50109Incompletely_characterized_transport_systems	13.9049	13.9094	13.865	13.8263	13.8491	13.8696	13.8123	13.8941	13.8695	13.8179	13.7344	13.8293	13.9134	13.9402	13.9042	14.0319	13.8698	13.967	14.0117	14.0818	14.0697	13.871	13.7478	13.9647	13.5426	13.5897	13.4284	13.4865	13.6001	13.6641	13.5812	13.7514	13.6789	13.7485	13.7067	13.7089
VIT_13s0067g01260	SAC3/GANP	0	9.76352	9.48282	9.6835	9.49529	9.48886	9.53133	9.68295	9.61657	9.85541	9.90786	10.1002	9.82847	9.80336	9.78342	9.76491	9.68541	9.92684	9.83014	10.2065	10.0485	9.98406	10.1406	10.4255	10.4814	9.2794	9.66916	9.66055	9.75693	9.49679	9.57772	9.74036	9.59542	9.72751	10.0779	10.0842	10.119
VIT_01s0011g05330	Clathrin assembly protein 8	vv50110Protein_coat	12.8832	12.9925	12.8498	13.0275	12.9626	12.8259	12.7722	13.0075	12.8228	12.9369	12.8495	12.9197	13.0649	13.1906	13.1744	13.1052	13.0531	13.0921	12.8094	12.9341	13.1385	13.0497	12.867	12.8055	13.2173	13.1858	13.1376	13.26	13.2566	13.2741	13.4267	13.3431	13.3239	13.4557	13.4347	13.3532
VIT_06s0009g01530	Embryonic abundant protein	0	11.0387	10.8413	10.9738	11.0284	11.0721	11.3133	11.1729	11.0541	11.3334	10.9709	11.138	11.3688	11.3022	11.1427	11.1691	11.0559	11.1255	11.2061	11.0143	11.0343	11.0508	11.4419	11.4566	11.4399	11.7462	11.7452	11.4732	11.4086	11.1907	11.0586	10.956	10.8325	10.8164	10.7548	10.7558	10.7
VIT_03s0063g01980	PDV2 (plastid division2)	vv44110Cell_cycle	11.7576	11.9782	11.6108	11.7287	11.6085	11.6635	11.7124	11.5408	11.5571	11.2311	11.4764	11.4341	11.8087	11.9267	11.7514	11.7061	11.6554	11.8222	11.7434	11.677	11.704	11.581	11.5139	11.3009	11.7619	12.0077	11.8103	11.6632	11.6317	11.5876	11.3697	11.2428	10.9951	11.0636	10.8153	11.2023
VIT_00s0507g00020	Membrane bound O-acyl transferase (MBOAT)	vv50124Porters_cat_30_to_64	10.1595	9.98353	10.0201	9.96407	10.1797	9.96743	10.0144	10.2797	10.2034	10.2091	10.3925	10.4219	10.0678	10.3927	10.3776	10.3041	10.1052	10.2108	10.4711	10.0111	10.2599	10.345	10.5649	10.4427	9.47494	9.44876	9.63904	9.87018	9.74153	9.49612	9.74033	9.87678	9.9189	9.86771	9.78132	10.0113
VIT_00s0194g00090	forkhead-associated domain-containing protein	vv60028FHA	12.3501	12.4239	12.4535	12.4634	12.3731	12.6159	12.509	12.357	12.5784	12.5838	12.6813	12.613	12.2078	12.1732	12.1279	12.1098	12.1281	12.174	12.0627	12.2478	12.1386	12.1072	12.3196	12.3153	12.0852	12.1373	12.1278	12.3077	12.1892	12.1999	12.1342	12.0279	12.025	12.2067	12.2058	12.0679
VIT_18s0001g12120	G-box binding factor 1 (GBF1)	vv50110Protein_coat vv60012BZIP	12.3488	12.5652	12.2898	12.4022	12.4397	12.4692	12.142	12.3943	12.1747	12.2861	12.1842	12.141	12.0744	12.3116	12.4695	12.1115	12.0134	12.0558	11.9984	12.3216	12.2884	12.0806	11.9474	12.1997	12.6403	12.6265	12.6118	12.8005	12.5465	12.5714	13.0098	12.942	12.6705	13.0227	12.686	12.6707
VIT_03s0097g00660	Zinc finger (C3HC4-type ring finger)	vv60078Other_zf-C3HC4	12.2597	12.3525	12.5939	12.3521	12.5097	12.4655	12.439	12.4272	12.5135	12.4118	12.3218	12.584	12.5138	12.5543	12.6149	12.4647	12.4501	12.4999	12.7145	12.7016	12.6503	12.685	12.5978	12.6336	12.9051	13.0013	12.9526	12.8015	12.8509	12.7101	12.8278	12.7983	12.8164	12.7224	12.7233	12.6532
VIT_08s0040g00680	Phosphatidylinositol 4-kinase type-II	vv10562Inositol_phosphate_metabolism vv34070Phosphatidylinositol_signaling_system	8.86554	8.80783	9.03287	8.75609	8.59648	8.93692	8.88597	8.7949	9.10927	9.18139	9.07982	8.94808	8.68797	8.68776	8.56378	8.89114	8.86937	8.83514	9.04772	9.27488	9.22235	9.18179	9.19288	9.21567	8.47027	8.54141	8.65465	8.27614	8.61472	8.67483	8.9912	8.80591	8.85029	9.36405	9.18605	9.23622
VIT_19s0014g03740	Membrane-associated mannitol-induced	vv50109Incompletely_characterized_transport_systems	10.88	10.8423	10.7276	10.8303	10.9376	10.923	10.7149	10.7228	10.8221	10.6044	10.7064	10.6606	10.5126	10.4997	10.639	10.7567	10.8223	10.9203	10.9311	10.9574	10.8504	10.9473	10.9729	11.1162	10.8433	10.9226	10.8557	11.1358	11.2755	11.2673	10.9031	11.2335	10.9893	11.0339	11.2942	11.3472
VIT_02s0025g02160	ABC Transporter (VvGCN2 - VvABCF2)	vv52010ABC_transporters	13.1704	13.2432	13.1034	13.2446	13.1781	13.2482	12.9673	12.9726	12.8269	12.9629	12.8865	12.8733	13.1373	13.199	13.2131	13.1942	13.0839	13.3195	12.6946	12.8373	12.8084	12.8435	12.77	12.8619	13.0982	13.3553	13.1831	13.1868	13.2302	13.0025	12.9513	12.8894	12.7539	12.7946	12.745	12.7326
VIT_14s0036g01060	Unknown protein	0	13.5869	13.3096	13.6839	13.5025	13.5608	13.3815	13.275	13.4103	13.4111	13.0782	13.3008	13.2301	13.7085	13.719	13.8248	13.7499	13.7715	13.8291	13.7799	13.8951	13.6636	13.8598	13.7825	13.9739	13.9311	13.7747	13.8145	13.8075	13.9346	13.7015	13.7639	13.7382	13.7125	13.6406	13.6013	13.6143
VIT_14s0081g00700	Peptidyl-prolyl cis-trans isomerase A (cyclophilin A)	0	12.5563	12.4178	12.7568	12.4978	12.7144	12.666	12.8868	12.7267	12.7419	12.6264	12.779	12.9235	13.0838	13.0166	12.9838	13.019	13.3385	13.0945	12.9768	12.8457	12.9234	12.8686	13.0511	12.805	13.0473	13.1647	12.9999	13.0144	12.9128	12.7119	12.5301	12.5791	12.5681	12.2117	12.2796	12.4456
VIT_08s0058g00490	Unknown protein	0	12.2518	11.9183	12.0569	12.1135	12.139	12.2066	11.782	11.9528	11.9499	11.8279	11.9762	11.8634	12.4045	12.4468	12.6436	12.3634	12.4142	12.3699	12.0177	12.266	12.3604	12.3642	12.0573	12.1565	12.5076	12.558	12.4038	12.5802	12.5406	12.3701	12.4851	12.6517	12.4827	12.3399	12.397	12.3542
VIT_09s0054g01030	Transcription termination factor mitochondrial mTERF	vv60085MTERF	10.2095	10.3385	10.0952	10.3208	10.1635	10.3998	10.3091	10.3758	10.5464	10.7207	10.7109	10.6289	9.97432	9.97056	10.0293	10.0339	10.0587	9.89731	9.69972	10.0218	10.2202	9.93804	9.90966	10.0118	9.70247	10.0622	9.81304	9.81355	9.78642	9.95878	10.0481	9.95998	9.96627	10.2334	10.1442	10.0924
VIT_02s0234g00030	No hit	0	11.0759	11.0913	10.7954	10.8334	10.8798	10.9052	10.9792	10.931	10.8077	11.0007	10.8918	10.7706	10.7408	10.5726	10.5779	10.6482	10.5224	10.3509	10.5579	10.6568	10.659	10.3229	10.4754	10.5669	9.98891	10.0874	10.3625	10.4248	10.4745	10.3201	10.5033	10.307	10.7052	10.2872	10.4963	10.3381
VIT_05s0020g02160	Squamosa promoter-binding protein (VvSBP6)	vv60055SBP	12.5345	12.5434	12.4757	12.5639	12.4922	12.4048	12.0983	12.3868	12.3152	12.3407	12.4802	12.258	12.5407	12.5061	12.6257	12.7441	12.8398	12.6647	12.8589	12.8051	12.7752	12.5013	12.7032	12.7128	12.1183	11.5664	11.8672	12.154	12.3288	12.241	12.3792	12.3948	12.7229	12.5548	12.8265	12.7692
VIT_03s0038g01760	Disease resistance protein (CC-NBS class)	0	11.5771	11.3237	11.1452	11.5822	11.5533	11.4701	11.7803	11.5339	11.5557	11.4995	11.4715	11.7081	11.5254	11.499	11.3699	11.6687	11.7644	11.8046	11.5891	11.2231	11.6316	11.6321	11.4294	11.5435	10.9312	10.701	10.7689	10.7714	11.0877	11.2338	11.507	11.5051	11.6517	11.7107	11.7504	11.8362
VIT_05s0051g00860	PTAC5 (plastid transcriptionally active5)	0	11.2217	11.103	11.1964	11.2489	11.1464	11.5085	11.1399	11.2912	11.2926	11.4176	11.218	11.2541	11.3875	11.1804	11.1832	11.3499	11.2812	11.0404	11.8166	11.7689	11.7594	11.7835	11.8977	12.2264	11.2614	11.6296	11.4785	11.3941	11.462	11.2812	11.4714	11.9293	11.7515	11.8842	11.8293	12.0385
VIT_06s0004g03660	Pseudo-response regulator 7 (APRR7)	vv30007Cytokinin_signaling vv34710Circadian_rhythm vv60050PseudoARR-B	13.3032	13.3061	13.2844	13.3165	13.3883	13.2876	13.3319	13.3756	13.4807	13.5079	13.4884	13.5538	13.6234	13.7475	13.7466	13.6361	13.7025	13.6597	13.8256	13.564	13.9068	13.7942	13.8063	13.6547	13.638	13.8795	13.9055	13.6342	13.8584	13.7478	13.8208	13.6341	13.7709	13.9351	13.8813	13.9177
VIT_04s0008g06720	Protein phosphatase 2C	0	12.7895	12.6535	12.77	12.7745	12.8161	12.6552	12.4555	12.6729	12.5229	12.7151	12.4719	12.8354	12.8973	12.9576	12.9033	12.8899	12.9172	13.1077	12.9853	12.922	12.8518	13.0522	13.1175	13.1514	12.818	12.8992	12.929	12.9969	12.9477	12.9427	13.1087	13.09	13.0866	13.1457	13.3282	13.4721
VIT_07s0005g00070	5,10-methylenetetrahydrofolate dehydrogenase-5	vv10630Glyoxylate_and_dicarboxylate_metabolism vv10670One_carbon_pool_by_folate	10.9885	10.5147	10.7847	10.7476	10.7753	10.7047	10.8565	10.724	10.6898	10.4954	10.6689	10.6756	11.1662	11.1304	11.2141	11.0123	11.2823	11.2345	11.5813	11.2107	11.0998	11.3253	11.4504	11.3759	11.1623	10.9513	11.056	11.2226	11.249	11.2401	11.1833	11.1276	11.0293	11.1457	11.2292	11.154
VIT_04s0008g02780	RBR1 (retinoblastoma-related 1)	vv44110Cell_cycle vv60051RB	12.7076	12.7723	12.5139	12.59	12.4507	12.4117	12.4634	12.6271	12.3155	12.5473	12.5057	12.4531	12.5617	12.7774	12.7272	12.767	12.7404	12.6967	12.4805	12.5189	12.5813	12.4336	12.4008	12.5004	12.2511	12.316	12.4037	12.3104	12.3858	12.1637	12.2462	11.9355	11.9758	12.1719	12.0335	12.0391
VIT_08s0032g00470	Periplasmic beta-glucosidase precursor	vv10460Cyanoamino_acid_metabolism vv10500Starch_and_sucrose_metabolism vv10902Monoterpenoid_biosynthesis vv40006Cell_wall	13.6832	13.535	13.5347	13.5704	13.645	13.5746	13.4135	13.6419	13.5781	13.5659	13.47	13.6943	13.5656	13.5756	13.5182	13.5341	13.5619	13.3792	13.575	13.4348	13.8156	13.5862	13.8764	13.7714	13.2858	13.0799	12.9912	12.9556	12.9161	12.8356	13.4763	13.5171	13.438	13.3164	13.3329	13.538
VIT_17s0000g08730	Protein phosphatase 2 regulatory subunit B	vv23015mRNA_surveillance_pathway vv34020Calcium_signaling_pathway	10.7189	10.5748	10.9063	10.6716	10.7161	10.6249	10.8549	10.8376	10.9067	10.7418	10.6623	10.6686	10.7165	10.7649	10.7785	10.9082	11.0229	10.953	11.5775	11.505	11.1555	11.068	11.2994	11.4753	11.0758	11.0587	11.0786	11.259	11.0957	11.1351	11.2332	11.2859	11.3091	11.0341	11.2857	11.5878
VIT_19s0090g00920	Glucan (1,4-alpha-), branching enzyme 1	vv10500Starch_and_sucrose_metabolism	9.58076	9.45518	9.34178	9.46356	9.32359	9.48717	9.85412	9.86423	9.78087	10.0397	9.83269	9.47418	9.22983	9.28448	9.35675	9.15961	9.1516	9.14149	9.42645	9.13441	9.38157	9.2678	9.09632	9.31709	8.98939	9.52645	9.52719	9.59818	9.56526	9.39016	9.93677	10.004	9.93959	10.0534	9.88584	10.0981
VIT_05s0124g00200	Lipase class 3	0	9.07196	8.92466	9.16157	9.12027	9.19475	9.31678	9.00101	9.13797	9.04108	9.28703	9.15924	9.25261	8.96158	9.07107	9.16114	9.33343	9.00712	8.893	8.6038	8.48955	8.85824	8.75957	8.58603	8.66665	8.24452	8.13796	8.63383	8.5155	8.85444	8.67707	8.66692	8.67942	8.71233	8.57463	8.49678	8.74152
VIT_07s0031g01410	Somatic embryogenesis receptor kinase 1 SERK1	0	13.1709	13.1744	13.1728	13.1885	13.1399	13.1815	12.8459	13.1749	13.1543	13.1475	13.0044	12.8815	12.9523	13.0482	13.0471	13.0513	12.8218	12.6659	12.5301	12.6549	12.9213	12.392	12.2217	12.2856	12.7703	12.8204	12.9323	12.7647	12.8848	12.8257	12.9337	12.9769	12.976	12.6256	12.8355	12.6451
VIT_07s0104g01410	OTU cysteine protease	0	12.3911	12.3192	12.7942	12.2985	12.4103	12.6278	12.5172	12.2873	12.6342	12.2488	12.2591	12.5283	12.6245	12.6216	12.7914	12.6854	12.5171	12.7671	12.7112	12.6871	12.8823	12.8015	13.0174	12.9944	13.0117	13.1722	13.0911	12.7221	12.8982	12.9678	13.0722	13.2365	13.0278	13.0916	13.1783	13.2311
VIT_16s0013g01830	Leucine-rich repeat family protein	0	11.6706	11.5849	11.6688	11.644	11.5523	11.6396	10.9897	11.1249	11.0147	11.0136	10.8944	10.9115	11.7245	11.5714	11.6733	11.7789	11.5165	11.3988	11.2251	11.1755	10.9308	10.7299	11.1398	11.0041	11.208	11.049	11.5403	11.6215	11.4983	11.5923	11.3879	11.3575	11.5222	11.0367	11.2623	11.3612
VIT_07s0255g00100	Extra-large G-protein (XLG1)	0	11.9292	12.0871	12.0718	12.0691	11.8398	12.0356	11.8498	12.0833	12.1419	12.1556	12.227	12.1713	11.7698	11.8828	11.7659	11.8598	11.6292	11.9741	11.9641	11.8784	11.8833	11.9613	11.8432	12.0763	11.4318	11.6704	11.552	11.3687	11.4659	11.4097	11.7448	11.5019	11.4891	11.696	11.792	11.6986
VIT_14s0066g02250	Leucine-rich repeat transmembrane protein kinase	0	12.6364	12.7143	12.9114	12.8124	12.8144	12.699	12.9002	12.8171	12.9664	12.89	13.0209	12.7491	12.5742	12.4746	12.4242	12.4644	12.6245	12.7112	12.8742	13.0337	12.8652	13.0625	13.1083	13.1777	12.7009	12.7859	12.8137	12.6626	12.6024	12.5829	13.0652	13.1463	13.0355	13.0289	13.0711	12.9739
VIT_00s0490g00010	Translation initiation factor eIF-5A	0	13.2497	12.88	13.508	13.1153	13.2621	13.2022	13.3435	13.1764	13.1824	12.9839	13.0356	13.2295	13.5552	13.5805	13.6573	13.5519	13.7747	13.7913	13.8875	13.7156	13.4376	13.8621	13.8993	13.7663	13.7313	13.73	13.951	13.8991	13.7518	13.7632	13.7563	13.7914	13.6727	13.6142	13.7581	13.7874
VIT_06s0004g00750	Acyl-CoA synthetases (Acyl-activating enzyme 18)	vv10071Fatty_acid_metabolism vv50104Group_translocators	13.1291	13.2919	12.9743	13.2627	13.11	13.0147	13.1279	13.3469	13.1287	13.2339	13.3193	13.3573	12.9892	13.0661	13.0281	13.0856	13.1691	13.218	13.2973	13.0706	13.1524	13.1179	13.1118	13.2516	12.6407	12.3762	12.5075	12.6307	12.7273	12.7593	12.9507	12.9919	13.0608	13.1026	12.9628	13.2668
VIT_16s0098g00870	Transparent testa glabra 1 VvWD1	vv44110Cell_cycle	13.2508	13.6257	13.2649	13.4363	13.1564	13.3647	13.3132	13.2576	13.3373	13.428	13.3776	13.3954	13.119	13.2803	13.0752	13.2591	13.0307	13.1049	12.8434	13.1037	13.2594	13.1326	13.0593	12.7974	12.9683	12.8996	12.7498	12.7919	12.8569	12.7485	12.6707	12.7258	12.732	12.5909	12.6571	12.7693
VIT_00s0404g00080	Vacuolar protein sorting 28	vv50111Tethering_factors	12.7429	12.3865	12.8854	12.6814	12.6209	12.5914	12.4614	12.5633	12.502	12.3954	12.5304	12.6219	12.8333	12.7515	12.8426	12.5939	12.6867	12.9401	12.8281	13.0392	12.5065	12.9932	13.0793	13.0116	13.3917	13.4463	13.5945	13.3983	13.1272	13.0083	13.2039	13.196	13.0083	12.8775	12.8493	13.0001
VIT_09s0002g01730	Phospholipid-transporting ATPase	vv50131Primary_active_transporter_cat_A2_to_A4	13.0014	13.1649	13.0238	13.0932	12.9479	13.0231	12.9181	13.1017	12.8119	13.0806	12.8368	12.8512	12.7515	12.9871	12.9209	12.9407	12.6654	12.8691	12.2432	12.5532	12.598	12.4414	12.0119	12.0096	12.8928	13.1101	12.7872	13.0099	12.961	12.7825	12.6885	12.5175	12.3973	12.5168	12.2029	12.2387
VIT_00s0181g00190	D-erythro-sphingosine kinase	vv10561Glycerolipid_metabolism vv10564Glycerophospholipid_metabolism vv34070Phosphatidylinositol_signaling_system	10.5733	10.4751	10.4547	10.4469	10.4725	10.3641	10.5579	10.8655	10.6507	10.6802	10.6129	10.6369	10.3504	10.3524	10.4287	10.461	10.1214	9.91604	10.0704	10.4079	10.1352	9.87215	9.96749	10.1178	9.57922	10.0023	9.79566	10.3322	10.0499	9.85375	9.97161	10.0554	10.0881	9.87378	9.85601	9.9273
VIT_10s0003g04070	Metallo-beta-lactamase	vv10311Penicillin_and_cephalosporin_biosynthesis	12.0511	12.0266	12.136	12.1378	12.09	12.1269	12.0549	11.953	12.1232	12.3301	12.068	12.2855	12.0512	11.9264	12.0355	12.0299	12.2638	12.1958	12.2848	12.0906	12.1978	12.213	12.3498	12.5364	11.5274	11.4166	11.6348	11.5505	11.7111	11.7577	11.7522	11.8805	11.8895	11.7241	11.9547	12.1306
VIT_17s0000g03430	Adaptor-related protein complex 3, delta 1 sub	vv50110Protein_coat	11.188	11.2071	11.3526	11.3427	11.1488	11.3048	11.4318	11.5317	11.4829	11.5016	11.1299	11.3678	10.7826	10.9462	11.0292	11.0022	10.8736	10.8437	10.7655	10.9558	11.0497	10.809	10.4413	10.7009	10.7519	10.9476	10.7885	10.5944	10.8323	10.8881	11.0721	11.0567	11.0332	10.8297	10.9587	11.0096
VIT_04s0069g01020	NBS1 (nijmegen breakage syndrome 1)	vv60028FHA	10.0474	10.174	10.1222	10.0828	10.188	9.88374	10.1727	10.2732	10.3458	10.207	10.3054	10.323	10.0777	10.3367	10.2573	10.1244	9.94197	10.1516	10.4465	10.3169	10.4851	10.5821	10.3685	10.7795	10.5938	10.6735	10.6765	10.9201	10.6119	10.4762	10.5885	10.5139	10.6785	10.7835	10.6983	10.8655
VIT_12s0059g01300	Unknown protein	0	12.0807	12.2621	12.2187	12.1097	12.0926	12.0851	11.6033	11.9071	11.7756	12.0602	11.9791	11.9063	11.9195	12.1302	12.0751	12.1921	12.1286	11.8849	11.6266	12.045	11.9665	11.7468	11.6309	11.6588	11.6339	11.4084	11.4889	11.6885	11.6177	11.5478	11.5535	11.4843	11.6072	11.6738	11.598	11.6367
VIT_00s0282g00040	Major facilitator superfamily protein (MFS) Spinster	vv50121Porters_cat_1_to_6	11.4288	11.4731	11.4516	11.688	11.5537	11.4991	11.1809	11.3803	11.0992	11.4214	11.343	11.575	11.5998	11.8418	11.7855	11.7346	11.7164	11.8013	11.6745	11.3366	11.3856	11.639	11.7293	11.826	11.2047	11.1813	11.1724	11.3488	11.1734	11.2035	10.7572	11.0774	10.9647	11.1497	10.9	11.407
VIT_01s0026g01530	Homeobox protein 54	vv60034HB	13.0131	12.9206	12.8867	12.919	12.9162	12.9902	13.2216	13.1381	13.256	12.9904	13.1901	13.2817	12.8407	12.8628	12.8292	12.8867	13.0332	13.0539	13.3083	12.9961	13.2023	13.4221	13.2917	13.1985	12.8232	12.5995	12.751	12.4927	12.5853	12.4797	12.7909	12.7719	12.7193	12.6666	12.5116	12.9795
VIT_14s0030g01370	Methyltransferase type 12	0	12.8946	12.9384	13.01	13.0328	12.9354	13.0607	13.0804	13.1458	13.0869	13.1362	13.0785	13.0877	13.01	13.0165	13.0513	12.89	12.8296	12.8955	12.9309	13.0462	12.8712	12.8921	13.0943	13.0657	12.4717	12.6373	12.6577	12.7392	12.4567	12.4473	12.7455	12.8015	12.5801	12.7672	12.4821	12.5713
VIT_17s0000g05300	Pre-mRNA cleavage complex II protein Clp1	0	11.833	11.95	11.5651	11.9903	11.981	11.7752	11.9412	12.0125	11.8347	11.9016	11.9803	12.0836	12.0018	12.3957	12.1944	12.2247	12.246	12.3136	12.6565	12.1814	12.144	12.2692	12.3997	12.514	12.4035	12.4486	12.4483	12.6295	12.4549	12.6002	12.5844	12.4743	12.5516	12.589	12.5664	12.9285
VIT_04s0069g00720	Glutamate receptor protein	vv50101Channels_and_pores	11.1289	11.216	11.1811	11.2225	11.2161	11.103	10.5263	10.5487	10.6412	10.7768	10.6617	10.3883	10.9323	10.8487	10.9753	10.8991	11.1371	10.9382	10.9626	11.0432	10.8572	10.7831	10.9551	10.9783	10.6995	10.3173	10.5155	10.8031	10.8591	10.7934	10.9099	11.2558	10.9511	11.2329	11.313	11.217
VIT_18s0122g00090	Transporter-related	vv50109Incompletely_characterized_transport_systems	12.4216	12.342	12.6563	12.3961	12.1003	12.3951	12.0985	12.2717	12.3895	12.1412	12.2453	12.2749	12.3032	12.3045	12.2577	12.2138	12.3177	12.2124	12.3017	12.1895	11.8808	11.9044	12.0608	12.1021	11.9143	12.0755	12.1961	12.0265	12.1032	11.7208	11.9064	11.6923	11.6801	11.3809	11.406	11.5462
VIT_13s0019g00360	F-box protein	0	9.9654	9.76276	10.1699	9.82198	9.77653	9.85321	9.82741	10.0376	10.008	9.82304	9.78457	9.68678	9.94171	9.96028	10.0347	10.1792	10.0248	10.301	10.4017	10.5201	10.3122	10.4642	10.3269	10.5912	9.53911	9.66588	9.89532	9.55104	9.55825	9.40789	10.1525	9.78085	9.63032	9.89397	9.68289	9.83848
VIT_05s0049g02140	Glutamyl-tRNA(Gln) amidotransferase B	vv10251Glutamate_metabolism vv10252Alanine_and_aspartate_metabolism	10.9344	10.9543	10.8067	11.0043	11.082	10.9559	11.1196	10.8889	11.0266	10.9967	10.8656	10.5677	10.3632	10.4609	10.6807	10.6879	10.4671	10.5041	10.3155	10.4594	10.3913	10.2235	9.67631	10.1829	10.4302	10.5857	10.7231	10.9641	10.9022	11.0063	10.8715	10.6271	10.5961	10.6554	10.6676	10.648
VIT_14s0108g01430	Zinc finger (C3HC4-type ring finger)	vv60078Other_zf-C3HC4	11.3891	11.5058	11.6974	11.443	11.3494	11.5379	10.9042	11.0514	11.0145	11.2356	10.8819	11.2809	11.6107	11.7029	11.6636	11.6768	11.4737	11.7521	11.8154	11.7858	11.3705	11.7817	11.8651	11.8555	11.657	11.6261	11.7024	11.751	11.5894	11.5371	11.9397	12.0265	11.8427	11.8949	11.6369	12.004
VIT_12s0028g00090	Pentatricopeptide (PPR) repeat-containing protein	0	10.8503	10.8604	11.0373	10.8286	10.8218	10.8848	11.1207	11.1553	11.1693	11.4199	11.3249	11.2486	10.6552	10.7119	10.6329	10.4021	10.4279	10.5845	10.8959	11.0782	10.7808	10.7478	11.0439	11.2716	10.7079	10.8618	10.9534	11.059	11.0203	10.9625	11.2945	11.1066	11.0983	11.444	11.2757	11.1499
VIT_12s0035g00030	Cleavage and polyadenylation specificity factor subunit 3	vv23015mRNA_surveillance_pathway	13.5223	13.6613	13.4552	13.5971	13.3815	13.5445	13.6005	13.7293	13.5656	13.521	13.491	13.439	13.2235	13.2825	13.327	13.4607	13.2864	13.2819	13.3445	13.6385	13.3827	13.1456	12.9561	13.0456	12.8631	13.0283	13.008	13.2734	13.1718	13.1711	13.3723	13.3697	13.2881	13.3725	13.3277	13.3805
VIT_02s0012g01440	Zinc finger (C3HC4-type ring finger)	vv60078Other_zf-C3HC4	12.2067	12.4076	12.4748	12.3541	12.2053	12.5144	12.2131	12.2386	12.271	12.2717	12.1905	12.2086	12.1357	12.1827	12.2501	12.2096	12.0368	12.2512	12.3653	12.5299	12.2275	12.1226	12.12	12.2985	11.767	11.5183	11.8883	12.1748	11.8913	12.0489	11.7341	11.7948	11.5746	11.7871	11.8243	11.5904
VIT_04s0008g00490	Profilin 5 (PRO5) (PRF3)	vv44810Regulation_of_actin_cytoskeleton	14.2194	14.0099	14.1721	14.1051	14.1743	14.0805	14.1876	14.0108	14.114	14.1658	14.1758	14.2441	14.3426	14.4445	14.4541	14.3883	14.3276	14.3133	14.371	14.2482	14.4251	14.4648	14.6123	14.4039	14.6833	14.5342	14.6429	14.6156	14.4699	14.433	14.5652	14.5183	14.4173	14.5144	14.4997	14.502
VIT_11s0103g00420	XH/XS domain-containing protein	0	12.2019	12.1002	12.2857	12.1995	12.1635	12.2745	12.2362	11.9757	12.159	12.2521	12.1279	12.2709	12.1393	12.1768	12.0038	12.2158	12.2681	12.1618	12.0378	11.661	12.033	11.8768	12.0213	12.0933	11.8021	12.0319	11.8512	11.5215	11.9287	11.8535	11.059	11.52	11.4787	11.6467	11.4827	11.525
VIT_00s0265g00020	TRNA synthetase class I (C)	vv10272Cysteine_metabolism vv20970Aminoacyl-tRNA_biosynthesis	11.3905	11.3285	11.2783	11.3387	11.3976	11.2906	11.4625	11.4257	11.3819	11.3852	11.3503	11.2951	11.6011	11.5101	11.5685	11.6027	11.594	11.5653	11.2944	11.3969	11.476	11.4203	11.4507	11.4013	11.558	11.662	11.67	11.8957	11.7427	11.8795	11.4726	11.5294	11.6365	11.7422	11.7034	11.5598
VIT_13s0064g01090	Zinc finger (CCCH-type) family protein	vv60018C3H	12.7256	12.5428	12.7959	12.57	12.4783	12.582	12.3985	12.3565	12.5012	12.2781	12.3827	12.6268	12.6661	12.5387	12.7218	12.6115	12.7314	12.7003	12.3757	12.7513	12.5304	12.5352	12.3577	12.4989	13.03	12.9262	12.8868	12.9539	13.024	12.8153	12.9899	13.0546	13.0608	13.003	12.9925	13.2746
VIT_10s0003g05490	Toprim domain-containing protein	0	10.9715	11.0549	10.8421	10.866	11.1369	10.7363	11.4217	11.4695	11.448	11.3074	11.5554	11.4914	11.2689	11.3204	11.1289	11.1845	11.2367	11.2653	11.5384	11.4479	11.7583	11.5396	11.2763	11.5685	11.1873	11.314	11.0583	11.4054	11.4046	11.4788	11.6351	11.5735	11.5816	11.5719	11.7765	11.942
VIT_05s0020g03550	Lactoylglutathione lyase	vv10620Pyruvate_metabolism	11.1758	10.9874	11.4811	11.0995	11.3111	11.3142	11.5247	11.6246	11.6408	11.4342	11.5739	11.8296	11.3838	11.5196	11.4897	11.0564	11.5631	11.4949	11.8416	11.8513	11.8353	12.0371	12.2165	12.0909	11.9161	11.585	11.5812	11.3477	11.2725	11.2778	11.1727	11.1083	10.9491	11.0223	11.2229	11.3482
VIT_18s0001g08250	Tubulin alpha-3 chain	vv44145Phagosome vv44810Regulation_of_actin_cytoskeleton	15.235	15.2092	15.1893	15.1747	15.1159	15.1289	15.1006	15.1077	15.1427	15.1229	15.0471	15.0946	15.2369	15.1998	15.181	15.2376	15.1366	15.0279	15.1217	15.0826	15.0287	14.9948	14.954	14.9555	15.0102	15.0755	14.9699	14.9251	15.0166	15.0206	15.0037	15.0574	14.9837	14.7182	14.6636	14.7658
VIT_19s0176g00140	CID9 (CTC-Interacting Domain 9)	0	12.5523	12.4743	12.6339	12.5338	12.5516	12.6034	12.506	12.3704	12.6106	12.5472	12.7015	12.5948	12.5334	12.649	12.7006	12.6122	12.3621	12.4244	12.3172	12.3901	12.4712	12.5964	12.3348	12.5164	12.7602	12.8375	13.0442	13.1631	13.0355	13.1085	12.9539	12.9689	12.7656	12.7719	12.9531	13.0358
VIT_09s0018g01960	Unknown protein	0	10.1037	10.0257	10.0161	10.1804	10.0779	10.2664	10.4922	10.3658	10.5846	10.3551	10.4422	10.8379	9.82161	9.90686	9.8263	9.85222	10.1015	10.1233	10.2218	10.3038	10.1388	10.2818	10.3489	10.4235	9.61036	9.86693	9.67469	9.72212	9.70214	9.94873	9.82921	9.75582	9.6796	9.4462	9.62276	10.0773
VIT_08s0040g02330	Elongation factor 1-alpha 1	vv23013RNA_transport	14.596	14.5684	14.5657	14.5226	14.6886	14.6291	14.5258	14.6098	14.574	14.5603	14.5768	14.5764	14.715	14.6614	14.6803	14.6772	14.7747	14.7593	14.5239	14.5526	14.5831	14.4521	14.4635	14.4464	14.6586	14.7022	14.704	14.8139	14.9816	15.0429	14.7292	14.6951	14.8336	14.9014	14.8618	14.8575
VIT_18s0001g05130	Unknown protein	0	10.7527	10.677	10.7792	10.5703	10.6522	10.633	10.5106	10.5864	10.6089	10.4951	10.6439	10.9535	11.0851	11.1672	10.9496	10.8703	11.2616	11.0953	11.0989	11.292	10.9098	11.1911	11.5701	11.4271	11.5363	11.5596	11.3194	11.5379	11.3146	11.1048	10.8773	10.8957	10.9252	10.9087	10.7791	11.1312
VIT_13s0019g03390	Unknown protein	0	12.7789	12.7117	12.8678	12.6786	12.6391	12.7176	12.5109	12.6034	12.7197	12.7126	12.6903	12.6905	12.8515	12.8724	12.9909	12.8726	12.6662	12.85	12.8067	12.5157	12.6679	12.7055	12.5067	12.5358	12.8236	13.1617	13.3442	13.0995	13.2588	13.1137	13.2574	13.1853	13.1907	13.3279	13.3047	13.0837
VIT_06s0061g00090	DnaJ homolog, subfamily C, member 7	vv50132Primary_active_transporter_cat_A5_to_A8	11.7269	11.8436	11.6497	11.7077	11.7791	11.57	11.6067	11.7793	11.796	12.0221	11.8066	11.7877	11.5402	11.4167	11.5617	11.3994	11.3953	11.208	11.4112	11.3718	11.7277	11.4924	11.5077	11.6011	11.9907	11.8846	11.9543	11.6961	12.1368	12.0824	12.0846	12.018	12.0263	12.2437	12.1205	12.0933
VIT_14s0066g01350	No hit	0	13.0011	12.7822	12.9919	12.8638	12.9664	12.79	12.5857	12.5463	12.5742	12.1533	12.329	12.7238	13.1836	13.0574	13.0912	13.2962	13.2655	13.4089	13.1333	12.9523	13.0076	13.0625	13.2271	13.0519	12.9464	13.0896	12.9854	12.936	12.913	13.0004	12.7582	12.6963	12.6827	12.7172	12.8478	13.0644
VIT_04s0023g00410	Photosystem I subunit XI (PSAL)	vv10195Photosynthesis vv50105Transport_electron_carriers	14.2339	13.7922	14.2449	14.0117	14.284	14.0986	14.0171	13.8158	13.9985	13.7837	14.2519	13.9599	14.2574	14.2336	14.2162	14.0751	14.3959	14.3051	14.4139	14.1474	14.1296	14.5606	14.4386	14.578	13.6454	13.3856	13.6783	13.7036	13.538	13.5265	13.6127	13.7774	13.6524	13.6951	13.9346	13.7929
VIT_12s0028g02220	Ubiquitin-conjugating enzyme E2 N	vv24120Ubiquitin_mediated_proteolysis	13.6288	13.8021	13.719	13.6595	13.7194	13.7361	13.1952	13.2902	13.2301	13.0821	13.2807	13.3878	13.8571	13.8014	13.8376	13.7219	13.8652	14.0218	13.582	13.4662	13.6576	13.8131	13.854	13.5885	14.1837	13.8069	13.917	13.9942	13.8833	13.8847	13.4536	13.4236	13.4892	13.1798	13.4567	13.613
VIT_00s1380g00010	Pentatricopeptide (PPR) repeat-containing protein	0	9.83873	10.1664	10.0638	10.1242	10.0373	10.1925	10.0792	10.1629	10.2675	10.323	10.2097	10.4939	9.89101	9.98129	9.91874	9.73727	10.0329	10.0396	9.49881	9.58289	9.88575	9.82196	9.94203	9.59643	10.3309	10.3547	9.93455	10.0473	9.86298	9.81247	9.43939	9.31104	9.51749	9.33684	9.17078	9.56102
VIT_03s0038g00910	Ribosome-binding factor A, chloroplast precursor	0	11.047	11.0212	11.1662	11.1141	11.1637	11.2949	11.0194	10.9478	10.9954	10.9134	10.9121	11.0901	11.435	11.5356	11.5179	11.5044	11.4581	11.7286	11.7464	11.448	11.2549	11.6495	11.7099	11.8011	11.1721	11.3904	11.3832	11.5243	11.0667	11.0668	11.0532	11.0435	10.8164	10.8	10.7154	10.9642
VIT_05s0020g00970	Thioesterase family	0	13.1372	12.9897	13.3055	13.1824	13.2434	13.2689	13.1607	13.0233	13.0381	12.8358	12.7508	12.883	13.4437	13.5796	13.522	13.2661	13.6317	13.7133	13.5967	13.5251	13.3064	13.6611	13.3467	13.3597	13.2864	13.3171	13.3093	13.4268	13.1225	13.1308	12.9176	12.955	12.6786	12.8401	12.8014	12.8586
VIT_04s0044g01000	Pectinesterase family	vv40006Cell_wall	13.1169	13.2106	13.0855	13.211	13.1577	13.0388	13.273	13.34	13.2635	13.3248	13.3705	13.316	12.902	12.959	12.9629	13.0915	13.0154	12.9807	12.7268	12.4974	13.0485	12.7296	12.6718	12.7911	12.6612	12.4092	12.795	12.4393	12.6837	12.7892	12.7071	12.8286	12.9523	12.7132	12.6476	12.6107
VIT_10s0071g00740	No hit	0	12.2669	12.52	12.5359	12.3387	12.4184	12.3692	12.5136	12.4673	12.6695	12.4908	12.5712	12.8207	12.6235	12.6834	12.6143	12.4381	12.5136	12.5956	12.5119	12.6432	12.9318	12.9679	13.1571	12.9218	13.3619	13.2369	13.1237	12.8893	12.9378	12.7667	12.7712	12.7691	12.7405	12.9173	12.7637	13.0635
VIT_06s0061g00770	Ribosomal protein L9, chloroplast (CL9) 50S	vv23010Ribosome	12.6179	12.7488	12.8795	12.795	12.7961	12.8879	12.898	12.8559	12.7851	12.6541	12.8604	13.095	12.6376	12.6886	12.6522	12.5888	12.9497	12.9086	13.0838	12.8375	12.9651	12.9934	13.2037	13.1616	12.3739	12.28	12.1268	12.1019	12.2037	12.3361	12.2482	12.4074	12.1769	12.211	12.2981	12.7865
VIT_08s0040g00870	BZIP transcription factor BZIP28	vv60012BZIP	13.1245	13.3118	13.3502	13.2498	13.1924	13.2062	13.2334	13.0743	13.2245	13.3205	13.1739	13.0686	13.1069	13.0385	13.3693	13.1052	12.9954	13.1592	13.3914	13.2212	13.2651	13.1865	12.959	13.3402	13.5094	13.6083	13.8394	13.7889	13.7887	13.7938	13.8293	13.6153	13.6335	13.7508	13.627	13.5106
VIT_14s0068g02280	No hit	0	9.38798	9.10237	8.90038	9.24115	9.36286	9.19588	9.37615	9.60913	9.5425	9.19536	9.63544	9.41809	9.22844	9.1287	9.22029	9.27846	9.17868	8.9969	9.57972	9.40776	9.34089	9.34182	9.62456	9.64205	8.42625	8.5613	8.48823	8.79436	8.95173	8.66688	8.73596	9.15417	9.14384	9.1859	9.0343	9.0387
VIT_01s0137g00220	ALB4 (ALBINA 4)	vv23060Protein_export vv50122Porters_cat_7_to_17	11.64	11.6067	11.8026	11.59	11.6835	11.5058	11.7522	11.751	11.732	11.7519	11.6496	11.6406	11.4219	11.4056	11.3157	11.5778	11.6849	11.474	11.5973	11.2903	11.699	11.3785	11.4078	11.6011	11.1192	10.9654	11.0214	10.8245	11.1707	11.1607	11.2475	11.2105	11.2537	11.5103	11.4922	11.3365
VIT_01s0010g03390	Gag-pol polyprotein	0	12.7616	12.9265	12.6677	12.7911	12.8005	12.7112	12.6371	12.9778	12.6502	12.784	12.8184	12.8747	12.5058	12.7499	12.658	12.7195	12.4874	12.6415	12.6503	12.4439	12.5519	12.4733	12.5852	12.5905	12.4174	12.4917	12.2056	12.5433	12.371	12.1058	12.1884	12.1849	12.2442	12.1141	11.9375	11.9787
VIT_13s0019g03400	Signal peptidase complex subunit 2	vv23060Protein_export	11.7635	11.6099	11.8562	11.6943	11.7978	11.7267	11.9122	11.8869	11.6522	11.5078	11.5266	11.909	12.0688	12.2195	12.2783	12.1896	12.3393	12.5005	12.5037	12.0944	12.1396	12.3792	12.3467	12.4342	12.4721	12.522	12.466	12.3665	12.3895	12.4525	12.2388	12.2831	12.0402	11.882	12.0059	12.3811
VIT_14s0108g00040	Structure-specific recognition protein 1 SSRP1	vv60035HMG	13.1675	13.1849	13.2049	13.0455	13.1078	13.2323	13.2511	13.2299	13.1946	13.0573	12.9474	13.0522	13.1488	13.1627	13.1563	13.2531	13.2324	13.063	13.2481	13.2834	13.2156	12.8182	13.1165	13.0228	12.7436	12.9652	12.8462	12.9486	13.0171	12.9596	12.7239	12.8574	12.8454	12.7012	12.6727	12.733
VIT_10s0116g00420	DnaJ (Hsp40) homolog, subfamily C, member 25	vv50132Primary_active_transporter_cat_A5_to_A8	8.87677	8.75423	8.75057	8.89651	8.85208	8.72674	8.85014	8.83713	8.76542	8.57429	8.88679	9.00925	9.36243	9.30246	9.24218	9.25704	9.46762	9.43253	9.28092	9.44473	9.28981	9.40964	9.50779	9.68432	9.04115	9.20975	9.34672	9.23766	9.17711	9.13394	9.29201	9.07028	8.99902	9.22214	8.92899	9.08193
VIT_14s0006g02710	Unknown	0	7.85046	7.7296	8.06735	7.95904	7.86872	8.09114	7.7074	7.39964	7.47415	7.48428	7.49419	7.66944	8.15242	8.32121	8.11297	8.23816	8.38873	8.49293	7.97274	8.12163	8.14302	8.35179	8.48588	8.37362	7.89238	8.38467	8.17371	7.91296	7.80982	7.71186	7.98466	7.91115	7.52756	7.4515	7.78492	7.57697
VIT_05s0049g01900	Pentatricopeptide (PPR) repeat-containing	0	8.64959	8.96998	9.12489	8.72121	8.96533	9.08848	8.79814	8.83212	8.87871	8.8226	8.71991	8.80608	8.25107	8.53981	8.58621	8.38363	8.4924	8.53356	8.19051	8.43883	8.35475	8.38771	8.26513	8.30904	8.50221	8.84801	8.5334	8.65514	8.8949	8.80313	8.17092	8.02727	8.18502	8.29409	8.34886	8.18634
VIT_03s0038g04190	Pentatricopeptide (PPR) repeat-containing protein	0	12.7176	13.0526	12.8702	12.7459	12.7881	12.9748	12.7853	12.6967	12.7809	12.713	12.7874	12.4751	12.5941	12.5605	12.4857	12.5907	12.6281	12.5948	11.9673	12.5531	12.5618	12.2773	12.1242	12.0875	12.8241	12.4082	12.4225	12.4934	12.2771	12.325	12.2397	12.2082	12.1221	11.8669	11.9171	11.8603
VIT_08s0007g01960	FtsJ-like methyltransferase	0	13.1623	13.2238	13.1069	13.207	13.2032	13.2224	12.7623	12.9401	12.7473	12.8146	12.7968	13.0928	13.2299	13.3591	13.2445	13.1653	13.2903	13.3151	13.2788	13.0523	12.9214	13.0308	13.1084	13.1252	13.3807	13.5272	13.4127	13.3644	13.2297	13.2339	12.7562	12.8738	12.6706	12.6638	12.6545	12.9316
VIT_18s0001g06590	Pigment defective 322	0	9.78808	9.70624	10.0368	9.78237	9.88848	9.95152	10.3701	10.3186	10.4594	10.2416	10.2357	10.2959	10.0848	9.82646	9.87198	9.72404	10.0448	9.8356	10.5612	10.431	10.2455	10.4291	10.4349	10.5094	9.88084	9.90337	9.87291	9.95075	9.93548	9.81459	10.2855	10.1933	10.0925	10.1717	10.5137	10.6423
VIT_17s0000g03020	No hit	0	9.39329	9.79149	9.80243	9.7951	9.53997	9.53648	9.29057	9.03723	9.13153	9.11369	9.20493	9.08437	9.5793	9.84023	9.79135	9.44726	9.748	9.8333	9.00148	8.92561	9.09056	9.38634	9.18039	9.39113	9.69789	9.89652	9.63987	9.62429	9.32028	9.39026	9.10941	8.72948	8.89129	9.38127	9.32103	9.17149
VIT_00s0227g00060	WD-40 repeat protein	0	12.7265	12.8797	12.5521	12.7476	12.8599	12.8796	12.7776	12.7296	12.7226	12.516	12.6369	12.6868	12.5119	12.5383	12.618	12.6504	12.6678	12.5383	12.0315	12.3199	12.4129	11.9414	12.1061	12.2674	12.0156	12.2737	12.203	12.1953	12.4779	12.4217	12.2665	12.2667	12.3318	12.3102	12.2112	11.9824
VIT_01s0026g00340	Threonyl-tRNA synthetase	vv10260Glycine_serine_and_threonine_metabolism vv20970Aminoacyl-tRNA_biosynthesis	12.881	12.9674	12.9238	12.9135	12.8696	12.7657	12.9433	13.0814	12.9704	13.002	12.9751	12.9187	12.7515	12.7996	12.7463	12.8843	12.7953	12.6539	12.8262	12.9297	13.0347	12.7868	12.631	12.7649	12.6406	12.65	12.4749	12.7285	12.6715	12.7659	13.161	13.2137	13.147	13.1497	13.0698	13.1343
VIT_02s0025g02270	PRLI-interacting factor G	0	11.7064	11.4791	11.7274	11.6866	11.5783	11.7533	11.4818	11.5016	11.4384	11.4048	11.3428	11.4614	11.4896	11.4532	11.5736	11.5359	11.6139	11.561	11.5361	11.4333	11.1916	11.2466	11.3289	11.4744	10.8654	11.3478	11.1412	11.2373	11.1302	11.0541	10.9656	11.008	10.9413	10.9503	11.0672	11.055
VIT_08s0032g00110	RNA recognition motif (RRM)-containing protein	0	13.7667	13.6724	13.7169	13.6171	13.7198	13.7492	13.5768	13.6239	13.6347	13.4691	13.5873	13.4103	13.3494	13.3536	13.5641	13.506	13.3667	13.4152	13.1217	13.0545	13.3687	13.0899	13.0279	13.0827	13.2633	13.4351	13.4562	13.4241	13.6203	13.4462	13.2724	13.234	13.255	13.2437	13.3471	13.1242
VIT_03s0038g00590	Unknown protein	0	10.5704	10.618	10.7679	10.7357	10.5486	11.0362	10.6921	10.7953	10.7682	10.8885	10.6124	11.0741	11.297	11.4628	11.0339	11.1736	11.3579	11.5095	11.4397	11.4625	11.3135	11.4504	11.6031	11.4199	11.5134	11.5792	11.3471	11.3679	11.2223	11.1299	11.1442	10.9654	10.9135	10.9081	10.6087	10.9755
VIT_00s0301g00020	Unknown protein	0	11.3441	11.5184	11.3848	11.4906	11.5207	11.4082	11.3371	11.6321	11.3372	11.4534	11.3698	11.3974	11.5378	11.7577	11.6414	11.6329	11.5234	11.5913	11.6756	11.8101	11.4618	11.8163	11.9163	11.7254	12.0122	12.5165	12.5897	12.3645	12.0808	12.1037	12.0619	11.86	11.5628	11.8593	11.7624	11.9437
VIT_00s0225g00150	Anthranilate phosphoribosyltransferase	vv10400Phenylalanine_tyrosine_and_tryptophan_biosynthesis	12.0891	12.3121	12.2498	12.2956	12.1691	12.2185	12.1043	12.1064	12.1902	12.1062	12.2828	12.0205	12.4209	12.4936	12.4558	12.4201	12.3742	12.3633	12.0463	12.2274	11.9762	11.9283	12.0293	12.011	12.4967	12.631	12.7014	12.6045	12.5643	12.4458	12.2227	12.2515	12.1735	12.2095	12.0058	12.026
VIT_10s0042g00070	Proteasome 20S alpha subunit C (PAC1) (PRC9)	vv23050Proteasome	13.9127	13.5913	13.9585	13.8373	13.9506	14.0076	13.6733	13.7265	13.7869	13.5776	13.6232	13.6622	13.9857	14.0316	14.064	13.9403	14.1624	14.1794	13.8145	14.0006	13.8812	14.0142	13.9009	13.8544	14.3544	14.4231	14.4384	14.2687	14.3634	14.1463	14.0231	13.9429	13.8715	13.8616	13.8666	13.6404
VIT_13s0084g00030	Transcription termination factor mitochondrial mTERF	vv60085MTERF	11.0607	11.0441	11.3145	11.1779	11.1264	11.3058	11.3096	11.2475	11.32	11.1468	11.2886	11.4672	11.2336	11.2839	11.2403	11.1526	11.1177	11.2772	11.1149	11.1198	11.0909	11.0554	11.2894	11.1953	11.1764	11.3128	11.191	11.3496	11.1511	11.0081	10.6471	10.6082	10.7177	10.6771	10.6657	10.6918
VIT_15s0024g00070	Methylenetetrahydrofolate reductase 1 (AtMTHFR1)	vv10670One_carbon_pool_by_folate vv10680Methane_metabolism	14.1442	13.9621	14.0167	14.0196	14.1138	14.1461	14.0508	13.9751	14.1353	14.0584	14.1176	14.0601	13.9108	13.8478	13.8604	13.9183	13.8844	13.8642	13.6778	13.473	13.6463	13.6145	13.6874	13.7242	13.4795	13.1028	13.2667	13.2579	13.6426	13.646	13.3102	13.5305	13.6633	13.5316	13.8356	13.3248
VIT_08s0040g01910	V-type H+-transporting ATPase subunit G	vv10190Oxidative_phosphorylation vv44145Phagosome vv50131Primary_active_transporter_cat_A2_to_A4	12.1828	11.9119	12.2141	12.3365	12.3028	12.3552	12.5053	12.3867	12.4418	12.2482	12.2063	12.6839	12.8111	12.7092	12.6925	12.831	12.928	12.9035	13.0209	12.7364	12.7264	12.9485	13.0083	13.0868	12.6896	12.7463	12.7106	12.6877	12.6588	12.7599	12.5226	12.7802	12.5949	12.6205	12.6937	12.9701
VIT_07s0005g02140	Unknown protein	0	10.0446	9.74398	10.2466	10.2424	10.0887	10.0441	10.1341	10.0902	10.3356	10.0794	10.0752	10.0788	10.5025	10.578	10.6463	10.4826	10.5601	10.4356	10.886	10.6736	10.532	10.6333	10.732	10.7026	10.3926	10.5853	10.6537	10.8447	10.7364	10.6865	10.519	10.4772	10.2021	10.5531	10.4833	10.5372
VIT_14s0060g01250	Unknown protein	0	10.9918	10.7304	11.427	10.9646	11.1362	11.1943	11.2481	11.1213	11.2829	10.7833	10.8683	11.1551	11.157	11.2561	11.291	11.2603	11.2007	11.395	11.536	11.4911	11.2401	11.4792	11.3425	11.4559	11.8242	11.993	12.1599	11.9162	11.8145	11.7533	11.4962	11.3862	11.2788	11.4421	11.3584	11.2817
VIT_06s0004g02730	Unknown protein	0	11.0396	11.0929	11.2858	11.0518	11.2485	11.2767	11.3818	11.3015	11.6503	11.4538	11.3915	11.5175	10.8488	10.9012	10.9638	10.8455	11.1392	10.9643	11.0962	10.8896	11.2773	11.1374	11.1721	11.1907	10.688	10.6326	10.6945	10.7428	10.8298	10.9237	11.1609	11.2954	11.3051	11.2343	11.2789	11.2893
VIT_11s0016g04280	KH domain and CCCH containing protein	vv60018C3H	11.7587	11.7749	11.2141	11.793	11.8405	11.8964	11.9471	11.6165	11.8787	11.822	12.02	11.6284	11.6863	11.5156	11.5287	11.5695	11.7186	11.7463	11.55	11.8802	11.6081	11.7742	11.8296	11.8864	12.2393	12.1944	11.9132	12.2458	12.3444	12.4091	12.2842	12.1608	12.3712	12.7034	12.5373	12.3471
VIT_00s0207g00100	Metallophosphoesterase	0	10.1314	9.95275	10.384	10.0457	10.1005	10.2381	10.3107	9.93452	10.3012	10.2711	10.215	10.294	9.88554	9.84883	9.88017	9.98132	10.0152	10.1259	9.72372	9.79405	9.94608	10.1316	10.0425	10.0411	9.1398	9.76149	9.52324	9.79529	9.51125	9.49087	9.55536	9.51695	9.41254	9.53984	9.54364	9.53155
VIT_18s0001g09930	Defective chloroplasts and leaves protein / DCL protein	0	10.295	10.2231	10.4107	10.1745	10.2308	10.4292	10.2431	10.1727	10.5613	10.3848	10.5498	10.434	10.5472	10.6046	10.5498	10.4354	10.596	10.4625	10.384	10.5628	10.4788	10.9066	11.0809	10.9224	10.8481	11.0145	10.8363	10.565	10.3781	10.3316	10.1983	10.2206	10.0103	10.0055	10.1957	10.3986
VIT_14s0006g02690	Delta 7-sterol-C5-desaturase (STE1)	vv10902Monoterpenoid_biosynthesis	13.2941	13.1847	13.4241	13.2199	13.2515	13.3392	13.437	13.3249	13.49	13.3912	13.5909	13.5204	13.3119	13.4831	13.3257	13.0767	13.3748	13.2678	13.4608	13.2897	13.4048	13.5136	13.7691	13.5069	13.2825	13.0902	13.1945	13.1227	12.9529	12.7293	12.9197	12.8664	12.873	12.791	12.795	12.974
VIT_05s0020g01220	ESD4 (early in short days 4)	vv30009Flower_development vv60032GRAS	11.4456	11.6796	11.5168	11.5925	11.4619	11.7005	11.5439	11.7099	11.6377	11.7596	11.791	11.8493	11.4286	11.4272	11.4949	11.4853	11.5118	11.3978	11.4947	11.6048	11.5929	11.5643	11.5511	11.6269	10.912	11.2075	11.1975	11.198	11.318	11.2508	11.4036	11.3581	11.281	11.278	11.2355	11.3111
VIT_01s0011g01510	KUP11 (K+ uptake permease 11)	vv50125Porters_cat_66_to_94	13.2687	13.344	13.4281	13.4348	13.3221	13.3856	13.5809	13.6111	13.718	13.806	13.7442	13.5475	13.3819	13.4285	13.3571	13.4456	13.3638	13.4402	13.7435	13.9424	13.7593	13.9021	13.8525	13.9329	13.2627	13.3022	13.5533	13.5648	13.4271	13.3218	13.8643	13.7275	13.725	13.8703	13.7299	13.7231
VIT_14s0128g00470	Unknown protein	0	11.6087	11.6378	11.9549	11.8666	11.8263	11.9131	11.5155	11.6007	11.7333	11.4896	11.8577	11.5409	12.1545	12.0999	12.1309	12.089	12.2429	12.2083	12.3383	12.4014	12.0301	12.4324	12.5228	12.2433	11.8946	11.7657	11.6273	11.5192	11.4388	11.2182	11.6802	11.8296	11.5078	11.4431	11.6783	11.9554
VIT_08s0032g01020	MD-2 lipid recognition domain-containing protein	0	13.3807	12.9699	13.3987	13.3854	13.3754	13.2313	13.3874	13.3829	13.4672	13.3311	13.4836	13.7662	13.7768	13.7371	13.5446	13.6643	13.7554	13.6435	13.8253	13.8441	13.7899	13.9737	14.0008	13.8626	14.0952	14.044	13.8973	13.9279	13.7397	13.6873	13.8968	13.99	13.8916	13.8737	13.8038	14.0098
VIT_08s0007g05040	Unknown protein	0	11.4282	11.7889	11.4506	11.5389	11.5418	11.446	11.5918	11.664	11.5482	11.4248	11.6501	11.3834	11.6193	11.4276	11.4827	11.6969	11.4497	11.6878	11.8514	11.8644	11.7188	12.104	12.149	12.0247	12.016	12.1804	11.9774	11.8607	11.7765	11.7781	12.0426	11.9107	11.8283	12.1334	12.0063	11.9504
VIT_19s0014g01290	Phosphoesterase	0	10.1739	9.99698	10.1445	10.0077	9.86642	10.1966	9.94695	9.98602	10.013	9.89549	10.0178	10.0062	9.91025	9.63562	9.58834	9.74835	9.7466	9.53223	9.66869	9.69908	9.71898	9.39551	9.83216	9.81344	9.25682	9.62432	9.66352	9.56854	9.51623	9.42026	9.40779	9.32478	9.25675	9.10757	9.14525	9.3835
VIT_05s0020g01370	Unknown	0	9.62216	9.77032	9.94476	9.83649	9.75283	10.0263	10.3721	10.3084	10.4309	10.2953	10.2166	10.1289	9.97235	9.80096	9.99953	9.7118	9.80947	9.94543	10.3838	10.458	10.3115	10.4113	10.49	10.6843	10.4285	10.5557	10.6659	10.4806	10.4145	10.2416	10.3682	10.5632	10.0525	10.3411	10.1949	10.0469
VIT_14s0066g01040	Cytosine methyltransferase (DRM2)	vv11002Auxin_biosynthesis	12.6178	12.6518	12.7442	12.717	12.6061	12.8184	12.7696	12.6279	12.7279	12.6222	12.6814	12.6219	12.2376	12.2658	12.3507	12.3564	12.3837	12.5125	12.6531	12.3582	12.372	12.2335	12.2994	12.4251	12.0758	12.5957	12.2171	12.5111	12.4258	12.2	12.1554	11.9865	12.0566	11.9765	11.897	11.6494
VIT_17s0000g00400	Phosphate carrier protein	vv50123Porters_cat_18_to_29	13.4655	13.4544	13.548	13.5101	13.5041	13.5599	13.6613	13.5781	13.6625	13.6487	13.6433	13.5876	13.4298	13.4745	13.53	13.3998	13.3227	13.3966	13.3637	13.3285	13.2442	13.259	13.2907	13.1461	13.197	13.3557	13.3469	13.3263	13.2427	13.0957	13.3858	13.244	13.3556	13.1806	13.1334	13.0404
VIT_05s0020g02890	GPI-anchored protein-like protein II	0	12.5941	12.5189	12.5955	12.5484	12.74	12.5437	12.8656	12.8214	12.8536	12.7879	12.8974	13.0515	12.795	12.7976	12.8776	12.6168	12.7783	12.898	12.9813	12.7913	12.9493	13.0194	13.1127	13.0986	12.7226	12.257	12.4327	12.4183	12.3951	12.3022	12.3152	12.4558	12.6658	12.2508	12.37	12.057
VIT_07s0191g00060	Ribosomal protein S6 (RPS6B) 40S	vv23010Ribosome vv34150mTOR_signaling_pathway	12.8875	12.9004	12.9646	12.9688	13.0539	12.9874	13.2836	13.1342	13.0924	12.8595	12.8664	13.0239	13.1617	13.1008	13.1943	13.2995	13.3706	13.4212	13.4002	13.1655	13.3213	13.3254	13.3936	13.3093	13.2762	13.6307	13.4825	13.4811	13.5489	13.5333	13.4897	13.3186	13.3295	13.4062	13.3562	13.1833
VIT_08s0040g01460	Myb TKI1 (TSL-kinase interacting protein 1)	vv60045MYBrelated	12.7231	13.1057	12.7857	12.7443	12.5972	12.7159	12.4716	12.6782	12.705	12.7451	12.7436	12.7948	12.782	12.8478	12.7337	12.813	12.6084	12.7056	12.6194	12.7609	12.8941	12.7413	12.7944	12.6579	12.2542	12.3114	12.3995	12.3016	12.2339	12.195	12.1909	12.2879	12.3232	12.4809	12.3011	12.4793
VIT_18s0001g02470	L-ascorbate peroxidase, thylakoid-bound (tAPX)	vv10053Ascorbate_and_aldarate_metabolism	13.8985	13.7726	13.8474	13.914	14.0242	13.9708	13.7985	13.8355	13.8058	13.7223	13.6147	13.7577	13.9846	13.8983	14.0782	14.0966	14.0214	13.9027	13.7024	13.9175	13.9177	13.6639	13.8042	13.8953	14.1767	14.3094	14.1205	14.2877	14.2971	14.3536	14.0699	14.0623	14.0774	14.1422	14.0864	14.255
VIT_11s0016g05820	CCR4-NOT transcription complex subunit 10	vv23018RNA_degradation	13.1195	13.2673	13.2256	13.3216	13.1959	13.2804	13.337	13.2699	13.3102	13.3083	13.1749	13.1773	12.7505	13.0217	13.0017	12.8519	12.7805	12.9125	12.9441	12.9105	12.7857	12.6282	12.5725	12.6506	12.5223	12.9316	12.882	12.994	12.8015	12.6922	12.9383	12.7396	12.7099	12.8093	12.6287	12.6245
VIT_11s0016g00560	Peroxiredoxin bcp	0	13.4789	13.3733	13.5788	13.5369	13.5586	13.4987	13.4893	13.5337	13.4802	13.2574	13.3861	13.3491	13.5474	13.5711	13.5612	13.6375	13.6774	13.6425	13.9249	13.4764	13.5491	13.8052	13.6767	13.738	13.3125	13.1217	13.0569	13.086	12.8674	12.966	13.2276	13.405	13.3082	13.1455	13.1429	13.3806
VIT_00s1488g00020	Glycogen (starch) synthase	vv10500Starch_and_sucrose_metabolism	10.6438	10.2979	10.6548	10.6176	10.4001	10.3891	9.88924	9.74772	10.0993	10.2788	9.93562	9.77305	10.9817	10.843	10.6797	10.9444	10.8125	11.0888	10.5655	10.7495	10.4905	10.6192	10.5753	10.6495	10.5669	10.4172	10.2474	10.1302	10.2277	10.0245	10.3391	10.3102	10.0395	10.3554	10.3375	10.6378
VIT_16s0098g01720	Abl interactor 2 (ABIL2)	0	12.149	12.2509	12.2443	12.2188	12.2132	12.2183	11.9239	12.2191	12.1034	11.8993	12.0294	12.1706	12.495	12.5538	12.6125	12.6328	12.6866	12.6563	12.6268	12.6288	12.5039	12.6436	12.5024	12.5385	12.3894	12.4901	12.3463	12.2783	12.3709	12.1727	12.0306	12.3195	12.0844	12.1328	12.0893	12.3524
VIT_19s0014g00750	Leucine-rich repeat protein kinase	0	12.4679	12.4552	12.2943	12.3667	12.2911	12.1983	11.7349	11.5591	11.6759	11.6184	11.7887	11.7519	12.17	12.3052	12.2277	12.0368	12.4632	12.3512	11.3372	11.603	11.5765	11.5304	11.5419	11.6742	12.1976	11.9335	11.8419	11.7351	11.9387	11.8321	11.5459	11.7187	12.0542	11.5374	11.6624	12.0457
VIT_06s0004g06340	flavodoxin-like quinone reductase 1	vv30003Auxin_signaling	13.187	13.2885	12.9646	13.2729	13.3894	13.1546	12.7454	12.9359	12.7825	12.7691	12.8215	12.9883	13.3369	13.6506	13.6415	13.4423	13.4203	13.4857	13.4196	13.2904	13.2174	13.4727	13.3717	13.3971	13.4782	13.2868	13.5103	13.4598	13.5204	13.4078	13.57	13.3672	13.4091	13.3336	13.492	13.3448
VIT_01s0011g04900	Serine carboxypeptidase-like 50 SCPL50 (	0	10.2829	10.4136	10.3705	10.4876	10.2494	10.6815	10.5142	10.4851	10.5253	10.574	10.514	10.6094	9.91301	9.65042	9.86152	10.0393	9.82132	9.83787	9.8929	9.85515	10.2307	9.91507	9.817	10.009	9.90743	10.2303	10.4065	10.0099	10.0956	10.1511	10.7324	10.6717	10.4057	10.6112	10.4122	10.4198
VIT_03s0091g00190	WD40	0	10.8023	10.5766	10.8083	10.6426	10.6486	10.6848	10.3077	10.1552	10.2619	10.122	10.0095	10.2407	10.8278	10.6559	10.9395	10.7173	10.6697	10.6617	10.488	10.3444	10.3727	10.4645	10.6066	10.5411	10.8428	10.4895	11.0555	10.944	11.0657	10.9656	10.6991	10.6132	10.6861	10.6384	10.8709	10.7845
VIT_08s0040g01590	OTU-like cysteine protease Ovarian tumour, otubain	0	12.0618	11.9438	12.0923	12.0039	11.8546	11.9071	11.3276	11.6118	11.3182	11.6977	11.3289	11.3722	12.1793	12.2566	12.0955	12.261	12.1669	12.2988	11.9448	12.1409	11.7273	11.7365	11.7576	11.8627	12.0525	11.9358	12.2299	12.1914	11.981	11.9881	12.1633	12.2424	12.0138	12.0656	11.9577	12.0835
VIT_11s0016g04340	Unknown protein	0	10.5888	10.5901	10.7432	10.6147	10.4483	10.5816	10.3411	10.3862	10.2789	10.1133	9.92713	10.1537	10.7781	10.7151	10.7208	10.7708	10.5589	10.8574	10.811	10.8535	10.4047	10.5991	10.6952	10.8239	11.1254	11.2638	11.1587	11.2579	11.0461	10.969	10.5215	10.7236	10.4478	10.4093	10.2191	10.8059
VIT_14s0060g02660	Nuclear transcription factor Y subunit B-5	vv60021CCAAT	5.65414	5.40818	5.14229	5.79214	5.83341	5.62916	5.55965	5.33016	5.32162	5.92391	5.81493	5.6162	5.1193	4.88915	4.91109	4.90394	5.08386	4.98222	5.26047	4.9723	4.9471	5.30097	5.18016	5.44842	4.81409	4.80441	5.03287	4.77023	4.94358	5.04225	5.13594	5.33971	5.5159	5.45256	5.34659	5.18501
VIT_07s0005g00520	Protein translocase ATOEP16-4	vv50132Primary_active_transporter_cat_A5_to_A8	9.12295	9.26446	9.23696	9.18125	9.34176	9.36332	9.85864	9.85197	9.75005	9.74015	9.88491	10.1518	9.58025	9.72785	9.52914	9.48446	9.69513	10.0204	9.95649	9.88132	9.91676	10.3644	10.5145	10.3052	9.95573	9.77807	9.58036	9.74089	9.45855	9.45914	9.54945	9.57178	9.52014	9.62815	9.49363	10.0133
VIT_19s0014g03960	Zinc finger (B-box type)	vv60073Orphans_zf-b_box	11.7492	11.8468	11.7767	11.6835	11.654	11.8395	11.5057	11.4982	11.6021	11.5461	11.57	11.3286	11.7913	11.8259	11.6959	11.8214	11.9209	11.875	11.6967	12.3863	11.6898	12.1639	11.9523	12.0688	11.3464	11.0667	10.8597	11.1478	11.1099	11.1627	11.1831	11.3858	11.1861	11.4799	11.4497	11.1342
VIT_04s0044g00010	Unknown	0	12.6251	12.7263	12.7606	12.8022	12.693	12.809	12.4697	12.5333	12.3613	12.4649	12.3248	12.3638	12.8768	12.839	12.8167	12.8567	12.9283	12.9889	12.7946	12.6177	12.483	12.5644	12.684	12.5772	12.6523	12.8734	12.8666	12.9519	12.674	12.6474	12.4682	12.4003	12.2538	12.2318	12.0091	12.2744
VIT_12s0055g00020	UDP-glucose glucosyltransferase	vv10500Starch_and_sucrose_metabolism	10.0652	10.1185	10.3162	10.0215	10.0162	10.0027	9.93285	9.53129	9.76867	9.76543	9.6843	9.32609	10.2314	9.93589	9.97659	9.8964	10.0054	9.86048	9.32616	9.25172	9.26571	9.47973	9.19879	9.19988	10.0013	9.81739	10.0272	9.37384	9.68273	9.67708	9.56962	9.63684	9.30266	9.57909	9.7518	9.58466
VIT_15s0046g02460	Growth-on protein GRO11	0	14.3277	14.2664	14.3139	14.3979	14.2876	14.1306	14.1846	14.3604	14.3409	14.2706	14.3643	14.3107	14.1733	14.2451	14.2356	14.221	14.2594	14.1993	14.2069	14.3025	14.3124	14.2259	14.1825	14.2828	13.9926	13.6803	13.6726	13.8244	13.7229	13.7234	14.0263	14.0424	14.0011	13.975	13.9408	14.1822
VIT_01s0026g01790	Calmodulin binding protein	0	11.9788	11.898	12.1402	11.9499	12.0761	12.1046	11.7762	11.6662	11.7163	11.6304	11.4116	11.6106	12.0388	12.0119	12.105	12.243	11.9846	11.9937	11.5415	11.6647	11.9041	11.716	11.5289	11.7904	11.4404	11.5669	11.5192	11.8097	11.7774	11.6349	11.4877	11.5306	11.4758	11.5967	11.4266	11.41
VIT_14s0066g01850	Peroxidase	vv10360Phenylalanine_metabolism vv10680Methane_metabolism	13.6534	13.5274	13.562	13.5245	13.6111	13.7144	13.5397	13.5094	13.6497	13.6522	13.6053	13.4371	13.7834	13.6946	13.546	13.5663	13.2418	13.453	13.0076	13.2452	13.3936	13.371	13.2242	13.062	13.8649	13.7865	13.588	13.3226	13.1867	13.1747	13.498	13.5849	13.4577	12.9965	12.7257	12.8174
VIT_06s0004g00790	Amino acid permease	vv50123Porters_cat_18_to_29	11.2604	11.464	11.4121	11.5516	11.3841	11.66	11.454	11.3692	11.4194	11.6129	11.7069	11.3569	11.0167	10.8941	10.6997	11.0706	10.9503	10.8806	10.8878	10.9023	11.0827	10.9487	11.1639	11.1515	11.0951	10.4768	10.6704	10.4613	10.645	10.8445	11.0706	11.1948	11.2423	11.377	11.2532	11.2128
VIT_01s0011g06330	Microtubule associated protein (MAP65-6)	vv44810Regulation_of_actin_cytoskeleton	13.9281	13.9109	14.0566	13.9609	13.9987	14.0736	13.7959	13.9383	13.8044	13.6997	13.5341	13.7031	13.6377	13.8292	13.8637	13.8098	13.7199	13.7811	13.7885	13.776	13.6859	13.5985	13.3949	13.7062	13.3357	13.4824	13.4708	13.3351	13.4077	13.3893	13.6592	13.6907	13.5688	13.6194	13.4094	13.47
VIT_08s0040g00970	Plectin (myosin-like)	vv44810Regulation_of_actin_cytoskeleton	12.7816	12.6791	12.9057	12.5675	12.6667	12.6453	12.5733	12.5649	12.5506	12.5225	12.4583	12.5137	12.9013	13.1538	12.939	13.0325	12.9475	12.9923	12.7567	12.7674	12.6558	12.72	12.5691	12.5061	12.9829	12.9377	13.0265	12.7309	12.7562	12.4589	12.7983	12.738	12.8188	12.4364	12.471	12.383
VIT_14s0060g02220	F-actin capping protein alpha subunit	vv44810Regulation_of_actin_cytoskeleton	11.4693	11.2816	11.5611	11.3811	11.4502	11.5433	11.2913	11.323	11.3826	11.428	11.4178	11.5733	11.7009	11.6521	11.8538	11.6469	11.7127	11.6773	11.5244	11.4835	11.8902	11.6916	11.8183	11.7894	11.9735	12.2137	11.9542	11.845	12.0692	11.9911	12.1517	12.385	12.1116	11.7422	12.0173	12.2739
VIT_16s0050g01440	Unknown protein	0	10.5827	10.5361	10.5222	10.6168	10.4888	10.4999	10.5637	10.6033	10.6694	10.6394	10.653	10.7671	10.4149	10.3331	10.3066	10.4755	10.7585	10.4126	10.8996	10.5692	10.7167	10.6826	10.8133	10.9318	10.0551	10.0271	10.1763	10.0116	10.1868	10.1867	9.90582	10.2561	10.25	10.0883	10.1612	10.405
VIT_14s0068g01180	Unknown protein	0	11.5642	11.5697	11.7131	11.5177	11.4122	11.8497	12.0877	11.9373	12.0343	11.7634	11.8224	12.1271	11.5479	11.4328	11.563	11.5621	11.4094	11.8779	12.151	12.0279	12.0731	12.0422	12.227	12.0893	11.6074	11.5506	11.5379	10.8416	10.9945	11.0215	11.4941	11.7417	11.3754	11.1908	11.4997	11.8294
VIT_18s0041g02270	12-oxophytodienoate reductase 2	vv10592alpha-Linolenic_acid_metabolism	10.9288	11.1076	11.054	10.8783	10.907	11.0346	11.0009	10.8709	10.9193	10.7926	10.6712	10.6931	11.178	11.0728	11.1887	10.9794	11.0255	11.153	10.8156	10.8006	10.7156	10.6627	11.1406	10.7158	11.4084	11.0435	11.467	10.9463	10.7502	11.0181	10.6856	10.4154	10.6598	10.2792	10.3567	10.1189
VIT_14s0068g01710	Metal-nicotianamine transporter YSL6	vv50125Porters_cat_66_to_94	13.4147	13.4406	13.5336	13.3426	13.3018	13.2795	13.2361	12.9982	13.3454	13.2626	13.5355	13.1781	13.201	13.1336	13.2872	13.2675	13.1263	13.1223	13.0418	12.9517	13.1078	13.1684	13.2845	13.0899	12.972	12.3913	12.749	12.4844	12.7148	12.5595	12.674	12.6109	12.9295	12.6625	12.8839	12.5842
VIT_03s0038g02570	Ubiquitin-conjugating enzyme E2 O	vv24120Ubiquitin_mediated_proteolysis	12.3041	12.0792	12.34	12.197	12.1784	12.2516	12.356	12.2656	12.5288	12.5069	12.6288	12.453	12.1253	12.0347	12.2054	12.1366	12.2586	12.1899	11.9784	12.3444	12.3414	12.3698	12.1663	12.0296	12.572	12.901	12.6358	12.6305	12.8392	12.6419	12.7903	12.6701	12.7851	12.854	12.8444	12.7176
VIT_10s0003g04120	Galactosyltransferase	0	13.2263	13.0099	13.2726	13.2309	13.1593	13.1135	13.0647	13.0238	13.0471	13.0862	12.9349	12.9426	13.1485	13.1666	13.1455	13.2312	13.015	13.0329	12.8367	12.7887	12.7721	12.7987	12.6045	12.3721	12.9134	12.7475	12.9194	12.9366	12.8749	12.7099	12.6678	12.7463	12.7141	12.6505	12.4721	12.3814
VIT_09s0054g00140	Ribosomal protein L7 (RPL7D) 60S	vv23010Ribosome	12.461	12.3744	12.4131	12.4142	12.5066	12.4602	12.6825	12.6193	12.5327	12.4845	12.759	12.6477	12.8579	12.9087	12.8814	12.914	13.0228	13.0379	13.131	12.8359	12.9608	13.0167	13.1741	13.2154	12.6724	12.7723	12.4428	12.5815	12.6394	12.7484	12.5985	12.7089	12.7596	12.7306	12.6821	12.8829
VIT_06s0004g03300	2',3'-cyclic-nucleotide 3'-phosphodiesterase	0	11.045	10.9938	10.9801	11.014	11.2842	11.0996	10.6229	10.757	10.741	10.9048	10.9133	10.7262	11.1694	11.1145	11.299	11.0622	10.8121	10.9936	10.3795	10.566	10.8738	11.114	10.853	10.7308	11.4199	11.4963	11.1838	11.3782	11.3392	11.2396	11.1958	11.2336	11.1204	11.526	11.4448	11.4376
VIT_16s0022g01160	Acyl-CoA oxidase ACX3	vv10071Fatty_acid_metabolism vv10592Alpha-linolenic_acid_metabolism vv11012iba_metabolism vv11040Biosynthesis_of_unsaturated_fatty_acids vv44146Peroxisome	11.4657	11.8366	11.4503	11.7698	11.5822	11.6351	12.2611	12.3793	12.3322	12.3725	12.4304	12.2062	11.594	11.7707	11.7508	11.8783	11.5828	11.7435	12.3202	12.0014	12.0537	12.1168	12.1196	12.1224	12.1222	12.0197	11.8759	12.0712	12.0024	12.2325	11.9949	11.9935	12.101	12.203	12.0001	12.1392
VIT_06s0009g01110	Cation exchanger (CAX7)	vv50123Porters_cat_18_to_29	13.3455	13.4281	13.4838	13.4484	13.4169	13.429	13.2109	13.1264	13.2921	13.3542	13.4543	13.251	13.5433	13.3181	13.3112	13.6446	13.3649	13.2755	13.5348	13.647	13.5194	13.3278	13.4368	13.4752	13.384	13.2884	13.3425	13.506	13.5367	13.4529	13.7295	13.785	13.8947	14.0342	13.8915	13.9629
VIT_14s0068g01440	Beta-ketoacyl-CoA synthase	vv10061Fatty_acid_biosynthesis	10.8533	10.9922	10.6898	10.807	10.6518	10.6959	10.5278	10.6443	10.5064	10.7762	10.759	10.575	10.7677	10.889	10.9538	10.9616	10.8535	10.6232	10.2562	10.2372	10.2633	9.95836	10.2141	10.4954	10.477	10.6913	10.4917	10.7566	10.7609	10.4819	10.163	10.1782	10.4646	10.1193	9.92943	9.96741
VIT_19s0015g00170	Zinc metallopeptidase	0	10.8929	11.1154	10.9884	11.0183	11.062	11.1138	10.9895	11.1451	10.9588	10.947	10.9054	11.09	11.0697	11.3276	11.3686	11.1845	10.8577	11.3106	11.281	11.3668	11.0971	11.3587	11.3275	11.28	11.8569	12.1189	11.7012	11.8356	11.6532	11.4218	11.631	11.8263	11.4825	11.559	11.3655	11.4669
VIT_12s0059g02260	Glutamate receptor GLR5	vv50101Channels_and_pores	13.9506	13.5468	14.0384	13.7024	14.0763	13.8777	13.4155	13.5306	13.6119	13.6903	13.4837	13.5578	14.0114	13.9132	13.9932	13.907	13.5685	13.7012	13.354	13.4156	13.7828	13.4265	13.3297	13.0986	13.3959	13.274	13.0275	13.0643	13.2086	13.0848	13.114	13.1599	13.3432	13.121	13.0104	13.1035
VIT_14s0128g00720	Acyl-CoA synthetase long-chain member 7	vv10071Fatty_acid_metabolism vv44146Peroxisome vv50104Group_translocators	11.6311	11.6438	11.3927	11.5425	11.4858	11.6137	11.2012	11.5162	11.3938	11.5963	11.3674	11.5699	11.6773	11.7195	11.8222	11.9426	11.8979	11.512	11.6145	11.7728	11.8189	11.4701	11.4943	11.6613	11.9854	11.8817	12.0294	12.2024	12.453	12.4391	11.7169	12.0472	11.9638	11.9316	11.9535	12.1681
VIT_07s0031g00250	Transporter-related	vv50109Incompletely_characterized_transport_systems	10.9283	10.7408	11.1888	11.0155	10.9268	11.1337	11.3287	11.1539	11.0983	11.3325	10.8881	11.2277	10.4225	10.5454	10.5213	10.5566	10.3846	10.3112	10.6457	10.4712	10.589	10.5834	10.2771	10.4547	10.3792	10.3733	10.6107	10.1146	10.5054	10.5108	10.6778	10.8877	10.7009	10.6558	10.6037	10.4682
VIT_18s0122g00780	Inorganic phosphate transporter	vv50121Porters_cat_1_to_6	11.9317	12.2441	12.3632	12.1557	11.9398	12.3897	12.5026	12.3658	12.4913	12.6317	12.3395	12.0027	11.8511	11.7134	11.7287	11.698	11.5989	11.6654	12.0727	12.4548	12.235	12.2577	11.9923	12.1923	11.6233	11.8308	11.8851	11.4365	11.4061	11.3468	12.3072	12.3349	12.2152	12.0952	11.9541	11.8343
VIT_04s0008g06180	Histone-lysine N-methyltransferase ATX1	vv10300Lysine_biosynthesis vv60056SET_PCG	11.3632	11.2615	11.1727	11.3879	11.2408	11.0702	11.149	11.3223	11.2655	11.5945	11.4778	11.4544	11.3899	11.6241	11.6561	11.6088	11.3948	11.3911	11.8122	11.1414	11.4694	11.4788	11.3911	11.6858	10.6666	10.8037	10.7002	10.786	11.0748	10.7531	10.7995	10.9748	10.8488	10.9566	10.8791	10.9632
VIT_13s0101g00510	Ribonuclease H2 subunit A	vv23030DNA_replication	11.8724	12.1246	11.8623	11.9232	11.746	11.8854	12.1311	12.1899	12.1916	12.2095	12.3506	12.1343	11.8054	11.7656	11.7464	11.7131	11.6977	11.6283	12.1481	12.1427	12.1605	12.1853	12.278	12.1913	11.6916	11.9246	11.7274	11.9057	11.7989	11.6657	11.9111	11.8904	11.9625	12.0128	11.9596	11.911
VIT_05s0094g01240	Caltractin / centrin	vv23420Nucleotide_excision_repair vv44110Cell_cycle	11.8909	11.6164	11.8767	11.6459	11.7921	11.7314	11.9605	12.0344	11.782	11.5317	11.6295	12.0787	12.1856	12.2797	12.3686	12.4206	12.4661	12.5489	12.7983	12.2881	12.4581	12.5341	12.5706	12.5078	12.2565	12.4357	12.5331	12.4894	12.4152	12.3715	12.2928	12.5431	12.1354	12.2397	12.3913	12.6162
VIT_07s0031g00200	IMP dehydrogenase	vv10230Purine_metabolism	10.9676	10.6642	10.8974	10.8287	10.7904	10.8425	10.8408	10.7834	10.8948	10.6522	10.9904	10.4913	10.7044	10.7632	10.7213	10.8799	10.856	10.8196	11.1182	11.1317	11.1275	11.1888	11.0461	11.0727	9.95353	10.2789	10.416	10.0092	10.3686	9.91859	10.7231	10.4475	10.3561	10.1635	10.6052	10.5724
VIT_12s0028g01260	V-type H+-transporting ATPase subunit D	vv10190Oxidative_phosphorylation vv44145Phagosome vv50131Primary_active_transporter_cat_A2_to_A4	12.1397	11.749	12.1553	11.9598	12.0856	12.3447	12.5756	12.3162	12.7103	12.5675	12.6343	12.451	12.0803	11.8871	12.0898	12.0466	12.1105	12.1355	12.6566	12.6206	12.5589	12.6288	12.8434	12.8625	12.1317	12.1445	12.2451	11.8519	12.1322	12.0395	12.6483	12.5252	12.473	12.324	12.5794	12.5131
VIT_10s0042g00170	TCP family transcription factor 7	vv60061TCP	12.9742	12.7274	13.0189	12.8267	12.7928	12.9496	12.7295	12.6795	12.8956	12.8149	12.825	12.3906	12.649	12.4462	12.4598	12.5112	12.4092	12.0126	12.4189	12.6506	12.4709	12.443	12.2286	12.5177	12.0238	12.2124	12.2151	11.9682	11.9063	11.8833	12.568	12.5373	12.483	12.3355	12.1818	11.966
VIT_00s1220g00010	Calcium-binding EF hand	0	10.8108	10.8752	10.5617	10.8078	11.0468	10.6507	10.9559	11.1793	11.1464	11.1529	11.1185	10.9827	11.1592	11.1874	11.0359	11.2287	11.041	11.1752	11.429	11.448	11.5068	11.356	11.6046	11.4396	10.8691	10.8234	10.6911	10.7438	10.865	11.0066	11.2109	11.1377	11.2737	11.488	11.345	11.2443
VIT_19s0090g00560	Beta-1,3-galactosyltransferase sqv-2	vv10602Glycosphingolipid_biosynthesis	13.2523	13.1933	13.3151	13.256	13.304	13.1917	13.0557	12.8051	12.91	12.9638	13.0045	12.8916	13.0812	13.1302	13.0752	13.0379	13.1549	13.1405	13.0121	12.6962	12.7794	12.9562	12.879	12.8477	12.7597	12.4367	12.7616	12.3606	12.7575	12.6812	12.5578	12.7046	12.7161	12.5176	12.6216	12.2434
VIT_19s0014g05200	Unknown protein	0	11.6972	11.5297	11.3981	11.6269	11.6191	11.6301	11.0313	11.2804	11.1746	11.2716	11.4068	11.2351	11.5616	11.5952	11.7056	11.5152	11.4585	11.4886	11.1234	11.2111	11.3379	11.5531	11.3017	11.5634	11.6956	12.1315	11.8846	11.935	11.9265	11.7101	11.7249	11.6851	11.6399	11.8075	11.8016	11.7773
VIT_18s0001g09990	Cysteine protease CP1	0	14.4005	14.5593	14.5194	14.4945	14.4132	14.5478	14.1774	14.3596	14.3111	14.3469	14.2714	14.1629	14.6601	14.6571	14.6646	14.643	14.6541	14.6059	14.574	14.6382	14.5899	14.4033	14.3316	14.4423	14.6975	14.7756	14.7452	14.5246	14.7028	14.7379	14.7336	14.6775	14.6683	14.7063	14.6593	14.6454
VIT_06s0009g00410	BLH1 (embryo sac development arrest 29)	vv60034HB	12.9378	12.9917	13.1578	12.9953	12.8838	12.894	12.6832	12.8481	12.8372	12.9472	12.5344	12.8141	12.9823	12.889	12.9625	13.115	12.9797	12.6836	12.5923	13.0813	12.9688	12.8785	12.5809	12.5864	13.0845	13.1343	13.1014	12.816	13.1539	13.0865	13.535	13.6206	13.5594	13.5781	13.5831	13.8613
VIT_04s0008g00180	NADP-dependent malic enzyme	vv10620Pyruvate_metabolism vv10710Carbon_fixation	11.4754	11.8001	11.1421	11.6859	11.6497	11.404	11.8534	11.9273	11.6568	11.6371	11.6817	11.818	11.3296	11.4954	11.444	11.4809	11.4563	11.4779	11.4383	11.4437	11.3881	11.3455	11.2373	11.2678	10.9311	10.6672	10.6481	10.8642	10.8393	11.0563	11.0631	11.1825	11.2013	11.533	11.134	11.0358
VIT_19s0085g01160	Unknown protein	0	10.7041	10.7707	10.8365	10.8007	10.9845	11.0234	11.1743	11.3255	11.1778	11.2125	11.2156	11.3956	10.8104	11.0218	10.8138	10.5667	10.8754	10.7424	11.2905	11.1774	11.1406	11.4562	11.7041	11.4542	11.4036	11.5268	11.1708	11.083	11.0293	10.8924	11.4489	11.2698	11.1587	11.4182	11.4832	11.2004
VIT_15s0046g02000	Polygalacturonase GH28	vv40006Cell_wall	14.7027	14.6861	14.5944	14.6374	14.6253	14.686	14.6226	14.6327	14.5732	14.5071	14.6367	14.6727	14.4347	14.5176	14.4697	14.569	14.5094	14.7373	14.318	14.4178	14.4628	14.5285	14.533	14.3871	14.3577	13.9357	14.0022	13.8748	14.1067	14.0953	13.957	14.1141	14.2585	14.3247	14.311	14.4185
VIT_08s0007g04850	Protein phosphatase 2 (formerly 2A), regulatory subunit B'	vv23015mRNA_surveillance_pathway	10.9485	10.9877	11.2352	11.0404	10.9631	11.0463	10.6693	10.829	10.8988	10.9914	10.7934	11.065	11.3446	11.2181	11.0947	11.1881	11.2414	11.208	11.3498	11.4842	11.1115	11.2652	11.4663	11.5309	10.6875	10.4728	10.8731	11.143	11.2052	11.3692	11.1927	11.3254	11.3251	11.6216	11.5547	11.6883
VIT_05s0077g00820	Unknown protein	0	12.3772	12.3375	12.3534	12.4026	12.3822	12.3918	12.325	12.283	12.2362	12.2497	12.172	11.9606	12.4292	12.4091	12.4673	12.5507	12.2892	12.3914	12.0985	12.0992	12.1446	12.2204	11.9211	12.0694	12.6042	12.9604	12.7212	12.7313	12.8711	12.7927	12.7342	12.6816	12.5219	12.6335	12.2751	12.359
VIT_02s0033g00190	DNA replication licensing factor MCM2	0	10.1415	10.2223	10.4429	10.1205	10.2041	10.409	10.5273	10.6018	10.8271	10.6764	10.9487	10.5634	9.95638	9.92409	9.92451	10.0661	9.9765	9.91761	10.1396	10.048	10.1739	10.0364	10.1271	10.1563	9.90946	10.0237	10.2718	10.288	10.3088	10.1522	10.5846	10.4665	10.6301	10.338	10.4515	10.62
VIT_17s0000g05860	ABC Transporter (VvATH1 - VvABCA2)	vv52010ABC_transporters	11.3101	11.1869	11.3405	11.2996	11.4293	11.2502	11.4831	11.6613	11.5783	11.5579	11.7151	11.6486	11.2769	11.2564	11.2564	11.3424	11.1771	11.2147	11.2867	11.7258	11.7784	11.5776	11.2832	11.4365	11.0859	10.9143	11.0472	11.0665	11.174	10.9761	11.8259	11.7487	11.7142	11.6516	11.6167	11.6899
VIT_09s0002g05120	Zinc finger (C3HC4-type ring finger)	vv60078Other_zf-C3HC4	12.2176	12.1625	12.4333	12.2581	12.3719	12.2359	12.3701	12.3269	12.4221	12.2201	12.3886	12.4544	12.4952	12.4254	12.505	12.442	12.5091	12.5123	12.7052	12.7382	12.7375	12.7251	12.8076	12.7457	12.5181	12.4754	12.6641	12.4318	12.7135	12.5566	12.7943	12.7348	12.6582	12.8544	12.8672	12.7891
VIT_14s0030g01660	Serine/threonine kinase WNK1	vv34710Circadian_rhythm	11.6103	11.5512	11.8553	11.4744	11.5408	11.7193	11.4074	11.2129	11.6388	11.3437	11.4827	11.4608	11.8503	11.9	11.8697	11.7589	11.6931	11.7073	11.6734	11.5457	11.7346	11.5848	11.7294	11.757	11.7928	11.6907	11.7962	11.6561	11.7339	11.6333	12.0251	11.8359	11.8515	12.2613	12.2409	12.3159
VIT_03s0038g03060	Transposase	0	11.345	11.4489	11.4605	11.5139	11.3803	11.533	11.7122	11.7245	11.458	11.8542	11.4222	11.5779	10.954	11.0001	11.2597	11.1275	11.0362	10.8509	11.0308	10.8507	11.0287	10.8644	10.7697	10.7865	10.7199	11.0574	11.1574	11.31	11.193	11.3202	11.2111	11.1009	11.1717	11.14	11.034	11.1746
VIT_06s0004g06920	fructose-6-phosphate-2-kinase	vv10051Fructose_and_mannose_metabolism	12.1547	12.301	12.1321	12.1748	11.9868	12.1014	11.6092	12.1556	11.8627	11.7439	11.7436	11.906	12.2137	12.2534	12.2116	12.3352	12.271	12.4397	12.3752	12.4183	12.1585	12.4246	12.5334	12.4473	12.5345	12.7199	12.6096	12.7662	12.7932	12.5465	12.3	12.5597	12.1985	12.3679	12.25	12.2184
VIT_17s0000g05140	Rhomboid	0	11.3086	11.2861	11.3531	11.6123	11.4451	11.4798	11.4782	11.5874	11.4048	11.4594	11.5468	11.4292	11.6235	11.8263	11.6443	11.7167	11.6735	11.8027	11.7036	11.555	11.3522	11.5235	11.613	11.6251	11.9932	11.9994	11.7942	12.148	11.7978	11.6852	11.2782	11.2508	11.0973	11.2191	11.109	10.9684
VIT_16s0039g02760	RNA polymerase II mediator complex subunit SOH1	vv60091SOH1	11.5936	11.581	11.7394	11.6199	11.5236	11.7639	11.3355	11.3469	11.5013	11.307	11.2311	11.4379	11.6775	11.9628	11.9715	11.8298	11.8362	12.0109	11.8039	11.4038	11.3759	11.8157	11.774	11.6912	12.0867	12.256	12.2202	12.2373	11.8815	11.9528	11.5451	11.465	11.1709	11.3201	11.2573	11.4542
VIT_18s0001g11980	NAC domain-containing protein (VvNAC09)	vv60046NAC	12.9362	12.937	12.6751	12.7559	12.8888	12.849	12.5348	12.6287	12.621	12.7048	12.4864	12.6313	13.0592	12.823	12.9119	12.9152	12.9612	12.6691	12.4736	12.659	12.8277	12.582	12.4017	12.339	13.1557	13.0783	12.9609	13.0102	13.0758	13.1475	13.0827	13.1348	13.1638	13.1311	13.177	13.2875
VIT_11s0016g02060	RecA	vv23440Homologous_recombination	11.624	11.5546	11.9207	11.5472	11.6064	11.7396	11.7963	11.6371	11.859	11.5452	11.5738	11.6149	11.3269	11.3126	11.569	11.4223	11.4219	11.4341	11.338	11.4324	11.2961	11.1445	11.1899	11.2441	11.235	11.423	11.3715	11.2954	11.432	11.1393	11.2296	11.1787	11.1305	11.0606	11.0494	11.011
VIT_19s0027g00600	Unknown protein	0	11.3892	11.5712	11.3723	11.456	11.3064	11.3938	11.2916	11.5112	11.3211	11.7849	11.5435	11.7153	11.403	11.4365	11.3911	11.4678	11.5044	11.1292	11.2612	11.5158	11.5395	11.3639	11.401	11.5716	11.5713	11.658	11.8667	12.1507	11.886	11.8626	11.8634	11.8244	11.9824	12.0377	12.0934	12.3026
VIT_08s0217g00010	Succinate/fumarate mitochondrial transporter	vv50123Porters_cat_18_to_29	12.806	12.7459	12.6867	12.7092	12.5992	12.7474	12.8074	12.7323	12.9107	12.8597	12.7617	12.8107	12.6227	12.3978	12.3703	12.4437	12.4294	12.4191	12.3576	12.7129	12.6096	12.6128	12.8836	12.7354	12.4061	12.4555	12.2363	12.318	12.2987	12.1113	12.3305	12.3875	12.3528	12.2611	12.0752	11.8878
VIT_06s0009g01030	BTB-POZ and math Domain 4 ATBPM4	vv60093TRAF	12.6425	12.9381	12.7222	12.83	12.5868	12.649	12.6637	12.7652	12.6998	12.6464	12.5402	12.3794	12.8554	12.7573	12.5863	12.8853	12.4869	12.4485	12.5334	12.9967	12.9712	12.7957	12.5186	12.5616	13.1255	13.5233	13.3361	13.3898	13.3822	13.3435	13.1441	13.1629	13.1613	13.2281	13.2698	13.1548
VIT_18s0001g13630	V-type H+-transporting ATPase 16kDa proteolipid subunit	vv10190Oxidative_phosphorylation vv44145Phagosome vv50131Primary_active_transporter_cat_A2_to_A4	14.7409	14.6939	14.6519	14.7119	14.6881	14.6493	14.7527	14.7222	14.7055	14.7121	14.6214	14.6833	14.7256	14.8585	14.7578	14.7856	14.7578	14.7894	14.7227	14.6147	14.484	14.4736	14.4776	14.5582	14.5525	14.3767	14.3251	14.5124	14.3098	14.3943	14.3075	14.3672	14.3321	14.2104	14.218	14.4086
VIT_17s0000g02520	Membrane protein	0	10.6842	10.4975	10.7275	10.6261	10.4286	10.6384	10.8757	10.8996	11.1813	11.0344	11.1013	11.1806	10.7092	10.624	10.5868	10.4181	10.5432	10.6688	11.3521	11.3199	11.2049	11.3807	11.074	11.3129	10.5481	10.659	10.7488	10.5703	10.4719	10.2494	10.9099	10.9924	10.8821	10.7951	10.9333	11.4103
VIT_00s0269g00010	far-red impaired responsive family protein	vv60071Orphans_far-red	11.4237	11.4547	11.7635	11.4915	11.5778	11.6364	11.5971	11.4198	11.6343	11.5028	11.3856	11.5078	11.6442	11.4651	11.5824	11.4306	11.3659	11.6928	11.6477	11.7219	11.5868	11.6983	11.6939	11.7671	12.0415	12.4463	12.3282	12.0538	12.0228	12.0128	12.0421	11.8755	11.8081	11.8363	11.8201	11.7757
VIT_14s0171g00190	Protoporphyrinogen oxidase	vv10860Porphyrin_and_chlorophyll_metabolism	11.3576	11.2293	11.4351	11.4563	11.4125	11.3045	11.4047	11.5225	11.4089	11.3724	11.3585	11.3194	11.3756	11.4308	11.5019	11.572	11.5887	11.5774	12.0617	11.8747	11.7648	11.9034	11.9084	12.0413	11.3023	11.7171	11.8176	11.9197	11.7285	11.6445	12.0454	11.9632	11.8373	12.0103	12.0251	11.8416
VIT_15s0046g01740	Unknown protein	0	8.2864	7.98069	8.05478	7.74027	8.16025	8.13585	8.73285	8.73975	8.68449	8.77566	8.86455	8.6066	7.96008	8.39696	8.35836	8.46767	8.67163	8.74471	8.94507	8.91823	8.61957	9.22471	8.92156	8.9433	8.6831	9.086	8.88454	8.81508	8.8457	8.8666	8.59783	8.74801	8.46996	8.52068	8.36793	8.15183
VIT_12s0057g00470	C2 domain containing protein	0	10.3407	10.3025	10.8217	10.47	10.3785	10.7325	9.87689	9.79833	10.0768	9.79941	9.68551	9.7618	10.5189	10.4626	10.4432	10.6509	10.3076	10.5486	10.0421	10.2275	9.78618	9.68335	9.75535	9.78082	10.1352	10.2825	10.5137	10.534	10.3711	10.372	10.0058	9.68864	9.65896	9.96032	9.83549	10.0774
VIT_17s0000g03470	STAM-binding protein	vv24120Ubiquitin_mediated_proteolysis	10.9651	10.6343	10.9143	10.7578	10.9765	10.966	10.9535	11.1358	11.0102	10.9143	11.0091	10.9343	10.6671	10.8644	11.0638	10.9398	10.9185	11.1194	11.6512	11.5048	11.3146	11.7782	11.8321	11.961	11.1033	11.6231	11.2899	11.4122	11.3047	11.1535	11.3372	11.3896	11.144	11.5212	11.3526	11.1692
VIT_01s0011g01800	Inositol monophosphatase family protein	vv10562Inositol_phosphate_metabolism vv34070Phosphatidylinositol_signaling_system	11.4549	11.2517	11.5667	11.4405	11.5614	11.5136	11.0033	11.1788	11.057	10.9937	10.7927	10.6079	11.5853	11.4854	11.588	11.662	11.25	11.3419	10.9364	11.1757	10.7227	10.8241	10.6926	10.7978	11.3367	11.5138	11.5478	11.5141	11.3429	11.4159	11.1734	11.2547	10.9362	11.0867	10.7928	10.8752
VIT_02s0109g00360	Translocase of chloroplast 34	vv50133Primary_active_transporter_cat_A9_to_A18	12.376	12.426	12.4381	12.401	12.5075	12.5598	12.6058	12.6946	12.6768	12.4409	12.5193	12.6915	12.6732	12.7689	12.7704	12.7081	12.9369	12.9478	13.0709	12.9428	12.8204	12.8927	13.048	13.1855	12.8968	13.087	13.0444	13.17	13.0936	13.0447	12.8942	12.8021	12.6286	12.7331	12.8562	12.9047
VIT_02s0087g00740	Unknown protein	0	11.8062	11.8553	11.8776	11.8311	11.8879	11.7972	11.7035	11.9123	11.8387	11.7714	12.0104	11.7306	11.6902	11.7856	11.8535	11.8657	11.7464	11.5968	11.5939	11.6504	11.8316	11.6645	11.5566	11.6255	11.9461	12.2599	12.4608	12.5433	12.4824	12.3309	12.2584	12.2231	12.0823	12.1971	12.1941	12.026
VIT_06s0080g00580	Rac GTPase activating protein 1	vv50109Incompletely_characterized_transport_systems	11.4813	11.4085	11.7645	11.3809	11.3718	11.5285	11.7497	11.6788	11.9069	11.762	11.8775	11.6844	11.4316	11.157	11.4304	11.3067	11.3185	11.1538	11.3059	11.3825	11.6982	11.3509	11.484	11.3731	10.9525	10.9559	11.1774	10.8808	11.0487	10.8712	11.0687	11.0335	11.1376	11.1169	11.2114	10.7746
VIT_00s0211g00160	Serine hydroxymethyltransferase 1	vv10260Glycine_serine_and_threonine_metabolism vv10670One_carbon_pool_by_folate vv10680Methane_metabolism	12.3925	12.6424	12.6232	12.5127	12.6846	12.5623	12.6429	12.6921	12.7682	12.893	12.5373	12.6759	12.7113	12.4666	12.8225	12.6709	12.9377	12.6296	13.3481	13.2034	13.0246	13.0652	13.158	13.5069	12.5905	12.5348	12.7324	12.6358	13.0419	13.1493	13.1587	13.3551	13.2423	13.3334	13.5988	13.6256
VIT_18s0122g00890	Oligosaccharyltransferase complex subunit alpha (ribophorin I)	vv10510N-Glycan_biosynthesis vv11030Glycan_structures-biosynthesis1 vv24141Protein_processing_in_endoplasmic_reticulum	12.7417	12.8576	12.7648	12.8785	12.8309	12.8928	12.8189	12.8784	12.7768	12.7734	12.6362	12.5252	13.0605	12.9796	12.9674	13.0131	12.9027	12.9311	12.7775	12.7505	12.8558	12.6483	12.7386	12.72	12.9764	13.1382	13.1879	13.3749	13.3156	13.2561	13.1521	13.0787	13.0548	13.0609	12.8586	12.7373
VIT_05s0051g00090	Unknown	0	10.7783	10.3721	10.8095	10.6902	10.6495	10.7117	10.6007	10.5642	10.7085	10.7294	10.7035	10.6325	10.8386	10.6827	10.9744	10.9	10.5941	10.6545	10.7187	10.7148	10.809	10.7126	10.5698	10.7683	10.7296	11.3769	11.3858	11.4867	11.5447	11.3843	11.3172	11.326	11.2779	11.4468	11.3221	11.1969
VIT_08s0040g02510	PHD zinc finger protein	0	12.5888	12.681	12.5389	12.5672	12.5174	12.6209	12.5102	12.5528	12.5791	12.4496	12.4799	12.6515	12.4537	12.4667	12.4781	12.5709	12.6747	12.4481	12.5152	12.5648	12.6547	12.23	12.5623	12.5427	11.9856	12.0416	12.1339	12.2013	12.1409	12.2285	12.058	12.0751	12.1892	12.149	12.1518	12.3277
VIT_14s0006g01040	No hit	0	13.0415	13.1242	12.8079	13.1253	12.9893	13.148	12.7644	12.9445	12.6394	12.7776	12.6861	12.9864	13.0817	13.1003	12.9555	13.0215	13.1422	13.0544	12.8514	13.0288	12.7781	12.8103	13.0184	12.8519	13.542	13.7185	13.5748	13.6511	13.3438	13.4531	13.0653	13.121	13.001	13.1682	13.0334	13.2309
VIT_14s0036g01010	Quinone reductase [Vitis vinifera]	vv10190Oxidative_phosphorylation vv50134Primary_active_transporter_cat_D1	12.7101	12.6195	12.7587	12.5183	12.7208	12.5484	12.502	12.3613	12.3744	12.0734	12.1094	12.2651	12.9472	12.8496	12.8941	12.7541	12.9662	13.026	12.7502	12.5205	12.4157	12.5762	12.8535	12.5435	13.3484	12.9893	13.2062	13.0023	13.1149	13.2641	12.6954	12.9691	12.8419	12.5497	13.0005	12.6036
VIT_02s0025g01270	Unknown protein	0	10.5585	10.6004	10.6499	10.7713	10.8658	10.7284	10.1389	10.0702	10.1484	10.1923	10.4341	10.5306	10.9175	11.1405	10.9246	10.9305	11.1724	11.1283	11.015	10.6574	10.5886	11.218	11.1068	11.2675	10.8283	10.7329	10.7236	10.7754	10.4547	10.5031	10.2884	10.1613	10.232	10.5068	10.2078	11.0014
VIT_18s0122g01060	Unknown protein	0	10.593	10.9186	10.6529	10.6604	10.6653	10.6785	10.3024	10.4436	10.2415	10.2242	10.0679	10.3733	10.8194	10.8265	10.9944	10.8533	10.7651	10.9023	10.7649	10.7741	10.6313	10.8411	10.8296	11.012	11.0843	11.5059	11.4977	11.267	11.1011	11.2662	11.0975	10.9687	10.459	10.8752	10.6682	10.5791
VIT_12s0034g01100	Mucin-related	0	10.323	10.1863	10.6031	10.5169	10.447	10.6555	10.1341	9.98239	10.0983	10.076	10.1283	10.1624	10.3566	10.6825	10.669	10.756	10.7147	10.8193	10.1307	10.4094	10.3447	10.4519	10.0435	10.0441	10.6653	10.9809	10.9698	11.0363	10.8174	10.9306	10.2493	10.3289	10.0836	10.3415	10.3454	10.5086
VIT_01s0011g04160	Phosphatidic acid phosphatase alpha	vv10561Glycerolipid_metabolism vv10564Glycerophospholipid_metabolism vv10565Ether_lipid_metabolism vv10600Sphingolipid_metabolism	11.2262	11.2334	11.1265	11.2102	11.2924	11.0872	11.1725	11.2758	11.1349	10.8764	11.1418	11.0662	11.6871	11.6258	11.6113	11.706	11.6848	11.5186	11.6242	11.5667	11.5216	11.2049	11.4122	11.4373	10.9927	10.3556	10.7953	11.0403	11.0879	10.9096	11.176	11.2684	11.2402	11.1947	11.3172	11.5028
VIT_06s0004g04780	Methyl-CpG-binding domain-containing protein	0	9.98921	9.71034	10.1588	9.72487	9.90389	10.0777	9.98079	9.76221	9.91204	9.75204	9.82339	9.68811	10.0694	10.0174	10.0229	9.96602	9.94861	10.0698	9.91389	10.0004	9.906	10.196	10.1514	10.0381	10.6133	11.0555	11.0214	10.3991	10.5737	10.253	10.4639	10.5481	9.98068	10.259	10.381	10.4552
VIT_03s0017g01640	Cysteine--tRNA ligase.	vv10272Cysteine_metabolism vv20970Aminoacyl-tRNA_biosynthesis	11.6932	11.7688	11.6468	11.8465	11.8522	11.8148	11.7937	11.8875	11.743	11.7604	11.751	11.8194	12.0417	11.9736	12.0521	11.9779	12.0297	12.1678	12.0702	12.0024	11.992	11.9459	11.7869	11.7229	12.121	12.4598	12.2601	12.5019	12.4232	12.2605	12.1767	12.2102	11.9854	12.073	12.0436	12.2628
VIT_01s0011g03580	Unknown protein	0	12.6769	12.9702	12.6965	12.7579	12.5468	12.895	12.7811	12.654	12.8336	12.8679	13.0107	12.9406	12.1512	12.2138	12.2798	12.1322	12.3057	12.5511	12.4996	12.3482	12.3885	12.6268	12.5508	12.6448	12.0964	12.5228	12.509	12.2311	12.0684	12.0554	12.249	11.9643	11.9962	12.2726	12.441	12.37
VIT_11s0118g00260	Multimeric translocon complex in the outer envelope membrane 132 TOC132	vv50133Primary_active_transporter_cat_A9_to_A18	11.373	11.2658	11.5269	11.3994	11.2742	11.5511	11.4509	11.2174	11.5729	11.6444	11.5622	11.2952	10.9534	10.8639	10.8218	10.7831	10.8427	10.8789	10.8062	10.9498	10.8999	10.7864	10.5252	10.8271	10.8858	10.9421	10.9963	11.164	11.008	11.0056	11.0428	10.9025	10.9918	11.1883	11.1398	10.8083
VIT_02s0012g01790	Pattern formation protein (EMB30) (GNOM)	vv50004Auxin_transport	14.0853	14.0815	14.1062	14.1073	14.0615	14.1441	14.1356	14.0755	14.295	14.2751	14.3596	14.2602	13.9733	13.9345	13.9795	13.9124	13.8091	13.8791	13.726	13.9675	14.0906	13.934	13.9099	13.8452	13.6852	13.6024	13.7146	13.7043	13.7489	13.6801	13.9324	13.787	13.9233	13.8679	13.9449	13.9021
VIT_17s0000g05880	Calcineurin phosphoesterase	0	12.6323	12.3354	12.6858	12.6975	12.7248	12.6914	12.5623	12.5039	12.4273	12.325	12.5572	12.7806	12.8817	12.9808	13.0039	12.8744	12.961	13.086	12.9979	12.9263	12.6867	13.0044	13.1809	13.0451	13.3382	13.2343	13.1901	13.3107	13.1565	13.1503	12.8501	12.8439	12.7654	12.8667	12.83	13.0032
VIT_18s0001g03120	Ethylene-responsive transcription factor ERF003	vv30008Ethylene_signaling vv60003AP2_EREBP	8.92117	8.92548	8.98542	8.91989	8.87394	8.82788	8.9581	9.06239	9.09023	8.67832	8.89372	8.85244	9.19395	8.88935	8.90939	8.95972	8.84342	8.92687	8.89833	8.83778	8.88928	9.10129	9.11976	8.89672	9.61484	9.59421	9.64096	9.2275	9.00817	9.22616	9.5361	9.04251	9.49763	9.4611	9.31859	9.43409
VIT_05s0020g04460	ADP-ribosylation factor C1	0	12.4723	12.2125	12.7524	12.4063	12.412	12.4624	12.4877	12.331	12.3445	12.3836	12.4755	12.5551	12.9208	12.8566	12.614	12.8605	12.9158	13.0253	12.8365	12.7696	12.7947	13.2132	13.276	13.0643	13.113	13.0986	13.1752	13.0301	12.8589	12.8872	12.6553	12.6732	12.6424	12.6429	12.7442	13.1012
VIT_13s0019g02400	Transducin protein	0	12.1186	12.2502	11.9692	12.0524	11.9352	12.0208	11.9961	12.2036	12.0059	12.0726	12.0976	12.2133	11.7795	11.8974	11.763	11.7623	11.8234	11.9008	11.6138	11.8923	11.8195	11.9496	11.7699	11.7591	11.4766	11.7881	11.5595	11.5697	11.6709	11.5989	11.5578	11.4793	11.4031	11.5965	11.5604	11.4104
VIT_07s0095g00200	Phosphatidylserine decarboxylase	vv10260Glycine_serine_and_threonine_metabolism vv10564Glycerophospholipid_metabolism	11.3263	11.5606	11.2265	11.4813	11.5216	11.4291	11.8094	11.8479	11.7539	11.7088	11.556	11.8808	11.5289	11.5787	11.6745	11.6756	11.8669	11.743	12.1323	11.9637	11.9947	11.7014	11.8282	11.672	11.7018	11.9169	11.7724	12.1069	11.9372	12.2031	11.9676	12.0886	11.9505	12.1001	11.9645	12.0616
VIT_19s0014g05190	Cellulase precursor	vv40006Cell_wall	12.6116	12.5778	12.5955	12.4679	12.6939	12.4428	12.3886	12.3792	12.4797	12.4554	12.3435	12.2355	12.7019	12.7592	12.7959	12.7457	12.5606	12.6803	13.059	12.962	12.9643	12.7763	13.0843	13.0578	12.7202	12.3655	12.7347	12.8436	12.7298	12.8054	13.0026	12.9938	12.9663	12.9648	13.1116	12.9053
VIT_05s0020g02860	Zinc finger (C3HC4-type ring finger)	vv60078Other_zf-C3HC4	11.1154	10.943	11.0192	11.1381	11.1068	11.1497	10.9136	11.0593	10.9881	11.0135	11.1725	11.0474	10.8813	10.9187	10.8946	11.0337	11.0256	11.06	10.9052	11.1181	10.9315	10.912	11.0852	11.0859	10.4788	10.4935	10.6086	10.7248	10.8904	10.6944	10.7168	10.5136	10.6116	10.6382	10.8251	10.8168
VIT_13s0019g02310	Translation initiation factor eIF-3 subunit 4	vv23013RNA_transport	11.7773	11.8978	11.7675	11.721	11.7806	12.0053	12.1148	12.1258	12.1073	11.9293	11.9092	11.9859	12.1971	12.1989	12.2257	12.0447	12.2582	12.2317	12.3215	12.5274	12.3618	12.5431	12.6784	12.3982	12.1398	12.1296	12.0028	11.9261	11.8832	11.8866	12.0743	12.2205	11.8576	12.0413	11.9905	11.8991
VIT_08s0040g03220	LCL1 (LHY/CCA1-like 1)	vv34710Circadian_rhythm vv60045MYBrelated	11.5844	11.1481	11.623	11.2877	11.3292	11.4148	11.3846	11.5067	11.4851	11.3908	11.328	11.6459	11.1673	11.1818	11.1167	11.2878	11.4123	11.4244	11.7934	11.4924	11.5883	11.7421	11.8402	11.8679	11.6512	11.6009	11.5642	11.2597	11.3997	11.4542	12.0366	12.2096	12.0001	11.8956	11.8112	12.2158
VIT_07s0129g00050	Unknown protein	0	10.921	10.9101	11.0738	10.947	11.0644	11.204	11.049	11.0165	10.9636	11.0601	10.7423	11.384	11.2862	11.4033	11.4894	11.3787	11.3974	11.3458	11.8218	11.3915	11.7471	11.8504	11.8459	11.9033	11.6574	11.6388	11.5954	11.329	11.5388	11.7786	11.5742	11.6707	11.4099	11.6655	11.7503	12.0595
VIT_08s0007g03700	Transcription initiation factor TFIID subunit D10	vv23022Basal_transcription_factors	12.3565	12.5173	12.4138	12.3331	12.164	12.3809	12.0148	12.1204	11.9386	12.095	11.9796	11.7981	12.0283	12.0824	12.0482	12.135	12.1115	12.0623	11.8704	12.0644	11.8627	11.8673	12.0324	12.0082	12.4981	12.719	12.7802	12.585	12.5576	12.4746	12.1061	12.0949	11.911	12.2395	12.0445	11.7741
VIT_08s0058g00700	F-box protein (FBL3)	0	10.9207	11.0985	11.3541	11.2463	11.1748	11.432	10.9678	10.8387	11.193	11.3589	11.437	11.1139	11.3062	11.168	11.383	11.2506	11.3487	11.3325	11.3285	11.3359	11.2216	11.2724	10.9772	11.0127	10.5121	10.3542	10.6973	10.3839	10.3946	10.4119	10.8269	10.3658	10.6879	10.6305	11.0547	10.4173
VIT_01s0026g02240	ANTR2 (anion transporter 2	vv50121Porters_cat_1_to_6	12.51	12.7914	12.3508	12.5626	12.6597	12.3623	12.84	12.6039	12.6392	12.7074	12.6107	12.5572	12.6925	12.4092	12.53	12.6346	12.7805	12.5867	12.4174	12.523	12.7306	12.2999	12.191	12.4908	13.1852	13.0605	12.8691	13.3438	13.3776	13.3175	12.8381	12.7802	13.094	13.0127	13.0511	12.9304
VIT_13s0067g02130	Dehydration-induced protein (ERD15)	vv30001ABA_signaling	13.0544	12.9619	13.3822	13.0871	13.2297	13.3763	12.7885	12.6889	12.9698	12.7023	13.0272	12.9467	13.6253	13.6387	13.4389	13.4959	13.6794	13.7089	13.6745	13.745	13.5969	13.8247	13.9733	13.6812	13.8967	13.6577	13.8182	13.59	13.4227	13.0994	13.3607	12.9537	13.0584	12.9183	13.1013	13.4476
VIT_10s0116g01780	Cationic peroxidase	vv10360Phenylalanine_metabolism vv10680Methane_metabolism	14.6325	14.4358	14.6621	14.6045	14.6341	14.5049	14.2793	14.3138	14.4353	14.3582	14.133	14.3237	14.4268	14.3014	14.3922	14.4461	14.3493	14.3456	13.888	14.2951	14.1329	14.1384	13.6404	13.4646	14.5781	14.6982	14.569	14.5392	14.626	14.702	14.6775	14.8379	14.7571	14.7368	14.6534	14.6728
VIT_13s0156g00260	Homeobox-leucine zipper protein HAT14	vv60034HB	11.6848	12.2666	11.6245	11.8431	11.8212	11.8354	12.013	11.9324	11.9293	11.872	11.877	11.3514	11.8925	11.8334	11.7117	11.6961	11.6868	11.6722	11.4684	11.9099	11.7217	11.6042	11.661	11.4054	12.4517	12.4826	12.4942	12.653	12.4621	12.2938	12.2992	12.0506	12.1327	12.4388	12.5903	12.4197
VIT_03s0132g00100	ATHVA22A (Arabidopsis thaliana HVA22 homologue A)	vv30001ABA_signaling	9.75791	9.7323	9.45996	9.65614	9.89433	9.79231	10.1167	10.0741	10.0812	9.93028	9.88265	9.88681	9.86909	9.89911	9.95426	9.9975	9.71877	9.65296	10.3125	10.3388	10.4353	10.1128	9.70593	9.93016	9.21633	8.70685	9.19503	9.08097	9.41923	9.54119	9.61715	10.0102	9.94557	9.77198	10.2067	9.91555
VIT_16s0098g01240	Unknown protein	0	10.8254	10.6103	10.9918	10.6027	10.4999	10.9172	11.1181	11.17	11.46	11.1504	11.1941	11.0759	10.4544	10.4383	10.5428	10.4244	10.3162	10.4983	11.1933	11.4957	11.0472	11.5465	11.3399	11.5718	10.9635	11.4102	11.1692	10.9906	10.8879	10.6436	11.183	11.0371	10.9189	11.1627	10.8764	10.8946
VIT_04s0023g03160	Unknown protein	0	10.5228	10.2633	10.6511	10.5614	10.5311	10.6409	10.1496	10.1893	10.3024	10.1422	10.1989	10.4906	10.5855	10.5469	10.4408	10.621	10.7511	10.5414	10.3729	10.4672	10.5797	10.683	10.9346	10.7371	10.6194	10.7678	10.6663	10.2763	10.2012	10.018	10.0234	10.0965	9.97203	10.0386	9.85021	10.158
VIT_18s0001g05330	No hit	0	11.4081	11.9794	11.2716	11.4231	11.4414	11.3264	11.1933	10.8693	10.7257	10.9324	11.0183	10.9814	11.2109	11.5059	11.4261	11.3351	11.2908	11.4852	10.731	10.481	10.8112	10.7718	10.7872	10.7715	11.3533	11.4852	11.5063	11.5777	11.4243	11.3413	10.8361	10.4581	10.7203	11.0428	10.7825	10.7974
VIT_04s0023g00760	Biotin carboxyl carrier protein 2 (BCCP2)	vv10061Fatty_acid_biosynthesis vv10620Pyruvate_metabolism	12.5508	12.6643	12.3254	12.6836	12.5752	12.5942	12.6541	12.7725	12.6396	12.7107	12.7346	12.7057	12.5841	12.5379	12.5453	12.7783	12.5705	12.2799	12.209	12.2731	12.714	12.3878	12.1711	12.2394	13.144	13.2641	13.0597	13.2216	13.1853	13.0851	12.8226	12.8006	12.8178	12.875	12.8114	12.8044
VIT_07s0130g00150	Thioesterase family	0	11.6551	11.1534	11.7739	11.4062	11.5934	11.5474	11.5284	11.6573	11.5859	11.3138	11.4032	11.7749	11.8439	11.6737	11.8209	11.593	12.056	12.0609	12.1732	11.7669	11.837	12.2912	12.3152	12.0966	12.4574	12.4664	12.5528	12.4434	12.2832	12.3311	12.1484	12.0806	11.997	11.8909	12.1496	12.1093
VIT_12s0028g00740	Unknown protein	0	9.50217	9.37444	9.46953	9.60758	9.29649	9.49765	9.51373	9.61622	9.67888	9.8534	9.80064	9.85589	8.90954	8.93586	8.94549	9.13251	8.84617	8.76557	9.10431	9.05544	9.11498	8.76346	8.73863	9.01698	8.11994	8.87183	9.02835	9.22051	9.13776	9.07061	9.01427	9.11432	9.05611	9.22586	9.01713	9.28966
VIT_00s0265g00010	Phosphoglycerate mutase	vv10010Glycolysis	9.76297	9.51861	10.0056	9.79057	10.0479	9.91402	9.97319	10.0332	10.0276	9.90399	9.99182	9.86801	10.1843	10.1468	10.2604	10.2678	9.98513	10.3675	10.7528	10.6702	10.2592	10.8622	10.6703	10.8136	9.99604	9.93363	9.95202	10.1798	9.9224	10.0347	10.2891	10.6005	10.2763	10.3265	10.3677	10.5595
VIT_08s0032g00420	Exostosin	vv11030Glycan_structures-biosynthesis1	10.6824	10.8138	10.8854	10.8407	10.8921	10.8829	11.1873	11.1733	11.3152	11.1716	11.4663	11.4323	11.0674	11.3224	11.2351	11.0351	10.9181	11.1292	11.3684	11.2725	11.1459	11.4585	11.4433	11.4722	11.2622	11.8891	11.665	11.8701	11.606	11.4492	11.6641	11.5141	11.6163	11.6155	11.5289	11.5065
VIT_15s0024g00030	Pentatricopeptide (PPR) repeat-containing protein	0	9.42828	9.61059	9.52989	9.4769	9.65585	9.66384	9.68631	9.62414	9.74801	9.90601	9.91222	9.74342	9.11889	8.96478	8.98939	9.27822	9.05638	8.78816	8.82249	9.26791	9.47343	9.14308	9.23506	9.24711	8.74886	8.88153	8.78069	8.72802	9.10823	9.01898	9.21005	9.16124	9.41037	9.27651	9.49641	9.14009
VIT_00s0434g00060	Unknown	0	12.5174	12.5822	12.8171	12.5563	12.7388	12.6393	12.7389	12.5506	12.7516	12.794	12.8439	12.5445	12.4059	12.4238	12.5061	12.2666	12.1131	12.089	12.0069	12.0775	12.2654	12.0103	11.9476	11.851	12.5132	12.2367	12.7497	12.8879	12.7937	12.8647	12.8374	12.635	12.7592	12.906	12.8682	12.4566
VIT_04s0008g03620	Catalytic	0	14.0757	14.0471	14.0404	14.0801	14.0385	14.0723	13.9821	14.1194	14.0679	14.021	14.0285	13.9083	13.9274	13.8647	13.9665	13.9555	13.8789	13.9866	13.8015	13.7264	13.7315	13.735	13.7145	13.7582	13.6793	13.7707	13.8572	13.9466	13.9464	13.8867	13.825	13.66	13.7053	13.6888	13.6333	13.5657
VIT_01s0011g00070	Nucleolar complex protein 14 nop14	0	12.5344	12.3201	12.5252	12.4039	12.5224	12.4931	12.5733	12.5234	12.7143	12.6703	12.5513	12.5543	12.3055	12.3046	12.3883	12.4627	12.3882	12.1099	11.914	12.1532	12.4781	12.0388	11.6641	11.84	11.7313	11.9385	11.8773	11.734	12.0488	12.0058	11.9927	11.813	12.038	11.9701	11.9907	11.9859
VIT_17s0000g05750	Isochorismate synthase	vv10130Ubiquinone_biosynthesis vv50101Channels_and_pores	10.6973	10.875	10.592	10.7636	10.8034	10.6666	10.7531	10.8072	10.9855	11.0148	11.4239	10.9084	10.6237	10.6525	10.628	10.438	10.7495	10.6064	10.9276	11.0564	11.2236	11.2479	11.2838	11.2322	10.6224	10.5846	10.4708	10.3871	10.4355	10.4973	10.9434	10.9749	11.2012	11.074	11.1824	11.3654
VIT_12s0059g01170	Protein phosphatase 2 (formerly 2A), regulatory subunit B'	vv23015mRNA_surveillance_pathway	12.9863	13.0221	13.2822	12.9959	12.9907	12.9824	12.9276	12.8813	12.9726	13.0626	12.9849	12.7452	12.8311	12.8023	12.7337	12.8506	12.6404	12.7469	12.5927	12.6958	12.6115	12.5612	12.7262	12.6905	12.7464	12.6358	12.5227	12.8093	12.5339	12.4211	12.3176	12.3424	12.5348	12.3035	12.279	12.303
VIT_04s0008g02140	EMB2261 (embryo defective 2261)	0	8.04657	8.08694	8.1359	8.09495	8.07435	8.18128	8.55779	8.34061	8.59601	8.70226	8.60956	8.32446	7.7699	8.07586	8.01413	7.93471	7.91833	7.69967	7.5785	7.48818	7.85158	7.72874	7.34922	7.62396	7.91583	8.06737	7.88953	8.31473	8.3299	8.45971	7.82296	7.66073	7.8483	8.07953	8.03981	7.5319
VIT_05s0020g00850	Transposon protein, Mutator sub-class	0	11.2737	11.2323	11.3493	11.1685	11.2302	11.1817	11.5132	11.4455	11.6731	11.5563	11.6581	11.6955	10.8834	11.0483	11.155	10.8962	11.0449	11.1292	11.157	11.3289	11.3987	11.3881	11.265	11.3388	11.1488	11.6061	11.5191	11.5193	11.6077	11.6094	11.7105	11.4859	11.7329	11.8107	11.7483	11.7675
VIT_07s0005g06160	No hit	0	13.7392	13.6322	13.7759	13.7025	13.5222	13.5739	13.8753	13.8723	13.9148	13.8821	13.9113	14.1712	13.6306	13.7226	13.5683	13.727	13.4804	13.4514	13.8546	14.1047	14.0908	13.908	14.1158	13.8988	13.6575	13.318	13.4291	13.3027	13.1327	12.9333	13.929	13.8267	13.8004	13.7409	13.5746	13.7262
VIT_18s0001g13070	NAD-dependent epimerase/dehydratase	0	8.53957	8.12147	8.138	8.2061	8.35842	8.36777	8.44346	8.36251	8.55273	8.26803	8.05684	8.47738	8.90222	8.87559	8.94059	8.99808	8.71195	8.73886	9.32513	9.09812	8.81325	9.09055	9.07079	9.1012	8.55391	8.7941	8.87893	9.01299	8.77851	8.8667	9.02923	9.34891	8.93742	8.86291	8.96662	9.2452
VIT_18s0001g07100	Pyridoxamine 5'-phosphate oxidase	vv10750Vitamin_B6_metabolism	11.8978	11.7467	11.8514	11.8041	11.847	11.814	12.0009	12.2762	12.0805	12.0868	12.0507	12.1708	12.0991	12.1557	12.0899	12.1097	12.1651	12.1959	12.4138	12.3044	12.3501	12.4121	12.2801	12.3008	12.0533	12.1545	11.9756	12.1514	12.0579	12.0583	12.1885	12.2748	12.2037	12.3647	12.2454	12.3796
VIT_11s0016g02480	2,3-diketo-5-methylthio-1-phosphopentane phosphatase	0	8.70245	8.48757	8.70965	8.58451	8.91827	8.85278	8.87433	8.83424	8.92542	9.05891	8.99939	9.18034	8.99047	9.08289	8.9108	9.02042	9.21073	9.27154	9.48734	9.42751	9.38115	9.59217	9.79037	9.69174	8.79905	8.6891	8.78709	8.59533	8.64992	8.77505	8.9146	8.89301	8.89802	8.88551	8.858	9.61656
VIT_01s0026g00260	Potassium transporter (KUP7)	vv50125Porters_cat_66_to_94	12.5242	12.3176	12.6077	12.4875	12.6299	12.4033	12.4105	12.6212	12.5996	12.6163	12.7588	12.5976	12.5632	12.6769	12.7121	12.6454	12.5757	12.5333	12.7273	12.8166	12.8238	12.8919	12.7453	12.8532	12.0809	12.2302	12.048	12.3643	12.3171	12.2995	12.7451	12.7432	12.623	12.8472	12.7061	12.9444
VIT_11s0016g02400	K+ efflux antiporter (KEA4)	vv50124Porters_cat_30_to_64	12.5484	12.413	12.4842	12.3927	12.3832	12.2173	12.3242	12.4508	12.3478	12.3615	12.6242	12.5067	12.1225	12.2293	12.279	12.2233	12.1871	12.1459	12.0958	11.945	12.2105	12.2701	12.2992	12.1615	11.9569	11.9761	11.9526	12.0626	12.0593	11.709	11.9393	11.855	12.0855	11.767	11.8615	11.7999
VIT_05s0094g01450	Unknown	0	8.37559	7.91601	8.43209	8.07588	8.32629	8.44382	8.25738	8.27568	8.1704	8.23367	8.12708	8.38101	8.73269	8.97216	8.76729	8.76502	8.80198	9.08716	9.18415	9.01542	8.82106	9.02411	9.11092	9.15516	8.74514	8.9983	9.07902	8.96292	8.90075	8.89428	8.87809	8.60324	8.40285	8.33384	8.60245	8.65444
VIT_02s0033g01350	Unknown protein	0	12.6384	12.7309	12.7388	12.8517	12.8303	12.8832	12.9378	12.8331	12.7829	12.7451	12.6854	12.8592	12.7858	12.9222	12.804	12.8464	12.9176	12.9678	12.9547	12.7555	12.5602	12.6393	12.7623	12.7515	12.4208	12.57	12.4647	12.5151	12.3233	12.3835	12.3922	12.4368	12.2431	12.3078	11.9859	12.3278
VIT_11s0016g02870	Peptidase alpha subunit, Mitochondrial	0	13.9511	13.9501	13.9045	14.0008	13.943	13.9301	13.9724	14.0029	13.9651	13.9463	13.9131	13.9056	13.8883	13.8762	13.9196	13.9156	13.9307	13.9545	13.8178	13.6108	13.7158	13.7605	13.7142	13.7364	13.6072	13.5043	13.5066	13.7155	13.734	13.7413	13.6189	13.7272	13.8201	13.7232	13.7165	13.6606
VIT_05s0094g01370	Translation initiation factor eIF-1A	vv23013RNA_transport	9.34898	9.29575	9.48429	9.20246	9.29462	9.49304	9.18495	9.43039	9.32635	9.30923	9.27539	9.2241	9.27681	9.44266	9.42236	9.51448	9.27059	9.37173	9.26452	9.35239	9.30571	9.19341	9.22735	9.50943	8.83899	9.25032	9.10411	9.09037	9.27956	9.12417	8.80995	8.68706	8.78509	8.66602	8.59486	8.65892
VIT_08s0007g03690	Inosine-uridine preferring nucleoside hydrolase family protein	vv10230Purine_metabolism vv10760Nicotinate_and_nicotinamide_metabolism	11.1993	10.941	11.516	11.1306	11.2571	11.302	11.1195	11.1513	11.2372	11.129	11.2854	11.1409	10.9596	11.0206	11.2543	10.9878	11.1434	11.2635	11.3189	10.9216	10.8748	11.0337	11.37	11.438	10.796	10.6599	10.8477	10.6897	10.6927	10.4965	10.5494	10.6741	10.5835	10.2592	10.4185	10.3077
VIT_04s0044g01320	ABCNAP13	vv52010ABC_transporters	10.7023	10.6311	10.6223	10.6463	10.7225	10.6867	10.875	11.0169	10.9502	10.821	10.9868	11.1023	10.7784	11.0056	10.8704	10.9107	10.9235	11.0917	11.5252	11.3522	11.0462	11.2942	11.5121	11.4101	10.7114	10.7162	10.7621	10.5487	10.3629	10.2992	11.1043	11.2078	11.0012	10.7754	10.8386	11.2567
VIT_19s0014g04820	V-type H+-transporting ATPase 21kDa proteolipid subunit	vv10190Oxidative_phosphorylation vv44145Phagosome vv50131Primary_active_transporter_cat_A2_to_A4	12.2367	11.7863	12.0133	11.8377	12.0373	11.8242	11.5834	11.298	11.4564	11.3303	11.5382	11.8101	12.2132	12.2138	12.26	12.0553	12.2413	12.3631	11.8603	11.6969	11.623	11.8381	12.1446	11.8734	12.2685	12.267	12.2483	12.1919	12.1913	12.2683	11.7839	11.609	11.6327	11.7487	11.6249	11.7875
VIT_18s0089g00560	Acetyl Co-A acetyltransferase	vv10071Fatty_acid_metabolism vv10072Synthesis_and_degradation_of_ketone_bodies vv10280Valine_leucine_and_isoleucine_degradation vv10380Tryptophan_metabolism vv10620Pyruvate_metabolism vv10650Butanoate_metabolism	13.7667	13.6549	13.6424	13.7449	13.7834	13.663	13.5938	13.7165	13.5724	13.5976	13.6062	13.5907	13.9396	13.8997	13.8983	13.9105	13.9295	14.0353	14.1697	14.089	13.8924	14.0119	14.0351	14.069	13.8698	13.8509	14.0062	14.0114	13.9407	14.0947	14.0814	14.1016	13.9387	14.1146	14.0412	14.2149
VIT_14s0060g02050	Ribosomal protein L22-2 (RPL22B) 60S	vv23010Ribosome	11.9949	11.9691	12.0258	12.0768	12.2819	12.3703	12.1013	12.0146	12.0546	11.9161	12.0682	12.0442	12.5521	12.6828	12.4357	12.1952	12.6914	12.867	12.601	12.5192	12.3855	12.7954	12.9399	12.7247	13.1198	13.1504	12.7386	13.1314	12.5744	12.7511	12.3508	12.3219	12.2778	12.4601	12.2094	12.315
VIT_13s0064g01110	No hit	0	6.33266	6.60044	6.50298	6.40519	6.41564	6.61974	6.45211	6.4645	6.67552	6.48799	6.57923	6.68471	6.40668	6.70992	6.41458	6.87549	7.21009	7.4336	6.14862	6.58116	6.78246	6.65422	6.3859	6.48584	6.44755	6.29241	6.2953	6.20356	5.88566	5.96545	5.88941	6.13884	5.94331	5.99183	5.747	5.89143
VIT_14s0066g00830	Sirohydrochlorin ferrochelatase	vv10860Porphyrin_and_chlorophyll_metabolism	12.0996	11.8862	11.827	11.9658	12.0447	11.7794	11.758	11.8645	11.8858	11.6456	12.0142	12.181	12.1989	12.5445	12.4085	12.2392	12.442	12.5297	12.635	12.3354	12.4116	12.8798	12.9638	12.748	12.3849	12.5172	12.4338	12.4443	12.3408	12.1746	12.1537	12.0746	11.9884	12.0058	12.1961	12.3361
VIT_01s0026g01640	Band 7 family	vv50108Accessory_factors_involved_in_transport	12.3577	11.8004	12.4797	12.0804	12.3156	12.277	11.8386	11.8206	11.8424	11.7028	11.5176	11.7979	12.5477	12.4134	12.5276	12.2725	12.2871	12.3419	12.133	12.3774	11.9002	11.9679	12.3137	12.1188	12.7609	12.6943	12.8021	12.6306	12.6163	12.4596	12.5086	12.6467	12.4815	12.3907	12.4393	12.5678
VIT_19s0014g04970	Ribosomal protein L24, chloroplast (CL24) 50S	vv23010Ribosome	12.3457	12.2916	12.5472	12.3629	12.4803	12.3907	12.2212	12.243	12.0874	11.9234	12.0048	12.4702	12.6427	12.7946	12.5077	12.838	12.9597	12.9514	13.0948	12.8946	12.7788	12.9458	12.9501	13.0487	12.6187	12.7063	12.4813	12.6338	12.3284	12.4911	12.0781	12.3711	12.0669	12.1642	12.1549	12.494
VIT_08s0032g00310	Ubiquitin-conjugating enzyme E2 A	vv24120Ubiquitin_mediated_proteolysis	13.171	13.223	12.9361	13.0627	13.0313	13.0565	13.2287	13.1483	13.3017	13.3912	13.2943	13.6059	13.37	13.1727	13.0946	13.2223	13.3032	13.0875	13.1422	13.4658	13.6325	13.3657	13.1572	13.2549	13.8742	13.5147	13.5082	13.501	13.6013	13.5835	13.935	13.8654	14.0045	13.8203	13.9062	14.3433
VIT_14s0060g01360	Pentatricopeptide repeat	0	8.15583	8.26657	7.93836	8.14928	8.21217	8.27311	8.17184	7.81298	8.12863	7.86676	8.26228	7.91856	7.79313	7.73484	7.72231	7.68457	7.85243	7.49307	7.09973	7.29624	7.52855	7.49388	7.34745	7.43166	7.29465	7.4907	7.57601	7.826	7.86874	7.72328	7.64587	7.4494	7.52464	7.44861	7.58123	7.7125
VIT_01s0011g03310	Unknown protein	0	10.3093	10.1308	10.27	10.3782	10.2574	10.3261	10.2013	10.3663	10.2052	10.2631	10.5836	10.4958	10.4805	10.6557	10.6411	10.77	10.6236	10.7985	10.8805	10.7521	10.4846	10.9398	11.2146	11.2382	9.98597	10.1648	10.0617	10.4758	9.94658	10.0184	10.1303	10.2658	10.0313	10.0401	10.102	10.4832
VIT_18s0075g00020	Disease resistance protein (TIR-NBS-LRR class)	0	10.0282	9.86585	10.133	9.77453	10.1144	9.571	10.2483	9.96795	10.1763	10.364	10.211	10.2297	9.7296	9.57595	9.80552	9.58887	9.75887	9.28971	10.2447	10.0929	10.2687	10.0303	10.3094	10.332	9.68862	9.56919	10.0786	9.96432	9.97298	10.0955	10.5297	10.5051	10.7025	10.4848	10.7444	10.6428
VIT_18s0166g00110	E4/E8 binding protein-1	vv30008Ethylene_signaling	10.0943	10.1094	10.2647	10.2809	10.0851	10.1385	9.82808	9.98483	9.92313	9.77038	9.99591	10.0065	9.96623	10.1321	10.0775	10.2302	10.0295	10.3739	10.3941	10.1049	9.99159	10.2681	10.1517	10.2781	10.6802	11.0299	10.882	10.9699	10.7076	10.4751	10.6382	10.4076	10.364	10.3692	10.3891	10.4884
VIT_05s0020g00400	Galactosyltransferase family protein	0	12.1056	12.1065	12.0709	12.1105	12.0371	12.1513	12.1142	12.1835	12.2954	12.3087	12.2551	12.1619	11.8297	11.8495	11.9203	11.858	11.5991	11.7014	11.3969	11.7761	11.8248	11.5953	11.3507	11.3691	11.5956	11.6504	11.556	11.5185	11.7379	11.593	11.97	12.1337	12.0934	11.9792	12.1827	11.6927
VIT_01s0010g00510	Unknown protein	0	11.4501	11.1107	11.4264	11.0944	11.2499	11.2708	11.2917	11.2861	11.1657	11.0241	10.9854	11.3899	11.6741	11.656	11.934	11.688	11.5819	11.7446	11.6339	11.4059	11.5169	11.789	11.6528	11.5949	11.5332	11.4492	11.5853	10.8944	10.9469	10.7762	11.3726	11.4515	11.2078	10.7128	10.734	11.1821
VIT_10s0116g00390	Unknown protein	0	10.3895	10.5513	10.3027	10.4451	10.2914	10.6088	9.981	10.0509	10.1108	10.1015	10.1787	9.84157	10.5302	10.4448	10.5257	10.5509	10.4068	10.3061	10.1917	10.7841	10.4975	10.6547	10.0531	10.1965	10.7754	11.2195	11.0398	10.9255	10.99	10.8751	11.0931	10.8858	10.6725	11.2034	10.9896	11.0615
VIT_15s0048g02700	RNA recognition motif (RRM)-containing protein	0	13.1673	13.1666	13.134	13.0723	13.2808	13.0851	13.2428	13.1756	13.2676	13.1049	13.077	13.0966	13.4681	13.4342	13.493	13.546	13.255	13.3402	13.6179	13.4749	13.6892	13.7818	13.7196	13.7141	13.5042	13.8944	13.666	13.5605	13.7167	13.6181	13.6512	13.5215	13.4493	13.6414	13.5743	13.3803
VIT_13s0067g02890	Unknown protein	0	10.5399	10.1895	10.8833	10.5187	10.5329	10.5676	10.4008	10.4377	10.5465	10.5899	10.4204	10.6261	10.7317	10.8765	11.0303	10.8103	10.8647	10.9855	11.3278	11.2829	10.8223	11.3531	11.2105	11.4221	11.0014	10.9671	11.3479	11.1893	11.1163	11.2037	11.5716	11.4186	11.2258	11.2773	11.1971	11.6456
VIT_14s0006g00850	Valine--tRNA ligase	vv10290Valine_leucine_and_isoleucine_biosynthesis vv20970Aminoacyl-tRNA_biosynthesis	11.0201	11.1655	10.7082	11.3083	11.073	10.979	10.5961	10.8408	10.5442	10.6743	10.7918	10.6324	11.2298	11.3514	11.4209	11.4822	11.2296	11.2753	10.8629	10.7414	10.8255	10.9579	10.6964	10.8107	11.1551	11.7209	11.3017	11.6994	11.6589	11.5276	10.9437	10.9162	10.846	11.1996	11.0006	11.0264
VIT_18s0072g01000	Dihydrolipoamide S-acetyltransferase	vv10010Glycolysis vv10252Alanine_and_aspartate_metabolism vv10620Pyruvate_metabolism	12.9474	12.9443	12.9359	12.8988	13.0096	12.9547	13.1035	13.0294	13.1903	13.0243	13.2411	12.9256	12.997	12.9317	12.6688	12.8973	12.934	12.7507	12.5751	12.814	12.7001	12.6588	12.7373	12.8149	13.2728	13.6859	13.5394	13.7917	13.7254	13.5647	13.1023	13.0218	13.2856	13.091	13.1756	12.6674
VIT_13s0064g00190	RNA polymerase sigma subunit SigD	vv23020RNA_polymerase vv60057Sigma70-like	8.68034	8.71579	8.58778	8.88746	8.90895	8.83071	8.85172	8.96217	9.05343	8.84761	8.80719	8.72738	9.29925	9.38505	9.25426	9.2055	9.05592	9.36297	9.43763	9.54312	9.41465	9.66412	9.7425	9.76102	8.84895	8.53251	8.76771	8.97534	8.71206	8.896	8.72419	9.42865	8.80351	9.14415	8.91582	9.39689
VIT_17s0000g08230	Unknown protein	0	13.0083	12.7532	12.9282	12.8668	12.8639	13.0015	12.5152	12.5257	12.5461	12.5418	12.5122	12.4917	13.2368	13.2214	13.3746	13.3013	13.0278	13.2138	12.88	12.9984	13.0142	13.0956	12.6243	12.7204	13.3129	13.083	13.2391	12.9108	12.9653	13.0736	12.9508	12.947	12.8603	12.7596	12.8242	12.8722
VIT_01s0146g00120	Amidohydrolase	0	10.5869	10.4395	10.6962	10.6975	10.8298	10.623	10.6241	10.7224	10.6868	10.683	11.0625	10.9058	10.9579	11.0766	10.9575	11.0497	10.9892	11.2753	11.1913	11.1055	10.8927	11.3437	11.3291	11.2675	11.2191	11.2403	11.2152	11.2524	11.2959	11.2064	11.3248	11.1519	11.1772	11.1911	11.1456	11.5408
VIT_00s0941g00010	Pentatricopeptide (PPR) repeat-containing	0	8.30617	8.22269	8.52959	8.22802	8.31973	8.59862	8.20616	8.05892	8.45465	8.38819	8.34768	7.92416	7.96444	8.00414	8.07737	8.1648	7.86701	7.78322	7.52989	7.61464	7.81974	7.58757	7.55481	7.62056	7.47994	7.83534	7.78545	7.97819	7.94072	7.66106	7.68247	7.30802	7.63755	7.37941	7.45471	7.32766
VIT_05s0049g01460	Calmodulin-binding protein	0	12.5372	12.3819	12.6471	12.5005	12.5016	12.4431	12.38	12.573	12.6224	12.5241	12.5516	12.6448	12.4982	12.5401	12.3898	12.6338	12.4598	12.575	12.4704	12.7219	12.6148	12.7804	12.5977	12.558	12.1734	12.015	11.9043	11.7459	11.9983	12.0863	12.105	12.0559	12.3069	12.1276	11.9885	12.2084
VIT_01s0011g05730	Nuclear pore complex protein Nup155 (Nucleoporin 155)	vv23013RNA_transport vv50109Incompletely_characterized_transport_systems vv50112Nuclear_pore_complex	12.579	12.7551	12.5157	12.6365	12.5127	12.5235	12.5859	12.7043	12.7106	12.7501	12.8813	12.6727	12.3483	12.5258	12.4389	12.4253	12.3088	12.4709	12.4472	12.2873	12.3794	12.4033	12.4807	12.5499	12.283	12.551	12.276	12.4186	12.4248	12.2142	12.1551	12.1201	12.1247	12.0572	11.9712	12.0407
VIT_01s0127g00290	Unknown protein	0	10.3534	9.87794	10.651	10.3669	10.5482	10.4036	11.1809	11.025	11.0458	10.7802	11.2418	11.0242	10.5352	10.732	10.7762	10.5848	10.7447	10.9601	11.1993	11.0359	10.8274	11.4755	11.322	11.2875	11.0609	10.9814	11.0707	11.2135	11.0033	11.1131	11.3279	11.2558	11.2153	11.55	11.3723	11.2068
VIT_00s0313g00020	Mechanosensitive ion channel MSCS-like 2	vv50101Channels_and_pores	12.1523	12.3356	12.1184	12.0639	12.0928	11.9563	11.9441	11.8617	11.8806	12.0062	12.025	11.8408	11.8537	11.6331	11.7258	11.977	11.8888	11.3692	11.1593	11.4058	11.6101	11.1663	10.9241	10.9625	11.18	11.1148	11.3401	11.0769	11.6203	11.5846	11.2485	11.2789	11.679	11.4143	11.6535	11.4756
VIT_01s0026g01770	Ubiquitin-conjugating enzyme E2 A	vv24120Ubiquitin_mediated_proteolysis	14.1892	13.9766	14.4038	14.2221	14.2186	14.2142	14.0701	14.004	14.0075	13.7832	13.786	14.0226	14.4711	14.4329	14.5247	14.3729	14.5781	14.4992	14.4921	14.4536	14.0131	14.3254	14.3156	14.2884	14.7375	14.8628	14.8609	14.8864	14.6717	14.6872	14.4386	14.4061	14.178	14.2589	14.1956	14.388
VIT_13s0067g02610	Unknown	0	11.5705	11.3505	11.305	11.3761	11.3762	11.1235	11.1178	11.7225	11.3592	11.7173	11.5566	11.8868	11.7445	12.0978	11.8288	11.7498	11.9048	11.8114	12.2002	11.8866	12.1349	12.3527	12.1671	12.1619	11.3001	11.3158	11.1407	11.3626	11.3394	11.2506	11.432	11.513	11.6385	11.6663	11.858	12.1633
VIT_02s0012g01020	Zinc finger (C3HC4-type ring finger)	vv60078Other_zf-C3HC4	12.3376	11.9441	12.4307	12.1592	12.3254	12.3437	12.1595	11.8005	12.2474	12.1683	11.9347	11.9742	12.1785	12.0038	12.1492	12.1132	12.0557	11.8306	11.7435	11.6641	12.0431	11.5811	11.7497	11.9126	12.4757	12.4225	12.8487	12.6232	12.9342	12.9233	12.5207	12.5836	12.7551	12.6469	12.8521	12.4906
VIT_09s0018g01540	Unknown protein	0	8.64177	8.03966	8.7362	8.4681	8.56128	8.51724	8.75164	8.61012	8.62956	8.65678	8.629	8.5706	8.75649	8.93054	8.83538	8.7578	8.86401	8.8857	9.42203	9.10802	8.93184	9.37109	9.44639	9.63142	9.28991	9.83419	9.33656	9.2285	9.35502	9.24682	9.04398	9.23142	8.83997	8.90924	9.0149	8.98974
VIT_04s0008g03460	Histidine kinase 1 AHK3	vv30007Cytokinin_signaling	11.5031	11.7997	11.2057	11.783	11.6572	11.4793	11.5192	11.7934	11.6318	11.7947	11.6589	11.5074	11.8379	11.8042	11.8388	11.8396	11.7659	11.7131	11.8782	11.9538	12.0074	11.7947	11.5486	11.8059	11.1768	10.9102	10.9619	10.9595	11.1713	11.2305	11.7178	11.8005	11.8342	11.9865	11.8412	11.827
VIT_10s0116g01430	Lucose inhibited division protein A	0	8.13236	7.87167	8.06419	8.03762	8.17712	8.12955	8.4512	8.8133	8.94985	8.55513	8.54885	8.69488	7.88112	8.12566	7.76695	7.85589	8.35267	8.05087	9.07469	8.63048	8.85541	8.62976	8.7216	8.81438	8.43568	8.17992	8.47347	8.15094	8.27936	8.13099	8.9515	8.83302	8.40293	8.73248	8.91834	9.10082
VIT_02s0012g02780	Cytochrome b5 domain-containing protein	0	11.7513	11.747	11.991	11.7726	11.658	11.8445	11.3492	11.65	11.4242	11.2649	11.2315	11.5813	11.9726	11.9616	11.9266	11.9729	12.0287	12.0326	11.943	11.9244	11.7882	11.8332	11.9423	11.859	12.2454	12.6309	12.4526	12.5207	12.1863	12.184	11.9288	11.9901	11.8748	11.7102	11.8613	12.2299
VIT_13s0064g00640	PHD finger transcription factor	vv60048PHD	11.8152	11.7511	11.8018	11.8763	11.826	11.8499	11.6791	11.7501	11.823	11.7019	11.8583	11.8694	11.5351	11.5379	11.5685	11.7453	11.7197	11.6876	11.7081	11.534	11.7768	11.8186	11.5373	11.6313	11.2445	11.5289	11.3054	11.0769	11.4429	11.2628	11.2368	11.1437	11.2986	11.3773	11.3971	11.4658
VIT_18s0001g08850	Calcium-transporting ATPase 3, endoplasmic reticulum-type ECA3	vv34020Calcium_signaling_pathway vv50131Primary_active_transporter_cat_A2_to_A4	12.3597	12.3956	12.2894	12.3277	12.2412	12.0046	11.9677	12.0675	12.0152	12.3012	12.2656	12.1958	12.4565	12.3977	12.456	12.4101	12.0943	12.2419	12.0682	11.9494	12.2082	12.2124	12.3462	12.268	12.5033	12.4578	12.8408	12.7057	12.7788	12.6874	12.6786	12.5822	12.652	12.7386	12.7331	12.5463
VIT_00s0483g00020	SGT1	vv30003Auxin_signaling	11.452	11.6301	11.3696	11.4936	11.3192	11.3631	11.4138	11.6169	11.4756	11.5974	11.4434	11.4083	11.6277	11.3346	11.3024	11.4394	11.4021	11.1452	11.1599	11.5543	11.4655	11.3048	11.2274	11.4537	11.8219	12.152	11.8188	11.9849	11.9636	11.9448	12.0134	12.1477	12.1971	11.916	11.7844	12.148
VIT_15s0046g00060	Arginine/serine-rich splicing factor RSP31 (RSP31)	0	11.8176	11.8097	11.8009	11.8939	11.8165	11.8185	11.4148	11.6842	11.4357	11.393	11.4722	11.4373	12.053	12.2409	12.2101	12.197	12.2131	12.4784	12.2548	12.4752	11.933	12.3024	12.1221	12.4552	11.8199	11.8651	11.8892	12.0074	11.7337	11.7554	11.824	11.695	11.4387	11.6187	11.5166	11.8562
VIT_05s0020g01620	Transcription termination factor mitochondrial mTERF	vv60085MTERF	9.64353	9.91799	9.33945	9.64155	9.67654	9.92648	9.35964	9.49187	9.52444	9.64498	9.55852	9.9266	9.46886	9.45795	9.13327	9.29765	9.67038	9.61855	9.15757	9.15564	9.20393	9.09951	9.21077	9.43287	9.28668	9.40925	9.01938	9.16277	9.215	9.34329	8.68572	8.44435	8.74756	8.87609	8.67883	8.91047
VIT_15s0048g02090	Thioesterase family	0	10.2872	10.3701	10.5079	10.5144	10.5632	10.6034	10.5541	10.6439	10.5765	10.5004	10.468	10.9088	11.0152	11.1465	10.9052	10.9812	11.1563	11.1716	11.3655	11.1244	11.0635	11.6236	11.5546	11.414	11.3547	11.6125	11.2103	11.5791	11.2623	10.9635	11.0677	11.1456	10.7497	10.9604	10.7173	11.2765
VIT_01s0011g05500	Beta-1,3-glucanase	0	11.1465	11.5543	11.2792	11.1457	10.9595	11.035	10.8883	10.9022	10.6959	10.8663	11.084	10.7638	11.1867	11.3	11.5195	11.339	10.9691	11.2129	10.1244	10.2442	10.4706	10.6516	9.91344	10.3868	11.2437	11.3904	11.2701	11.4072	11.0122	11.1612	11.134	10.9015	10.9213	11.0103	10.9354	10.9337
VIT_00s0179g00360	Unknown protein	0	13.6485	13.5439	13.8482	13.5485	13.6157	13.7446	13.3946	13.2955	13.5804	13.4268	13.404	13.3043	13.8233	13.6522	13.7129	13.6821	13.718	13.6871	13.4654	13.9289	13.7853	13.7968	13.6255	13.4723	14.0233	13.7546	13.9295	13.8678	13.9737	13.9687	14.2919	14.4127	14.1877	14.1157	14.0886	14.0986
VIT_14s0068g01890	Nodulin	0	12.8287	12.7794	12.8688	12.7347	12.7858	12.688	12.6714	12.6855	12.7742	12.6049	12.6213	12.4667	12.907	12.7533	12.905	12.8452	12.8017	12.6144	12.5859	13.1248	12.7839	12.5412	12.7257	12.5649	13.0396	12.881	13.0369	13.0227	13.0162	12.9024	13.2758	13.2023	13.465	13.2752	13.4056	13.3637
VIT_08s0217g00100	Pyruvate decarboxylase isozyme 2	vv10010Glycolysis	14.5771	14.4772	14.6169	14.526	14.4901	14.5075	14.187	14.2488	14.1816	14.3476	14.0992	14.1672	14.5457	14.5701	14.6319	14.6229	14.2507	14.3889	13.9574	13.9818	14.3097	13.9705	13.7943	13.9161	14.435	14.5381	14.5583	14.4206	14.4357	14.5169	14.6692	14.6269	14.5812	14.5331	14.3549	14.4395
VIT_01s0011g01660	VAMP726 (VESICLE-associated membrane protein)	vv24130SNARE_interactions_in_vesicular_transport vv50101Channels_and_pores	12.4294	12.2462	12.5434	12.2769	12.3775	12.4631	12.4076	12.36	12.4087	12.2498	12.1983	12.5431	12.5139	12.5942	12.6095	12.5829	12.6574	12.8187	12.7743	12.7131	12.7888	12.7868	12.9937	12.9885	13.1667	13.1702	13.0968	12.7713	13.0286	12.9806	12.4889	12.7449	12.5941	12.6508	12.6399	12.9916
VIT_01s0011g04490	ATP synthase beta chain 2, mitochondrial	vv10190Oxidative_phosphorylation vv50131Primary_active_transporter_cat_A2_to_A4	14.9904	15.1071	15.0184	15.1206	14.9721	15.1081	15.0905	15.1714	14.9062	15.0741	14.8108	14.9644	14.7531	14.9009	14.8913	14.8175	14.7225	14.9139	14.6737	14.7536	14.5857	14.6136	14.3683	14.4771	14.5394	14.5799	14.6747	14.7288	14.5811	14.7325	14.6421	14.6029	14.4502	14.5922	14.4101	14.406
VIT_13s0064g00020	GCN5 N-acetyltransferase (GNAT)	vv60082GNAT	12.5415	12.2425	12.6752	12.332	12.4281	12.79	12.2282	12.4303	12.5402	12.4434	12.411	12.4162	12.7923	12.8065	12.7844	12.5949	12.8165	12.9525	12.6971	13.0793	12.8262	13.1874	13.2436	13.1421	13.4339	13.5628	13.3355	13.1332	12.9425	12.7874	12.9813	13.1439	12.8282	12.9066	12.7309	13.0462
VIT_09s0002g08250	No hit	0	9.47336	9.24999	9.11294	9.20407	9.27394	9.18468	8.84828	8.77932	8.70856	8.3576	8.82951	8.50022	9.45346	9.53618	9.29869	9.34223	9.32181	9.70636	9.66832	9.50896	9.17116	9.64119	9.79997	9.9139	9.81975	9.87384	9.47201	9.72532	9.48772	9.50975	9.18671	9.56789	9.14639	9.19841	9.15043	9.41937
VIT_03s0088g00280	Ribosomal RNA small subunit methyltransferase E	0	8.755	9.01138	8.86019	8.9269	8.87073	8.96772	9.24077	9.16668	9.17784	9.40325	9.38038	9.31227	8.68899	9.12588	8.82562	8.64264	8.77128	8.9633	9.1149	9.35111	9.01011	9.34518	9.32482	9.4146	8.46533	8.846	8.78787	8.82981	8.53342	8.25461	8.69001	8.49433	8.57647	8.4975	8.44515	8.5502
VIT_08s0105g00260	Digalactosyldiacylglycerol synthase 1	vv10561Glycerolipid_metabolism	12.685	12.6066	12.666	12.5699	12.4337	12.5461	12.4595	12.4938	12.6113	12.5648	12.473	12.408	12.4515	12.193	12.3193	12.328	12.465	12.3318	12.6495	12.9057	12.6191	12.3507	12.5722	12.5364	12.693	12.8358	12.9984	12.7832	12.9153	12.7539	13.1084	12.9181	13.007	12.8966	12.9445	13.0273
VIT_02s0025g03380	3-ketoacyl-CoA reductase 3	0	12.3305	12.0115	12.3415	12.0007	12.2022	12.1019	12.361	12.4748	12.2586	12.0418	12.1857	12.4077	12.4813	12.6777	12.6439	12.5806	12.5259	12.6924	12.8333	12.6727	12.7126	12.704	12.7043	12.7408	12.9026	12.8898	13.0042	12.8352	12.8665	12.9422	12.8297	12.7086	12.6502	12.4004	12.5795	12.9195
VIT_18s0001g00820	Thioredoxin-like protein CDSP32	0	13.7483	13.752	14.1527	13.8621	14.0826	14.0709	14.2313	14.1002	14.2032	14.2334	14.1466	14.2747	13.8503	13.8258	13.9729	13.6544	13.8142	14.0542	14.4386	14.2786	14.3031	14.4329	14.4377	14.6069	14.3022	14.2711	14.1464	13.7596	14.0073	13.9972	14.4405	14.5488	14.3885	14.5308	14.5398	14.6273
VIT_08s0007g06090	Beta 1-3 glucanase [Vitis vinifera]	0	11.2991	11.164	11.0661	11.2897	11.5154	11.2784	11.503	11.6881	11.4877	11.7119	11.8102	11.6958	11.1626	11.5484	11.6978	11.1434	10.9458	11.2056	11.6974	11.2333	11.7386	11.9768	11.6704	11.8332	11.0562	10.891	10.5352	10.8971	10.8701	10.5291	10.9634	10.9843	11.0783	11.115	11.067	10.8615
VIT_02s0025g03790	ATP-dependent RNA helicase DDX6/DHH1	vv23018RNA_degradation vv50133Primary_active_transporter_cat_A9_to_A18	12.4984	12.2884	12.7021	12.5723	12.5951	12.5923	12.5663	12.1886	12.5453	12.2248	12.3011	12.13	12.3564	12.3218	12.2223	12.4306	12.3088	12.2268	12.12	12.1309	12.0101	12.0476	11.9731	12.0975	12.0962	12.3403	12.2905	12.4617	12.2758	12.0942	11.6676	11.9099	11.7176	11.7989	11.6768	11.4592
VIT_05s0020g02430	Protein FBL4	0	14.3057	14.2307	14.3999	14.1208	14.2165	14.3576	14.2554	14.2141	14.3109	14.1967	14.3562	14.341	14.3423	14.3511	14.3924	14.2693	14.3361	14.4307	14.4281	14.5204	14.3045	14.5899	14.6844	14.6933	14.8119	14.5571	14.7654	14.7964	14.7393	14.6496	14.7678	14.6819	14.7478	14.6322	14.821	14.6021
VIT_06s0004g06060	Unknown protein	0	13.0504	13.1262	13.1797	13.0927	12.958	13.1691	13.1273	13.0829	13.2314	13.3706	13.3251	13.201	12.9013	12.8031	12.6154	12.8668	12.7155	12.6123	12.8614	12.8343	13.0191	12.6789	12.9401	13.047	12.6989	12.5874	12.2945	12.2004	12.6038	12.5958	12.3414	12.4779	12.5688	12.6048	12.6665	12.5789
VIT_07s0141g00570	Photosystem II reaction centre W (PsbW)	vv10195Photosynthesis vv50135Primary_active_transporter_cat_D3_to_E2	13.403	13.2663	13.5354	13.5152	13.6686	13.472	13.7012	13.4201	13.4995	13.5978	13.7232	13.734	13.7409	13.4484	13.5139	13.5252	13.8269	13.8056	13.8981	13.8611	13.8489	14.167	14.2496	14.2476	13.5699	13.4548	13.2849	13.3658	13.2561	13.365	13.5774	13.8289	13.6922	13.8414	13.9418	14.1288
VIT_00s0227g00180	Acyl-coenzyme A thioesterase 9.	vv10620Pyruvate_metabolism	12.3326	12.5225	12.3082	12.4153	12.3575	12.4866	12.5495	12.6795	12.7535	12.6498	12.832	12.8274	12.1901	12.3265	12.2568	12.215	12.2097	12.2416	12.3376	12.4487	12.758	12.5395	12.4398	12.4675	12.2651	11.853	11.8249	11.6919	11.8576	11.9721	11.9352	12.1231	12.2312	12.1822	12.1226	12.2713
VIT_09s0002g00920	Lung seven transmembrane receptor	0	13.9391	13.6881	13.9878	13.7078	13.8809	13.8509	13.9074	13.8085	13.8343	13.7776	13.6936	13.6969	13.6466	13.7001	13.721	13.6318	13.5808	13.3436	13.2452	13.4059	13.3568	13.315	13.2505	13.2168	13.4252	13.2633	13.595	13.6239	13.6673	13.4532	13.6005	13.5596	13.5605	13.2643	13.2342	13.2879
VIT_15s0021g01710	No hit	0	8.94785	8.89619	8.79875	8.9916	9.04977	8.77664	8.9524	8.95841	8.97765	9.01753	9.1408	8.6448	9.45709	9.20608	9.33982	9.42451	9.21503	8.89866	9.0908	8.90001	9.18712	8.4063	8.80968	8.76959	9.223	9.36273	9.57182	9.51248	9.91743	9.88072	9.76333	9.71555	9.85739	9.52385	9.93532	9.37541
VIT_06s0009g00970	Thylakoid lumenal P17.1 protein	0	10.798	10.7991	10.8155	11.0148	10.8403	10.7694	11.1038	10.9046	11.1036	11.044	11.2966	11.5101	10.7974	10.9248	10.8116	10.8677	11.1579	11.1857	11.0282	10.8197	11.2167	11.3886	11.4381	11.3362	10.9465	10.8141	10.7306	10.6368	10.4513	10.6305	10.3134	10.3962	10.5266	10.3865	10.231	10.7336
VIT_04s0008g03810	Coiled-coil domain-containing protein 25	0	11.1017	11.0716	11.3376	10.8085	11.0092	11.1386	11.1909	11.0944	11.212	10.9753	11.2045	11.2081	11.2388	11.1321	11.1719	11.1515	11.3221	11.3187	11.369	11.3663	11.5781	11.6603	11.8829	11.8881	11.7879	12.0114	11.7098	11.5164	11.5917	11.7677	11.1847	11.9312	11.6838	11.9391	11.86	11.9779
VIT_02s0025g04580	Hydroxymethylglutaryl-CoA synthase	vv10072Synthesis_and_degradation_of_ketone_bodies vv10280Valine_leucine_and_isoleucine_degradation vv10650Butanoate_metabolism	14.3424	14.1947	14.2054	14.3517	14.2785	14.2304	14.3165	14.2592	14.1128	14.3148	14.2672	14.3276	14.3827	14.3359	14.3056	14.3973	14.4196	14.399	14.3084	14.2249	14.1858	14.1896	14.2121	14.2802	13.9255	14.007	14.0158	14.109	14.1193	14.1453	13.8475	13.9844	14.0009	13.8703	13.811	13.9957
VIT_00s0999g00010	DNA-binding storekeeper protein	vv60030GeBP	13.1558	13.1804	13.0552	13.1205	12.7803	13.2375	12.836	12.9495	12.8971	12.7931	12.4787	12.6672	12.6165	12.8636	12.7556	12.8187	12.712	12.603	12.3264	12.732	12.5607	12.1352	11.8121	11.9623	12.2822	12.4891	12.6566	12.4322	12.6931	12.5416	12.4987	12.4893	12.336	12.1018	12.4092	12.5269
VIT_18s0001g13940	Pentatricopeptide (PPR) repeat-containing	0	7.92386	7.77904	8.30541	7.81811	8.04434	8.37305	8.0755	7.80706	8.12195	8.04413	7.97596	8.37745	7.80128	7.48379	7.7349	7.48496	7.59647	7.27097	7.14293	7.00191	7.26025	7.10388	7.32759	7.2086	7.1123	7.02981	7.38089	7.70069	7.60197	7.85683	7.53065	7.22703	7.44238	7.72688	7.50005	7.43562
VIT_06s0004g00920	Phosphatidylinositol glycan, class V	vv10563Glycosylphosphatidylinositol-anchor_biosynthesis	10.5064	10.38	10.5654	10.5057	10.4176	10.5069	10.4081	10.3921	10.3164	10.5218	10.351	10.254	10.5228	10.5931	10.6262	10.5649	10.2434	10.2988	10.0814	10.0577	9.93529	9.89509	9.87832	10.0252	10.0193	10.1155	10.4586	10.6048	10.3602	10.5187	10.0436	10.0414	9.82618	9.87279	9.91724	9.78533
VIT_02s0025g04780	Subtilisin stomatal density and distribution	vv50101Channels_and_pores	10.2675	10.4402	10.323	10.3089	10.3135	10.1488	10.2487	10.6129	10.3237	10.6787	10.4762	10.5294	10.2924	10.3639	10.2539	10.4969	10.3464	9.82761	10.2454	10.4803	10.4936	10.1751	10.1191	10.1452	9.53575	9.48727	9.33452	9.71445	10.0238	9.84934	9.80767	9.84146	10.002	10.2145	10.1661	10.0713
VIT_12s0028g00930	Glutathione S-transferase (VvGST3)	vv10480Glutathione_metabolism	12.0172	11.7516	12.224	11.9571	12.1032	12.1163	12.5987	12.3267	12.6509	12.3277	12.28	12.8077	12.4707	12.1902	12.2359	12.3505	12.4449	12.5886	12.6545	12.8299	12.5045	12.8446	12.7211	12.6136	13.0138	12.776	13.1967	12.9777	12.9562	13.0093	13.0825	13.0681	13.0418	12.7606	12.8546	13.3953
VIT_06s0004g02880	Receptor-like kinase	0	10.3531	10.1798	10.1426	10.4003	10.3823	10.3686	10.6506	11.0331	10.6451	10.8015	10.886	11.0647	9.96636	10.304	10.2249	10.1794	10.1873	10.2514	11.057	10.7787	10.6402	11.0532	11.1399	11.033	10.2393	10.6296	10.5966	10.7533	10.4144	10.0692	10.1715	10.224	10.1235	10.217	9.97776	10.0496
VIT_15s0048g00600	Vesicle-associated membrane protein	vv50109Incompletely_characterized_transport_systems	11.2493	11.1997	11.3568	11.4079	11.2512	11.3659	11.1785	11.2609	11.2191	11.1421	11.2304	11.3836	11.6279	11.7499	11.7685	11.7084	11.5749	11.7985	11.8792	11.706	11.6213	11.8128	11.6919	11.779	11.634	12.2125	12.2837	12.1811	11.9279	12.0073	11.8631	11.7924	11.6798	11.5126	11.5793	11.7334
VIT_06s0004g08150	trans-cinnamate 4-monooxygenase (VvC4H)	vv10360Phenylalanine_metabolism vv10940Phenylpropanoid_biosynthesis	15.2031	15.2759	15.1681	15.1716	15.1947	15.138	15.3274	15.2754	15.2112	15.2192	15.1655	14.9144	15.0409	15.2011	15.1698	15.0264	14.8715	14.9019	14.9071	14.9497	14.9119	14.8319	14.5214	14.5819	14.5859	14.3558	14.7455	14.4372	14.6246	14.8176	14.4329	14.5613	14.5867	14.4444	14.6806	13.9847
VIT_18s0122g01190	High-mobility group B 3	vv60035HMG	14.2789	14.2895	14.3978	14.2399	14.1705	14.3174	14.2789	14.2061	14.1261	14.0393	14.0697	14.1843	14.2617	14.356	14.2808	14.3533	14.3711	14.5114	14.3855	14.2104	14.1683	14.1257	14.2501	14.244	14.1122	14.0743	13.9843	13.8353	13.9103	13.8972	13.809	13.992	13.893	13.6909	13.7878	13.9392
VIT_13s0067g00670	Nuclear pore complex protein Nup88	vv23013RNA_transport	10.1695	10.1779	10.2776	9.95342	10.1377	10.2644	10.0186	10.1302	10.3639	10.3005	10.5162	10.3318	9.86818	10.0365	9.99785	9.88347	9.97804	10.0569	9.94589	9.84354	10.2094	10.0108	10.2295	10.1896	9.85728	9.59373	9.77141	9.63024	9.61029	9.62618	9.66434	9.6662	9.40761	9.63976	9.64444	9.6838
VIT_14s0060g00820	3-beta hydroxysteroid dehydrogenase	vv10140C21-Steroid_hormone_metabolism	12.7899	12.4774	12.9707	12.8911	12.93	12.9136	12.4472	12.4619	12.486	12.4804	12.4584	12.6813	13.0186	13.0323	13.1259	13.0888	13.2376	13.2293	13.3964	13.288	12.9864	13.2699	13.4924	13.558	12.6875	12.5784	12.6577	12.4549	12.5293	12.8241	12.9283	13.068	12.8145	12.8734	12.8652	13.2491
VIT_03s0063g00330	EMB2758 (embryo defective 2758)	0	9.05764	8.77413	9.339	9.05264	9.17927	9.39243	9.60733	9.29837	9.66979	9.74576	9.73384	9.39233	8.83918	8.95125	8.90824	8.79005	8.65593	8.74851	8.95016	8.83673	8.94686	8.71065	8.8181	8.97992	8.21605	8.61955	8.70319	8.84201	8.65967	8.76021	8.80738	8.6678	8.72078	8.8746	8.71589	8.44034
VIT_03s0017g01560	Peptidyl-prolyl cis-trans isomerase	0	10.7061	10.3035	10.517	10.6978	10.774	10.583	10.6918	10.4793	10.4764	10.468	10.6372	10.5105	11.3118	11.0006	10.8091	11.1036	11.1897	11.2035	11.1725	11.0378	11.0144	10.9991	11.3279	11.1589	10.6	10.2817	10.4139	10.414	10.5124	10.6658	10.5106	10.3952	10.4424	10.5824	10.608	10.8018
VIT_00s1306g00020	No hit	0	13.3911	13.0637	13.5314	13.231	13.2645	13.1175	13.1433	13.2122	13.2435	13.1828	12.81	13.2817	13.3337	13.3459	13.2636	13.3051	13.1704	13.1676	13.5807	13.3262	13.4799	13.3024	13.2941	13.2299	13.0382	13.032	12.9123	12.3832	12.6162	12.5351	13.575	13.7574	13.6198	13.3384	13.1864	13.5329
VIT_15s0021g01760	Palmitoyl-protein thioesterase 1 precursor	vv10062Fatty_acid_elongation_in_mitochondria	11.9904	11.8508	12.0142	11.9628	12.1205	11.9008	11.9897	11.9939	12.0232	12.0338	12.1786	12.192	12.0943	12.0793	12.2074	12.0943	12.2536	12.3309	12.1731	12.361	12.394	12.5907	12.5291	12.4873	12.0229	12.1268	12.0751	12.1212	12.0495	12.1167	12.268	12.1506	12.2268	12.4896	12.502	12.6888
VIT_00s1466g00020	Unknown protein	0	10.6684	10.3294	10.8773	10.5365	10.7558	10.7045	10.9509	10.4931	10.793	10.3184	10.6033	10.7926	11.2578	11.1209	11.1411	11.3058	11.3156	11.4133	11.4536	10.9601	11.2807	11.4521	11.3821	11.2967	11.4295	11.668	11.48	11.3628	11.3143	11.1672	10.8222	11.1503	10.809	10.7351	10.8016	10.7141
VIT_06s0009g02450	Integrase	0	9.81615	9.76606	10.2839	9.89896	9.97346	10.1473	10.3437	10.0792	10.3979	10.2072	10.1134	9.97831	10.0444	9.94596	10.0269	9.93959	10.0722	9.98892	10.2989	10.5264	10.4829	10.3412	10.2166	10.2046	10.0849	10.158	10.156	10.528	10.538	10.3172	10.6375	10.5903	10.5337	10.8252	10.771	10.7508
VIT_09s0054g01200	Cycloartenol synthase	vv10100Biosynthesis_of_steroids	12.643	12.5751	12.8454	12.7018	12.7566	12.6262	12.4488	12.5537	12.6093	12.5718	12.2959	12.5027	12.703	12.6932	12.7022	12.8663	12.6431	12.5452	12.8907	12.7163	12.7357	12.3559	12.339	12.5799	12.7771	12.7477	12.9215	12.9165	12.7974	12.9288	13.1575	13.1738	13.2983	13.0735	13.0469	13.3014
VIT_01s0011g05860	Aspartate-semialdehyde dehydrogenase	vv10260Glycine_serine_and_threonine_metabolism vv10300Lysine_biosynthesis	12.87	13.0133	12.8069	12.8701	12.9249	13.1622	12.8889	12.9732	12.9103	12.8716	13.0662	12.7098	12.6235	12.6718	12.74	12.578	12.6794	12.6183	11.9205	12.2929	12.3605	12.3964	11.915	11.9168	13.0277	13.1885	12.6768	12.9165	12.9491	12.5385	12.228	12.316	12.268	12.3272	12.2709	12.0453
VIT_18s0001g09890	D-3-phosphoglycerate dehydrogenase	vv10260Glycine_serine_and_threonine_metabolism	8.8245	9.17964	9.11371	8.9671	8.95157	9.13687	9.57576	9.62133	9.5497	9.50434	9.62832	8.91122	8.92196	8.92269	8.99213	8.80122	8.64593	8.81755	9.28926	9.11848	8.95705	8.9855	8.86083	9.16087	8.35996	8.23005	8.45367	8.48402	8.33297	8.15824	9.45539	9.51721	8.96	8.95413	8.98445	9.32268
VIT_13s0067g03360	Adenylate kinase	vv10230Purine_metabolism	12.0178	11.9248	12.0917	11.8505	11.8724	11.9429	12.1831	12.1711	12.2056	12.2176	12.1708	11.9142	11.8146	11.7951	11.7362	11.8478	11.451	11.6862	11.7562	11.7105	11.756	11.7041	11.6725	11.8159	11.5286	12.0275	11.6423	11.5035	11.424	11.3949	11.6128	11.5855	11.5823	11.3901	11.3646	11.1552
VIT_17s0000g07280	Histone deacetylase HDA05	vv44110Cell_cycle	12.827	12.9268	12.9307	12.8877	12.8818	12.854	12.3838	12.6287	12.5118	12.4958	12.47	12.4489	12.761	12.7088	12.8735	12.7978	12.8237	12.7083	12.2602	12.5417	12.4459	12.246	12.0398	12.429	12.785	12.9245	12.9844	13.0029	13.033	13.0066	12.7752	12.7694	12.6016	12.8417	12.5967	12.5429
VIT_12s0028g03780	Riboflavin synthase alpha chain	vv10740Riboflavin_metabolism	12.1579	12.2693	12.3571	12.3199	12.2421	12.5371	12.5079	12.5094	12.5126	12.4579	12.5133	12.1707	12.1661	12.1927	12.2483	11.9937	12.0519	12.2741	12.0521	12.1069	12.0211	12.2188	11.8745	12.0082	12.1696	12.4202	12.1407	12.0732	11.968	11.783	12.0332	11.74	11.7629	11.581	11.509	11.263
VIT_03s0063g02300	ATP-dependent Clp protease proteolytic subunit (ClpP)	0	12.3298	12.168	12.3317	12.3938	12.3732	12.2662	12.145	12.1524	12.0082	11.8135	12.0751	12.0882	12.4777	12.6931	12.5843	12.6849	12.6247	12.8063	12.7733	12.4788	12.3685	12.5546	12.588	12.6703	12.7685	12.8082	12.665	12.8298	12.571	12.431	12.178	12.2251	12.208	12.1507	12.142	12.2947
VIT_18s0001g09370	Arginine N-methyltransferase 2	vv10340Histidine_metabolism vv10350Tyrosine_metabolism vv10450Selenoamino_acid_metabolism	11.6879	11.7989	11.9828	11.7365	11.6663	11.905	11.7266	11.6	11.6663	11.4404	11.5513	11.5805	11.9451	11.9846	11.7728	11.7513	12.0882	12.0217	11.7287	11.6748	11.1517	11.4814	11.6105	11.4897	11.7413	11.5759	11.4916	11.4163	11.3278	11.2013	11.2328	11.1566	11.1047	10.8953	10.862	11.1242
VIT_18s0001g07290	Unknown protein	0	13.1032	13.0215	12.9614	13.2499	13.2529	13.2959	13.1727	13.287	13.1778	13.2537	13.2454	13.0897	13.1231	13.2616	13.1828	13.1765	13.1982	13.0702	13.0318	12.822	13.003	12.9471	12.8583	12.867	12.6465	13.1071	12.6298	12.7389	13.0007	12.9128	12.5058	12.5542	12.7356	12.5901	12.5192	12.3932
VIT_07s0005g01490	Polycomb group protein EZA1 (SWINGER)	vv60056SET_PCG	12.183	11.7615	12.2364	11.8194	12.0008	11.9407	11.6928	11.7658	11.97	11.9144	11.9341	11.8906	12.1181	11.9525	12.0836	12.1536	12.0051	11.7646	11.5016	11.9109	12.1982	11.8374	11.8823	11.7073	12.4581	12.4198	12.535	12.3925	12.7226	12.6136	12.6954	12.6106	12.6683	12.6439	12.6474	12.45
VIT_01s0026g01140	ZCW32 (BIGPETAL, BIGPETALUB)	vv60011BHLH	12.8964	12.9857	12.9049	12.8526	13.0407	13.1465	12.8373	12.8215	12.8762	12.7522	13.0418	12.7763	12.6064	12.7033	12.6764	12.6187	12.6903	12.7061	12.4028	12.1276	12.3839	12.5807	12.4746	12.3852	12.5583	12.5874	12.7861	12.596	12.5856	12.5733	12.5301	12.2457	12.1849	12.3191	12.3989	12.1158
VIT_07s0031g01340	Pentatricopeptide (PPR) repeat	0	8.40722	8.45434	8.68744	8.46873	8.23634	8.61426	8.3141	8.33541	8.35136	8.61561	8.4746	8.2475	8.03028	8.14856	8.30997	8.05889	8.06969	7.88643	7.64572	7.58536	7.87418	7.43851	7.37912	7.72887	7.7889	8.11962	8.40092	8.52014	8.23853	8.37645	7.70742	7.86211	7.93735	7.85386	7.91346	7.90605
VIT_02s0025g01510	Unknown	0	12.7455	12.5161	12.3014	12.5858	12.5812	12.3329	12.0335	12.1804	12.066	12.1192	12.1016	12.2931	12.6272	12.6346	12.7691	12.794	12.5715	12.4906	12.1569	12.2756	12.5221	12.0356	11.8248	12.1856	12.4852	12.8027	12.9545	12.9139	12.9846	13.0683	12.8511	12.614	12.7274	12.7335	12.8577	12.8335
VIT_10s0003g01230	Serine esterase	0	10.6781	10.752	10.7072	10.8888	10.7905	10.7785	10.294	10.7909	10.4158	10.7175	10.5257	10.6332	10.8874	11.0623	11.0381	11.0128	10.8435	10.8353	11.0085	10.9721	10.9108	11.0245	10.7835	10.9087	10.9177	11.017	11.1311	11.3193	11.0864	11.2003	11.3356	11.3701	11.1767	11.4288	11.1905	11.5159
VIT_03s0017g01810	far-red impaired response 1	vv60071Orphans_far-red	12.3025	12.2607	12.4066	12.3196	12.2919	12.3485	12.3706	12.5104	12.563	12.359	12.5771	12.5779	11.9825	12.178	11.9845	11.9918	12.1353	12.1252	12.3001	12.1769	12.4235	12.3525	12.2908	12.2463	11.8888	11.7457	11.8338	11.6374	11.967	11.9297	11.9972	12.0457	12.1028	11.9261	12.086	12.1462
VIT_15s0021g02230	T-complex protein 1 alpha subunit	0	13.9283	13.9002	13.795	13.8723	13.9052	14.0036	13.954	14.1156	14.0484	14.0614	14.2129	14.2255	13.6783	13.697	13.7407	13.693	13.7426	13.753	13.7241	13.7647	13.8105	13.7262	13.7146	13.7739	13.4284	13.5634	13.3731	13.4694	13.7183	13.6316	13.7168	13.8465	13.8916	13.7713	13.84	13.9752
VIT_19s0014g00550	Vacuolar sorting-associated protein (Vps27)	vv50111Tethering_factors	12.5061	12.3664	12.5901	12.4901	12.4042	12.5727	12.2968	12.4241	12.4213	12.3899	12.0661	12.215	12.4069	12.4458	12.563	12.5397	12.3005	12.3852	12.126	12.506	12.2284	12.0257	11.7609	11.7875	12.4219	12.5985	12.8406	12.813	12.7645	12.8925	12.8385	13.0474	12.6947	12.6991	12.7975	12.8444
VIT_00s0208g00090	Unknown	0	9.00639	8.9815	8.69399	8.99622	9.05747	9.11094	8.69304	8.719	8.81733	8.63696	8.57921	8.59708	8.97262	9.23523	9.14414	8.93449	8.73705	9.09588	8.54641	8.20474	8.37082	8.58274	8.64205	8.77302	9.45197	9.54273	9.15641	9.31905	9.17647	9.26347	8.53073	8.52062	8.62826	8.76836	8.21332	7.98513
VIT_00s0187g00380	Phosphatidate cytidylyltransferase	vv10564Glycerophospholipid_metabolism vv34070Phosphatidylinositol_signaling_system	12.1919	12.3665	12.4901	12.3229	12.2343	12.1845	12.0994	12.3711	12.1392	12.2003	12.2847	12.256	12.5208	12.5316	12.6995	12.681	12.465	12.5507	12.6918	12.7228	12.3359	12.5929	12.5622	12.7402	12.7217	12.7083	12.973	12.959	12.6854	12.7965	12.9965	12.8194	12.8602	13.0275	12.8863	12.9629
VIT_03s0088g01220	Unknown protein	0	13.2036	13.407	13.4228	13.2503	13.4129	13.3249	13.349	13.2971	13.3775	13.54	13.4876	13.2425	13.4289	13.4994	13.7084	13.1804	13.0539	13.1131	13.1144	13.2152	13.4449	13.5877	13.257	13.3743	13.6979	14.0281	13.9611	14.0005	13.8125	13.8818	14.0182	14.0755	13.8421	14.0409	13.9391	13.5803
VIT_13s0019g03270	Phosphate translocator protein2, Plastidic	vv50122Porters_cat_7_to_17	12.7325	12.6736	12.8469	12.7336	12.5721	12.8043	12.6082	12.6325	12.8077	12.5615	12.7711	12.5773	12.8535	12.7385	12.7244	12.8068	12.5669	12.4062	12.3112	12.6304	12.6525	12.4462	12.4897	12.2588	12.2227	11.9456	12.1841	12.1999	12.218	11.9161	12.2592	11.8959	12.195	11.9735	11.9836	11.6195
VIT_11s0118g00630	Unknown protein	0	9.53285	9.48393	9.80626	9.51568	9.75317	9.61594	10.0799	10.1628	10.049	10.0539	9.79694	10.2204	10.1198	10.3089	10.1064	10.2121	10.1136	10.3306	10.6526	10.7297	10.0907	10.6244	10.9221	10.7918	10.1553	10.2152	9.92376	9.66341	9.36903	9.68852	10.0276	10.3083	9.87857	10.2323	10.1739	10.4927
VIT_17s0000g00190	Thaxtomin resistance protein TXR1	0	10.0923	9.91925	9.90922	9.93379	9.9056	9.77612	9.64117	9.74139	9.4822	9.90121	9.75808	10.0042	10.1293	10.3868	10.3398	10.2535	10.38	10.5419	10.3621	10.099	10.0447	10.4487	10.463	10.4344	10.4368	10.5702	10.3711	10.6022	10.2759	10.4064	10.0088	10.1157	10.0271	10.009	10.0456	10.355
VIT_15s0045g00500	DNA mismatch repair protein Mlh1	vv23430Mismatch_repair	11.1664	11.0606	11.0717	10.9452	11.0781	11.0448	11.0233	10.941	10.9904	11.0401	10.6225	10.7915	10.9006	10.9067	10.9467	10.8103	10.7535	10.5666	10.8023	10.6915	10.77	10.4988	10.6489	10.7057	10.6224	10.9533	11.1479	11.3043	11.2365	11.288	11.4854	11.5397	11.4232	11.2103	11.2101	11.3992
VIT_03s0180g00180	Unknown protein	0	10.3727	10.1564	10.6049	10.3265	10.1409	10.6535	10.4426	10.4769	10.5145	10.3665	10.2896	10.4764	10.3527	10.4834	10.4637	10.6553	10.6477	10.6412	10.7771	10.8533	10.846	11.1478	11.1858	11.3009	11.0132	11.3897	11.1049	10.7961	10.747	10.5028	10.4493	10.5461	10.1792	10.505	10.4232	10.6528
VIT_08s0040g00100	myb family	vv60029G2-like	12.1005	12.1159	12.1404	12.0611	12.047	12.1693	11.952	12.2091	12.0785	12.0884	12.0598	12.1302	12.1066	12.0697	12.0586	12.1582	12.1549	12.01	12.2629	12.3133	12.3185	12.3628	12.2446	12.349	12.4742	12.4895	12.4633	12.3961	12.5068	12.4442	12.4802	12.4069	12.3575	12.4019	12.317	12.4316
VIT_00s0299g00030	E3 ubiquitin-protein ligase HOS1	0	10.6175	10.5386	10.8318	10.5497	10.3155	10.6536	10.7186	10.679	10.6941	10.6962	10.6758	10.1998	10.2074	10.12	10.0854	10.2521	10.1626	10.0874	9.992	10.1482	10.2063	9.82559	9.59401	9.98225	9.54086	10.0301	9.97175	10.124	10.1455	10.0162	10.0702	9.96685	9.95059	9.98446	9.94919	9.76745
VIT_17s0000g06220	Exostosin	vv11030Glycan_structures-biosynthesis1	11.9083	11.8339	12.1883	11.8034	11.9662	12.061	12.2844	12.2148	12.4556	12.2635	12.2506	12.2422	12.0486	12.0572	11.9826	11.9056	12.0115	12.095	12.195	12.4828	12.1888	12.2921	12.267	12.2387	11.7786	11.7009	11.8466	11.6911	11.4876	11.5537	11.8781	11.8161	11.8003	11.9223	11.7842	11.9254
VIT_19s0090g00690	Unknown protein	0	10.9211	10.7859	10.8982	10.8412	10.7461	10.7398	10.5141	10.7965	10.5342	10.7379	10.5111	10.7629	11.1776	11.3028	11.288	11.3929	11.1041	11.1575	11.1288	11.0475	11.2152	11.2893	11.2371	11.2119	11.5859	11.4232	11.3857	11.5245	11.2376	11.375	11.4154	11.6503	11.1405	11.2274	10.8288	11.2115
VIT_06s0004g02390	Triacylglycerol lipase	vv10561Glycerolipid_metabolism	11.4276	11.3993	11.624	11.4519	11.1379	11.5479	10.7646	10.6476	11.0286	11.1164	11.0747	10.7557	10.3247	10.3104	10.4841	10.2317	10.2873	10.4894	10.3503	10.6735	10.6285	10.6193	10.6492	10.6446	11.2639	10.9643	11.3903	10.5627	11.2075	10.7633	10.9027	11.0113	10.9747	10.6058	11.0496	10.7616
VIT_04s0023g00860	Short-chain dehydrogenase/reductase	vv10010Glycolysis vv10071Fatty_acid_metabolism vv10350Tyrosine_metabolism	11.5551	11.3711	11.6869	11.5163	11.5593	11.6438	11.6021	11.718	11.8572	11.6675	11.8715	11.9189	11.8094	11.9493	11.8678	11.674	11.8571	11.9587	12.2138	12.1484	11.8996	12.2707	12.4658	12.3743	12.2567	12.3463	12.304	12.3796	12.2242	12.0469	12.265	12.2254	11.9695	12.0877	11.9337	12.2603
VIT_13s0067g02260	Pentatricopeptide (PPR) repeat-containing protein	0	10.2865	10.0695	10.5986	10.1371	10.3821	10.304	10.578	10.2773	10.5254	10.6854	10.3584	10.2454	9.74715	9.79101	10.0156	9.8697	9.80054	9.462	10.0525	9.78525	10.133	9.74355	9.7229	9.87413	9.58293	9.57917	9.91404	9.82225	9.98499	10.074	10.5703	10.464	10.5357	10.7211	10.699	10.4843
VIT_19s0014g03530	Cytochrome c biogenesis protein family	vv50105Transport_electron_carriers	10.5753	10.466	10.7556	10.6715	10.556	10.6989	10.6033	10.8083	10.6269	10.7955	10.7813	10.4888	11.011	11.0137	11.1552	10.9847	10.9693	11.341	11.618	11.4926	11.0169	11.4726	11.7133	11.7827	11.2211	11.6574	11.2643	11.5187	11.167	11.0655	11.4186	11.5015	11.2086	11.4497	11.321	11.2525
VIT_07s0005g02480	Myb domain protein 61	vv60044MYB	12.6752	12.9206	12.8061	12.7198	12.6077	12.6871	12.1186	12.2491	12.3423	12.4366	12.2106	12.1837	12.8158	12.7425	12.8348	12.9585	12.8074	12.9897	12.5198	12.5697	12.626	12.6434	12.6012	12.7943	12.8769	12.5468	12.9485	13.0392	12.9585	13.055	12.9285	12.9553	13.0238	13.1989	13.2052	12.7783
VIT_14s0083g00110	Allene oxide cyclase	vv10592alpha-Linolenic_acid_metabolism	14.6948	14.7076	14.6938	14.6494	14.836	14.6276	14.7023	14.6075	14.6643	14.6311	14.8482	14.6283	14.8571	14.7837	14.7771	14.7446	14.787	14.6822	14.6138	14.6477	14.9079	14.7346	14.7693	14.5105	14.4283	14.3974	14.2922	13.9504	14.1647	14.1979	14.3408	14.2344	14.4698	14.2189	14.303	14.3301
VIT_04s0008g00450	Haloacid dehalogenase hydrolase	vv10630Glyoxylate_and_dicarboxylate_metabolism	11.6788	12.1936	11.5221	11.7127	11.579	11.5796	11.3678	11.7877	11.5175	11.695	11.765	11.6595	11.4001	11.346	11.2005	11.4078	11.2857	11.351	11.335	11.3168	11.3968	11.2908	11.3821	11.4294	11.1738	11.3197	10.9104	10.742	10.6287	10.6025	11.1439	11.3658	11.2244	11.0187	10.859	11.1791
VIT_04s0023g01440	SIN	0	9.90477	9.94556	9.78894	9.97842	9.69567	9.82825	10.0133	10.0821	9.97505	9.9906	10.0399	10.0682	9.67873	9.59943	9.59942	9.71473	9.54915	9.5085	9.77577	9.61266	9.6139	9.76254	9.4238	9.55761	9.31451	9.43323	9.40578	9.17712	9.06792	9.25809	9.79942	9.66499	9.58915	9.66074	9.83283	10.1401
VIT_05s0077g00250	Unknown protein	0	10.5642	10.5763	9.81458	10.5707	10.678	10.2862	10.5316	10.7821	10.385	10.4206	10.673	10.7171	10.719	11.0047	10.9123	10.9198	11.0968	11.0607	11.127	10.7916	10.9539	11.1029	11.078	11.1411	11.2351	11.3066	11.0074	11.1869	11.3939	11.2614	11.2931	11.2469	11.4047	11.4844	11.4498	11.4327
VIT_02s0025g00830	F-box family protein	0	10.2816	10.3237	10.4574	10.3322	10.3228	10.3971	9.94438	9.82377	9.83689	10.2516	10.0797	10.1058	10.0642	10.192	10.2667	10.3126	9.89399	9.91943	9.69238	9.60056	9.61998	9.42972	9.5868	9.7162	9.99398	10.2057	10.5298	10.7435	10.5537	10.7987	10.3035	10.2114	10.1722	10.5267	10.3044	9.96977
VIT_03s0038g01240	Ubiquinone biosynthesis monooxygenase Coq6	vv10130Ubiquinone_biosynthesis	11.3501	11.2201	11.1647	11.2922	11.4574	11.2038	10.881	10.8351	10.9977	10.3753	10.6257	10.6138	10.9502	10.9831	11.0763	10.9083	11.2688	11.0627	10.8761	10.7149	10.8177	10.6469	10.6102	10.804	11.1647	11.8151	11.6645	11.7088	11.6191	11.183	10.8458	10.6592	10.6636	10.8693	10.638	10.6095
VIT_12s0035g01180	Protein kinase CRK1 protein	0	12.2409	12.1699	12.3829	12.0657	12.0048	12.0596	11.7543	11.8903	12.0155	11.7597	11.8589	11.8859	11.9672	12.0234	11.9079	12.0192	11.9826	11.8041	11.4861	11.4806	11.7277	11.729	11.4242	11.4445	12.3662	12.3721	12.659	12.1975	12.5755	12.2357	12.2381	12.1347	12.1848	11.9434	12.1745	11.7394
VIT_03s0091g00990	Heat shock protein 70	vv23040Spliceosome vv24141Protein_processing_in_endoplasmic_reticulum vv50101Channels_and_pores	14.2112	14.2644	14.0665	14.2928	14.2218	14.3799	14.4918	14.385	14.2749	14.453	14.199	14.152	14.366	14.3329	14.5455	14.4053	14.3422	14.1449	14.0628	14.1637	14.3815	13.9067	13.7865	13.7397	13.5161	13.6694	13.794	13.7652	13.8331	13.9777	14.0138	14.015	14.1356	13.9093	13.8515	13.6996
VIT_07s0151g00060	No hit	0	8.4696	8.34367	8.1637	8.37237	8.5055	8.17801	8.6484	8.42322	8.46096	8.49103	8.63602	8.47824	8.59511	8.68401	8.69885	8.4335	8.73126	8.6673	9.01032	8.4476	8.82997	8.97948	9.05171	8.80911	9.22473	9.51012	9.11418	9.368	8.97453	9.16424	8.85233	8.75333	8.79913	9.10558	9.07511	9.08008
VIT_14s0060g01150	Serine/threonine protein phosphatase	0	10.6425	10.8281	10.8867	10.7662	10.8953	10.8738	10.9593	11.0372	11.063	11.1309	11.0427	11.2172	10.708	10.9239	11.0105	10.9465	11.0938	11.1256	11.0729	11.2654	11.3403	11.2354	11.1948	11.4001	11.1409	11.6129	11.3754	11.1977	11.4221	11.4017	11.4404	11.4398	11.503	11.582	11.5537	11.7297
VIT_07s0104g00540	CYCP1;1; CYCP1;1	vv44110Cell_cycle	14.136	13.7653	14.3657	14.1725	14.1785	14.055	14.1713	14.0144	14.1117	14.0473	13.943	14.1723	14.3448	14.4107	14.452	14.3929	14.2986	14.4122	14.5431	14.4449	14.2417	14.5081	14.4959	14.6063	14.5083	14.7615	14.7768	14.6894	14.5448	14.4226	14.8968	15.0461	14.8347	14.6594	14.6244	14.8072
VIT_10s0003g05560	Pentatricopeptide (PPR) repeat-containing protein	0	12.0085	12.2744	12.2057	12.1634	12.1269	12.0887	12.1213	12.099	12.0466	12.1224	12.1219	11.7444	12.1508	12.1348	12.2136	12.2746	12.1151	12.0438	11.971	11.6939	11.9508	11.553	11.6246	11.618	11.7559	11.8931	11.856	11.9614	12.0894	12.114	11.7102	11.6113	11.5936	11.5286	11.6165	11.4079
VIT_15s0046g00090	DNA-directed RNA polymerase III subunit C11	vv23020RNA_polymerase	11.0371	10.8868	11.1325	10.9807	11.0114	11.1358	10.8772	11.0184	11.012	10.7407	10.7297	11.1494	11.2259	11.4412	11.3191	11.4631	11.3764	11.613	11.6768	11.4996	11.5242	11.7808	11.7101	11.6413	11.3709	11.5101	11.2235	11.1392	10.9846	10.7584	10.8918	11.0227	10.4952	10.6625	10.5171	10.9536
VIT_13s0106g00540	Neurochondrin protein-like	0	5.60135	5.76751	5.96054	5.97215	5.81546	6.24717	5.82021	5.98526	6.17213	5.96565	6.08162	5.97158	6.10903	6.26317	6.30304	6.40361	6.23714	6.14804	6.42761	6.84687	6.63618	6.11098	6.43487	6.31107	6.63512	6.50908	6.59574	7.04099	6.75058	6.57459	6.79143	6.43755	6.94723	6.73446	7.11111	6.69384
VIT_00s0771g00010	Pentatricopeptide (PPR) repeat-containing protein	0	9.41677	9.82657	9.88862	9.80373	9.68883	10.0791	9.87592	9.63764	9.94096	10.1502	9.92279	9.58125	9.2525	9.31047	9.47286	9.32045	9.53326	9.20022	8.94699	8.83188	9.04814	8.70452	8.7822	8.74422	9.00219	9.10049	9.46035	9.4183	9.58612	9.8892	9.45095	9.48545	9.37876	9.44475	9.5096	9.31508
VIT_14s0068g01960	Acetolactate synthase III, chloroplast precursor	vv10290Valine_leucine_and_isoleucine_biosynthesis vv10650Butanoate_metabolism vv10770Pantothenate_and_CoA_biosynthesis	14.5762	14.578	14.7099	14.5038	14.5843	14.4742	14.4878	14.4649	14.5264	14.4908	14.5283	14.2845	14.4562	14.4448	14.4363	14.5626	14.5001	14.3689	14.3859	14.2429	14.4615	14.1739	14.2385	14.2416	14.1516	13.8571	14.09	13.9817	14.2433	14.0268	14.0827	13.9549	14.1957	13.8892	14.0712	13.8528
VIT_00s2652g00010	Glutathione S-transferase GSTU8	vv10480Glutathione_metabolism	9.85893	10.1487	9.9924	10.1444	9.77273	10.0625	9.22218	9.46679	9.47027	9.38518	9.43175	9.72155	9.95631	10.1376	10.0295	9.93513	10.1559	10.5549	10.0661	9.87291	9.8497	10.185	10.0972	10.159	10.8909	10.7358	10.4519	10.3882	10.1495	10.2558	9.95328	10.1874	10.0733	9.99242	10.075	10.2664
VIT_07s0005g02470	Cellulose synthase CESA3	vv30011Jasmonate_signaling vv40006Cell_wall	12.1435	11.9887	11.6568	12.0276	11.957	11.6028	10.9578	11.5919	11.0989	11.1713	11.02	11.5658	12.183	12.3225	12.2891	12.4369	12.2483	12.475	12.1776	12.1848	12.0714	12.2212	12.238	12.0626	11.6756	11.5907	11.451	11.9799	12.0921	11.6902	11.8616	11.6891	11.4818	12.1114	11.9736	12.2198
VIT_18s0166g00290	Protein kinase	0	10.1007	10.2101	10.3551	10.2977	10.2152	10.419	10.2949	10.4409	10.4782	10.5091	10.4504	10.3183	9.93439	10.2705	10.1996	10.2119	10.0601	10.2276	10.7356	10.5709	10.3354	10.5649	10.266	10.6898	10.2126	10.7005	10.7507	11.1105	10.7376	10.6532	11.116	11.0759	11.0236	11.1039	11.1062	11.2834
VIT_18s0001g06390	Auxin-independent growth promoter	vv30003Auxin_signaling	12.3007	12.0322	12.0773	12.2455	12.1483	12.1139	12.1196	12.1837	12.2149	12.3706	12.2738	12.3337	12.0076	12.0624	12.0141	12.1905	12.2183	11.837	11.9647	11.9568	12.3535	11.8884	11.8439	11.6978	11.5867	11.495	11.2959	10.9889	11.4265	11.4686	12.2314	12.4056	12.1526	11.9354	11.7293	12.1178
VIT_06s0061g01190	SWI/SNF matrix-associated regulator of chromatin sbfamily A mber 3 2	vv60058SNF2	10.5739	10.7389	10.4517	10.537	10.3931	10.422	10.3426	10.6048	10.3297	10.5001	10.2434	10.2556	10.087	10.4845	10.4608	10.2898	10.0922	10.2437	10.0853	10.0982	9.92502	10.1049	9.86975	9.96274	9.67873	10.4346	9.89486	9.847	10.0227	9.72226	9.58313	9.83623	9.5844	9.50812	9.4149	9.34424
VIT_12s0035g01160	Leucyl-tRNA synthetase	vv10290Valine_leucine_and_isoleucine_biosynthesis vv20970Aminoacyl-tRNA_biosynthesis	13.5297	13.3853	13.4652	13.4583	13.2942	13.4528	13.4716	13.4446	13.517	13.5203	13.3619	13.3187	13.2276	13.1293	13.273	13.2011	13.1802	13.1346	13.0432	13.1944	13.1216	12.9495	12.7786	12.9346	13.1403	13.2302	13.1121	13.1965	13.2624	13.2387	13.3805	13.3804	13.3552	13.2711	13.2712	13.2193
VIT_07s0104g01760	Unknown	0	9.50202	9.86333	9.38822	9.67965	9.80527	9.6326	9.2929	9.57035	9.27333	9.21589	9.19435	9.37844	9.789	10.1605	10.1825	10.0715	9.70528	9.80041	9.81782	9.4485	9.57245	9.63507	9.77637	9.92737	9.99611	10.5819	10.4268	10.6634	10.5119	10.319	9.82684	9.68625	9.52402	9.63933	9.45649	9.3505
VIT_19s0014g03930	TRM5 tRNA methyltransferase 5	0	11.3292	11.2082	11.1748	11.3497	11.391	11.2888	11.021	11.2033	11.0485	11.3156	11.2466	11.3623	11.4369	11.597	11.657	11.4923	11.4802	11.4372	11.4615	11.17	11.394	11.3149	11.4111	11.346	11.3775	11.5922	11.8036	11.7466	11.641	11.7416	11.7192	11.714	11.6373	11.8412	11.8395	11.8376
VIT_00s0404g00040	ARF GTPase activator, ARF-GAP Domain 5	vv50110Protein_coat	9.87608	9.55257	9.87725	9.71815	9.81662	9.53994	9.50904	9.6121	9.74684	9.97838	9.93789	10.0292	9.66442	9.57448	9.75313	9.76425	9.82622	9.89429	9.99657	10.1163	10.1261	10.3031	9.93832	10.2048	10.3465	10.3502	10.1542	10.0173	10.1555	9.87142	10.1948	10.4418	10.3002	10.3798	10.2812	10.5693
VIT_06s0004g01600	No hit	0	8.56815	8.22748	8.71198	8.56398	8.56256	8.61832	8.66072	8.49321	8.70198	8.66938	8.67251	8.76303	8.6151	8.45703	8.35277	8.5263	8.71373	8.8015	8.87116	8.62055	8.69252	8.95094	9.11324	9.11535	8.17004	7.83391	8.04372	7.80545	7.85541	8.13739	7.99294	8.14709	8.2553	8.15412	8.35864	8.72988
VIT_07s0104g00860	WD40	0	11.4146	11.284	11.585	11.3485	11.3942	11.3146	10.8424	11.0518	11.0932	11.2683	11.021	11.1043	11.3072	11.1458	11.2319	11.4163	11.1977	10.9778	11.1808	10.7905	11.055	10.8113	11.0755	11.175	11.3657	11.4131	11.5396	11.5437	11.7078	11.7989	11.5966	11.8258	11.8245	11.8005	11.7583	11.9175
VIT_07s0031g02450	Unknown	0	10.9095	10.7199	10.4943	10.4885	10.8438	10.4813	10.5172	10.9945	10.6604	10.8842	10.8601	11.2897	11.05	11.3098	11.273	11.0354	11.157	11.1706	11.859	11.3483	11.4715	11.7571	12.0811	12.1861	11.3063	11.3871	11.0362	11.4696	11.2115	11.169	11.0731	11.169	11.1001	11.254	11.0406	11.4835
VIT_19s0014g02890	Thioredoxin M-type 2	0	13.7792	13.6778	13.8701	13.7764	13.7886	14.0552	13.9289	14.0117	14.032	13.9197	14.0561	14.1136	13.7995	13.8147	13.7609	13.7095	13.8229	13.946	13.932	14.0037	13.8051	14.1744	14.2552	14.132	13.7558	13.484	13.4584	13.5122	13.4812	13.5118	13.3885	13.5945	13.3613	13.5542	13.5328	13.6561
VIT_11s0103g00170	Unknown	0	12.9419	13.0804	12.666	12.9626	12.972	12.7858	13.1039	13.1729	12.9183	12.8098	12.9358	12.699	12.5589	12.5736	12.6177	12.7079	12.5709	12.7041	12.5333	12.3831	12.5205	12.2197	12.2596	12.2229	12.3525	11.8416	11.9464	12.0569	12.3387	12.2822	12.4284	12.5117	12.7505	12.5102	12.5252	12.11
VIT_07s0151g00530	Unknown protein	0	9.35642	8.91981	9.43201	9.33862	9.18896	9.35871	9.00511	8.66355	8.97476	8.66582	8.83704	8.83383	9.65639	9.76879	9.5337	9.62247	9.86396	9.98438	9.6088	9.29712	9.71117	9.63653	9.8136	9.61488	9.0054	9.37829	9.38097	9.08577	8.84248	9.07706	8.89107	8.96075	8.77256	8.59125	8.95578	9.17355
VIT_19s0014g00260	Protein kinase PKN/PRK1	0	10.5189	10.741	10.6327	10.6092	10.6507	10.8978	10.8554	10.9253	10.835	10.9438	10.8711	10.7376	10.5042	10.6389	10.5889	10.4385	10.2857	10.5337	10.3582	10.3684	10.2967	10.2613	10.5944	10.4301	10.1886	10.7214	9.97505	10.2589	9.97786	9.99415	10.0642	10.2304	10.177	9.7792	9.54216	9.93481
VIT_15s0021g02240	3-hydroxyisobutyryl-CoA hydrolase	vv10280Valine_leucine_and_isoleucine_degradation vv10410Beta-alanine_metabolism vv10640Propanoate_metabolism	11.4272	11.3088	11.2333	11.4453	11.4196	11.4406	10.8119	10.8477	10.9096	10.6944	10.8929	10.8641	11.4151	11.5151	11.6425	11.3343	11.3082	11.4193	11.1763	11.1226	11.1944	11.5045	11.3784	11.271	11.5	11.4606	11.2208	11.5212	11.3695	11.2431	11.3607	11.3627	11.179	11.2077	11.2654	11.3131
VIT_03s0063g02120	Minor allergen	0	9.53619	9.55493	9.82884	9.48756	9.60486	9.63699	9.17574	9.26755	9.29078	8.75016	9.03279	8.64955	9.62572	9.67862	9.63967	9.53285	9.1366	9.48239	9.30753	9.40448	8.85727	9.26821	9.16595	9.35159	10.038	10.14	9.99972	10.1512	10.0718	9.86589	9.59886	9.83264	9.5091	9.3147	9.6022	8.92987
VIT_12s0059g00220	Epoxide hydrolase	0	11.5946	11.4446	11.5304	11.4661	11.5692	11.465	11.5969	11.6175	11.5356	11.3516	11.4172	11.5306	11.7407	11.8868	11.8218	11.8682	11.8683	11.9425	12.179	11.7932	11.9005	12.05	11.9533	11.8095	11.323	11.6669	11.5233	11.4745	11.452	11.3903	11.2843	11.4328	11.313	11.1868	11.3058	11.427
VIT_00s0515g00010	Phospholipase/carboxylesterase	0	11.5894	11.7287	11.6535	11.7616	11.7822	11.8711	11.6004	11.3398	11.4753	11.3587	11.4378	11.5342	11.9207	12.0159	12.0189	11.7608	11.95	12.1135	11.7253	11.5973	11.3244	11.7792	11.4512	11.4523	11.9111	11.5885	11.7709	12.041	11.563	11.7249	11.1655	11.1472	10.8532	10.9622	11.0157	11.0932
VIT_11s0016g02630	Unknown protein	0	11.0922	11.0122	11.1726	11.1553	11.4112	11.4149	11.3812	11.4327	11.3954	11.2476	11.5051	11.4438	11.6029	11.7827	11.6435	11.7528	11.7579	11.874	11.7902	11.5561	11.8016	11.8644	12.0271	11.9601	11.4568	11.3117	11.3687	11.2758	11.2807	11.3643	11.5361	11.5868	11.427	11.3513	11.3686	11.709
VIT_11s0037g00110	Transport protein particle (TRAPP) component Bet3	vv50110Protein_coat	11.7499	11.3563	11.9469	11.4909	11.6123	11.6847	12.0926	12.048	12.0995	11.9253	11.9689	12.2765	12.0383	11.8525	11.9722	11.8974	12.087	12.02	12.4664	12.3499	12.21	12.4841	12.7185	12.6715	12.1923	12.1473	12.4554	12.2021	12.0937	12.1774	12.5697	12.4982	12.4348	12.1863	12.3852	12.6258
VIT_17s0000g01550	AAA-type ATPase	vv60028FHA	14.2624	14.037	14.1389	14.1363	14.2523	14.1022	13.7104	13.8795	13.8739	13.818	13.8251	13.7087	14.1296	14.1546	14.1452	14.1752	14.0792	13.962	13.8169	13.7998	13.8627	13.6292	13.6342	13.5578	14.2116	14.1188	13.927	13.8259	14.0244	13.8812	13.8143	13.7752	13.727	13.7309	13.6459	13.6219
VIT_05s0077g01350	Mov34 STAM-binding protein	vv50111Tethering_factors	11.8467	11.9193	11.925	11.7783	11.7791	11.7354	11.7734	11.743	11.8153	11.8001	11.9382	11.9355	11.9192	11.7967	11.938	11.9272	11.9758	11.9583	12.0082	12.2335	11.8869	11.8288	11.9698	12.0265	12.1484	12.2515	12.394	12.394	12.381	12.2702	12.2019	12.2044	12.2048	12.2171	12.1503	12.2005
VIT_11s0016g04290	3-hydroxyisobutyryl-CoA hydrolase	vv10280Valine_leucine_and_isoleucine_degradation vv10410Beta-alanine_metabolism vv10640Propanoate_metabolism	12.2292	12.055	12.2755	12.2882	12.4056	12.3804	12.1059	12.2836	12.0274	12.0119	12.0955	12.2647	12.412	12.4649	12.5753	12.6175	12.4761	12.5376	12.8112	12.5119	12.3428	12.5183	12.5345	12.7891	12.7708	12.9857	13.0226	13.0149	12.9352	12.7727	12.8153	12.948	12.6393	12.8766	12.6774	12.6238
VIT_08s0040g03240	Pentatricopeptide (PPR) repeat	0	10.8561	10.7011	10.8567	10.7936	10.6724	10.671	9.8609	10.048	9.82381	10.1086	9.80415	9.79459	10.6723	10.876	10.8334	10.892	10.8152	10.8409	10.6344	10.1152	10.1759	10.2096	10.6775	10.7293	10.3822	10.7865	10.8253	11.0779	10.7654	10.7505	10.4226	10.4197	10.2537	10.4399	10.3034	10.3777
VIT_11s0037g00750	CDK-activating kinase assembly factor MAT1	vv23420Nucleotide_excision_repair	10.4609	10.1883	10.6078	10.0975	10.5846	10.3459	10.7627	10.7778	10.7666	10.4786	10.5778	10.604	10.6135	10.632	10.7242	10.6486	10.6681	10.604	11.173	10.8907	11.0536	11.2549	11.3902	11.3122	10.6066	10.9953	10.7884	10.6024	10.6401	10.5885	10.8549	10.9917	10.8551	10.7771	10.8221	10.9344
VIT_03s0038g02500	SKP1	vv24120Ubiquitin_mediated_proteolysis vv24141Protein_processing_in_endoplasmic_reticulum vv44110Cell_cycle	12.2258	11.5306	12.1429	12.0287	12.228	12.2015	12.2925	12.1316	12.3534	12.0388	12.1925	12.3946	12.5816	12.5139	12.4288	12.4258	12.7884	12.7088	12.7421	12.6202	12.4933	12.8288	12.847	12.6191	12.9628	13.1009	12.9613	12.9727	12.7314	12.9152	12.7225	12.7723	12.6622	12.7434	12.7616	12.861
VIT_18s0001g15090	RAB GTPase RAB18	0	12.2461	12.2434	12.4569	12.2002	12.2555	12.2628	12.1755	12.3279	12.1593	12.165	12.0373	12.3705	12.6187	12.7223	12.64	12.6217	12.6791	12.858	12.8232	12.9275	12.5476	12.958	13.0411	12.8374	12.7878	12.6102	12.7376	12.5706	12.4079	12.4667	12.3665	12.5266	12.302	12.1106	12.245	12.4076
VIT_07s0031g02620	Aspartic proteinase Asp1 precursor	0	11.4198	11.5786	11.6613	11.754	11.7053	11.6794	11.1858	11.5658	11.42	11.3876	11.2901	11.429	11.4192	11.7169	11.7281	11.4932	11.4419	11.5745	11.4433	11.6846	11.4666	11.6304	11.353	11.5575	11.2603	11.1295	11.1431	11.1951	11.0652	10.9277	11.1459	11.0157	10.8787	11.0029	10.7788	10.8321
VIT_11s0016g04230	Unknown protein	0	13.385	13.0401	13.2204	13.0625	13.1974	13.2281	12.98	13.0342	13.1233	12.9509	13.0861	13.0209	13.3149	13.2329	13.0949	13.1108	13.1424	13.0575	12.772	13.0215	12.9587	12.9493	13.0075	12.8104	12.931	12.7282	12.7736	12.4892	12.4071	12.318	12.8585	12.8925	12.6812	12.4207	12.4283	12.7957
VIT_07s0031g00650	Defective chloroplasts and leaves protein / DCL protein	0	13.0326	12.8418	13.0641	12.9263	13.0928	13.0271	13.1734	13.0878	13.2999	12.9291	13.1992	13.4245	13.0506	13.0826	13.0517	12.91	13.3062	13.3125	13.7545	13.4631	13.1344	13.5497	13.8199	13.7568	12.7423	12.273	12.5136	12.5333	12.4364	12.3376	12.5355	12.7382	12.6459	12.521	12.8145	13.1035
VIT_03s0038g02380	RAC G-protein Rac1	vv34020Calcium_signaling_pathway	12.9583	12.7855	13.1283	12.9038	13.0531	12.8932	13.0567	12.9214	12.9909	12.6905	12.8277	12.9634	13.1895	13.0899	13.233	12.9899	13.2225	13.2539	13.2199	13.234	12.8534	13.1158	13.1288	13.1339	13.5384	13.411	13.8801	13.8103	13.6818	13.7217	13.4699	13.4745	13.5059	13.4551	13.6937	13.3139
VIT_05s0102g00300	Unknown protein	0	10.7007	10.5899	10.6499	10.6447	10.5465	10.6351	10.6535	10.9695	10.6437	10.648	10.8155	10.8774	10.7189	10.9723	10.8319	10.866	10.9081	11.0552	11.3162	11.5141	11.1345	11.469	11.3019	11.3227	11.137	11.6791	11.6071	11.8334	11.3241	11.2708	11.6357	11.5311	11.2497	11.427	11.1854	11.3759
VIT_17s0000g07930	Nodulin MtN21 family	vv50122Porters_cat_7_to_17	8.50215	8.31208	7.9963	8.58961	8.46465	8.19503	8.45933	8.296	8.12188	8.4164	8.18352	8.19294	8.77248	8.83046	8.50543	8.60627	8.71403	8.58773	8.34974	8.32582	8.33378	8.18591	8.27123	8.2636	7.78741	7.66461	7.92759	7.76853	8.03614	7.98826	7.77313	7.86483	7.93939	7.9592	7.90856	7.95892
VIT_18s0089g01090	No hit	0	8.34109	8.32233	8.43336	8.38488	8.28909	8.35223	8.2087	7.97055	8.09387	8.22343	7.96684	8.00333	7.98262	7.96315	8.11252	8.22799	8.23153	7.53891	7.50815	7.09992	7.58956	7.11116	7.13592	7.44735	7.44424	7.75335	7.97498	8.24253	8.23702	8.27473	7.31057	7.7404	7.53133	7.24948	7.38393	7.68556
VIT_00s0391g00040	F-box family protein	0	12.7356	12.8237	12.9351	12.9093	12.8142	13.0626	12.5602	12.6349	12.7292	12.8119	12.6125	12.8401	12.9815	13.0428	13.0333	12.8673	12.9732	13.1251	13.0316	13.0385	12.7221	13.041	13.0301	12.92	12.6192	12.3796	12.5813	12.4766	12.3576	12.4859	12.5041	12.314	12.1662	12.284	12.2821	12.5231
VIT_00s0769g00010	FK506-binding protein genes family (VvFKBP62)	0	14.3296	14.0979	14.2212	14.1982	14.3879	14.0685	14.4208	14.378	14.3268	14.4326	14.2278	14.3179	14.5645	14.4465	14.6998	14.4605	14.3882	14.244	14.4428	14.3933	14.6834	14.4478	14.0753	14.4278	14.5599	14.6246	14.8778	14.7836	14.8497	15.0443	15.0378	14.9318	14.9743	15.0212	15.0525	14.8076
VIT_05s0049g02300	Pentatricopeptide (PPR) repeat-containing protein	0	7.75678	8.21658	8.34794	8.26648	8.30283	8.53508	8.47482	8.22395	8.68061	8.68473	8.57107	8.2027	7.72227	7.9638	8.05129	7.93447	7.82415	7.95894	7.52799	7.48904	7.31663	7.77093	7.44804	7.58602	8.37088	8.69169	8.34141	8.85886	8.34758	8.40924	7.98433	7.83258	7.94113	7.63469	7.69193	7.86814
VIT_13s0074g00620	Kelch repeat-containing protein	0	12.2702	11.9747	12.3939	12.1792	12.0988	12.2453	11.7742	11.8246	11.6623	11.6629	11.407	11.5105	12.0786	12.163	12.2936	12.0568	11.9609	12.2036	12.0153	11.6596	11.2612	11.7212	11.6408	11.4577	12.486	12.6803	12.6744	12.6484	12.4083	12.3231	12.1548	12.0909	11.7427	11.7882	11.6665	11.7902
VIT_19s0015g00050	ABC Transporter (VvMRP5 - VvABCC5)	vv52010ABC_transporters	13.5152	13.4422	13.4495	13.5963	13.5948	13.4468	13.4635	13.7133	13.7267	13.7777	13.7054	13.752	13.4447	13.6223	13.5528	13.5092	13.4864	13.5286	13.7493	13.5876	13.6837	13.6893	13.7132	13.7712	13.2424	13.1037	12.8895	12.7767	12.9849	13.0035	13.3553	13.6276	13.694	13.5104	13.5201	13.8103
VIT_15s0021g00920	ATP synthase delta' chain, mitochondrial	vv10190Oxidative_phosphorylation vv50131Primary_active_transporter_cat_A2_to_A4	13.269	13.4397	13.2184	13.4717	13.2891	13.5549	13.5024	13.4283	13.4582	13.5503	13.4899	13.4941	13.2148	13.1881	13.1276	13.3064	13.2239	13.2581	13.1374	13.0685	13.2558	13.2056	13.3001	13.2177	13.0905	13.3711	13.212	13.2051	13.0899	13.1036	12.9184	12.9316	12.9367	12.8779	12.8588	12.9487
VIT_07s0205g00110	Glycogen synthase 2	vv10500Starch_and_sucrose_metabolism	10.5386	10.4623	10.3499	10.3714	10.5576	10.2686	10.2428	10.4549	10.4152	10.3224	10.2507	10.573	10.9216	10.9033	11.0127	10.8729	10.7218	11.0319	11.4131	10.9601	10.9647	11.0525	11.1621	11.2899	10.7966	10.9202	10.9133	10.8477	10.6739	10.7757	11.0878	10.8018	11.1542	11.0677	10.9657	11.3708
VIT_13s0139g00200	Orotate phosphoribosyltransferase	vv10240Pyrimidine_metabolism	14.2546	14.2241	14.1009	14.1671	14.2974	14.2899	14.0639	14.015	14.1283	14.0174	14.1388	13.8414	14.2791	14.1965	14.123	14.1444	14.2732	14.1113	13.6165	13.7532	13.6991	13.7327	13.6619	13.6397	14.388	14.2107	14.2909	14.3318	14.3458	14.3432	13.9777	13.8761	14.217	14.0441	14.1473	13.9874
VIT_08s0007g01290	BEL1-like homeodomain protein 9 LSN (LARSON)	vv60034HB	11.463	11.8251	11.6631	11.7392	11.5265	11.8844	11.7589	11.8942	11.874	11.9418	11.7716	11.6119	11.2771	11.0336	11.2865	11.3502	11.1627	11.1067	11.0333	11.7449	11.4842	11.3329	10.7604	11.0024	10.6341	10.6746	10.6043	10.4226	10.8007	10.8703	11.3742	11.3053	11.2006	11.5123	11.3744	10.9974
VIT_11s0016g02930	Derlin-3, putative [Ricinus communis]	vv50133Primary_active_transporter_cat_A9_to_A18	6.784	6.28694	6.82966	6.69176	6.55716	6.42707	6.11689	6.1652	6.1994	6.2845	6.28474	6.29415	6.88422	7.10149	7.23662	7.27981	6.9124	6.90032	6.4614	6.5227	6.64212	6.54521	6.45209	6.27304	6.56283	6.98575	6.76594	7.13823	7.03928	7.45509	6.91847	6.98544	6.8978	6.88882	6.85518	7.0055
VIT_19s0027g01240	No hit	0	7.61443	7.80166	7.23429	7.6123	7.87646	7.56782	6.98109	7.00288	6.75184	6.71876	6.92525	6.85473	7.64275	8.07225	8.06145	8.0641	7.94871	7.94515	7.6006	7.3663	7.04836	7.32395	7.42713	7.38671	7.65516	7.59772	7.74952	7.72915	7.84865	7.74853	7.77447	7.82197	7.75829	7.8154	7.27514	7.86231
VIT_18s0122g01140	Wuschel-related homeobox 13	vv60034HB	11.0565	10.6892	11.5496	11.0021	11.152	11.1717	11.2844	11.0997	11.414	11.2935	11.2127	11.348	11.4642	11.3956	11.4796	11.564	11.6288	11.4753	12.1105	11.7686	11.8591	11.8756	11.9953	12.0208	11.5488	11.5855	11.7607	11.443	11.6233	11.7804	12.2165	12.2066	11.9789	11.9045	12.147	12.5983
VIT_18s0001g06920	TRNA-guanine transglycosylase	vv10230Purine_metabolism	9.62608	9.69469	9.67799	9.61394	9.65512	9.6967	9.71299	9.76283	9.87834	9.72971	9.78716	9.88554	9.81402	9.90042	9.93643	9.91424	9.76383	9.80636	9.85955	9.85006	9.92643	9.90801	10.0181	9.9753	10.2259	10.8082	10.42	10.8198	10.4177	10.2578	10.2741	10.2532	10.059	10.3552	10.0914	10.3862
VIT_07s0130g00080	3-phosphoinositide-dependent protein kinase-1	0	10.4778	10.3864	10.5821	10.4708	10.2453	10.4931	10.3667	10.4826	10.5879	10.5745	10.683	10.7531	10.7178	10.7935	10.8068	10.7783	10.6387	10.824	10.8741	10.8121	10.892	11.2091	11.1828	11.0451	10.9336	11.3171	11.0583	10.9567	10.8367	10.9341	10.8592	10.7663	10.7944	10.6868	10.8155	10.9264
VIT_03s0038g03200	MATE efflux family protein	vv50125Porters_cat_66_to_94	12.1903	12.2944	11.8937	12.2761	12.2754	12.1381	11.8975	12.3303	12.0311	12.2132	12.2479	12.3659	12.2701	12.4659	12.588	12.3981	12.1918	12.2906	12.2048	12.2945	12.3548	12.6671	12.2465	12.4074	12.6828	13.0222	12.6766	13.1075	12.9293	12.7269	12.985	12.903	12.719	12.984	12.8582	13.0787
VIT_18s0117g00150	Heterogeneous nuclear ribonucleoprotein A1/A3	vv23040Spliceosome	12.0419	11.9141	11.9592	12.0979	12.0126	12.0755	12.0033	11.9215	11.8042	11.9421	11.9143	11.8305	11.986	11.6547	11.9156	11.8189	12.0143	11.5403	11.6103	11.5017	11.4827	11.424	11.4148	11.6129	11.4922	11.5464	11.5695	11.6145	11.4481	11.5958	11.3975	11.3771	11.4561	11.2721	11.354	11.4453
VIT_02s0025g05080	Zf A20 and AN1 domain-containing stress-associated protein 1	vv60077Other_zf-AN1	9.10498	9.19396	9.31321	8.97408	9.06867	9.10494	8.88904	8.73648	8.83811	9.42302	8.99857	8.85124	9.34198	9.26348	9.21405	8.94345	8.95646	9.21051	8.94004	8.74563	8.82584	9.11679	8.85459	8.89465	9.73481	9.93049	9.85995	9.73744	9.64886	9.52514	9.51909	9.55295	9.27019	9.21924	9.26068	9.70344
VIT_18s0001g05340	Transcription termination factor mitochondrial mTERF	vv60085MTERF	10.7636	11.1085	10.8002	10.7705	10.7015	10.9602	10.6869	10.3057	10.6203	10.8308	10.7554	10.5361	10.4756	10.5746	10.574	10.3822	10.3477	10.2327	9.82812	9.95754	10.0203	9.85699	9.78935	9.96041	9.80589	10.1012	10.585	10.5968	10.4986	10.5861	10.2411	10.0032	9.97194	10.124	10.3341	10.2006
VIT_04s0023g00470	WRKY DNA-binding protein 2	vv60066WRKY	9.69183	9.72178	9.20605	9.56853	9.49271	9.51579	8.60114	9.01989	8.62388	8.55143	8.8176	8.65414	9.62136	9.59484	9.58334	9.79735	9.52021	9.3608	9.09697	9.10465	9.35023	9.13922	9.11293	9.03334	9.34015	9.56387	9.33341	9.71767	9.61216	9.42491	9.45336	9.47982	9.25844	9.68708	9.41168	9.51001
VIT_00s1291g00030	Receptor protein kinase PERK1	0	12.9149	12.9642	13.0429	13.0019	12.9539	12.9668	12.4825	12.5228	12.6954	12.6829	12.5533	12.7579	12.932	12.8567	12.8802	13.0455	13.0364	13.0441	12.6001	12.7405	12.8055	12.5878	12.7604	12.7784	12.7711	12.8705	12.9336	13.1605	13.2189	13.2022	12.636	12.5404	12.7247	12.8423	12.9556	12.9216
VIT_00s0259g00190	Nudix hydrolase 2	0	11.2765	11.2995	11.0741	11.162	11.3454	11.058	11.253	11.3815	11.2903	11.3326	11.3358	11.456	11.302	11.7868	11.7302	11.4311	11.4145	11.7908	12.0526	11.8265	11.6405	12.1657	12.2503	12.233	11.7061	12.0467	11.6531	11.6925	11.6246	11.4179	11.9992	12.0062	11.7764	12.1407	11.914	11.9037
VIT_17s0000g08610	Phox (PX) domain-containing protein	0	11.4035	11.4392	11.4856	11.4847	11.3724	11.4514	11.454	11.5264	11.6155	11.629	11.5457	11.3973	11.2828	11.4609	11.5242	11.4675	11.136	11.3906	11.7431	11.7724	11.7205	11.83	11.6252	11.7594	11.5578	11.7499	11.7274	11.7214	11.7781	11.6551	12.1088	12.0539	11.8265	12.1001	12.0381	12.013
VIT_05s0020g04250	U5 snRNP protein, DIM1 family	vv23040Spliceosome	12.8363	12.3712	12.9972	12.8003	12.8746	12.8629	12.8391	12.6622	12.7261	12.544	12.5336	12.863	13.1063	12.8561	12.9958	12.7605	13.2703	13.2884	13.1958	12.9046	12.9672	13.3873	13.4578	13.4818	13.2305	13.4942	13.511	13.4719	13.37	13.5498	13.4096	13.4158	13.3131	13.6142	13.5409	13.6395
VIT_06s0009g01610	Unknown protein	0	13.0658	12.8308	13.2302	13.0027	12.9293	13.0312	12.7924	12.8224	12.8945	13.0737	12.6463	12.9019	12.8618	12.874	12.9602	12.9081	12.6669	12.8869	12.9522	12.8194	12.7505	12.8755	12.7486	12.8799	13.1939	13.4035	13.4193	13.1934	13.24	13.3349	13.5217	13.4193	13.4753	13.3849	13.3962	13.4571
VIT_12s0028g01170	Auxin response factor ARF6	vv30003Auxin_signaling vv60004ARF	12.9558	12.9898	12.8088	13.0046	12.9435	12.9505	12.8534	13.0133	12.9077	13.1549	13.098	12.9847	13.0174	13.0352	12.893	13.0781	12.9491	12.8847	12.7215	12.9291	13.1274	12.8416	12.639	12.8132	12.3499	12.6056	12.4396	12.4959	12.3943	12.4219	12.4415	12.4986	12.4621	12.6769	12.354	12.5696
VIT_04s0008g00510	Derlin-1	vv24141Protein_processing_in_endoplasmic_reticulum vv50133Primary_active_transporter_cat_A9_to_A18	12.4836	12.25	12.5804	12.4025	12.7335	12.584	12.7652	12.5778	12.8115	12.7594	13.0497	12.8246	12.7625	12.8276	12.9279	12.6906	12.7327	12.7513	12.9484	12.6773	13.0558	13.0533	12.9852	13.09	12.9967	13.1106	13.1863	13.2692	13.1353	13.1706	13.2876	13.1629	13.2677	13.0947	13.2587	13.2318
VIT_15s0046g01870	Proline-rich family protein	0	10.2203	10.1829	10.2309	10.09	10.0204	10.2453	9.53958	9.7337	9.81894	9.71496	9.7419	9.72658	10.4746	10.4242	10.4292	10.4397	9.98424	9.93761	8.97534	9.47021	9.88489	9.6103	9.3772	8.97849	10.6324	10.4344	10.5669	10.213	10.362	10.0864	9.94069	9.99188	9.75732	9.60646	9.65422	9.44105
VIT_06s0004g04480	SLT1 (sodium- and lithium-tolerant 1)	0	10.1881	10.2384	10.5159	10.3176	10.2041	10.2588	9.83786	10.0207	10.1639	10.0192	10.0441	9.72016	10.3929	10.4903	10.5535	10.5818	10.4205	10.5019	10.1222	10.6195	10.1616	10.4499	9.87601	10.2604	10.5827	10.9152	10.9806	11.2949	10.8585	10.9994	10.9501	10.8637	10.8069	11.3295	10.8463	10.864
VIT_18s0122g00190	Unknown protein	0	11.8464	11.4482	11.804	11.7975	11.7906	11.8294	11.3621	11.3578	11.3812	11.292	11.4562	11.5807	12.1196	12.1139	12.2382	12.0835	12.3578	12.5548	12.3614	11.8777	11.6858	12.2074	12.2551	12.176	12.3449	12.4194	12.6435	12.481	12.3442	12.3946	12.0155	11.8498	11.5987	11.6512	11.7192	12.1291
VIT_03s0091g00290	Pathogenesis-related homeodomain protein (PRHA)	vv60034HB	11.9745	11.7469	11.9843	11.7438	12.0711	11.7818	12.0435	12.0339	12.131	12.0157	12.002	12.1226	11.9153	11.999	12.1168	12.0118	11.9511	11.8726	12.4099	11.8787	12.2621	12.3878	12.2788	12.4451	12.3843	12.5796	12.5905	12.1451	12.6202	12.709	12.6987	12.6847	12.7711	12.7927	12.6877	12.6193
VIT_04s0008g01210	Delta-8 sphingolipid desaturase	0	14.3494	14.2397	14.3411	14.1921	14.0571	14.278	14.2426	14.2966	14.0605	14.1618	14.015	13.9981	13.9089	13.9632	13.8715	13.9484	13.5475	13.7683	13.5657	14.0877	13.7893	13.6256	13.4252	13.4133	13.644	13.8012	13.3935	13.4629	13.1421	13.1642	13.9354	13.9404	13.6893	13.708	13.2925	13.3556
VIT_14s0060g00670	Pentatricopeptide repeat-containing protein	0	9.20898	9.23463	9.3566	9.37985	9.3351	9.43737	9.61933	9.52568	9.6399	9.93398	9.72005	9.33555	8.63808	8.98083	8.8853	8.93322	8.72653	8.66615	8.61529	8.88186	8.86062	8.64235	8.25806	8.47479	8.21873	8.59754	9.03528	9.1213	8.82196	9.08431	8.98642	8.9998	8.90925	9.07419	8.97275	8.77141
VIT_13s0073g00240	Glycosyl transferase family 1	0	10.6599	10.7748	11.1031	10.8365	10.8336	11.2124	10.7581	10.7265	11.1878	10.9698	10.8769	10.7269	10.7999	10.7628	11.0549	10.6713	10.7728	10.7154	10.0014	10.6581	10.4458	10.4814	10.0572	9.88473	11.4581	11.4845	11.3652	11.6389	11.5538	11.5611	11.1533	11.0922	10.9276	10.8828	10.8032	10.5044
VIT_02s0025g00820	Cation/hydrogen exchanger (CHX18)	vv50124Porters_cat_30_to_64	11.409	11.53	11.6137	11.3908	11.2116	11.305	11.57	11.5477	11.7222	11.694	11.5917	11.3894	11.4314	11.5394	11.6479	11.5044	11.3658	11.2098	10.6103	11.2363	11.399	11.1024	10.5957	10.5036	12.3468	11.9818	12.2855	11.7993	12.1463	11.95	11.4933	11.5282	11.6634	11.0664	11.3222	11.1896
VIT_16s0050g02240	Unknown protein	0	13.8375	13.6122	13.8461	13.8756	13.938	13.853	13.7767	13.7919	13.667	13.5967	13.7308	13.9561	14.0463	14.2195	14.0477	14.1057	14.2796	14.4715	14.5364	14.3694	14.2022	14.6447	14.5901	14.5892	14.1442	14.1196	13.9956	14.1019	13.9524	14.0755	13.9356	14.1085	13.8957	14.1321	14.035	14.3486
VIT_07s0141g00600	Unknown protein	0	12.9453	12.4113	13.1017	12.672	13.043	12.9716	12.7151	12.6172	12.7569	12.7476	12.5336	12.6392	13.2976	13.2057	13.2423	13.1191	12.9092	13.0396	13.2348	13.2882	13.0647	13.0858	13.5195	13.4342	13.637	13.5503	13.5067	13.3905	13.3541	13.3586	13.562	13.6872	13.5504	13.3591	13.3308	13.7157
VIT_08s0007g08310	Alkaline alpha galactosidase	vv10052Galactose_metabolism vv10561Glycerolipid_metabolism	14.7709	15.0801	14.6845	14.8954	14.7096	14.878	14.9227	15.1071	15.0002	15.2132	15.108	15.1679	15.0815	15.1026	15.062	14.9867	15.2791	15.2484	15.0863	15.2686	15.2525	15.2172	15.1135	15.1772	14.8166	14.6706	14.6404	14.759	14.8673	14.8866	14.5061	14.3277	14.5176	14.7299	14.7386	14.5231
VIT_17s0000g08410	Peroxisomal protein (PEX14)	vv11012Iba_metabolism vv44146Peroxisome	13.7508	13.7219	13.8006	13.7179	13.74	13.6978	13.6164	13.6319	13.6247	13.6735	13.5281	13.5331	13.561	13.4928	13.5786	13.7611	13.6551	13.501	13.6797	13.5865	13.6269	13.6312	13.6429	13.6881	13.9862	13.973	14.0232	13.8207	14.0945	13.9455	13.9853	14.0074	13.968	13.8967	13.9589	13.9697
VIT_19s0090g01030	Aspartate carbamoyltransferase chloroplast precursor	vv10240Pyrimidine_metabolism vv10252Alanine_and_aspartate_metabolism	9.71427	9.59332	9.98531	9.74137	9.71766	9.99293	10.1405	10.014	10.1087	9.8174	10.2534	9.84073	9.37887	9.47341	9.4692	9.44553	9.61909	9.79036	9.6296	9.35211	9.2681	9.43392	9.55316	9.53576	9.2098	9.84839	9.41776	9.61714	9.68419	9.36577	8.96685	8.82953	8.97214	8.86281	9.14226	8.74958
VIT_13s0067g03620	SET domain-containing protein	vv60056SET_PCG	11.1185	10.7778	10.7744	10.868	10.9305	10.6481	10.2478	10.6383	10.2802	10.5176	10.5519	10.6606	11.065	11.0913	11.0997	11.0563	10.9392	10.884	11.0704	10.8937	10.8242	10.9434	10.8302	11.059	10.6759	10.6814	10.8708	10.9753	10.9148	10.8295	11.3591	11.3331	11.1418	11.3594	11.3655	11.7132
VIT_19s0177g00170	RabGAP/TBC domain-containing protein	0	10.5863	10.5337	10.7065	10.5255	10.4811	10.5422	10.4853	10.574	10.535	10.6618	10.486	10.7103	10.606	10.5567	10.4768	10.5602	10.481	10.4708	10.8089	10.6123	10.8994	10.7138	11.0838	11.2091	10.8023	11.0295	11.0844	11.0415	11.1684	10.9975	10.9818	11.0582	11.1782	11.2114	11.226	11.0739
VIT_19s0090g00050	Pollen Ole e 1 allergen and extensin	0	12.2796	11.7782	12.5717	12.352	12.3428	12.4164	12.5701	12.6663	12.5584	12.4774	12.4539	12.7702	12.8395	12.8446	12.7734	12.6723	12.8711	13.1227	13.3346	13.1749	12.8937	13.4403	13.4194	13.4089	13.2726	13.3966	13.1705	13.1348	12.8576	13.0133	13.0297	13.0915	12.8847	12.8608	12.9132	13.2743
VIT_13s0067g00080	COP1-interacting protein 7	vv24120Ubiquitin_mediated_proteolysis	13.9267	13.9217	13.9474	13.9173	13.9264	13.9025	13.9993	13.9726	13.9326	13.9517	13.8727	13.9679	13.603	13.6273	13.5942	13.6749	13.6646	13.5264	13.6174	13.5474	13.8154	13.6111	13.4877	13.5275	13.351	13.417	13.1361	12.5496	13.3647	13.2773	13.1842	13.3048	13.3704	13.299	13.2582	13.202
VIT_13s0064g00170	Ribosomal protein L1	vv23010Ribosome	12.4087	12.2944	12.375	12.421	12.4488	12.5297	12.4722	12.5083	12.4912	12.3695	12.4702	12.7309	12.6007	12.4522	12.4564	12.6307	12.8113	12.7148	13.0777	13.013	12.9273	13.0352	13.2632	13.4704	12.8195	12.677	12.5248	12.5898	12.7061	12.6303	12.7138	12.9606	12.8476	12.9652	13.0378	13.4655
VIT_04s0008g03610	Xylan synthase	vv10500Starch_and_sucrose_metabolism vv10520Nucleotide_sugars_metabolism	12.3134	12.4001	12.4375	12.3043	12.5203	12.3709	12.528	12.3781	12.5145	12.4792	12.3703	12.2073	12.2543	12.4368	12.4196	12.2005	11.9994	12.3608	12.3431	12.287	12.181	12.2583	12.1924	12.2908	11.9441	11.8742	11.8514	12.1089	11.7688	11.5517	11.995	11.8934	11.9118	11.7516	11.6011	11.3399
VIT_01s0011g02200	Glutamine synthetase	vv10251Glutamate_metabolism vv10550Peptidoglycan_biosynthesis vv10910Nitrogen_metabolism	12.7906	12.9638	12.9818	12.7652	12.695	12.6511	13.0814	12.9624	13.0174	13.1316	13.0258	13.1159	12.0879	12.2347	12.0864	11.7636	12.3012	12.3751	12.5697	12.3496	12.0548	12.57	12.6785	12.6752	12.8729	12.4571	12.6411	12.4179	12.1132	11.9788	12.8443	12.9501	12.8446	12.5497	12.6419	12.9127
VIT_18s0001g05680	Cryptochrome 1	vv30011Jasmonate_signaling vv34710Circadian_rhythm	13.2868	13.4191	13.2771	13.2294	13.1982	13.2737	13.3782	13.4852	13.4911	13.6001	13.3212	13.4611	13.0747	13.0848	13.0636	12.989	13.1251	13.102	13.272	13.7586	13.5746	13.3593	13.2202	13.1188	13.0698	12.8788	12.8687	12.9622	12.8878	12.9118	13.5322	13.519	13.5164	13.6017	13.4986	13.7191
VIT_04s0008g06630	Phototropic-responsive NPH3	0	13.5146	13.6093	13.5394	13.4074	13.3675	13.6017	13.1979	13.2028	13.3715	13.3894	13.3015	13.223	13.2916	13.2018	13.1991	13.3488	13.2605	13.1559	12.4279	12.8493	13.1958	12.7612	12.5775	12.429	12.6757	12.485	12.8009	12.5706	12.8267	12.7621	12.9163	12.6403	12.9131	12.689	12.96	12.5145
VIT_14s0030g00690	ABI3-interacting protein 2	vv30001ABA_signaling	11.049	11.0931	11.2182	11.0359	10.9587	10.9273	10.928	10.8123	10.8031	11.0649	10.9208	10.4394	10.5442	10.6905	10.7315	10.6803	10.524	10.719	10.1309	10.3143	10.4835	10.3732	10.2354	10.2845	11.0862	10.8061	10.9785	10.8629	10.849	10.8477	10.3632	9.91285	10.2905	10.3292	10.2294	9.82643
VIT_08s0007g09000	Glycerol-3-phosphate dehydrogenase	vv10564Glycerophospholipid_metabolism	12.0945	11.9838	12.2399	12.1369	12.0287	12.0726	11.9218	11.7877	12.0278	12.2612	12.132	11.9694	11.947	11.5297	11.6149	11.8652	11.8951	11.6381	11.208	11.8335	11.5982	11.2881	11.1374	11.0099	12.4966	12.4259	12.2727	12.293	12.6939	12.4557	11.7873	12.1861	12.2686	11.8906	12.059	11.6752
VIT_07s0005g01820	Nitrogen fixation NifU	0	11.8722	11.7199	12.1783	11.8309	11.9976	12.0518	12.107	12.0894	12.0914	11.8052	12.0394	12.0399	12.278	12.2996	12.4827	12.4069	12.6449	12.7951	12.9951	12.7435	12.4475	12.868	12.9469	12.9405	12.0018	12.214	12.2824	12.0506	12.0859	12.0835	12.4635	12.5295	12.1499	12.229	12.2948	12.5165
VIT_18s0041g00810	UDP-glucose: anthocyanidin 5,3-O-glucosyltransferase	vv10942Anthocyanin_biosynthesis	8.71752	8.72063	9.13143	8.96663	8.70345	8.83348	8.12173	8.25337	8.43496	8.42775	8.22986	8.18308	8.87485	9.22795	9.35387	8.841	9.04212	8.85464	8.47535	8.41737	8.5573	8.95944	8.78558	8.73029	8.36132	7.74248	8.032	8.22937	8.02498	7.93426	7.86989	8.55876	7.90548	7.87857	8.02509	8.21723
VIT_09s0018g01920	Exocyst complex component EXO84 B	vv50111Tethering_factors	12.7596	12.99	12.9603	12.9447	12.8252	12.866	12.8808	13.1435	12.9864	13.0801	12.8638	13.0726	12.6352	12.7827	12.7269	12.6827	12.574	12.5692	12.8133	12.9001	12.8674	12.6144	12.5656	12.6096	12.4724	12.4243	12.4963	12.4756	12.4551	12.5052	12.8945	12.9	12.7552	12.6787	12.628	12.6666
VIT_05s0020g04920	fertility restorer	0	10.142	10.1967	10.5075	10.0886	10.0759	10.3835	10.1748	9.97967	10.333	9.98677	9.92276	10.0389	9.69651	9.75476	9.93976	9.74242	9.68799	9.74217	9.46817	9.42775	9.49454	9.08416	9.41535	9.50048	9.71612	10.2281	10.2727	9.97607	10.091	9.96939	9.65566	9.65079	9.65316	9.57034	9.49806	9.45581
VIT_04s0023g02930	Unknown protein	0	10.0884	9.75186	9.97108	10.0089	10.145	10.1233	9.85644	9.60112	9.79643	9.48009	9.69694	9.97362	9.86824	9.80652	9.69032	9.79422	10.1127	10.1313	10.0388	9.7416	9.5196	9.47471	10.052	10.0859	9.58925	9.64514	9.32354	9.5381	9.48512	9.27319	8.88209	8.97795	9.01065	8.69098	8.60821	9.16163
VIT_07s0005g06340	Cyclin dependent kinase inhibitor KIP-related protein 3	vv44110Cell_cycle	11.9256	12.2917	12.085	11.9291	11.76	12.1298	12.0123	12.0478	11.9866	11.7659	11.899	12.0617	11.6911	11.7801	11.7578	11.9369	11.9478	11.9015	11.9147	12.0664	11.8135	11.9311	12.2702	12.0847	12.5632	13.3082	13.1594	12.7267	12.6236	12.3731	12.1693	12.0277	12.0239	12.1481	12.1974	11.9916
VIT_10s0116g00330	AAA-type ATPase	0	12.3996	12.2124	12.3512	12.2546	12.228	12.3506	12.1899	12.1929	12.233	12.3134	12.0623	12.2282	12.1385	11.9769	12.0568	12.113	11.9666	11.7643	12.1037	12.0499	11.9765	11.6797	11.6793	11.922	12.1965	12.618	12.6141	12.3839	12.9093	12.8265	12.6483	12.8201	12.6391	12.522	12.5784	12.5663
VIT_19s0014g02370	3-hydroxybutyryl-CoA dehydrogenase	vv10650Butanoate_metabolism	10.2207	10.3054	10.6561	10.3648	10.1424	10.4778	10.2062	10.2174	10.2311	9.89987	9.67675	10.1099	10.7831	10.6048	10.5881	10.6345	10.807	10.7367	10.9066	11.0622	10.5107	10.9795	10.8606	10.9979	11.4052	10.9976	11.2859	11.4283	10.8828	10.8367	10.8452	10.9467	10.7879	10.6519	10.8476	11.1353
VIT_08s0007g05950	Purple acid phosphatase 16 ATPAP16/PAP16	vv10740Riboflavin_metabolism	6.57675	6.6127	6.52391	6.64461	6.64178	6.19196	6.47208	6.3953	6.2193	6.36982	6.14186	6.74688	6.95253	7.11288	6.99049	7.11002	6.82958	6.90841	6.66093	7.03228	6.81263	6.90122	7.14312	7.01155	7.3212	7.32234	7.54644	7.46222	7.52717	7.11436	7.09636	7.01167	7.21348	7.23165	6.90928	7.27384
VIT_07s0141g00880	Unknown protein	0	11.6305	11.5604	11.6329	11.672	11.6925	11.7502	11.6277	11.4864	11.4558	11.2853	11.0549	11.1889	11.8525	11.692	11.8283	11.7022	11.5471	11.7228	11.5331	11.642	11.5277	11.3694	11.5573	11.502	12.0763	12.0139	11.8434	12.1216	11.9663	11.9854	11.9573	11.8138	11.7644	11.9334	11.831	11.5464
VIT_01s0011g06260	Anthranilate synthase beta subunit	vv10400Phenylalanine_tyrosine_and_tryptophan_biosynthesis	10.856	10.7402	10.9713	10.8728	10.9392	11.0737	10.8855	10.8711	10.9621	10.6107	10.9763	11.0659	11.3254	11.2068	11.2581	11.1075	11.2915	11.4845	11.442	11.3254	11.1392	11.6374	11.8178	11.4523	11.7038	11.8083	11.8469	11.7893	11.6219	11.5376	11.2565	11.2861	11.124	11.0227	11.5177	11.4309
VIT_17s0000g05820	Ubiquitin-conjugating enzyme E2 A	vv24120Ubiquitin_mediated_proteolysis	12.4361	12.2772	12.5809	12.376	12.5897	12.6903	12.7988	12.9441	13.0821	12.7825	12.9912	12.9969	12.6785	12.775	12.7645	12.2196	12.7163	12.8978	13.3416	13.6338	13.1072	13.5605	13.9666	13.6752	13.1902	12.9783	12.9253	12.8887	12.6983	12.503	13.0401	13.0102	13.0101	12.9735	13.0459	13.1948
VIT_02s0025g01330	Polygalacturonase GH28	vv40006Cell_wall	13.8172	13.6256	13.7416	13.5523	13.5946	13.6639	13.5213	13.6149	13.6504	13.7292	13.6248	13.5098	13.6103	13.5254	13.4709	13.5258	13.4513	13.3873	13.2715	13.3932	13.4056	13.317	13.4254	13.2564	13.4367	13.2978	13.1471	13.1761	13.0298	12.9925	13.4442	13.5	13.4897	13.2123	13.0731	13.0292
VIT_11s0016g05620	TPR4/WSIP2 (topless-related 4)	vv30003Auxin_signaling	12.4707	12.3548	12.3467	12.5283	12.4238	12.3949	12.2139	12.3682	12.236	12.4145	12.3628	12.1667	12.5487	12.3579	12.5076	12.5225	12.4265	12.2833	12.2247	12.6362	12.4105	12.2421	12.0639	12.3423	12.8607	13.2756	13.0829	13.1457	13.2405	12.9353	12.7696	12.5049	12.8117	12.7351	12.7074	12.5229
VIT_15s0021g00430	Protoheme IX farnesyltransferase	vv10860Porphyrin_and_chlorophyll_metabolism vv50134Primary_active_transporter_cat_D1	10.7279	10.7868	10.8202	10.9876	10.8624	11.1122	11.0413	11.0887	10.8902	11.0521	11.1573	10.9029	10.8689	10.7586	10.8753	10.5314	10.4606	10.5701	9.96992	10.2792	10.3685	10.5358	10.1779	10.2607	10.9786	11.2527	11.0498	11.166	11.0791	11.0407	10.9101	10.6808	10.8507	10.8965	10.8777	10.4311
VIT_16s0148g00170	Protein binding / zinc ion binding	0	11.4374	11.1776	11.7196	11.1742	11.4271	11.4049	11.1786	11.0745	11.5128	11.3548	11.3297	11.4329	11.6942	11.3938	11.5543	11.3351	11.7253	11.7361	12.1328	11.9195	11.7935	12.0191	12.1632	12.2222	12.0241	11.7077	12.0299	11.9421	11.791	12.0283	11.849	12.0231	12.0734	12.1413	12.3533	12.5159
VIT_02s0025g04830	Copper chaperone for superoxide dismutase	vv50131Primary_active_transporter_cat_A2_to_A4	10.3725	9.85777	10.4876	10.2238	10.5813	10.6104	10.2667	9.96612	10.3268	10.1454	10.1644	10.3749	10.6483	10.811	10.8959	10.7256	10.4302	10.6129	10.9821	10.5377	10.7011	10.9278	10.8786	10.873	11.077	11.3772	11.4444	11.2171	11.1356	11.2449	10.7418	11.0382	10.6314	10.7877	10.9503	10.9354
VIT_08s0040g02980	Unknown protein	0	12.6079	12.3563	12.4477	12.4003	12.5445	12.357	12.7759	12.7949	12.6836	12.6788	12.8215	12.6613	12.3606	12.4798	12.5807	12.6459	12.4665	12.4526	13.268	12.8536	13.108	12.8158	13.0903	13.2882	11.886	11.8725	12.4268	12.3542	12.4967	12.2153	13.0529	12.8385	13.1099	13.0095	13.0269	12.9603
VIT_09s0002g01130	Acylamino-acid-releasing enzyme	0	12.4643	12.2678	12.4364	12.3423	12.354	12.2136	12.1397	12.2861	12.1538	12.1784	11.9705	11.8292	12.3868	12.0953	12.3217	12.4168	12.1355	11.8279	11.8808	12.0724	12.0774	11.5126	11.3318	11.5059	11.9657	12.194	12.5153	12.7467	12.5196	12.6042	12.6189	12.6346	12.6177	12.4671	12.3593	12.5162
VIT_04s0023g00140	Pelota (PEL1)	vv23015mRNA_surveillance_pathway	9.92234	9.46557	10.0425	9.64522	9.70667	9.89111	9.15897	9.37972	9.46546	9.01459	9.02017	9.27881	10.1487	9.92041	10.1114	10.0855	9.74062	9.9545	9.76138	9.93811	9.65304	9.83676	10.0958	10.178	10.6242	10.6961	10.5883	10.6083	10.3454	10.0437	10.0523	10.2847	9.88592	9.36543	9.36853	10.049
VIT_12s0034g01630	No hit	0	10.2046	10.1476	9.72439	10.084	10.139	9.50926	10.1599	10.5761	10.2846	10.7802	10.4822	10.5256	10.6879	10.6198	10.6496	10.7284	10.4619	9.9902	10.7938	10.7196	11.0527	10.4202	10.6097	10.4898	9.81818	9.7995	10.0574	10.2699	10.3999	10.4399	10.9713	10.8741	11.1305	11.0114	11.1432	11.3026
VIT_17s0000g01920	Nuclear transcription factor, X-box binding 1	vv60080Other_zf	11.5506	11.7251	11.5969	11.6755	11.568	11.6726	11.8527	11.8502	12.0467	12.1999	12.0105	12.1868	11.4417	11.1293	11.1545	11.3686	11.4355	11.2765	11.2232	11.489	11.8069	11.6455	11.4356	11.5185	11.2838	11.2831	11.2428	10.9337	11.3298	11.3671	11.7936	11.7279	11.8413	11.8061	11.8885	11.9622
VIT_02s0025g01570	Dynamin-like protein 2b	vv50109Incompletely_characterized_transport_systems vv50110Protein_coat	13.9246	13.7409	13.9306	13.7842	13.9174	13.7753	13.7843	13.784	13.9021	13.7172	13.8379	13.8873	13.8672	13.779	13.827	13.781	13.8976	13.8047	13.5885	13.6457	13.7159	13.6455	13.7217	13.8549	13.4846	13.2243	13.4166	13.349	13.5753	13.3255	13.2468	13.3997	13.5206	13.2155	13.3627	13.1373
VIT_05s0077g01260	Acyl-activating enzyme 7	vv10071Fatty_acid_metabolism vv50104Group_translocators	13.5952	13.5124	13.7612	13.7194	13.5622	13.6937	13.921	13.7913	13.7545	13.9688	13.8644	13.8365	13.5609	13.4108	13.3798	13.514	13.5928	13.5625	13.6796	13.7011	13.6271	13.5298	13.7205	13.8715	13.364	13.1641	13.1861	12.9214	13.1781	13.137	13.1783	13.1527	13.4122	13.3418	13.4337	13.6189
VIT_00s0198g00180	Unknown	0	10.5336	10.6512	10.5204	10.5245	10.4651	10.4689	10.5671	10.6843	10.6114	10.5247	10.8301	10.4665	10.1944	10.4559	10.35	10.3815	10.2076	10.3926	10.0604	9.91091	10.2325	10.3262	10.3563	10.4778	10.2688	10.7492	10.2403	10.384	10.2558	10.0207	9.7132	9.65608	9.92623	9.71837	9.80795	9.58378
VIT_05s0020g03370	5-nucleotidase surE	vv10740Riboflavin_metabolism	13.0092	12.7909	12.8802	12.9372	13.0086	12.8902	13.0118	13.1535	13.2398	13.1916	13.1515	13.3174	12.9365	12.9915	13.0843	12.9134	12.959	12.9197	13.257	13.1373	13.3181	13.2646	13.2029	13.1948	12.4116	12.4826	12.6314	12.5479	12.6014	12.4767	12.8781	12.4054	12.8084	12.6763	12.6989	12.977
VIT_11s0052g01660	Serine esterase	0	11.2896	11.1005	11.478	11.2572	11.3043	11.357	11.5215	11.615	11.5339	11.6014	11.3775	11.4609	11.1785	11.3648	11.4508	11.3641	11.2535	11.2337	11.772	11.7491	11.59	11.7371	11.5779	11.7069	11.5776	11.4863	11.7446	11.866	11.6932	11.7035	11.9887	12.082	11.9281	11.8626	11.8087	12.0681
VIT_08s0105g00390	Calcium-dependent protein kinase (VvCPK10)	vv34626Plant-pathogen_interaction	13.4567	13.4162	13.4913	13.412	13.4748	13.4181	13.4807	13.4745	13.5318	13.4594	13.4347	13.2728	13.3166	13.2846	13.3169	13.347	13.1634	13.2175	13.352	13.202	13.2036	12.9706	12.967	13.2917	12.6104	12.7532	12.9898	12.8422	12.8831	13.0344	13.0773	13.0692	13.0223	13.0415	13.0487	12.8397
VIT_18s0122g01020	Unknown protein	0	10.6378	10.3613	10.5848	10.4434	10.8021	10.3892	10.4626	10.3959	10.4808	10.2839	10.5359	10.9168	10.7436	11.1072	11.2098	11.164	11.2428	11.2606	11.3623	10.7348	10.9781	11.4254	11.4873	11.3555	11.3993	11.6302	11.6047	11.5734	11.3496	11.262	11.124	11.342	10.9578	11.059	11.247	11.4749
VIT_03s0091g00700	ATP-dependent Clp protease proteolytic subunit (ClpR1) (nClpP5)	0	13.2796	13.2012	13.2237	13.1894	13.2446	13.3036	13.0395	13.0544	13.0588	12.9982	13.0594	13.0646	13.363	13.3343	13.3882	13.4334	13.3758	13.4151	13.4996	13.4385	13.3012	13.3645	13.4733	13.6079	13.4619	13.5904	13.4665	13.4227	13.5667	13.5545	13.45	13.509	13.3705	13.57	13.5078	13.717
VIT_17s0000g03060	Pentatricopeptide (PPR) repeat-containing protein	0	8.03972	8.55765	7.82057	8.61994	8.58314	8.20919	7.65815	8.03778	7.56241	7.88309	8.29822	8.13499	8.53318	8.7644	8.82783	8.54973	8.65553	8.6047	8.38559	8.35979	8.49284	8.52962	8.35584	8.79792	8.67066	8.91284	8.89109	9.34641	9.08903	9.03248	8.90016	8.63934	8.58954	8.96786	8.87081	8.97132
VIT_07s0031g00820	Methionine aminopeptidase 1B, chloroplast precursor	0	11.227	11.1888	11.1867	11.2087	11.374	11.288	11.1581	11.0632	10.8962	10.6939	10.6938	10.9655	11.615	11.6708	11.4973	11.7043	11.7141	11.6959	11.7031	11.7397	11.3633	11.678	11.8326	11.7043	11.3521	11.5051	11.1162	10.9973	11.0133	10.8581	10.9335	10.993	10.7663	10.5654	10.566	11.3245
VIT_02s0154g00400	Scarecrow transcription factor 6 (SCL6)	vv60032GRAS	13.7597	13.6374	13.7193	13.6932	13.6974	13.6856	13.659	13.6976	13.7007	13.7596	13.5655	13.6855	13.5541	13.572	13.6174	13.7346	13.6379	13.6034	13.6132	13.6622	13.6948	13.4613	13.4636	13.4657	13.463	13.1141	12.8644	12.8493	13.0755	12.966	13.4924	13.6051	13.4843	13.4261	13.4295	13.5095
VIT_02s0012g00610	Allyl alcohol dehydrogenase	0	9.46952	9.22937	9.71367	9.26908	9.38623	9.50572	9.49803	9.42117	9.54077	9.43184	9.35294	9.50047	9.61821	9.69568	9.63625	9.73308	10.1092	10.2187	9.95315	9.77368	9.67503	10.6525	10.2789	10.2454	10.3482	11.0034	10.3797	10.2365	9.91182	9.9443	9.69238	10.0025	9.58306	9.74425	9.65165	9.74831
VIT_17s0000g10180	Coproporphyrinogen oxidase	vv10860Porphyrin_and_chlorophyll_metabolism	10.0171	10.3841	10.3398	10.4111	10.2841	10.6349	10.6137	10.4841	10.8088	11.0727	10.9505	10.7283	10.3363	10.1655	10.1355	10.2179	10.1111	9.97983	10.0133	10.0065	10.1294	9.96612	10.446	10.3235	9.62828	10.0698	9.6345	9.85576	9.9025	9.69413	10.009	9.96562	9.98767	10.3172	10.247	10.291
VIT_18s0122g00120	Cellulose synthase CESA2	vv40006Cell_wall	14.7434	14.543	14.7203	14.5727	14.5785	14.4028	14.4243	14.5438	14.6452	14.573	14.6984	14.5744	14.4117	14.3287	14.3972	14.2398	14.3739	14.244	14.3716	14.1692	14.542	14.3376	14.3807	14.5233	14.2194	14.0324	14.0987	13.5627	13.9512	13.8943	14.2547	14.1671	14.3455	14.0643	13.9871	13.7587
VIT_17s0053g00320	Zinc finger (C3HC4-type ring finger)	vv60078Other_zf-C3HC4	12.9897	13.0021	13.2294	13.0329	12.9977	13.1292	12.8407	12.9422	13.045	12.8068	12.7274	12.6667	13.1956	13.0375	13.17	13.2421	13.0488	12.9932	13.1026	13.19	12.9825	12.9965	12.8912	13.1254	13.4846	13.7307	13.7702	13.744	13.4643	13.3986	13.5224	13.4023	13.2461	13.2053	13.2171	13.1486
VIT_13s0139g00310	DNA-directed RNA polymerase II subunit E	vv23020RNA_polymerase	10.6816	10.4675	10.6807	10.6445	10.5448	10.8142	10.4963	10.7308	10.8168	10.5767	10.7151	10.9744	10.6654	10.9773	10.8184	10.8577	10.9124	11.0525	11.0671	10.7673	11.0319	11.1585	11.0973	11.1314	10.1857	10.2504	10.2429	10.3726	10.1626	10.1598	10.0199	10.256	10.0213	9.99305	10.1532	10.6635
VIT_00s2226g00010	Catalytic/ transferase	0	10.4432	10.6596	10.202	10.4839	10.3531	10.1842	10.5637	10.9603	10.7202	10.5919	10.9799	11.2208	10.6772	10.9205	10.6998	10.6994	10.5691	10.8357	11.1669	11.0865	11.116	11.4207	11.5611	11.4304	10.3648	10.615	10.0611	10.3755	10.1487	9.97617	10.5558	10.4768	10.5526	10.6292	10.5648	10.8128
VIT_07s0031g00880	Nodulation protein	0	9.87294	9.62979	10.0112	9.68872	9.9585	9.75449	9.96744	9.84463	9.81753	9.89086	10.0263	10.158	10.1547	10.189	10.1279	10.1055	10.3417	10.3556	10.6628	10.5785	10.177	10.388	10.7381	10.7919	9.46354	9.75724	9.52379	9.31766	9.36602	9.17903	10.1644	10.0482	10.0748	9.77368	9.78299	10.4504
VIT_05s0102g00070	Unknown protein	0	11.3692	11.442	11.3063	11.6972	11.5244	11.5422	11.1038	11.3171	10.8829	11.3551	10.9515	10.9189	11.6271	11.6286	11.7466	11.7259	11.6685	11.5027	12.1745	12.1439	11.7492	11.7394	11.835	12.0402	11.1168	11.1106	11.4857	11.5203	11.6948	11.7732	11.7905	11.9194	11.6337	12.2144	12.1468	11.9264
VIT_16s0050g00310	No hit	0	11.3049	12.0217	11.4086	11.5226	11.1914	11.4605	11.922	11.6937	11.7003	11.9904	11.7183	11.7467	11.0498	11.2748	11.1603	11.0579	10.8319	10.909	11.1189	10.5854	11.1544	10.687	10.7512	10.8513	10.899	10.9288	10.6918	11.263	11.0679	11.4002	10.7966	10.6276	10.9101	11.0292	10.7664	10.6573
VIT_18s0001g08570	Amino acid permease	vv50123Porters_cat_18_to_29	11.2129	11.706	11.0176	11.3956	11.3189	11.2171	11.3102	11.6472	11.4442	11.576	11.7246	11.4618	10.9236	11.475	11.3632	11.2338	11.2064	11.16	10.537	10.5056	10.7876	10.8135	10.3752	10.7633	10.5909	10.847	10.6334	10.9572	10.5931	10.6762	10.5838	10.5615	10.6067	10.8558	10.7424	10.6412
VIT_10s0116g00360	Pyrophosphate-dependent phosphofructokinase beta subunit	vv10010Glycolysis vv10030Pentose_phosphate vv10051Fructose_and_mannose_metabolism	13.5842	13.5901	13.5696	13.646	13.6427	13.6688	13.7446	13.6813	13.5721	13.5689	13.5272	13.38	13.5412	13.5019	13.5778	13.4667	13.4563	13.319	13.3451	13.2044	13.3883	13.1477	13.01	13.0846	13.5922	14.2819	14.0447	14.1719	14.169	14.0372	13.6007	13.4421	13.5265	13.5763	13.4091	13.2505
VIT_11s0037g00300	Signal recognition particle receptor alpha subunit	vv23060Protein_export vv50132Primary_active_transporter_cat_A5_to_A8	13.6612	13.5671	13.6604	13.6093	13.6152	13.5134	13.2581	13.6306	13.3987	13.5435	13.4698	13.5881	13.7824	13.7186	13.7945	13.806	13.714	13.6802	13.5716	13.762	13.7791	13.7435	13.6654	13.9478	14.2437	14.1313	14.1087	13.9531	14.0306	14.0586	14.069	14.0314	13.9151	14.0502	13.8575	14.0631
VIT_05s0020g01530	Alpha-1,6-xylosyltransferase	vv40006Cell_wall	13.4915	13.3546	13.573	13.4157	13.4233	13.4582	13.5026	13.527	13.4854	13.4694	13.3541	13.1923	13.6357	13.3662	13.4772	13.3021	13.1397	13.1264	13.3312	13.5417	13.1675	12.9841	12.8693	13.0665	12.9789	13.3561	13.4418	12.9075	13.101	12.7656	13.2767	13.1666	13.0919	12.617	12.5759	12.2354
VIT_16s0098g01550	No hit	0	9.80968	9.45404	10.0965	10.0678	9.84206	10.0308	10.0981	9.77745	9.95873	9.79743	10.0319	9.86345	10.0713	9.85624	9.88637	10.0513	10.0854	9.98114	10.2621	10.0909	9.64718	10.0893	10.4035	10.3269	9.99281	9.85664	9.52965	9.79892	9.83435	9.60695	8.71149	9.01549	9.03212	8.81766	8.98089	9.35105
VIT_02s0012g01290	No hit	0	8.42892	8.31099	8.20156	8.08935	8.39152	8.1295	8.18073	8.04097	8.05782	7.55977	8.17187	8.05812	7.55541	7.24071	7.46639	7.2216	7.59065	7.43674	7.32971	7.35578	7.43326	7.13237	7.26291	7.36468	7.06063	7.07543	7.50411	7.70406	7.67874	7.70244	7.98444	7.64672	8.08612	7.4001	7.97617	7.75935
VIT_08s0007g03080	Pentatricopeptide repeat	0	8.75184	8.62071	8.82414	8.5438	8.69568	8.84622	9.17177	9.1636	9.35224	9.16123	9.57429	8.82608	8.18205	8.26729	8.33124	8.39869	8.48014	8.1579	7.79666	8.45039	8.35134	8.02697	7.72145	8.02875	8.32665	8.52835	8.24769	8.58173	8.65756	8.53842	8.77002	8.45487	8.68685	8.5413	8.47102	8.29855
VIT_00s0469g00010	Cellulose synthase CSLE1	vv40006Cell_wall	9.11466	8.9151	9.06026	8.99478	9.11073	8.92445	8.08533	7.9797	8.30059	7.94244	8.09967	8.6103	9.08997	9.00507	9.01288	8.97012	8.95447	8.91687	8.351	8.97688	8.57962	8.48055	8.70657	8.59641	9.31756	9.09117	9.01596	8.8727	8.94912	9.03516	9.22558	8.89606	9.001	9.03471	9.14015	9.27465
VIT_04s0023g01920	Bg55	0	11.8395	12.0466	12.0321	11.8569	11.8366	11.8158	11.9798	11.9759	12.1131	12.0865	11.9725	12.1129	11.6553	11.5615	11.5951	11.6276	11.6142	11.4333	11.9129	12.0393	11.9303	11.6878	11.9303	12.0709	11.6651	11.4073	11.457	11.609	11.4267	11.4933	12.0429	11.9081	12.103	12.0979	12.0817	12.1589
VIT_17s0000g09500	Serine/threonine-protein kinase AFC2	0	13.1033	13.0174	12.7226	13.0712	12.9111	12.8243	12.6337	12.7977	12.4604	12.4718	12.4948	12.7534	13.1555	13.2844	13.1802	13.3804	13.4892	13.3371	13.3945	13.4356	13.1016	13.3849	13.2745	13.4564	13.0304	13.1878	13.1619	13.3257	13.1344	13.3425	13.3568	13.3479	13.1498	13.4381	13.2362	13.2495
VIT_16s0039g00910	CYP89A28	0	9.79607	9.94431	9.91777	9.98445	9.80875	10.1979	9.54494	9.44643	9.77531	9.06747	9.30108	9.13197	9.62085	9.46794	9.70167	9.67303	9.23279	9.42364	9.47971	9.73397	9.14726	9.13009	9.09504	9.09718	9.33825	9.62382	9.66805	9.36435	9.58527	9.61762	10.2484	10.31	10.1273	9.79407	9.91726	10.0599
VIT_02s0154g00540	Protein arginine N-methyltransferase	vv10340Histidine_metabolism vv10350Tyrosine_metabolism vv10450Selenoamino_acid_metabolism	10.5013	10.5956	10.3007	10.4805	10.5609	10.382	9.98113	10.2513	9.98886	10.0409	10.2196	10.1585	10.3712	10.5981	10.562	10.4046	10.4978	10.4446	10.2346	10.2493	10.1969	10.1185	10.3036	10.329	10.1627	10.1	9.95576	10.2182	10.0415	10.0513	9.94651	9.83591	9.86085	9.89497	9.6526	9.82439
VIT_01s0010g03570	NLI interacting factor (NIF)	vv50132Primary_active_transporter_cat_A5_to_A8	12.3799	12.2553	12.3584	12.3319	12.2495	12.3716	12.4412	12.4053	12.3709	12.2695	12.4513	12.5134	11.9978	11.8402	11.9476	12.0144	12.0732	12.0073	11.98	12.2342	11.9933	11.8913	12.019	12.2201	11.9135	12.0513	11.8898	12.2418	12.1869	12.0575	11.7946	11.7549	11.7762	11.922	11.9096	11.8405
VIT_00s0287g00050	Unknown protein	0	10.7099	10.591	10.9737	10.6215	10.7135	10.7976	11.001	10.8491	11.0373	10.6581	10.9968	11.3359	11.0684	11.1105	10.9322	11.0565	11.2794	11.463	11.0839	11.2631	11.396	11.6166	11.779	11.6484	11.6578	11.7345	11.6194	11.5879	11.3941	11.3537	11.2108	11.2042	11.2544	11.3155	11.4289	11.5545
VIT_04s0023g02920	Unknown protein	0	11.8266	11.7631	12.0575	11.9216	11.8466	12.026	11.6672	11.5861	11.6486	11.4259	11.713	11.9942	11.6862	11.7884	11.6322	11.8553	12.1417	12.1916	11.9711	11.808	11.4835	11.7208	11.8909	11.8655	11.5535	11.6831	11.6188	11.6955	11.6112	11.4327	11.0297	11.0507	10.9535	10.7131	10.9794	11.2275
VIT_19s0085g01150	Isocitrate dehydrogenase, chloroplast precursor	vv10020Citrate_cycle vv10720Reductive_carboxylate_cycle vv44146Peroxisome	12.2931	12.1382	12.3773	12.3501	12.4739	12.2959	12.3962	12.3574	12.358	12.2088	12.1476	12.3183	12.6074	12.6831	12.7965	12.7847	12.6092	12.6975	12.8781	12.6349	12.5068	12.7204	12.7521	12.7185	12.7809	12.9353	12.8865	12.8408	12.7435	12.777	12.7869	12.6951	12.611	12.7409	12.6193	12.6959
VIT_17s0000g04570	No hit	0	7.06464	7.35804	7.58132	7.42412	7.0722	7.0986	7.51647	7.56495	7.21235	7.37873	7.45974	7.16307	6.77844	6.8398	6.5787	6.32303	6.52187	6.82167	6.58635	6.59691	6.89314	6.67029	6.37368	6.36992	6.88692	7.24615	6.90075	6.9019	6.94015	6.81837	6.80737	6.46686	6.91736	6.41844	6.01788	6.18007
VIT_07s0255g00160	Unknown protein	0	10.3294	10.1206	10.7455	10.2832	10.3348	10.3744	10.619	10.4616	10.5005	10.0625	10.3599	10.6161	10.9732	11.0668	10.9225	11.1236	10.9294	11.3123	11.2588	10.7214	11.0393	11.381	11.3123	11.3153	11.1072	11.5767	11.2354	11.1083	11.1045	11.096	10.5653	10.8378	10.4301	10.7667	10.7723	10.8017
VIT_03s0063g01640	CYP82C1p	0	7.86157	7.91868	7.40835	8.58748	8.23384	7.88954	8.75313	8.84935	8.56361	8.24339	8.47625	8.57361	8.49685	8.70863	8.65202	8.23458	8.35713	8.80275	8.91012	8.8548	8.96048	8.75872	8.3221	8.78185	8.84198	8.90584	9.05641	9.14222	9.11578	9.22685	8.8593	8.94741	9.01332	9.11269	8.91027	8.82935
VIT_08s0007g05510	Unknown protein	0	9.58035	8.94669	9.65623	9.29034	9.3149	9.2145	9.05174	9.13319	9.0244	9.18348	8.96947	9.44312	9.76455	9.77185	9.68462	9.86986	10.0304	9.89479	10.0015	9.73446	9.74163	10.0798	10.1347	10.0058	10.2505	10.3344	10.6684	9.92504	10.1337	10.0697	10.0998	9.98582	9.9175	9.62042	9.58437	10.3795
VIT_01s0146g00330	Hydroxyproline-rich glycoprotein family protein	vv40006Cell_wall	11.2296	11.2902	11.162	11.2124	11.2122	11.2565	11.1608	11.3098	11.1459	11.5291	11.4798	11.3754	10.8508	10.8322	10.7969	10.9667	10.9334	10.7297	10.8828	10.8722	11.1393	11.1858	11.0949	11.2402	10.6999	10.7929	10.8683	10.6	10.9025	10.8727	11.1279	11.1365	11.1362	11.171	11.1654	11.2916
VIT_12s0057g00960	FAR1-related sequence 10	vv60071Orphans_far-red	9.84781	9.89414	10.0301	9.8481	9.91228	9.82813	9.83415	9.70355	10.0206	9.92077	10.0752	9.70634	9.86495	9.93456	9.9672	9.73196	9.81416	9.83694	9.98904	9.86079	9.72528	9.73544	9.90174	10.0887	9.02271	9.2248	9.35687	9.38441	9.0763	9.01508	9.64561	9.35735	9.45955	9.53858	9.36291	9.39765
VIT_04s0023g03190	Peptidyl-prolyl cis-trans isomerase NIMA-interacting 1	0	13.0771	12.7605	13.1185	12.8995	12.9835	13.0053	13.0204	12.9806	12.9547	12.6629	12.6631	13.0917	13.3329	13.3231	13.4554	13.3472	13.4898	13.5623	13.6073	13.3371	13.4403	13.5321	13.5199	13.427	13.5392	13.8371	13.6474	13.3245	13.4693	13.3677	13.4959	13.5143	13.3237	13.2414	13.3687	13.4167
VIT_11s0037g00340	Homoserine kinase (HSK)	vv10260Glycine_serine_and_threonine_metabolism	12.9182	13.0413	13.0242	12.9517	12.8187	13.2006	13.2134	13.0556	13.2738	13.272	13.3839	13.127	12.7086	12.6898	12.7178	12.587	12.6616	12.792	12.7993	12.8559	12.8952	12.8451	12.9663	12.804	12.6742	12.8568	12.6931	12.4779	12.6647	12.4813	12.7236	12.6235	12.4472	12.5524	12.4928	12.2643
VIT_18s0001g10440	THO complex subunit 5	vv23013RNA_transport	12.6712	12.7466	12.7251	12.6629	12.6783	12.7571	12.8684	12.9177	12.9329	12.8958	12.75	12.8367	12.6087	12.7981	12.6405	12.687	12.6535	12.7389	12.9876	12.9305	12.7546	12.7249	12.6069	12.8068	12.3612	12.4889	12.479	12.3213	12.4146	12.5273	13.1904	13.1469	12.9102	13.06	13.0031	13.034
VIT_03s0063g02460	Transcription termination factor mitochondrial mTERF	vv60085MTERF	10.0584	10.318	10.3639	10.0521	9.96489	10.4157	9.81096	9.54285	9.97363	9.86588	9.73144	9.78501	9.75974	10.0703	10.0967	9.69804	9.89162	10.0764	9.97158	9.87543	9.67275	10.0622	9.95213	10.1147	9.89975	9.70416	9.68871	9.94379	9.57433	9.77837	9.16092	9.15216	9.11869	9.19711	9.31985	9.25993
VIT_05s0029g00850	TIR-NBS-TIR type disease resistance protein	0	7.80272	8.0171	7.23892	7.80434	7.75727	7.98393	8.12999	8.18539	8.12557	7.9655	8.0386	8.36185	8.03757	8.28867	7.73012	7.77193	8.14673	8.12174	9.09399	8.78079	8.74258	8.88619	8.62198	8.70346	8.39507	8.00315	7.72898	7.72022	7.63022	7.83862	8.44108	8.61052	8.63771	8.64366	8.95728	9.02254
VIT_09s0054g01550	Cycloartenol synthase	vv10100Biosynthesis_of_steroids	10.7458	10.8898	10.5273	11.0945	10.9337	10.8263	10.7906	10.8813	10.8894	10.8879	10.6976	11.1719	11.4107	11.4923	11.4293	11.3958	11.3454	11.4933	11.5691	11.4503	11.3607	11.2747	11.3087	11.4934	11.6021	11.4281	11.1364	11.2678	11.2206	11.3315	11.6328	11.6432	11.7318	11.6896	11.4562	12.0778
VIT_16s0013g01530	U3 small nucleolar RNA-associated protein 10	vv23008Ribosome_biogenesis_in_Eukaryotes	11.5743	11.4456	11.3681	11.6215	11.4626	11.4033	11.587	11.5241	11.5867	11.7325	11.9396	11.7556	11.1157	11.329	11.4367	11.2089	11.1126	11.154	11.2253	10.6045	11.1308	10.8635	10.819	11.0025	10.8621	10.9455	10.9549	11.2828	11.3542	11.3091	11.3648	11.2434	11.3683	11.4161	11.5355	11.4741
VIT_00s0256g00080	basic helix-loop-helix (bHLH) family	vv60011BHLH	11.0429	11.1748	11.3191	11.19	11.0821	11.2929	11.0053	10.9607	10.9594	10.736	10.5138	10.7996	10.7789	10.7138	10.7534	10.8663	10.7839	10.8354	10.866	11.0401	10.6718	10.5655	10.7929	11.0283	10.5468	10.4262	10.3473	10.3818	10.4799	10.5694	10.2824	10.6215	10.4332	10.4355	10.407	10.4228
VIT_13s0067g02410	No hit	0	12.5566	12.1794	12.4827	12.4684	12.5146	12.4123	12.7054	12.6121	12.6301	12.6143	12.6828	12.8823	12.6123	12.6255	12.6208	12.6338	12.7181	12.6199	13.2077	12.9122	12.7781	13.189	13.1864	13.1231	12.5894	12.8501	12.7351	12.7967	12.7593	12.7599	13.0901	12.9312	13.0005	13.079	13.1326	13.1508
VIT_07s0005g02740	Peptide chain release factor	0	9.59864	9.74402	9.43819	9.60255	9.61307	9.39724	9.13334	9.60338	9.38509	9.59287	9.76765	9.81818	9.70911	10.0068	10.0409	9.89179	9.97706	9.76394	10.0062	9.78065	9.89331	10.2056	10.2127	10.1439	10.0799	10.4773	10.6502	10.261	10.4267	10.4633	10.2849	10.1512	9.91672	10.0717	10.1673	10.3034
VIT_07s0130g00130	Calcium-dependent protein kinase (VvCPK7)	vv30001ABA_signaling vv34626Plant-pathogen_interaction	12.9139	12.8338	13.0078	12.9181	13.1007	12.9147	13.0348	12.8595	12.9793	12.7987	12.9662	12.8614	13.0818	12.9442	13.077	12.9967	12.9838	12.9854	13.0131	13.0071	13.259	12.9279	12.945	12.8414	13.2196	13.372	13.4375	13.2226	13.4061	13.4115	13.3903	13.3927	13.4666	13.3773	13.6005	13.4025
VIT_19s0085g00230	Transcription termination factor mitochondrial mTERF	vv60085MTERF	9.9212	10.1821	10.459	10.2088	9.97762	10.4492	10.6098	10.3975	10.5013	10.4867	10.5154	10.4752	9.8649	9.89497	9.85882	9.65213	9.73261	9.91877	10.0392	10.2217	10.0369	9.92427	9.92155	9.9247	9.29819	9.96602	9.73486	9.92316	9.6957	9.52444	9.61503	9.44565	9.57861	9.60891	9.25543	9.30038
VIT_02s0033g01320	Amino acid permease	vv50123Porters_cat_18_to_29	11.5483	11.5413	11.2229	11.5909	11.5894	11.3012	11.0413	11.0317	10.9238	10.9586	10.9602	10.7404	11.4206	11.3994	11.361	11.5341	11.1486	11.2707	10.7299	10.8792	10.9899	10.5855	10.6756	10.6155	11.0985	10.9292	10.8485	10.8804	10.7481	11.0715	11.0086	10.7812	10.9547	10.9114	10.8262	10.6899
VIT_08s0007g05700	Cellular retinaldehyde-binding/triple function, C-terminal	0	12.4546	12.1483	12.4635	12.4512	12.4647	12.4594	12.2315	12.2211	12.2335	12.0579	12.2598	12.3991	12.755	12.855	12.847	12.6669	12.8693	13.0551	12.7701	12.836	12.5231	12.8738	13.0252	12.9526	13.0255	13.0474	13.0521	12.833	12.9626	12.9084	12.4662	12.6328	12.3992	12.4516	12.6507	12.9126
VIT_13s0084g00830	Unknown protein	0	10.6624	10.7255	11.0258	10.8859	10.945	10.8946	10.8325	11.0964	10.8566	10.8803	10.8491	10.7587	11.0324	11.0486	11.207	11.212	11.0396	10.9134	11.4546	11.5003	11.259	11.3084	11.2352	11.3959	11.0961	11.1982	11.3731	11.7814	11.3817	11.4558	11.5275	11.6449	11.4265	11.6237	11.4219	11.5481
VIT_07s0005g02820	Cathepsin B cysteine protease	0	14.2364	13.9106	14.4358	14.1498	14.2495	14.1506	14.0042	14.109	14.0295	13.9424	13.8575	14.0438	14.4541	14.3596	14.4859	14.3117	14.4819	14.343	14.6614	14.4777	14.3011	14.4059	14.5246	14.5932	14.7135	14.4571	14.7879	14.6896	14.6796	14.6001	14.8275	14.7481	14.7522	14.6318	14.6196	14.73
VIT_09s0018g01600	Nudix hydrolase 3 (AtNUDT3)	0	12.7659	12.6763	12.8532	12.6239	12.7496	12.7822	12.5738	12.5704	12.625	12.4877	12.5696	12.349	12.7117	12.6094	12.8645	12.6569	12.7421	12.6646	12.5436	12.5783	12.5443	12.3042	12.4716	12.5262	12.9415	12.8871	13.1441	13.1279	13.1764	13.0897	13.0487	12.8903	12.9087	12.7806	12.894	12.7198
VIT_07s0130g00120	Tetratricopeptide repeat (TPR)-containing	0	10.6944	10.5194	10.8061	10.7025	10.5825	10.6589	10.8446	11.1728	11.0465	11.0858	11.1951	11.1204	10.4667	10.5534	10.7897	10.6778	10.6749	10.5777	11.2128	10.9504	11.104	11.0961	11.2029	11.3534	10.0774	10.5054	10.247	10.4862	10.4851	10.1389	10.976	10.9168	11.0933	10.7787	10.8157	11.1374
VIT_18s0041g00600	Proton-dependent oligopeptide transport (POT) family protein	vv50122Porters_cat_7_to_17	11.3734	11.1404	11.2848	11.38	11.3202	11.4	11.7235	11.8584	11.9592	11.9257	11.7989	12.388	11.0533	11.2057	11.0264	11.2454	11.0457	11.2928	11.7881	11.7047	11.6237	11.4941	11.7841	11.575	10.6655	10.9258	10.9378	10.92	10.8946	10.6844	11.326	10.9827	10.9562	11.3676	10.9636	11.7907
VIT_07s0005g01990	Pentatricopeptide (PPR) repeat-containing protein	0	9.983	9.85741	10.2957	9.95252	9.93831	10.2292	9.98419	9.82864	10.1289	9.85925	9.93395	9.75198	9.79582	9.6747	9.77899	9.66334	9.70702	9.79557	9.73225	9.68071	9.42393	9.2861	9.6346	9.62485	9.38385	9.12539	9.61505	9.37351	9.2656	9.23847	9.36072	9.02944	9.19219	9.10763	9.25948	9.15424
VIT_07s0005g06050	Homeobox-1	vv60034HB	9.89192	9.86547	9.65769	9.75803	9.72297	9.91887	10.0197	9.77111	9.77931	9.76192	9.55343	9.51379	9.69647	9.3489	9.52237	9.608	9.5997	8.85167	8.9567	9.13533	9.17312	8.35036	8.29199	8.62651	8.53131	8.78088	9.26689	9.5001	9.51442	9.94383	9.38728	9.46977	9.74439	9.58009	9.45459	9.59023
VIT_13s0106g00700	Aspartyl aminopeptidase	0	11.0923	11.0517	11.0871	11.1593	11.1962	11.0803	10.6551	10.7823	10.8465	10.8719	10.8997	10.9022	11.3599	11.3502	11.4536	11.2811	11.25	11.2051	11.2307	11.0674	11.0442	11.2258	11.3476	11.4089	11.462	11.7475	11.6547	11.8815	11.5704	11.5098	11.4026	11.5205	11.3048	11.1707	11.2984	11.6901
VIT_01s0026g01480	Adenosine/AMP deaminase active site	vv10230Purine_metabolism	11.7497	11.4427	11.643	11.5106	11.6781	11.4332	11.6537	11.5558	11.6801	11.6327	11.8979	11.8506	11.5786	11.5808	11.7612	11.5844	11.7529	11.6082	11.3228	11.2202	11.5816	11.5977	11.645	11.4868	12.2221	12.0239	12.2321	12.0742	12.2664	12.1356	12.0589	11.8932	12.1179	11.9389	12.0425	11.9624
VIT_01s0026g00650	DNA polymerase lambda subunit	vv23030DNA_replication vv23410Base_excision_repair vv23450Non_homologous_end_joining	10.4588	10.6931	10.1895	10.5608	10.3745	10.3774	9.43826	10.3419	9.99057	9.92624	10.1165	10.2947	10.3082	10.7055	10.6094	10.568	10.514	10.8131	10.4433	10.4334	10.3034	10.5317	10.4339	10.5801	9.88899	9.79027	9.84307	9.62727	9.71528	9.59238	9.47606	9.68346	9.34438	9.38575	9.39352	9.93232
VIT_02s0025g03570	DNA binding / hydrolase, acting on ester bonds	0	8.14893	7.71923	8.02522	8.03085	8.11661	8.16561	8.07232	8.35146	8.0985	8.11262	8.08789	8.52507	8.31885	8.82696	8.48929	8.47862	8.55321	8.883	8.82753	8.41087	8.61415	9.04115	9.12235	9.01869	9.07618	9.35545	9.2929	9.23083	8.93915	8.80198	8.83379	8.86802	8.7706	8.8059	8.59268	9.36064
VIT_08s0007g03800	Unknown protein	0	10.066	10.4603	10.6364	10.3816	10.1959	10.4682	10.5039	10.3606	10.5293	10.6456	10.3358	10.4016	10.0587	9.80751	10.0156	9.75526	10.3047	10.2749	10.5382	10.5859	10.0499	10.4856	10.5844	10.5693	9.3484	9.3984	9.72731	9.47149	9.26684	9.38746	10.0317	9.80983	9.96156	10.0932	10.1316	10.4172
VIT_19s0015g01210	KH domain-containing protein	0	12.828	12.9468	12.8678	12.6545	12.8248	12.7893	12.5715	12.5104	12.6971	12.7327	12.7991	12.5025	12.8101	12.9669	12.9704	12.9646	12.8066	12.763	12.8826	12.895	12.7587	12.8906	13.02	12.9623	13.4478	13.306	13.2459	13.1845	13.0619	13.132	13.2513	13.4443	13.1148	13.0579	13.1406	13.1564
VIT_14s0060g00320	D111/G-patch	vv60017C2H2	11.1718	11.2318	10.7616	11.1481	11.1141	10.8332	10.4305	10.7915	10.4093	10.4033	10.5841	10.8613	11.2889	11.4997	11.3521	11.5021	11.524	11.5661	11.4223	11.377	11.2372	11.3583	11.4305	11.5631	11.3511	11.4639	11.5331	11.1874	11.2146	11.421	10.8264	10.8643	10.5843	10.9292	10.7515	11.2189
VIT_04s0008g00790	Ribosomal protein L28 (RPL28C) 60S	vv23010Ribosome	11.7958	12.0695	11.692	11.6209	11.6199	11.8069	11.8103	11.87	11.6666	11.436	11.7145	12.061	12.2512	12.3287	12.0972	12.348	12.6844	12.7523	12.2535	11.8937	12.1055	12.5138	12.3955	12.2539	12.243	12.4881	12.1092	11.9438	11.8908	12.0961	11.4183	11.6741	11.2989	11.4952	11.4712	11.6233
VIT_04s0008g02270	Hydroxyproline-rich glycoprotein	vv40006Cell_wall	11.939	12.1566	11.6595	11.899	11.9053	11.7553	11.8175	11.9153	11.8201	12.074	12.133	11.972	11.6454	11.7932	11.7921	11.5046	11.6571	11.5075	11.8879	11.7216	12.0458	12.0578	11.7928	11.9507	11.1664	11.2258	11.1424	11.3165	11.4109	11.3967	11.6186	11.5488	11.6418	11.8789	11.8903	11.6599
VIT_18s0072g01180	CDK5 regulatory subunit-associated protein 1-like 1	0	11.4757	11.4938	11.3734	11.4116	11.4476	11.5267	11.7808	11.9387	11.9681	11.9738	11.8792	11.8594	11.0353	11.0447	11.2681	11.1239	11.0978	11.0098	10.832	11.3417	11.4455	11.0447	10.9099	11.0427	10.9649	11.2566	11.2589	11.1068	11.3155	11.4161	11.5431	11.6115	11.6348	11.3241	11.4618	11.6886
VIT_11s0016g02090	Esterase	0	11.7799	11.7247	11.6743	11.7244	11.9599	11.7245	11.7477	11.7487	11.9074	11.4038	11.6421	11.9395	11.9936	12.2398	12.138	12.2456	12.4259	12.4448	12.5136	12.1327	12.2987	12.4403	12.42	12.2634	12.1572	12.264	12.4296	12.4341	12.3079	12.4144	12.322	12.2651	12.2276	12.3232	12.1892	12.3571
VIT_09s0002g08170	No hit	0	9.65786	9.56583	9.51651	9.63687	9.68541	9.67744	9.37904	9.50648	9.10699	9.25726	9.21638	9.53548	9.88995	10.0376	9.90994	9.84992	9.85817	10.0819	10.3273	9.9905	9.71505	10.2474	10.3863	10.5122	10.3603	10.4917	10.0596	10.3464	10.1285	10.1355	9.68395	10.127	9.7048	10.1003	9.97654	10.1181
VIT_07s0031g02640	Zinc finger (C3HC4-type ring finger)	vv60078Other_zf-C3HC4	10.9715	10.8487	11.1292	10.8374	10.9717	10.7918	11.1093	11.0453	11.2069	11.0347	11.1449	11.2848	11.0478	11.295	11.262	11.0914	11.1009	11.221	11.4729	11.2783	11.359	11.6269	11.6556	11.5839	11.1898	11.2641	11.4034	11.4083	11.334	11.3687	11.4359	11.3577	11.4176	11.5041	11.4505	11.5307
VIT_12s0034g01780	No hit	0	12.385	12.2181	12.0764	12.2428	12.2931	12.1185	11.9006	11.9272	11.9235	11.9955	11.9246	12.0482	12.476	12.3998	12.4544	12.3994	12.2899	12.3859	12.3661	11.9556	12.292	12.1767	12.1072	12.2101	12.6524	12.6892	12.6543	12.6148	12.5894	12.4082	12.4129	12.5531	12.4205	12.4624	12.516	12.6521
VIT_00s0259g00120	Oligopeptide transporter OPT3	vv50125Porters_cat_66_to_94	13.882	14.0441	13.9515	14.0177	13.7293	13.8665	13.9052	13.9798	13.8873	14.026	13.937	13.7321	13.7565	13.615	13.6354	13.735	13.4924	13.4087	13.6552	13.5961	13.7279	13.3618	13.5008	13.4245	13.4397	13.1976	13.3314	13.3381	13.4165	13.4733	13.4771	13.4823	13.4563	13.4861	13.347	13.2432
VIT_16s0050g02330	Regulator of nonsense transcripts 1	vv23013RNA_transport vv23015mRNA_surveillance_pathway	8.5179	8.17411	8.33272	8.60257	8.36419	8.38564	8.01264	8.40071	8.17704	8.23213	8.56906	8.31233	8.00273	8.3408	8.21409	8.1231	7.83212	8.15173	8.67028	8.48307	8.45754	8.87599	8.47655	8.8841	8.64865	8.5565	8.37226	7.17851	7.44774	7.82955	9.21924	8.75581	8.87385	8.72141	8.64832	8.70295
VIT_18s0122g00110	Unknown protein	0	9.70622	9.59681	9.94351	9.55286	9.29137	9.85081	9.6586	9.53361	9.85092	9.79626	9.55352	9.79037	9.40519	9.42217	9.2533	9.53182	9.33519	9.3681	9.33376	9.23652	9.43762	9.29886	9.29663	9.46961	9.03901	9.04782	8.99063	8.41981	8.95215	8.89344	8.96737	9.24379	9.1052	8.85219	8.86541	8.91899
VIT_18s0041g00290	Zinc finger (C3HC4-type ring finger)	vv60078Other_zf-C3HC4	11.4038	11.5097	11.7151	11.682	11.6285	11.6712	11.7887	11.7372	11.865	11.744	11.8527	11.827	11.8512	12.1393	11.9644	11.7112	11.9154	12.0824	12.2575	12.2017	11.8621	12.25	12.3578	12.3143	11.8359	11.6159	11.5868	11.653	11.3237	11.3776	11.3437	11.3576	11.2655	11.303	11.2978	11.6544
VIT_14s0108g00070	Transcription initiation factor TFIID subunit D4	vv23022Basal_transcription_factors	10.6493	10.857	10.6847	10.777	10.7531	10.8543	10.9004	11.0427	11.0685	11.0407	11.2415	10.9793	10.641	10.8518	10.6877	10.7032	10.817	10.9057	11.1804	11.4616	10.9746	11.5401	11.5733	11.4329	11.2216	11.7154	11.3821	11.8766	11.4693	11.3531	11.4524	11.2557	11.2491	11.5241	11.4682	11.391
VIT_01s0011g02020	2-oxo acid dehydrogenase, lipoyl-binding site	vv10010Glycolysis vv10252Alanine_and_aspartate_metabolism vv10290Valine_leucine_and_isoleucine_biosynthesis vv10620Pyruvate_metabolism vv10650Butanoate_metabolism	10.6874	10.493	10.0914	10.5902	10.5688	10.2715	10.6803	10.6608	10.589	9.97752	10.6199	10.7666	11.1328	11.2254	11.1776	11.1009	11.2947	11.0717	11.393	11.0506	11.1665	11.3679	11.5513	11.1661	11.056	11.115	11.1119	11.39	11.2424	11.3021	11.1432	11.1236	11.1972	11.3251	11.4471	11.2843
VIT_00s2558g00010	TRNA synthetase, class II (D, K and N); Nucleic acid-binding, OB-fold	vv10300Lysine_biosynthesis vv20970Aminoacyl-tRNA_biosynthesis	7.52817	7.26605	7.96816	7.48891	7.50466	7.47256	7.51817	7.7099	7.70181	7.28338	7.71741	7.48421	7.24745	7.27551	7.43687	7.3969	7.40024	6.97422	7.4391	7.38131	7.60668	7.38168	7.55088	7.41788	6.73114	6.17532	6.48756	6.44039	7.04679	6.66643	6.76241	6.64282	7.01249	6.82241	6.78219	6.76429
VIT_08s0007g07840	Cysteine protease out	0	11.6115	11.5763	11.9503	11.7638	11.7866	11.8811	11.3653	11.3664	11.3914	11.2398	11.2257	11.4308	12.0343	12.1417	12.2094	12.0761	12.0459	12.2202	12.2774	12.0785	11.6919	11.9523	12.1465	12.1844	12.0657	12.4276	12.2892	12.3568	12.0746	12.0387	11.8664	11.8771	11.6121	11.715	11.5732	11.6331
VIT_19s0027g00460	Glutathione S-transferase 25 GSTU25	vv10480Glutathione_metabolism	10.7962	10.8213	10.995	10.945	11.1817	10.9855	11.0407	10.9134	10.8353	10.4492	10.6118	11.046	11.7534	11.5066	11.6635	11.3803	11.8466	11.9019	12.0425	12.2008	11.4059	11.8851	11.8085	11.98	11.7452	11.4233	11.5813	11.6815	11.3566	11.8007	11.4695	11.3435	11.3392	11.944	11.5605	11.6872
VIT_08s0058g00370	Unknown protein	0	13.2808	13.2584	13.3097	13.3672	13.3441	13.4059	13.1009	13.2281	13.1345	13.1653	12.996	13.0691	13.394	13.3648	13.4355	13.4569	13.4272	13.4027	12.9848	12.9945	13.2242	13.1203	12.9049	12.9075	13.4831	13.6187	13.7127	13.5207	13.7929	13.7697	13.3366	13.3816	13.214	13.3679	13.1862	13.265
VIT_18s0157g00020	GIGANTEA protein	vv34710Circadian_rhythm	14.1048	14.0142	14.1427	14.017	13.8889	13.945	13.7683	13.8618	13.8898	13.8711	13.9146	13.9461	14.2678	14.2305	14.2535	14.175	14.5145	14.2662	14.3231	14.5183	14.4856	14.3915	14.5241	14.4647	13.9833	13.8692	14.052	13.987	14.1402	13.8913	14.0561	13.9319	14.1515	14.2786	14.3817	14.4818
VIT_10s0003g05080	Wall-associated receptor kinase-like 10	0	8.09926	8.28694	8.15605	8.47162	8.3432	7.91502	8.26299	8.82307	8.50225	8.28209	8.03711	8.57294	7.86579	8.00464	8.02319	7.83224	7.86658	7.9479	8.50118	8.31609	8.41291	8.62252	8.5265	8.27417	7.57808	7.18619	6.98205	7.14746	7.4501	7.62798	7.84918	7.60392	7.66838	7.80835	7.94782	8.24515
VIT_03s0038g03760	Auxin-induced SAUR	vv30003Auxin_signaling	7.80272	7.31072	7.77405	7.57053	7.75745	7.51515	8.1081	7.59165	7.83914	8.0182	7.84077	7.96467	8.02219	7.93056	7.86243	7.51251	8.12885	8.05125	8.76891	8.29264	8.0794	8.61371	8.9597	8.44348	7.02828	6.88737	7.13394	7.2249	7.36263	7.52407	7.44139	7.51808	7.7569	7.56646	7.76095	7.93999
VIT_00s0187g00280	Cellulase	vv40006Cell_wall	11.9304	12.0581	11.999	11.6425	11.8876	11.8949	11.3577	11.3675	11.4731	11.5657	11.3851	11.4569	12.3101	12.0788	12.2848	12.0944	12.05	12.1465	11.0963	12.0365	11.904	12.0721	11.2697	11.3994	12.452	12.7064	12.5474	12.5285	12.3558	12.416	12.5558	12.5297	12.4491	12.37	12.3057	12.3443
VIT_14s0219g00290	Esterase/lipase/thioesterase	0	11.6538	11.7271	11.915	11.6374	11.6629	11.8052	11.811	11.8504	12.0145	11.9085	11.8451	11.8478	11.7896	11.8812	11.8073	11.8505	11.8918	11.6562	11.9982	12.4619	12.317	12.4499	12.1252	12.3008	11.4655	11.7456	11.6372	11.4953	11.5668	11.3317	12.3996	12.3288	12.1795	12.1346	12.1616	12.4257
VIT_16s0013g00490	MIM (hypersensitive to MMS, irradiation and MMC)	0	11.2067	11.321	10.9154	11.1045	11.1097	11.0073	11.0429	11.2747	10.9263	10.8861	10.8666	11.1166	10.656	10.8025	10.7384	10.8031	10.9006	10.7777	10.7854	10.3749	10.7505	10.3749	10.2207	10.586	10.1053	10.6651	10.3235	10.3969	10.6162	10.4631	10.1557	9.95238	10.077	9.77039	9.81144	10.4708
VIT_06s0004g05160	Pentatricopeptide (PPR) repeat-containing protein	0	8.84959	8.84592	9.04016	8.97993	9.16489	9.34213	9.22491	8.88405	9.19507	9.15865	9.20238	9.35978	8.58459	8.96353	8.87619	8.48867	8.84732	8.81154	8.62461	8.41308	8.49908	8.40494	8.54552	8.68231	8.62809	8.65086	8.51091	8.7104	8.50443	8.40361	8.41454	8.17339	8.10564	8.56633	8.49699	8.47704
VIT_06s0004g00300	Hcr2-p4.1	0	9.3131	9.23979	9.74149	9.20126	9.3285	9.34662	8.98617	8.99178	9.0603	9.35299	8.95235	9.17245	9.19282	8.8721	8.87548	8.83199	8.68987	8.4078	7.74093	8.17748	8.65447	8.0336	8.32362	8.19287	8.33428	8.44843	8.79184	8.16629	8.07686	8.1009	8.56638	8.63801	8.94813	8.64835	8.32903	8.89094
VIT_04s0008g06620	Phospholipase D	vv10564Glycerophospholipid_metabolism vv10565Ether_lipid_metabolism vv34020Calcium_signaling_pathway	9.82621	9.94057	10.3046	10.1271	9.95686	10.36	10.5442	10.6553	10.485	10.6058	10.4095	10.2618	9.72557	9.68347	9.58342	10.0053	9.73943	9.92228	10.3555	10.3709	9.95956	10.1582	10.1366	10.2418	9.11684	9.67172	9.67013	9.66684	9.38808	9.29472	9.87979	9.83283	9.72659	9.73103	9.46986	9.62702
VIT_12s0059g02490	EXS family protein / ERD1/XPR1/SYG1	vv50125Porters_cat_66_to_94	10.6328	10.8627	10.7503	10.9052	10.7787	10.7307	10.6738	10.8157	10.6186	10.7362	10.8136	10.7195	10.9055	11.0663	10.9601	10.9519	10.9207	10.9878	10.8308	10.8803	10.8285	10.8707	10.6311	10.6587	10.6585	10.8252	10.9677	11.0356	10.7517	10.6259	10.305	10.2282	10.316	10.293	10.1131	9.98846
VIT_00s0734g00020	GTP-binding protein HflX	0	11.8404	12.0183	12.0956	11.932	11.9047	12.0984	11.7028	11.9471	11.7461	11.8715	11.7522	11.6372	11.6842	11.8054	11.858	11.7412	11.5499	11.7079	11.4605	11.6813	11.536	11.2255	11.1773	11.3206	11.5714	11.5391	11.5157	11.7172	11.6209	11.4612	11.4171	11.4641	11.3514	11.3672	11.1553	11.4061
VIT_07s0255g00010	Hydroxyproline-rich glycoprotein family protein	vv40006Cell_wall	11.8066	12.1772	11.8002	11.9246	11.8509	11.9046	12.1221	12.0915	11.9245	12.0827	12.0275	11.5292	11.5918	11.3955	11.4994	11.6048	11.1674	11.2114	10.6404	11.1512	11.4149	10.9388	10.6285	10.7558	11.3148	11.6639	11.3355	11.8788	11.7557	11.6222	11.3572	11.2201	11.3011	11.1848	11.254	10.9542
VIT_14s0068g01690	TCP family transcription factor TCP20	vv60061TCP	12.0825	12.2713	12.3127	11.9269	11.8849	12.0649	11.736	11.6735	11.9426	11.8883	11.8342	11.6279	12.4967	12.1122	12.3163	12.4413	12.4564	12.4057	12.3365	12.9845	12.5433	12.5766	12.3423	12.5509	12.1444	12.207	12.2339	11.9697	12.1429	12.0215	12.6203	12.529	12.3854	12.6037	12.6966	12.6745
VIT_04s0008g03070	No hit	0	10.0813	10.1824	10.1074	10.1455	9.93792	9.88924	9.82034	10.0993	10.0218	10.0748	10.2975	10.3995	10.5984	10.6714	10.2864	10.4166	10.6693	10.7848	10.6676	11.177	10.7959	11.272	11.4415	11.0459	10.9871	10.7116	10.5361	10.8666	10.4606	10.4161	10.5351	10.5951	10.3787	10.7964	10.7776	11.2889
VIT_00s0207g00280	WAK receptor protein kinase	0	11.0615	11.2806	11.5338	11.1909	10.9636	11.079	11.197	11.2205	11.5089	11.3663	11.4702	11.2753	10.7331	10.7255	10.9174	10.831	11.0418	11.0879	11.1843	11.4035	11.3224	11.5396	11.4009	11.2866	10.5169	10.2492	10.5401	10.168	10.5635	10.5736	11.1122	10.9477	11.2393	11.2066	11.3107	10.8701
VIT_13s0084g00380	flavonol sulfotransferase	vv10941Flavonoid_biosynthesis	7.08451	7.29187	6.43205	7.0788	6.76094	7.08982	7.21288	7.56098	7.17788	6.73488	6.94363	6.86986	6.26492	6.69602	6.06225	6.22349	6.39029	6.32279	6.83107	6.87405	6.3779	6.53838	6.3354	6.62505	6.03644	5.96612	6.02251	6.34615	6.58186	6.46667	6.18271	6.1986	6.04088	6.0481	5.6764	5.98125
VIT_02s0025g03590	Phospholipid hydroperoxide glutathione peroxidase	vv10480Glutathione_metabolism	12.4732	12.4291	12.4869	12.5272	12.5139	12.3973	12.2896	12.5716	12.5618	12.5127	12.529	12.8551	12.8439	12.944	12.8099	12.8475	12.7881	12.9125	13.2312	13.0183	13.2396	13.2266	13.4436	13.3589	13.0584	12.9223	12.8193	12.7066	12.616	12.6336	13.1844	13.029	12.9892	12.9191	12.9566	13.4977
VIT_07s0141g00770	RAB GTPase RABA5E	0	11.0567	10.6873	11.4125	10.9689	10.9137	11.1771	11.2094	11.1683	11.244	11.0998	11.0881	11.1661	11.0468	10.8516	10.8509	10.5172	10.6589	10.8162	10.6833	10.7263	10.3215	10.7202	10.8042	10.8971	10.9651	11.2736	11.0916	10.8949	10.7055	10.5593	10.3791	10.5851	10.3058	9.84053	9.89226	10.2064
VIT_00s0216g00040	ER lumen protein retaining receptor	0	11.9531	11.6319	12.2096	12.0466	12.0168	12.148	11.8272	11.8319	11.971	11.8043	12.0227	12.0268	12.4771	12.4821	12.4509	12.3343	12.4121	12.5702	12.4494	12.6775	12.1682	12.4064	12.6662	12.5255	12.838	12.7941	12.9639	13.1369	12.5562	12.7476	12.677	12.5622	12.4195	12.5771	12.5584	12.7361
VIT_10s0003g03070	Beta-ketoacyl-ACP synthase precursor	vv10061Fatty_acid_biosynthesis	13.8424	13.8358	13.6855	13.9061	13.9229	13.8502	13.9603	13.8344	13.8034	13.878	13.8882	13.7962	13.7451	13.7394	13.6969	13.758	13.7874	13.6104	13.6161	13.3082	13.6314	13.4587	13.4875	13.542	13.9795	14.1764	14.0901	14.3303	14.2884	14.0975	13.925	13.9196	13.9543	13.8361	13.7918	13.7142
VIT_05s0077g02080	Branched chain alpha-keto acid dehydrogenase E2 subunit (din3)	vv10280Valine_leucine_and_isoleucine_degradation	10.6844	10.5941	10.7484	10.6456	10.8222	10.8337	10.3143	10.6669	10.4889	10.3952	10.3928	10.7195	10.7476	10.8489	10.9475	10.8496	11.0081	10.7678	11.0599	11.0558	10.7388	10.5891	10.9186	10.8444	11.1797	11.5164	11.4732	11.6207	11.4802	11.552	11.0934	11.071	10.8103	11.0445	10.9	11.3072
VIT_13s0084g00310	ACI112	0	12.9873	12.6755	12.918	12.8914	12.8742	12.8418	12.537	12.651	12.5544	12.4157	12.2511	12.3588	13.132	13.0001	13.0804	13.2564	13.1986	13.1623	13.007	13.364	12.9715	13.08	12.8706	13.0455	12.8131	12.6746	12.7661	13.0333	12.952	12.8776	12.9128	12.9204	12.8637	12.8578	12.9867	13.1043
VIT_17s0000g00770	NAC domain-containing protein (VvNAC07)	vv60046NAC	9.08841	8.63311	9.19098	9.16092	9.00033	8.90958	8.86829	8.81948	8.83226	8.7684	8.77423	8.92506	8.0698	8.3232	8.2067	8.48873	8.74962	8.88246	8.2213	8.30732	8.31135	8.61604	8.26669	8.40189	8.81343	8.31156	8.82725	8.32395	8.63067	8.61085	8.14835	7.98869	8.29021	7.75875	7.86459	8.06284
VIT_04s0023g03510	Ferredoxin:nadp+ Oxidoreductase PETH	vv10195Photosynthesis vv50135Primary_active_transporter_cat_D3_to_E2	13.0413	12.9391	13.1001	13.1555	13.1591	13.0336	13.0018	13.108	13.0362	13.0158	13.0755	13.1335	13.395	13.2405	13.3274	13.4121	13.3745	13.3485	13.6074	13.5671	13.4769	13.5396	13.5721	13.688	13.2361	13.1682	13.0285	13.0309	13.1518	13.2656	13.2992	13.4451	13.3038	13.4509	13.4686	13.7434
VIT_02s0033g00360	Urease	vv10220Urea_cycle_and_metabolism_of_amino_groups	11.4539	11.3555	11.288	11.5823	11.5247	11.4548	11.3552	11.5614	11.4789	11.5409	11.4199	11.4663	11.7644	11.8841	11.7784	11.8814	11.5925	11.6916	11.4174	11.7255	11.7664	11.3384	11.3093	11.2332	11.8089	11.8037	11.6841	12.0299	11.94	12.0068	11.7762	11.9032	11.9684	12.0438	11.882	11.8407
VIT_02s0087g00790	F-box domain containing protein	0	12.6892	12.547	12.746	12.6272	12.7557	12.6671	12.7199	12.6192	12.6774	12.5518	12.5747	12.9016	12.8151	13.0635	13.0035	12.8843	12.9842	13.2068	13.368	13.174	13.1359	13.2809	13.303	13.3607	13.0393	13.1868	13.1182	13.034	13.0006	13.0351	13.2341	13.2273	13.0284	13.2137	13.1327	13.2601
VIT_17s0000g07190	Heat shock protein 101	vv50109Incompletely_characterized_transport_systems	14.8041	14.6802	14.7584	14.6075	14.8846	14.6441	14.8903	14.7748	14.7981	15.0344	14.8583	14.9457	14.9956	15.0822	15.2495	14.8755	14.8913	14.8992	15.0528	14.8294	15.1275	15.2032	14.9463	15.1752	15.1508	15.334	15.2381	15.1639	15.3046	15.4224	15.3382	15.353	15.2458	15.4825	15.3747	15.4505
VIT_08s0032g01120	Pentatricopeptide repeat-containing protein	0	12.439	12.5849	12.5474	12.4418	12.4625	12.3373	12.5303	12.3288	12.3657	12.4175	12.4909	12.1222	12.2653	12.2362	12.3005	12.4065	12.258	12.0957	12.0915	11.8196	12.1491	11.6012	11.9105	11.877	11.8202	11.916	11.8711	11.8927	12.1811	12.1683	11.8454	11.6848	11.9752	11.7083	11.7632	11.6382
VIT_01s0011g06050	RNA recognition motif (RRM)-containing protein	0	11.2741	10.7961	11.3094	10.9542	11.2585	11.0271	11.1559	11.0323	11.1122	10.8903	10.931	10.9517	11.2717	11.2827	11.3329	11.1565	11.1753	11.3776	11.5393	11.2012	11.0255	11.2486	11.2482	11.2835	10.6805	10.587	10.7142	10.5272	10.4469	10.1329	11.0005	10.9011	10.8387	10.5263	10.3757	10.6052
VIT_08s0032g01210	Mal d 1-associated protein	0	10.5883	10.4103	11.0788	10.6849	10.7784	10.8848	10.7068	10.3485	10.6144	10.491	10.6763	10.7405	11.1933	10.9924	11.1253	10.9281	11.2576	11.3339	11.192	10.942	10.7457	11.2876	11.359	11.4443	11.6153	11.7637	11.8382	11.6538	11.3969	11.3983	11.2944	10.9521	10.8594	11.2486	11.4434	11.3481
VIT_18s0001g12220	Indeterminate(ID)-domain 2	vv60017C2H2	13.6522	13.9892	13.6919	13.9216	13.6138	13.8008	13.1863	13.4582	13.3514	13.493	13.4279	13.1855	13.3128	13.4778	13.106	13.376	13.263	13.1636	12.3297	12.8503	12.8686	12.9727	12.4858	12.4077	13.6515	13.8378	13.7812	13.473	13.5579	13.3108	13.3664	13.1401	13.0633	13.2542	12.9503	12.801
VIT_09s0002g01090	flavonoid 3-monooxygenase	vv10941Flavonoid_biosynthesis	11.7729	11.526	11.9225	11.7163	11.4629	11.8571	10.7209	10.9635	11.0737	10.7184	11.0038	10.5932	11.1715	11.0422	11.1133	11.5189	11.3359	11.539	11.5883	11.5995	11.3529	11.4546	11.386	11.5739	10.8017	10.5816	10.1911	10.7395	10.7164	10.1056	11.3173	10.7253	10.8243	10.4934	11.0311	10.5535
VIT_08s0007g06400	KH domain and CCCH containing protein	vv60018C3H	12.1284	11.8868	12.3732	12.221	12.0124	12.2608	12.3327	12.0123	12.2076	12.0993	12.1684	11.988	12.2313	11.893	12.1242	11.9722	12.0931	12.1998	12.0076	12.4236	11.8533	12.1623	11.9302	11.9599	12.6737	12.9591	12.9957	13.0617	12.8655	12.6989	13.0136	12.8594	12.5622	12.6772	12.8605	12.9629
VIT_01s0026g01970	RNA-binding region RNP-1 (RNA recognition motif)	0	11.385	11.1966	11.8591	11.6397	11.6358	11.7586	11.3336	11.4985	11.5827	11.5207	11.4486	11.707	11.9652	11.8786	11.9464	11.9451	12.0152	12.2621	12.4225	12.4403	11.9789	12.4716	12.492	12.5189	12.0623	12.0049	12.153	12.3637	12.1057	12.0349	12.185	12.24	12.0349	12.2276	12.3281	12.7253
VIT_12s0035g00080	Cleavage and polyadenylation specificity factor subunit 3	vv23015mRNA_surveillance_pathway	13.1593	13.3214	13.0011	13.2061	13.1972	13.1504	13.3864	13.5075	13.3624	13.3393	13.562	13.2433	12.9428	12.9567	12.9122	12.8602	12.9688	13.0583	12.9417	13.1896	13.2625	13.0277	12.9822	12.9772	12.7457	12.6344	12.471	12.6639	12.6746	12.6803	12.9306	12.8135	13.0424	12.9869	13.0036	12.8238
VIT_00s0215g00110	Sphingosine kinase	vv10600Sphingolipid_metabolism vv34020Calcium_signaling_pathway	13.295	13.2219	13.395	13.3606	13.1801	13.337	13.1296	13.0988	13.1068	13.3774	13.0198	12.9524	13.0358	12.6999	12.8684	12.9402	12.8216	12.3001	12.6586	12.6827	12.7854	11.9071	12.0067	12.2219	12.2947	12.3124	12.8541	12.8725	12.8774	13.1231	13.0354	13.1107	13.0266	12.9145	12.9454	12.8659
VIT_18s0001g05620	Carrier protein, Mitochondrial	vv50123Porters_cat_18_to_29	11.6739	11.6536	11.6722	11.8162	11.6372	11.7018	11.7976	12.0091	12.0315	11.848	11.8328	11.7773	11.561	11.534	11.614	11.5507	11.4102	11.3603	11.56	11.7588	11.4999	11.5752	11.4597	11.5003	11.0136	11.2874	11.1342	11.4884	11.4488	11.2207	11.4839	11.3682	11.4203	11.1993	11.2606	10.8605
VIT_09s0054g00780	Pseudouridine synthase	vv10240Pyrimidine_metabolism	10.9171	11.221	10.9044	11.0059	10.8835	10.9669	10.309	10.5452	10.2506	10.6562	10.4813	10.3049	10.8097	10.9202	10.8931	10.9577	10.8271	10.7849	10.3835	10.3927	10.3288	10.3841	10.2736	10.3632	10.7079	11.1276	10.7352	10.6621	10.6142	10.7974	10.5743	10.4725	10.2418	10.3132	10.0499	10.0508
VIT_04s0044g01290	MAP3Ka	vv44110Cell_cycle	12.7631	12.6183	12.8318	12.7234	12.807	12.6519	12.3027	12.3805	12.5366	12.4648	12.41	12.3616	12.6664	12.5471	12.6596	12.6244	12.7316	12.6891	12.6971	12.7439	12.7559	12.7079	12.5271	12.5525	12.9221	12.8124	12.8549	12.8107	12.7572	12.6619	13.1276	13.0202	12.9982	13.0579	12.8988	13.1652
VIT_04s0043g00330	Unknown protein	0	13.155	13.0605	13.2005	13.1803	13.1732	13.3503	13.4228	13.6712	13.7059	13.6322	13.6345	13.654	13.2178	13.1723	13.2125	13.1781	13.2712	13.2339	13.5397	13.7071	13.4977	13.5652	13.76	13.8243	13.2658	13.2297	13.1639	13.1881	13.0702	13.0437	13.3049	13.4189	13.3092	13.2702	13.399	13.5066
VIT_07s0031g00210	PAB8 (poly(A) binding protein 8)	vv23013RNA_transport vv23015mRNA_surveillance_pathway vv23018RNA_degradation vv50133Primary_active_transporter_cat_A9_to_A18	13.6514	13.8221	13.7131	13.6151	13.7642	13.603	13.7855	13.8721	13.7833	13.6951	13.8707	13.5997	13.5348	13.6805	13.6256	13.5332	13.5378	13.4586	13.3035	13.4192	13.5465	13.4843	13.1892	13.253	13.9809	14.6579	14.3589	14.4403	14.4443	14.1769	14.0799	13.9537	13.9851	14.0649	14.0011	13.5908
VIT_06s0004g00900	C-myc binding protein, prefoldin	0	9.79837	9.51938	9.90065	9.72813	9.7933	9.61699	9.87389	9.72305	9.74394	9.76936	9.88701	10.0942	10.1762	10.3155	10.3009	10.0833	10.4418	10.6535	10.7641	10.2137	10.2729	10.7994	10.8678	10.6689	10.3143	10.4552	10.5291	10.4695	10.3953	10.2127	10.2345	10.1564	10.0729	10.2761	10.3097	10.2875
VIT_18s0001g10520	Sterol carrier protein 2	vv44146Peroxisome	12.1627	12.3076	12.4804	12.4009	12.1724	12.4222	12.3217	12.458	12.4342	12.2431	12.3593	12.8061	12.7087	12.8786	12.7549	12.7097	13.2094	13.3262	13.4134	13.1844	12.8946	13.5254	13.6397	13.5799	12.8722	12.7267	12.8817	12.8043	12.4138	12.3813	12.3805	12.3082	12.0825	12.0962	12.1433	12.7303
VIT_12s0035g00040	Splicing factor 3B subunit 3	vv23040Spliceosome	12.5773	12.6818	12.1248	12.5947	12.5328	12.4854	12.713	12.5832	12.588	12.5379	12.5332	12.5827	12.0579	11.8198	11.9538	11.9503	12.0056	11.4462	11.875	11.7208	12.1119	11.0073	11.4035	11.618	11.2897	11.2901	11.6928	11.8123	12.1496	12.2199	11.6854	11.7466	12.2195	11.9894	12.0701	11.7207
VIT_00s0174g00120	far-red impaired responsive family protein	vv60071Orphans_far-red	10.4831	10.7233	10.7806	10.5171	10.5252	10.6144	10.7317	10.5934	10.6102	10.6392	10.4418	10.7663	10.7695	10.556	10.6495	10.6563	10.6326	10.8179	10.6331	10.9149	10.8608	10.845	10.795	10.7762	11.2779	11.3407	11.6711	11.249	11.083	11.1756	11.1181	11.0309	10.9643	10.9655	10.8594	11.0477
VIT_08s0056g01110	Intron-binding protein aquarius	vv23040Spliceosome	10.7314	10.7341	10.3549	10.8415	10.887	10.6282	11.427	11.2514	11.3963	11.2227	11.5167	11.4406	10.8327	10.8171	10.6467	10.7986	10.7439	10.9446	11.1574	10.8073	11.1581	11.2253	10.9218	11.0642	10.6459	10.8175	10.4244	10.3973	10.2722	10.4465	10.7412	10.8163	10.7877	10.9611	10.9603	10.8471
VIT_11s0037g00950	S-adenosylmethionine decarboxylase proenzyme	vv10220Urea_cycle_and_metabolism_of_amino_groups vv10271Methionine_metabolism	14.8372	14.4954	14.7971	14.7269	14.6465	14.6579	14.3794	14.3419	14.1614	14.1585	14.5012	14.0442	14.6096	14.4078	14.2583	14.4901	14.3926	14.3425	13.7549	14.3568	13.9455	13.9829	13.7454	14.0996	14.3529	14.3909	14.4815	14.3599	14.5753	14.3067	13.8249	13.7962	13.8579	13.6451	13.5746	13.7133
VIT_10s0042g00800	Proteasome 26S regulatory subunit (RPN2)	vv23050Proteasome	13.5241	13.6015	13.4008	13.5845	13.5194	13.5093	13.6517	13.6468	13.6434	13.5802	13.6501	13.6499	13.4298	13.3135	13.3814	13.4338	13.3458	13.3984	13.3012	13.285	13.3752	13.2526	13.2305	13.2577	13.2421	13.315	13.0547	13.2054	13.223	13.2406	13.2516	13.3185	13.2706	13.255	13.1468	13.1041
VIT_11s0016g01990	Regulatory protein NPR1 (Nonexpresser of PR genes 1)	vv30011Jasmonate_signaling vv60093TRAF	11.913	12.0778	12.1315	12.1544	12.0442	12.2339	11.9241	12.2017	12.1402	12.1305	11.9501	11.965	12.186	12.2658	12.2481	12.3318	12.1862	12.1633	11.8492	12.4506	12.2834	12.1565	11.533	11.799	12.3656	12.7013	12.7086	12.6864	12.8999	12.836	12.8217	12.7351	12.6533	12.8409	12.8151	12.7638
VIT_00s1232g00010	Double-stranded telomeric DNA binding	0	9.85668	9.82382	9.98336	9.91598	9.96669	9.92143	9.9955	9.84437	10.0789	9.95666	10.1942	9.85526	10.1612	10.0729	10.2113	10.2466	10.19	10.1291	10.3732	10.3482	10.3949	10.2977	10.5539	10.5372	10.5336	10.7301	10.6552	10.3467	10.683	10.4781	10.3877	10.2046	10.2901	10.1545	10.3234	10.3406
VIT_00s2380g00010	S-locus lectin protein kinase	0	9.45366	9.23305	9.46095	9.60276	9.46005	9.07787	9.51319	9.3112	9.45874	9.26413	9.48491	9.89903	9.32785	9.64682	9.69794	9.97274	9.81178	9.57562	9.7854	9.85384	9.9235	9.80547	9.74639	9.55171	8.84525	9.03482	8.8375	8.50194	8.79944	8.78139	9.36736	9.0251	9.10068	8.95046	8.95467	9.02093
VIT_12s0028g02510	DNA-binding bromodomain-containing protein	0	12.3129	12.2644	12.3315	12.3557	12.2027	12.3163	12.1256	12.2806	12.1382	12.1795	12.0639	12.2407	12.0329	12.1092	12.0883	12.1278	12.0507	12.0725	12.1718	12.0702	12.243	12.039	11.9122	12.2123	11.6215	11.7056	11.6299	11.4632	11.8854	11.6566	11.8046	11.7492	11.8183	12.0342	11.9588	12.0494
VIT_16s0013g01510	WD-repeat protein 8	0	12.5455	12.2559	12.6939	12.4191	12.5437	12.5197	12.6349	12.5068	12.7393	12.4765	12.6806	12.5355	12.3558	12.5643	12.5506	12.3741	12.3546	12.5037	12.5383	12.4443	12.3964	12.6787	12.5832	12.6201	12.0889	12.0899	12.2905	12.3499	12.126	12.0493	12.1233	11.9062	12.002	11.9074	11.8261	11.7305
VIT_13s0019g00580	Asp/Glu racemase; Tetratricopeptide helical	0	7.75927	7.71934	7.92332	7.60921	7.45267	7.9907	7.97808	7.8025	8.00382	8.01497	8.06539	7.64875	7.29955	7.53274	7.62178	7.19314	7.34535	7.23451	7.32535	7.27606	7.42977	7.31101	7.09949	7.35786	6.89182	6.67248	7.15935	7.32037	7.22008	6.85273	7.15563	7.11372	7.19386	7.06167	7.10596	7.09178
VIT_07s0005g00950	Carrier protein, Mitochondrial	vv44146Peroxisome vv50123Porters_cat_18_to_29	12.1793	12.1429	12.1947	12.3194	12.2269	12.3231	12.1242	12.2232	12.0454	12.1237	12.0555	12.2386	12.0837	12.3384	12.2348	12.1826	12.2296	12.0922	11.7168	12.2661	11.977	12.0446	11.8565	12.0081	11.7377	11.7996	11.523	11.8238	11.8067	11.6604	11.3798	11.6797	11.5048	11.5384	11.5251	11.5993
VIT_14s0108g01440	Unknown protein	0	12.7561	12.5904	12.909	12.6946	12.8593	12.7022	12.7882	12.8686	12.7717	12.8198	12.8254	12.8265	12.5167	12.638	12.8012	12.5529	12.7419	12.7182	13.2398	13.0274	12.767	13.1253	13.2065	13.1613	12.8703	12.9338	13.0144	12.8266	12.8574	12.8484	13.472	13.4148	13.1972	13.386	13.3473	13.4958
VIT_18s0001g08890	Haemolysin-III related	0	12.9942	13.0194	13.0875	13.1516	13.0633	13.2012	13.0405	13.1128	13.1436	13.1605	13.1661	13.172	13.2654	13.3941	13.3852	13.413	13.3423	13.3107	13.1978	13.4332	13.5251	13.3308	13.1405	13.2553	13.4641	13.6104	13.6752	13.7876	13.7488	13.568	13.5675	13.4181	13.3869	13.5049	13.561	13.6052
VIT_11s0065g00740	Anaphase-promoting complex subunit 8	vv24120Ubiquitin_mediated_proteolysis vv44110Cell_cycle	10.9097	10.6272	10.6156	10.8901	10.7227	10.7389	11.1448	10.8845	11.1697	11.0176	11.1118	11.0366	10.5107	10.3316	10.2881	10.3102	10.0952	10.0938	9.91544	10.2149	10.4377	10.1057	9.83845	9.87846	10.5765	11.2173	10.8234	10.9113	10.5985	10.8274	10.5491	10.6057	10.2646	10.4479	10.4524	10.0795
VIT_08s0007g05460	Pentatricopeptide (PPR) repeat-containing protein	0	8.05232	7.36881	7.81134	7.74869	7.80413	7.91613	7.66386	8.1809	8.38511	8.4287	8.43422	8.43103	7.74628	8.07424	8.24984	7.72869	7.9474	7.98097	8.2302	8.15103	8.43849	8.43146	7.9351	8.26037	8.04433	8.20736	8.51033	8.91302	8.73344	8.80836	8.95987	8.75727	8.79536	8.84602	9.10076	9.12661
VIT_01s0010g03160	No hit	0	12.3573	12.5507	12.0774	12.5406	12.5014	12.2529	12.4748	12.4621	12.0976	12.5296	12.2992	12.331	12.9341	12.9853	12.8909	13.0754	12.8511	13.0335	13.1488	12.926	12.8792	12.8862	13.0671	12.9949	13.0704	12.9829	12.8926	13.1365	12.7258	13.2187	12.9881	13.0019	12.9789	13.2163	13.1011	13.1182
VIT_10s0116g01280	Prefoldin	0	9.16596	9.29369	9.18734	8.96956	9.21292	9.66288	8.95074	9.00752	9.26195	9.01674	9.15246	9.14043	9.46399	9.59672	9.5348	9.34169	9.38077	9.54768	9.35897	9.68499	9.51886	9.62383	10.2484	9.76043	10.4652	10.7144	10.3876	10.0974	9.96013	9.5247	9.91048	9.78099	9.63202	9.84015	9.40882	9.56389
VIT_18s0164g00020	Transducin protein	0	12.4532	12.3595	12.3476	12.3985	12.4935	12.342	12.3453	12.3658	12.3147	12.313	12.3781	12.5046	12.5166	12.6187	12.6818	12.5437	12.4954	12.6532	12.6833	12.6105	12.453	12.6349	12.7649	12.8212	12.7928	12.9836	12.9785	13.0252	12.9647	12.9798	12.8786	12.918	12.6507	12.9119	12.6813	12.9746
VIT_00s0226g00020	RabGAP/TBC domain-containing protein	0	10.913	10.553	10.8808	10.7335	10.8312	10.566	10.1603	10.5525	10.3184	10.3576	10.3458	10.5532	11.0949	11.0547	11.0431	11.0872	11.0162	11.0209	10.9664	10.6971	10.8268	10.824	10.9451	10.9459	11.0808	11.1858	11.2459	11.0151	11.2362	11.2145	10.9629	10.9052	10.812	11.0069	10.8624	11.0039
VIT_15s0048g01880	Armadillo/beta-catenin repeat	0	13.2617	13.5829	13.4934	13.4236	13.3925	13.5607	13.3666	13.3076	13.4057	13.3912	13.3553	13.1495	13.1012	13.0105	13.0848	12.8466	13.0518	13.0281	12.7766	12.9951	12.964	12.8679	12.6803	12.8678	12.8474	12.7359	13.0121	12.8091	12.8525	12.9319	13.1285	13.2091	13.2016	12.9465	13.1225	13.0289
VIT_05s0029g01520	Seven in absentia SINA4	vv24120Ubiquitin_mediated_proteolysis	10.2966	10.4561	9.93354	10.3957	10.3351	10.612	10.3288	10.4382	10.4107	10.5966	10.3508	10.2885	10.3549	10.2199	10.2502	10.3778	10.202	10.1112	9.61802	10.5088	10.4406	10.0618	9.65964	9.7877	10.9133	10.9204	10.6752	11.1174	10.9824	11.2214	10.9639	11.0914	10.9977	11.1307	10.9305	11.0098
VIT_09s0002g05180	No hit	0	14.3667	13.8132	14.453	14.3335	14.4234	14.3235	14.152	13.844	13.9659	13.8755	14.196	14.3028	14.6573	14.4723	14.3776	14.6073	14.8378	14.6712	14.7489	14.6727	14.4376	14.8207	14.9074	14.8476	14.2528	14.1335	14.0589	13.9197	13.9619	14.0092	13.6595	13.9242	13.7327	13.6332	13.7556	14.1158
VIT_02s0012g02270	Autophagy protein ATG5	vv44140Regulation_of_autophagy	9.98015	9.67696	9.92991	9.78124	9.94551	9.91722	9.76157	9.65634	9.88462	9.59435	9.70662	9.78219	10.0651	10.0918	10.1294	10.0411	10.1413	10.2983	10.4608	10.1782	10.1599	10.2327	10.5409	10.412	10.2369	10.3138	10.6349	10.4571	10.4225	10.4078	10.5035	10.3656	10.2408	10.3539	10.4154	10.5122
VIT_08s0040g00160	Unknown protein	0	9.24735	8.95559	9.7435	9.19749	9.32356	9.1834	8.91225	8.8635	9.18349	9.03709	9.15927	9.32517	9.92497	9.7908	9.78427	9.57783	9.66144	9.84321	9.52364	9.61142	9.54497	9.69876	9.89734	9.71337	10.1608	10.2325	10.3012	10.1448	9.8236	10.1452	10.1347	10.3827	9.86844	9.98068	9.93959	10.746
VIT_19s0093g00480	FK506-binding protein genes family (VvFKBP43-2)	0	10.168	10.0271	10.052	10.2699	10.1167	10.4368	10.9358	10.8019	10.8042	10.8611	10.6938	10.9592	10.036	9.83702	9.89079	10.2899	10.0481	9.7075	10.9537	10.6722	10.7637	10.7506	10.9747	11.0503	9.9201	10.5258	9.49904	9.43923	9.72629	9.60305	9.55918	10.2522	10.1312	10.2397	10.1702	10.1357
VIT_01s0150g00090	AML5 (arabidopsis mei2-like protein 5)	vv44110Cell_cycle	13.4055	13.6584	13.3009	13.4572	13.2972	13.3758	13.3478	13.5405	13.4081	13.5329	13.5546	13.6932	13.6847	13.6246	13.4377	13.7218	13.7318	13.6592	13.6991	13.7917	13.7902	13.7351	13.6705	13.6802	13.1037	12.9644	12.8714	13.2091	12.9034	13.0651	13.1692	13.2611	13.3662	13.3856	13.2319	13.5086
VIT_15s0046g01190	Hydroquinone glucosyltransferase	vv10500Starch_and_sucrose_metabolism	12.8509	12.9113	12.8966	12.8829	12.6334	12.8797	12.6222	12.5814	12.7386	12.832	12.7358	12.4573	12.3825	12.1067	12.163	12.3408	12.2913	11.83	11.3762	12.3037	12.056	11.5982	11.2604	11.5816	12.6658	12.031	12.3707	12.1094	12.153	12.2693	12.9056	12.9138	12.8344	12.1285	12.3553	12.2397
VIT_18s0001g03790	Oxysterol binding protein	0	13.1267	12.9711	13.252	13.1363	13.2069	13.0832	12.7357	12.7705	12.9435	13.0418	12.8159	12.763	13.2858	13.1278	13.1086	13.3069	13.0185	13.0715	13.1658	12.9875	13.2453	13.0215	13.0985	13.2077	12.3846	12.1546	12.4187	12.4262	12.7103	12.6825	12.7833	12.7079	12.8774	13.0827	13.1565	12.9841
VIT_08s0007g02120	Glycoside hydrolase starch-binding domain-containing protein	0	10.8492	10.6455	11.096	10.6063	10.5672	10.8608	10.6267	10.5452	10.6219	10.1953	10.2036	10.0321	10.9429	10.9516	11.1423	11.2851	11.1006	11.1394	11.0604	11.3037	11.1234	10.9597	10.893	11.1882	10.7715	10.7953	10.7982	10.6135	10.9082	10.506	10.8168	10.7755	10.6639	10.7285	10.7723	10.6478
VIT_07s0031g00960	Aspartate aminotransferase	vv10252Alanine_and_aspartate_metabolism vv10272Cysteine_metabolism vv10330Arginine_and_proline_metabolism vv10350Tyrosine_metabolism vv10360Phenylalanine_metabolism vv10400Phenylalanine_tyrosine_and_tryptophan_biosynthesis vv10710Carbon_fixation vv10950Alkaloid_biosynthesis_I	10.8356	10.8886	10.3994	10.7583	10.8027	10.7533	11.2376	11.2373	11.0855	10.8399	11.2649	10.9033	10.2924	10.4952	10.5015	10.2778	10.3694	10.5385	10.7505	10.614	10.2983	10.697	10.3826	10.4484	10.2981	10.2291	10.0533	10.254	10.1874	10.1738	10.1632	10.0276	9.99171	10.1205	10.0143	9.33624
VIT_13s0019g00880	Intron-binding protein aquarius	vv23040Spliceosome	11.84	11.7107	11.94	11.7891	11.8341	11.7215	11.5301	11.4017	11.5041	11.3429	11.5061	11.3989	11.5823	11.5705	11.5036	11.5854	11.6426	11.7252	11.3779	11.1876	11.3489	11.3047	11.1994	11.2629	11.5298	11.7942	11.6719	11.4014	11.7825	11.5166	11.2921	11.1649	11.1248	11.1303	11.1966	11.1511
VIT_09s0002g07510	Pentatricopeptide (PPR) repeat-containing protein	0	7.70809	8.00915	8.13841	8.17559	8.0982	8.36954	8.22323	8.15963	8.21393	8.17502	8.4474	8.37636	7.68714	7.92334	7.90574	7.76521	7.79149	7.94506	7.62481	7.38562	7.70441	7.68012	7.26975	7.66849	7.61459	7.60038	7.56541	7.40105	7.48266	7.62103	7.56662	7.4969	7.56947	7.79878	7.79075	7.98038
VIT_03s0017g01920	APR9 Tetratricopeptide helical	vv34710Circadian_rhythm	9.77766	9.90321	9.69105	9.6285	9.53526	9.68324	9.64895	9.28378	9.45886	9.70798	9.73723	9.7637	9.09513	9.08344	8.90755	8.97783	9.08121	8.61657	8.85266	9.10551	9.21997	8.58453	8.91503	9.20445	8.69644	8.97503	8.85969	8.87643	9.07848	9.17235	8.97601	9.16923	9.15277	9.30068	9.31386	9.1053
VIT_12s0035g01830	Survival of motor neuron-related-splicing factor 30	vv23040Spliceosome	12.0953	12.0969	11.9169	12.1113	12.0886	11.9272	11.7932	12.0368	11.9352	11.7838	11.8512	12.016	12.1692	12.5636	12.3919	12.4107	12.3792	12.573	12.6259	12.4646	12.5152	12.713	12.4809	12.6295	12.4728	12.8327	12.6335	12.6164	12.4921	12.5957	12.6137	12.3998	12.259	12.519	12.4524	12.7052
VIT_18s0001g14640	No hit	0	10.5696	10.2479	10.7668	10.733	10.6057	10.8076	10.7392	10.6543	10.5574	10.3526	10.8489	10.5454	9.99138	9.99427	9.91953	10.3121	10.5194	10.5257	9.91418	9.3876	9.84802	10.0115	9.85363	10.1447	9.84773	10.5387	10.2593	10.424	10.2347	10.1649	9.55896	9.37417	9.46345	10.1978	10.5054	10.3115
VIT_18s0001g03150	Cation transport protein chaC	vv50109Incompletely_characterized_transport_systems	9.76093	9.18284	9.80525	9.49059	9.98811	9.45065	9.47414	9.36046	9.50317	8.9045	9.15952	9.21884	10.0773	10.1836	10.2205	10.1448	10.3542	10.3585	10.5572	9.79013	10.057	10.5999	10.5578	10.5258	10.0877	10.1035	10.3064	9.97422	9.93256	9.81704	9.94876	9.89608	9.58912	9.68783	9.69461	9.92311
VIT_10s0003g01630	Unknown	0	6.52787	6.86628	6.55839	7.16678	6.91199	7.34403	6.72579	6.80144	6.50577	7.18542	6.80637	7.53627	6.96188	7.28275	7.17396	7.25051	7.3154	7.67838	6.42913	6.53778	6.56998	7.03429	7.14112	6.79662	6.80294	6.8622	6.69037	6.59658	6.26108	6.396	6.42593	6.21668	5.83964	6.3579	5.97932	5.89269
VIT_12s0034g01440	Emp24/gp25L/p24	vv50110Protein_coat	12.8031	12.7902	13.0575	12.8763	12.8272	13.0205	12.7127	12.7267	12.6999	12.5934	12.486	12.809	13.1119	13.1931	13.0948	13.1381	13.2654	13.2845	13.0122	13.0921	12.9916	13.1509	13.2356	13.0341	13.4424	13.5387	13.4811	13.4259	13.2496	13.1939	13.0942	13.0472	12.892	12.9798	12.7595	13.0726
VIT_00s0187g00360	Uclacyanin I	0	13.3169	13.1517	13.4277	13.3127	13.2794	13.3268	13.3632	13.1807	13.1423	13.1629	13.1078	13.1983	13.338	13.4541	13.4817	13.3587	13.4407	13.5941	13.6448	13.4357	13.196	13.7871	13.5567	13.7383	14.1385	13.9691	14.2967	13.9647	13.8161	13.9548	13.4762	13.6416	13.4036	13.3883	13.3616	12.9617
VIT_19s0014g02880	Glycosyl hydrolase family 5 protein	0	13.5045	13.2576	13.637	13.355	13.4749	13.3669	13.5187	13.4686	13.5909	13.5767	13.5137	13.3538	13.5563	13.2874	13.4515	13.4586	13.6249	13.2529	13.5936	13.8747	13.6523	13.5053	13.4356	13.5877	13.6136	13.5764	13.7105	13.719	13.9062	13.8794	14.209	14.0348	14.1052	14.2046	14.3108	14.0514
VIT_04s0023g03170	GDP-D-mannose-4,6-dehydratase (MUR1)	vv10051Fructose_and_mannose_metabolism	13.7344	13.7242	13.5521	13.5695	13.6293	13.7539	13.4246	13.5836	13.6092	13.553	13.5011	13.317	13.6639	13.661	13.6181	13.6142	13.4165	13.3677	12.6975	13.4307	13.332	13.1964	12.7881	12.7906	13.5487	13.3662	13.2936	13.347	13.3359	13.1213	13.1878	13.2338	13.0902	12.6085	12.5542	12.3135
VIT_18s0001g07890	TRAF-type zinc finger-related	0	11.2612	10.788	11.3836	11.2039	11.3136	11.2828	11.113	11.2085	11.1032	10.7857	11.0191	11.1711	11.6147	11.6721	11.7404	11.6913	11.8071	12.0362	11.7548	11.8826	11.5353	11.8933	11.8493	11.8637	11.7565	11.8137	11.8032	11.871	11.6892	11.6478	11.4734	11.4751	11.2549	11.3889	11.4112	11.6129
VIT_06s0004g04570	Actin beta/gamma 1	vv44810Regulation_of_actin_cytoskeleton	12.6108	12.7621	12.4401	12.5939	12.6714	12.5849	12.4147	12.5011	12.3112	12.2974	12.1765	12.3658	12.6425	12.8057	12.7626	12.5464	12.5743	12.8178	11.9591	12.3012	12.1655	12.2637	12.143	11.7809	12.4204	12.7302	12.5141	12.4819	12.4749	12.4012	11.9534	11.8723	11.9654	12.0196	11.6892	11.456
VIT_18s0001g11900	GNS1/SUR4 membrane	0	9.9701	10.138	10.2156	9.7912	9.54837	10.0823	9.45876	9.53089	9.81805	10.0776	10.0849	9.35988	9.82937	9.92486	9.78291	9.86446	9.74527	9.75347	9.337	9.56086	9.58966	9.44931	9.31915	9.25107	9.36534	9.05916	9.12496	9.2629	9.05622	9.01397	9.06616	9.30484	9.16047	8.84777	8.95143	8.94048
VIT_10s0003g03870	Ornithine aminotransferase	vv10330Arginine_and_proline_metabolism	11.9953	11.6653	12.4875	12.0652	12.1755	12.3885	12.0569	12.1467	12.1024	11.9548	11.6544	12.1589	12.0265	11.855	11.9648	11.9129	12.031	11.8538	12.1489	12.5216	12.0006	11.8702	11.6232	11.9751	12.5563	12.6638	12.791	12.7727	12.9096	12.8358	12.7483	12.8709	12.7005	12.7307	12.6742	12.9191
VIT_17s0000g04440	TGH (tough)	0	10.6179	10.5176	10.7409	10.5547	10.4961	10.7071	10.2045	9.95973	10.2062	10.0599	10.1676	9.81512	10.5708	10.6009	10.7405	10.6807	10.6513	10.6714	10.2303	10.2596	10.3868	10.4184	10.0897	10.3387	10.7868	11.1129	10.9448	10.6596	10.8869	10.8613	10.5113	10.4093	10.406	10.7503	10.6399	10.4326
VIT_05s0020g04510	GDP-mannose 3,5-epimerase 1	vv10053Ascorbate_and_aldarate_metabolism	15.4085	15.2331	15.2775	15.3332	15.4341	15.4126	15.3886	15.4036	15.4566	15.4245	15.4591	15.4637	15.379	15.2982	15.3458	15.318	15.4261	15.3946	15.3658	15.4096	15.4271	15.3118	15.4573	15.4139	15.0457	14.7854	14.7308	14.8434	14.9662	14.9473	14.9594	15.0287	15.2567	14.9515	15.0146	15.1789
VIT_13s0019g03170	Heat shock protein 16.9 kDa class I	vv24141Protein_processing_in_endoplasmic_reticulum	14.591	14.4856	14.6493	14.4942	14.7811	14.5277	14.8376	14.7251	14.8606	14.8966	14.8135	14.9338	14.6686	14.7356	14.9495	14.457	14.6538	14.6661	14.9671	14.626	14.8624	15.2525	14.9584	15.0958	15.169	15.2174	15.1107	15.2715	15.1656	15.2219	15.1385	15.3272	15.2387	15.2716	15.0951	15.0906
VIT_11s0103g00580	Unknown protein	0	11.333	11.1071	11.4097	11.2921	11.1918	11.3109	11.1459	11.437	11.4212	11.1872	11.2959	11.5042	11.5769	11.6269	11.5873	11.5359	11.8255	11.7568	11.846	11.6802	11.7237	11.7924	11.9489	11.7977	12.0112	12.1622	12.0647	12.186	11.8831	11.8716	11.9233	11.8764	11.7254	11.8902	11.5825	11.9506
VIT_04s0008g06500	Solute carrier family 35	vv50122Porters_cat_7_to_17	12.2908	12.3617	12.3089	12.1778	12.0926	12.151	11.9856	12.045	12.0113	12.1722	12.1448	11.902	12.2146	12.1531	12.1791	12.0861	11.8871	11.9581	11.5805	11.9299	11.9948	11.5846	11.364	11.2796	12.0448	11.6117	12.0453	11.779	11.6507	11.6183	11.9765	11.8837	11.9696	11.4116	11.5617	11.454
VIT_18s0001g03200	Emp24/gp25L/p24	vv50110Protein_coat	10.4781	10.2817	10.8526	10.4817	10.5198	10.5127	10.559	10.2965	10.532	10.3446	10.178	10.6226	10.6883	10.7069	10.891	10.7063	10.6641	10.8756	10.8409	10.5323	10.6825	10.7302	10.6672	10.8263	11.3632	11.5399	11.6245	11.6958	11.2966	11.2434	11.0523	10.8994	10.5801	10.5787	10.5659	10.6691
VIT_09s0002g05740	Alpha/beta hydrolase fold.	0	13.0688	13.2067	12.88	13.0527	12.9611	13.0819	13.1793	13.2449	13.3009	13.4132	13.5124	13.2992	12.7849	12.7175	12.6836	12.9742	12.758	12.7656	12.6772	12.6504	12.8236	12.6817	13.0024	13.0697	12.7194	12.4654	12.3457	12.4528	12.6557	12.6159	12.5867	12.683	12.8291	12.7685	12.7035	12.6443
VIT_00s0125g00210	Serine/theronine protein kinase 2	0	9.34655	9.35216	9.57755	9.42034	9.32544	9.33471	9.31783	9.23638	9.43339	9.43092	9.54056	9.21754	9.04015	9.0261	9.10434	8.90662	9.00178	9.07503	9.11905	8.96042	9.09208	9.18727	9.14587	9.16332	9.54708	9.63078	9.94004	9.83646	9.9028	9.65752	9.83977	9.35285	9.53747	9.8965	9.75684	9.67698
VIT_05s0049g02120	Universal stress protein (USP) family protein	0	6.73917	6.92053	6.73528	7.11166	6.89224	6.84518	7.08686	7.02926	7.30436	6.849	7.051	7.25782	7.05247	7.19067	7.17479	6.95653	6.72	6.8206	7.44893	7.57057	7.54939	7.40497	7.29854	7.59482	7.12206	7.31647	7.2468	7.6166	7.24859	7.2712	8.06261	7.77019	7.39986	8.07596	7.69581	8.2356
VIT_01s0011g02300	Unknown protein	0	10.292	10.4995	10.2992	10.5357	10.1299	10.3296	10.1487	10.4039	10.1366	10.3058	10.1238	10.411	10.5251	10.8494	10.6384	10.7353	10.6098	10.7298	11.0091	10.608	10.4561	10.6637	10.8457	10.8253	10.0113	10.0348	9.98814	10.2831	9.69732	9.8525	9.9114	9.90262	9.68167	9.93774	9.6855	9.78063
VIT_18s0122g00230	Lys Motif-Type Receptor-Like Kinase LYK8	0	11.1986	11.2911	11.3731	11.1317	10.9684	11.1653	10.9735	11.0752	11.1386	11.3455	11.2004	10.8194	10.9632	10.8397	10.8406	10.9291	10.6417	10.7161	10.0353	10.414	10.5891	10.4524	9.92923	9.86146	11.1079	11.3283	11.1611	10.8453	10.8675	10.8798	10.9338	10.8045	10.6026	10.528	10.6181	10.2574
VIT_03s0063g00820	Carboxyesterase 12; CXE12	0	11.9842	12.137	12.0094	11.9055	11.8242	12.0697	12.2861	12.2811	12.3653	12.428	12.3198	12.2908	11.8827	11.6575	11.6835	11.853	11.7878	11.922	12.3036	12.2523	12.1556	12.3193	12.4851	12.4643	12.1572	11.7171	11.5517	11.4239	11.3282	11.2863	11.8503	12.1846	11.9688	11.5511	11.6175	12.0293
VIT_04s0023g00300	Clavata2 receptor protein (CLV2)	0	12.3445	12.3071	12.4184	12.3896	12.3885	12.1714	12.6286	12.3295	12.4904	12.6737	12.6144	12.5034	12.3469	12.3907	12.3168	12.3508	12.1424	12.1524	12.3587	12.1843	12.263	12.1741	12.1606	12.1422	11.7875	11.7796	12.0039	12.0182	11.6438	11.7634	12.0534	11.6265	12.0053	11.8874	11.7916	11.7347
VIT_17s0000g07700	Glucose inhibited division protein B	0	10.0263	9.99804	9.94678	10.2954	10.0568	10.2804	10.0913	10.0695	9.98527	10.244	10.0746	10.4088	9.87538	10.0757	10.0927	10.0166	10.2711	10.4147	10.303	10.1461	9.81463	10.275	10.1789	10.3398	9.65652	9.70539	9.47347	9.6388	9.38218	9.48811	9.34357	9.41715	9.36585	9.38721	9.56676	9.89746
VIT_02s0025g04070	Phosphatidylinositol glycan, class U	vv10563Glycosylphosphatidylinositol-anchor_biosynthesis	11.5687	11.6399	11.5385	11.5763	11.5616	11.6306	11.5241	11.6986	11.6146	11.6041	11.6625	11.7622	11.4506	11.4967	11.5137	11.4965	11.3306	11.442	11.3265	11.2976	11.2399	11.3228	11.4362	11.5432	11.6771	11.9862	11.8469	12.1671	11.9475	12.0139	11.4991	11.5076	11.5416	11.5549	11.4493	11.4977
VIT_02s0154g00120	Unknown	0	7.57009	7.87979	7.85595	7.9438	8.01273	8.42544	7.51136	7.35623	7.58214	7.6253	7.85466	7.18761	7.56266	7.50457	7.53138	7.38901	7.26118	7.48563	6.79237	6.79068	7.16995	7.25976	7.11298	7.18949	8.20459	7.52817	7.85745	8.00146	7.93716	7.81459	6.70138	7.11989	6.95041	7.0698	7.14441	7.02286
VIT_14s0030g01900	Ribose-5-phosphate isomerase	vv10030Pentose_phosphate vv10710Carbon_fixation	12.8363	12.6326	13.1401	12.8653	12.8288	13.1778	13.1282	12.5964	12.9401	12.9221	12.9217	12.3759	12.67	12.3347	12.2431	12.5397	12.1425	12.0968	11.9609	12.2296	12.3047	12.0384	11.8387	11.8266	12.1159	12.0402	12.0876	11.9109	12.0017	11.7799	12.2992	12.422	12.2454	12.0012	11.9932	11.6516
VIT_06s0004g05850	Zinc finger (C3HC4-type ring finger)	vv60078Other_zf-C3HC4	9.41836	9.64108	9.34298	9.60779	9.55185	9.91943	9.92983	10.0632	10.3388	10.289	10.48	10.4698	9.92492	9.94568	9.83396	9.59741	9.38538	9.67983	9.82624	10.2918	10.2571	10.5108	10.6642	10.3074	9.7537	9.99953	9.73134	9.57419	9.30743	9.53021	9.91957	9.56735	9.6792	9.51345	9.68349	9.78498
VIT_12s0059g01800	Unknown protein	0	12.3412	12.6066	12.4538	12.6121	12.3729	12.556	12.5456	12.624	12.7251	12.7843	12.6779	12.5773	12.5194	12.4035	12.4005	12.5618	12.5898	12.4483	13.1002	13.1047	12.7991	12.8125	12.9402	13.142	13.0812	12.8082	13.0602	13.2649	13.1591	13.0568	13.0666	12.905	12.8916	13.0899	13.0009	13.1052
VIT_04s0023g01950	TUBBY like protein 2 TLP2	vv60063TUB	12.1419	11.9522	12.2421	12.0704	11.9051	12.0796	11.9669	11.7665	12.0479	12.0326	12.0017	11.8528	11.8399	11.7097	11.868	11.8222	11.8483	11.9217	11.8246	11.8321	11.6101	11.7005	11.6964	11.8597	11.4336	11.5034	11.619	11.4698	11.6163	11.3035	11.4977	11.3793	11.3761	11.4156	11.3265	11.0315
VIT_08s0040g01020	DNA helicase SNF2 domain-containing protein	vv60058SNF2	12.5077	12.6951	12.6237	12.5466	12.3689	12.667	12.496	12.3759	12.4635	12.7596	12.4755	12.5412	12.0443	11.9718	12.0613	12.0489	11.939	11.9086	11.8201	11.5716	11.9789	11.7315	11.6903	11.6209	12.1468	12.0199	12.5892	12.3409	12.4335	12.5146	12.5055	12.2257	12.417	12.4966	12.4848	12.152
VIT_09s0018g02030	EXO70-G1 protein	vv50111Tethering_factors	6.15334	6.21734	6.5015	6.31513	6.24332	6.50419	5.81356	5.78488	5.7935	6.03715	5.27621	5.32652	6.545	6.41176	6.44211	6.64665	6.52612	6.81277	6.09071	5.93482	5.63767	5.84349	5.61273	5.9512	5.96375	5.82915	5.71016	5.99516	5.8224	6.21959	5.82162	5.42828	5.69267	5.35195	5.49965	5.30275
VIT_04s0008g02450	Unknown protein	0	8.09944	7.81031	8.10503	8.0226	8.08611	8.15623	8.01008	7.75286	8.01585	8.03443	7.98535	8.18956	7.75906	7.68382	7.57737	7.80029	7.78826	7.56762	7.7184	7.22372	7.33558	7.3839	7.46604	7.57389	7.07652	7.6176	7.55722	7.14679	7.4099	7.40488	7.47762	7.23124	7.26149	6.87893	7.11251	7.16893
VIT_13s0047g00620	No hit	0	13.2081	13.4473	12.6852	13.2788	13.2176	12.8757	12.34	12.7213	12.3187	12.6098	12.4136	12.6392	13.231	13.2979	13.2874	13.2667	13.3045	13.0859	12.7484	12.3739	12.6535	12.3536	12.3161	12.3573	12.4976	12.2824	12.202	12.4109	12.6899	12.7757	12.1393	12.2536	12.2948	12.3013	12.3082	12.6495
VIT_00s0125g00090	Leucine-rich repeat protein kinase	0	10.0338	10.0907	9.87091	10.0128	10.2364	9.73663	9.51309	9.96376	9.67245	9.45038	9.45092	9.46255	9.74823	9.91361	10.0995	9.94008	9.79017	9.93482	9.67507	9.40187	9.45617	9.65836	9.18349	9.40547	10.1865	10.0153	10.138	10.6904	10.2084	10.415	10.3281	10.5229	10.2467	10.3158	10.1853	10.3846
VIT_17s0053g00460	Pinoresinol-lariciresinol reductase	vv10940Phenylpropanoid_biosynthesis	11.3881	10.9596	11.056	11.0493	11.3947	10.9005	11.6911	11.9086	11.7067	11.922	11.7442	12.0866	11.8266	12.1133	12.1014	11.8435	11.6827	11.8512	12.5152	12.2706	12.2993	12.3401	12.4404	11.3706	12.2928	11.994	12.112	12.1281	12.1671	12.3428	12.4358	12.6824	12.4245	12.3849	12.5533	12.3496
VIT_00s0259g00160	Acyl carrier protein, mitochondrial 3	vv50134Primary_active_transporter_cat_D1	10.5437	9.99736	10.8056	10.3166	10.5715	10.7028	9.99111	9.81957	9.98363	9.64715	9.85398	10.2787	11.1646	11.2729	11.4135	10.8247	11.0302	11.3766	10.3761	10.4632	10.1324	10.973	11.0041	10.6733	10.7417	10.4622	10.5499	10.3044	10.1445	10.0017	10.2543	10.0526	10.1056	9.9047	10.0117	10.4032
VIT_14s0060g00990	Unknown	0	11.3744	11.0456	11.9	11.5869	11.3864	11.5395	10.9054	10.8507	10.9274	11.0839	11.0333	11.1248	11.1541	10.8298	10.9158	10.7356	11.2798	11.3037	11.3706	11.2945	10.9672	11.7518	11.3593	11.6172	12.8075	12.154	12.4562	11.6245	11.3306	11.4101	12.3676	12.1306	11.9895	11.2847	11.5891	11.9435
VIT_18s0001g11750	Ribosomal protein S9	vv23010Ribosome	12.007	11.6803	12.1619	12.018	12.05	12.0854	12.0429	11.8897	12.0692	11.9352	12.0914	11.9345	11.6364	11.5528	11.6267	11.6187	11.601	11.892	11.8699	11.6463	11.3848	11.8242	11.8426	11.8185	11.4794	11.2973	11.3123	11.4722	11.2507	11.2342	11.2573	11.4441	11.2199	11.2872	11.122	11.407
VIT_04s0008g02370	Pentatricopeptide (PPR) repeat-containing protein	0	10.4304	10.6284	10.3151	10.8155	10.6751	10.756	10.3822	10.49	10.5104	10.4669	10.6152	10.6866	10.9752	10.7982	10.8557	10.9932	11.0846	10.8285	10.8099	11.3938	10.8145	10.9101	11.0639	11.1155	11.3729	11.3999	11.0608	11.2401	11.347	11.2755	11.2489	11.3361	11.2666	11.2856	11.4272	11.9054
VIT_11s0016g00590	Invertase/pectin methylesterase inhibitor	vv40006Cell_wall	14.5614	14.0294	14.4273	14.3189	14.4117	14.4094	14.3587	14.4401	14.4568	14.4426	14.2622	14.4686	14.4885	14.3951	14.351	14.6112	14.4959	14.4418	14.4179	14.8285	14.365	14.6668	14.4373	14.4958	13.792	13.7477	13.3813	13.8297	13.6854	13.6432	13.7229	14.0057	13.7738	13.8775	13.9516	14.2161
VIT_07s0130g00490	Anaphase-promoting complex/cyclosome 8	vv24120Ubiquitin_mediated_proteolysis vv44110Cell_cycle	11.7781	11.8305	11.869	11.8919	11.7304	11.8472	11.8855	11.937	11.9203	11.9668	11.7073	11.7347	11.4402	11.4773	11.4959	11.4538	11.3322	11.5014	11.4856	11.3729	11.3398	11.2671	11.2757	11.3227	11.35	11.6141	11.419	11.3675	11.546	11.5168	11.3969	11.3906	11.2828	11.4813	11.1045	11.0887
VIT_18s0001g04060	Catalytic	0	9.80061	9.65476	10.0321	10.0012	9.93424	10.1244	9.76615	9.62083	9.78548	9.82775	9.84601	9.99773	10.268	10.3515	10.0669	10.0989	10.1555	10.431	9.90725	10.0544	9.76763	10.2174	10.4509	10.3258	10.7546	10.9183	10.8752	10.7028	10.4528	10.1539	9.94931	10.0109	9.83666	9.95829	10.0085	10.2455
VIT_01s0026g02650	KH domain-containing protein	0	14.0373	14.1131	13.968	14.0427	14.006	14.0961	14.0402	14.0913	14.1307	14.1096	14.2329	14.1149	13.9311	13.8345	13.8607	13.8627	14.0287	13.8953	13.9344	13.9072	13.9295	13.7412	14.0056	13.9971	13.5923	13.2749	13.329	13.4454	13.6804	13.6774	13.7198	13.7662	13.7616	13.7943	13.8553	13.8772
VIT_14s0060g00830	Unknown protein	0	13.6731	13.3986	14.0302	13.7044	13.6405	13.8415	13.5949	13.2548	13.5805	13.4932	13.5391	13.5711	14.161	14.2533	14.2477	14.1309	13.9674	14.2479	14.2084	14.1958	13.7784	14.1992	14.2123	14.2574	14.4921	14.5315	14.3898	14.5547	14.3581	14.2542	14.1189	14.0829	13.9415	14.1674	14.0524	13.9496
VIT_17s0000g06390	Pentatricopeptide (PPR) repeat-containing protein	0	9.23173	9.2697	9.45266	9.41412	9.2816	9.68463	9.3107	9.40064	9.53808	9.45336	9.09419	9.156	9.74626	9.78171	9.62821	9.75696	9.52823	9.77406	9.4165	9.72243	9.36933	9.36195	9.71914	9.53719	9.16409	9.16647	9.19588	9.23112	8.85023	8.88823	8.89605	8.84089	8.57939	8.68815	8.43393	8.85555
VIT_13s0067g03800	Cytochrome c oxidase subunit VIb	vv10190Oxidative_phosphorylation vv50135Primary_active_transporter_cat_D3_to_E2	10.6859	10.682	10.6086	10.8253	10.677	10.7476	11.0893	11.1165	10.974	11.0703	11.1092	11.0694	10.9981	11.0128	11.0407	10.8238	10.8891	11.0741	11.4075	11.2645	11.3043	11.4232	11.5446	11.5231	11.3096	10.8631	10.99	11.0417	10.9002	11.039	11.0275	10.959	11.0226	11.0681	10.9415	11.0341
VIT_06s0009g02120	Nuclear transcription factor Y subunit B related	vv60021CCAAT	10.4353	10.5621	10.3632	10.6498	10.4455	10.7185	10.3843	10.5626	10.434	10.4216	10.2813	10.6828	10.4936	10.5972	10.422	10.5944	10.7196	10.5687	10.6125	10.692	10.6009	10.6206	10.4143	10.8187	10.8247	11.4505	11.2509	11.403	11.3194	11.3491	11.0963	10.999	10.8768	11.0148	11.0077	11.1992
VIT_08s0007g01940	UDP-sulfoquinovose:DAG sulfoquinovosyltransferase	vv10561Glycerolipid_metabolism	11.4961	11.5224	11.4077	11.5614	11.6066	11.6889	11.3148	11.6582	11.3564	11.512	11.4212	11.5076	11.1994	11.3949	11.4557	11.4564	11.2823	11.3665	11.2174	11.5277	11.161	11.2589	10.9962	11.1808	10.9299	10.7377	10.9181	11.2268	11.1181	11.1341	10.7724	11.0032	10.8339	10.8847	10.7801	10.969
VIT_14s0030g01230	No hit	0	13.5388	13.0536	13.5054	13.3401	13.4726	13.3878	13.2307	12.887	13.2047	13.0364	13.1922	13.5051	14.0168	13.9202	13.874	13.9304	13.9995	13.8633	14.018	13.7738	13.9642	14.0463	14.0485	14.1376	13.9844	13.7128	13.8245	13.6583	13.7699	13.7979	13.8465	14.0426	13.8555	13.7606	13.8914	14.232
VIT_06s0004g03350	Lateral organ boundaries protein 1	vv60007AS2	5.8927	6.59312	6.10977	6.29798	6.21178	6.5537	6.24892	6.37444	6.15526	5.96772	6.20038	5.98401	6.59328	6.8336	6.46212	7.12178	7.27058	6.81687	7.18816	6.80631	6.99954	6.77507	7.00047	6.63041	6.00349	5.97321	5.93735	5.66528	5.77185	5.8633	6.12012	5.74148	5.61582	5.72866	6.44773	5.61911
VIT_19s0027g01740	RPS5 (resistant to p. syringae 5)	vv34627R_proteins_from_Plant-pathogen_interaction	6.99813	6.61408	7.2502	6.69815	6.96852	7.09695	7.37621	7.29353	7.35747	7.31273	7.4735	7.53298	6.53131	6.84617	6.74924	6.5423	6.77521	7.08559	7.05709	6.88306	7.15077	7.03585	6.94131	7.2036	6.30372	5.52271	6.19009	6.01718	5.98075	6.24481	6.40657	6.49633	6.56644	6.4553	6.65295	7.03236
VIT_05s0062g01430	Glycosyl hydrolase family 17 protein	0	13.1948	13.3577	13.4013	13.3944	13.12	13.664	13.7291	13.7185	13.9395	13.9763	14.0824	13.535	13.2036	13.1105	13.0345	13.1446	13.0528	13.0288	13.35	13.4402	13.4293	13.3629	13.5784	13.7437	12.8503	13.1861	12.7712	12.9207	12.829	12.6768	13.3473	13.455	13.2961	12.9928	12.9313	12.7362
VIT_01s0011g02880	Cationic amino acid transporter 8	vv50121Porters_cat_1_to_6	12.3465	12.2655	12.5758	12.3576	12.2629	12.3069	12.3112	12.1955	12.4596	12.4511	12.3565	12.2063	12.2836	12.3126	12.1809	12.0016	11.8834	12.1596	11.8865	11.9371	11.7407	11.933	11.909	11.9864	12.5261	11.9612	11.9935	12.0051	11.7285	11.8172	11.575	11.654	11.6102	11.5949	11.427	11.132
VIT_12s0057g01470	RAB GTPase RAB2	0	11.5936	10.9048	11.4713	11.2607	11.4575	11.2554	11.1914	11.0716	11.0439	10.8339	10.8318	11.0862	11.9168	11.8634	11.8132	11.8969	11.9685	11.8013	11.87	11.8256	11.7111	11.682	11.774	11.677	11.6844	11.6336	11.8527	11.8159	11.643	11.7033	11.5198	11.9266	11.5977	11.4869	11.44	11.4989
VIT_17s0000g05210	LNG1 (LONGIFOLIA1)	0	12.7118	12.7421	12.8941	12.6546	12.8112	12.6197	12.6496	12.5986	12.7327	12.8419	12.6649	12.6499	12.8648	12.8105	12.8432	12.9732	12.9176	12.7487	12.5743	12.6282	12.995	12.8805	12.5263	12.8008	12.5128	12.5992	12.4461	12.2238	12.6406	12.5779	13.3308	13.3436	13.3476	13.3885	13.3397	13.3942
VIT_15s0048g02740	CBL-interacting protein kinase 9 (CIPK9)	0	13.4628	13.2925	13.4847	13.3329	13.5575	13.5376	13.4497	13.4515	13.4765	13.4897	13.4332	13.4416	13.2189	13.3327	13.2995	13.2878	13.3883	13.3798	13.4627	13.5326	13.4664	13.3089	13.5016	13.6056	13.1471	13.0149	12.8811	13.0036	12.947	12.9167	13.1288	13.0826	13.1085	13.0938	13.1121	13.1084
VIT_11s0016g00810	Inter-alpha-trypsin inhibitor heavy chain	0	11.083	10.979	11.1464	11.2957	10.9043	10.9791	10.4323	11.0306	10.8641	10.828	10.9022	11.0597	11.1591	11.2411	11.2055	11.3455	11.3637	11.4548	11.6128	11.6927	11.3266	11.6691	11.6458	11.5682	11.9069	11.8813	11.65	11.9515	11.7112	11.672	11.2538	11.3541	11.2048	11.2137	11.4086	11.6438
VIT_13s0019g03120	Glucosyltransferase-2	0	11.731	12.0406	11.2589	11.6603	11.7031	11.7675	11.9199	11.8035	11.9898	12.0031	11.9101	11.743	11.7706	11.5673	11.6076	11.6656	11.8407	11.7483	12.0422	11.8591	12.1115	11.9795	12.0515	11.9685	12.0374	11.5371	11.6752	11.5607	11.9411	12.0504	12.5438	12.6793	12.8816	12.7334	13.005	12.6457
VIT_03s0038g04040	Aminoacylase-1	vv10220Urea_cycle_and_metabolism_of_amino_groups	13.4677	13.5587	13.6125	13.6358	13.6246	13.636	13.5522	13.7014	13.5936	13.595	13.4934	13.5676	13.621	13.71	13.6553	13.7095	13.6983	13.6109	13.5527	13.807	13.7271	13.6289	13.519	13.3767	13.9708	13.9476	13.9897	14.0457	13.9864	14.0783	13.893	14.0035	13.8441	13.9049	13.9209	13.9701
VIT_01s0127g00740	Quinone oxidoreductase, chloroplast precursor	vv10190Oxidative_phosphorylation vv50134Primary_active_transporter_cat_D1	12.6812	12.5849	12.8337	12.7033	12.7255	12.7004	12.7003	12.5111	12.6249	12.5748	12.6017	12.5761	12.6722	12.4158	12.5664	12.4607	12.507	12.7192	12.9294	12.7989	12.5661	12.7257	12.6229	12.9903	13.1288	13.1322	13.2842	13.1571	13.2086	13.2863	13.0089	13.1247	12.8826	13.1182	13.3385	13.2713
VIT_05s0020g02240	Unknown protein	0	12.6783	12.664	12.3549	12.5924	12.4344	12.6277	12.229	12.3681	12.0859	12.1525	12.0977	12.1943	12.1365	12.2564	12.3612	12.4781	12.3945	12.4253	12.1666	12.0247	12.0064	12.1809	11.8232	12.0194	12.1011	12.6132	12.1951	12.2151	12.186	12.2281	11.6383	11.7992	11.4832	11.6359	11.537	11.7739
VIT_14s0066g01750	EMB506 ankyrin repeat protein	vv50108Accessory_factors_involved_in_transport	12.1123	12.0934	12.1204	12.2091	12.2355	12.2422	12.2619	12.3386	12.3381	12.1955	12.407	12.5297	12.3119	12.4496	12.2585	12.3855	12.4083	12.5034	12.3461	12.6384	12.448	12.4924	12.4466	12.5408	11.7847	11.6952	11.4822	11.6135	11.6556	11.7439	11.7925	11.9864	11.7801	11.7356	11.8708	12.4144
VIT_15s0048g01860	No hit	0	10.2839	10.6012	10.3026	10.4165	10.0651	10.2067	10.2054	10.0514	10.1759	10.4934	10.3095	10.0187	10.1681	10.0474	10.0026	9.99404	9.94427	10.0885	10.3675	9.88131	9.73594	10.0848	10.1305	10.2461	9.53546	9.4981	9.65968	9.36769	9.01726	9.29335	9.8109	9.79135	9.62514	9.67384	9.7575	9.76586
VIT_00s0153g00060	3-methylcrotonyl-CoA carboxylase, biotin-carrier domain	vv10280Valine_leucine_and_isoleucine_degradation	8.63954	8.54715	8.1578	8.6918	8.75288	8.67023	8.67558	8.99315	8.89943	8.84433	8.95919	8.9794	8.98669	8.8767	9.02236	8.97111	8.91008	8.87925	9.17544	9.57866	9.43472	9.08221	9.18881	8.97101	9.11677	9.16631	8.96461	9.16992	9.2303	9.32793	9.13546	9.15982	9.41976	9.35726	9.50875	9.48637
VIT_08s0007g03010	Hydrolase, alpha/beta fold	0	9.43701	9.26616	9.67544	9.49217	9.37297	9.52051	8.82802	8.90721	9.17471	8.53773	9.16031	8.64247	9.62746	9.4725	9.55682	9.50605	9.13196	9.52285	9.3219	9.46649	9.1378	9.34514	9.38843	9.15275	9.43556	9.26664	9.45026	9.19111	9.13118	8.85494	8.80347	8.66176	8.67914	8.48326	8.50184	8.42222
VIT_08s0056g01500	Unknown protein	0	7.98359	8.36328	8.46263	8.17931	7.91128	8.34931	8.27765	8.01214	8.31966	8.77056	8.14944	8.43465	7.90542	7.72564	7.67775	7.95937	7.95442	7.87961	8.00957	8.24503	7.854	7.91496	8.0182	8.12173	9.41837	8.88613	9.20688	8.92625	9.65229	9.02729	8.45664	8.87372	8.56809	8.9844	8.70765	8.37432
VIT_14s0128g00750	Aminopeptidase	0	12.511	12.853	12.566	12.8053	12.7303	12.7448	12.5254	12.715	12.5809	12.5318	12.6453	12.6066	12.5151	12.796	12.6512	12.6102	12.6621	12.8688	12.7182	12.6717	12.4081	12.7182	12.6126	12.5261	12.5203	12.4204	12.2835	12.5468	12.3248	12.1874	12.0528	11.9251	11.7981	11.9809	11.8327	12.028
VIT_16s0022g01830	YLS7 (yellow-leaf-specific gene 7)	0	12.4546	12.6324	12.5408	12.5671	12.4665	12.5755	12.6153	12.747	12.7429	12.7159	12.5466	12.5844	12.4866	12.5431	12.6827	12.581	12.2482	12.5831	12.6134	12.6009	12.5093	12.6409	12.3625	12.5553	12.0447	12.1811	11.9999	12.0405	11.8998	11.8812	12.3509	12.2275	12.0963	12.1814	11.9367	11.7282
VIT_01s0137g00190	CIP4 (COP1-interacting protein 4)	vv24120Ubiquitin_mediated_proteolysis	9.36726	9.66371	9.52495	9.36388	9.37746	9.43004	10.1586	10.0756	10.102	10.1178	9.87978	9.79099	9.12499	9.0331	9.03652	9.03807	8.96371	9.18748	9.16324	9.33991	9.58361	9.30968	8.82583	9.25455	9.17541	9.53032	9.17388	9.00069	9.23461	9.61511	9.72798	9.83771	9.79456	9.75487	9.69519	9.63456
VIT_02s0012g00040	No hit	0	8.92725	8.99757	9.13558	8.92746	9.10144	9.08766	9.06763	9.29339	9.30605	9.20037	9.23073	9.16544	9.90406	9.90032	9.68163	9.41718	9.76158	9.30312	9.73425	10.3232	9.82829	9.8988	10.3393	9.91448	10.7472	10.3594	10.2867	10.4415	9.73135	9.44067	9.72581	9.72606	9.73986	9.61824	9.51438	9.59733
VIT_18s0001g02050	TolB protein-related	vv50125Porters_cat_66_to_94	13.9711	14.1426	14.0873	14.0069	13.9904	14.0474	13.5074	13.5982	13.7544	13.7739	13.5497	13.3557	14.0057	13.9267	14.0054	14.004	13.8447	13.8129	13.6964	13.8204	13.7445	13.6418	13.3497	13.4776	14.2357	14.0111	14.2503	14.1731	14.2334	14.2426	14.2952	14.1397	14.0316	14.2508	14.2095	14.0188
VIT_07s0031g00240	SEC-C motif-containing protein / OTU cysteine protease	0	10.0009	9.79277	9.83202	10.0171	10.1496	9.92673	9.5952	9.6844	9.55339	9.74198	9.90067	9.85108	10.1141	10.3736	10.4935	10.2003	10.0828	10.1639	10.2196	10.098	10.3163	10.3085	10.1764	10.4056	9.98959	10.1153	10.2022	10.15	10.3067	10.4189	10.1707	10.4706	10.3318	10.4397	10.6089	10.6869
VIT_07s0104g00130	F-box domain containing protein	0	9.1358	9.06747	9.48688	9.21223	9.26557	9.29465	9.37149	9.4474	9.44882	9.19818	9.42873	9.44819	9.47843	9.60288	9.38975	9.5927	9.88607	9.82692	9.80574	10.1555	9.68655	9.96494	10.2695	10.008	9.91122	10.5162	10.4156	10.4969	10.1637	10.0537	9.87441	9.61673	9.66875	9.57816	9.66722	9.72476
VIT_17s0000g02020	Erwinia induced protein 2	0	11.3703	11.4876	11.2198	11.4748	10.9842	11.2351	11.5165	11.6084	11.6462	11.6092	11.7722	11.7326	11.0712	11.1575	10.9431	11.2161	10.9488	11.1592	11.258	11.5162	11.5548	11.4149	11.3219	11.2207	11.0855	10.9209	11.501	10.6829	10.2876	10.3993	11.0157	10.7415	10.7055	10.85	11.0461	10.9144
VIT_00s1557g00020	Lectin-receptor like protein kinase 3	0	7.46326	7.8749	7.60434	7.91508	7.51729	8.19519	6.97657	6.36203	6.67375	7.26504	6.91358	6.37123	7.09676	7.22327	7.20642	7.40313	7.44755	7.30284	6.83303	6.81654	6.58315	6.51516	6.02276	6.29171	7.31408	7.5115	7.44758	7.37597	7.6443	7.38643	6.87137	7.23667	6.741	6.78993	6.90525	6.9763
VIT_00s2569g00010	Sialidase BNR/Asp-box repeat family protein	0	12.6139	12.8349	12.7612	12.7761	12.7577	12.7664	12.6386	12.8056	12.8056	12.5694	12.7821	12.7599	12.6354	12.8234	12.8032	12.6783	12.6929	12.8292	12.778	12.8305	12.5265	12.8688	12.8886	12.7776	12.6008	12.5443	12.4235	12.6775	12.3652	12.0823	12.3302	12.2555	12.2618	11.944	11.9056	11.9084
VIT_05s0077g00630	No hit	0	13.4634	13.5901	13.3538	13.4548	13.3809	13.4899	13.6698	13.6054	13.5906	13.4743	13.7493	13.5488	13.2005	13.2862	13.0596	13.0522	13.2983	13.4092	13.486	13.0176	13.311	13.3499	13.4268	13.274	13.3238	13.1752	13.1471	12.8162	12.8942	12.9586	12.7006	12.8379	12.9159	12.9589	12.8957	12.8459
VIT_01s0011g00120	Unknown protein	0	10.6655	11.1491	11.3774	10.692	10.5996	10.6785	11.1121	11.2013	11.2221	11.1443	11.0507	11.2309	10.1804	10.3203	10.1001	10.0436	10.1673	10.4139	10.9776	10.8841	10.9208	10.9626	10.7309	10.7064	10.9136	10.1504	10.4543	9.71984	10.1268	9.96762	10.8457	10.7861	10.8872	10.4571	10.8068	10.9098
VIT_14s0108g00370	Leucine-rich repeat receptor-like protein kinase 1	0	8.7962	9.06652	8.7885	8.86517	9.02143	8.88266	8.41804	8.78038	8.7502	8.96952	8.9495	9.24501	8.85759	9.35899	9.21799	9.13695	9.41852	9.40389	9.3454	8.99045	9.28122	9.39911	9.42927	9.53681	8.7076	8.11542	8.11663	8.40987	8.24814	8.26248	8.45136	8.50746	8.28655	8.97264	8.83979	9.36139
VIT_18s0041g00650	Proton-dependent oligopeptide transport (POT) family protein	vv50122Porters_cat_7_to_17	12.9325	12.9917	13.0721	12.7779	12.8686	12.8978	13.0031	13.1231	13.2376	13.1517	13.2394	13.0005	13.2935	13.1371	13.02	13.1523	12.927	12.8065	13.0141	13.3743	13.3475	13.2793	13.0385	12.8986	13.4575	13.3498	13.5818	13.4878	13.4995	13.4367	13.7175	13.6978	13.7022	13.562	13.6395	13.6245
VIT_17s0000g08840	Trans-2-enoyl-CoA reductase	vv10062Fatty_acid_elongation_in_mitochondria vv11040Biosynthesis_of_unsaturated_fatty_acids	12.3788	12.2393	12.5813	12.3368	12.3809	12.4545	12.3067	12.2346	12.0993	11.7928	11.9022	12.161	12.4939	12.5679	12.6555	12.5064	12.7289	12.938	12.6347	12.3344	12.0808	12.3053	12.3668	12.4524	12.3977	12.3841	12.4907	12.469	12.4727	12.2704	11.8395	11.811	11.636	11.4209	11.5534	11.8506
VIT_04s0008g05070	Pentatricopeptide (PPR) repeat-containing	0	10.6531	10.896	10.9672	10.7285	10.7579	11.0055	10.9989	10.9773	11.0689	11.1366	10.9092	10.8843	10.351	10.4443	10.412	10.1358	10.1602	10.2911	10.447	10.3619	10.5165	10.242	10.3162	10.3015	10.6518	11.066	10.7198	10.6504	10.7852	10.8083	10.6577	10.5669	10.4331	10.6701	10.3673	10.4285
VIT_08s0040g00780	P-coumaroyl shikimate 3'-hydroxylase isoform 1	vv10940Phenylpropanoid_biosynthesis	13.659	13.5664	13.6115	13.7344	13.4838	13.7385	13.8626	13.8332	13.8039	13.9075	13.8527	13.7051	12.673	12.6155	12.7712	12.7824	12.648	12.7424	12.8413	12.9544	12.9272	12.7065	12.4888	12.7292	13.4251	13.0431	13.489	13.5181	13.8509	13.9848	13.2126	13.7686	13.5046	13.6324	14.0911	12.8322
VIT_14s0066g01580	K+ uptake permease 6	vv50125Porters_cat_66_to_94	13.2418	13.4299	13.4238	13.6029	13.2891	13.5671	13.4196	13.6473	13.6617	13.7506	13.6756	13.8002	13.4845	13.4177	13.4589	13.5034	13.4398	13.4882	13.5334	13.8071	13.7588	13.5503	13.4282	13.6195	13.4848	13.3151	13.3842	13.4567	13.3787	13.34	13.9976	13.9723	14.0186	14.0516	13.9526	14.1787
VIT_05s0020g01640	Transcription termination factor mitochondrial mTERF	vv60085MTERF	9.87378	10.2742	9.73537	10.0453	10.0561	10.0913	10.2673	9.93734	9.82985	9.85813	9.94546	9.6823	9.6671	9.69164	9.34525	9.17881	9.63141	9.72473	9.44551	9.22357	9.30433	9.17102	9.199	9.0981	9.12121	9.03561	9.46993	9.26066	9.29097	9.31719	9.2137	8.95777	9.08877	9.0351	9.16749	9.30843
VIT_08s0058g00510	MATE efflux family protein	vv50125Porters_cat_66_to_94	10.1285	10.3239	10.1961	10.1425	10.2375	10.0873	10.1596	10.1591	10.1588	10.3204	10.5155	10.1268	9.96127	9.87544	9.80389	10.0803	9.77792	9.68767	9.81263	9.74833	9.98198	9.62188	9.86637	9.84449	9.2176	9.3393	9.66055	9.61416	9.56156	9.61187	10.0735	10.1198	10.2067	10.4063	10.3728	10.1348
VIT_05s0020g03510	P-P-bond-hydrolysis-driven protein transmembrane transporter	vv23060Protein_export vv50113Thylakoid_targeting_pathway	11.2434	11.1153	11.6539	11.3984	11.4396	11.9009	12.0432	11.9353	12.1066	11.9068	11.8769	12.0941	11.2767	11.3242	11.2565	11.1357	11.4397	11.6018	11.9022	11.7956	11.5466	11.9117	12.1005	11.9237	11.3075	11.3952	11.2491	11.0812	10.9559	10.6348	11.1595	11.3052	11.0143	10.9953	11.209	11.318
VIT_08s0032g00350	No hit	0	9.79328	9.96344	9.23371	9.61718	9.66479	9.32001	10.4869	10.4568	10.3887	10.8318	10.211	10.3695	9.39689	9.13513	9.02186	9.31063	9.06275	9.04235	10.0991	9.57139	9.89324	10.1453	10.25	10.4169	9.79331	9.43858	9.24819	9.00999	9.15102	9.24296	9.17695	9.58441	10.0039	9.75815	9.89334	9.80293
VIT_03s0038g03980	Unknown protein	0	12.0703	11.4273	12.1783	11.4641	11.8446	11.608	11.3871	11.3723	11.4171	11.5216	11.2351	11.6494	12.0722	12.063	11.8536	11.5763	11.5105	11.7669	11.7527	11.2593	11.5094	11.9082	12.1271	11.8208	13.0997	12.7717	12.7408	12.574	12.145	12.1105	12.1293	12.5092	12.1232	11.905	11.7251	11.9382
VIT_04s0008g06290	Receptor Like Protein 15 RLP15	0	10.6693	10.6055	10.6729	10.4123	10.2494	10.3626	9.99546	10.4876	10.2593	10.5595	10.4016	10.4277	10.9628	11.0024	10.9591	10.8759	10.8226	11.0864	11.3536	10.9434	10.914	11.1995	11.2383	11.4921	10.4663	10.4851	10.5299	10.5667	10.1818	10.0585	10.7446	10.7624	10.4026	10.5312	10.4195	10.7086
VIT_00s0271g00090	Unknown protein	0	11.9201	11.6944	12.0594	11.7947	11.7615	11.95	12.246	12.3562	12.2519	12.1253	12.0924	12.2662	12.2091	12.3064	12.1164	12.1294	11.994	12.2256	12.6595	12.9731	12.4411	12.6776	12.7562	12.5153	12.9868	13.3393	12.6753	13.2015	12.9247	12.6991	12.444	12.8259	12.4944	12.5845	12.2035	12.3704
VIT_06s0004g00010	Solute carrier family 25 member 17 (PMP36)	vv44146Peroxisome	10.1801	9.92084	10.227	10.1052	10.3835	10.1011	10.4592	10.5263	10.396	10.3345	10.4332	10.484	10.1834	10.4999	10.3283	10.5667	10.4088	10.4506	11.0938	10.8382	10.8376	10.6657	10.992	10.9901	10.2045	10.1357	10.1132	10.2628	10.3113	10.3629	10.6176	10.5559	10.6075	10.6114	10.7082	10.9222
VIT_14s0068g00990	No hit	0	8.10874	8.34609	8.40315	8.37237	8.08374	8.30682	8.33121	7.95348	8.27426	8.21785	8.0421	7.89167	8.73942	8.63871	8.6508	8.71914	8.62708	8.8337	8.69663	8.58564	8.34052	8.49306	8.70742	8.50048	9.19985	9.14535	8.7215	8.92884	8.91181	8.85909	8.64704	8.67121	8.73753	8.98122	8.80304	9.06761
[truncated: 10,726 more rows]

## Sheet: Foglio2
SG_WW_1	SG_WW_1	SG_WW_1	SG_WS_1	SG_WS_1	SG_WS_1	MP_WW_1	MP_WW_1	MP_WW_1	MP_WS_1	MP_WS_1	MP_WS_1	SG_WW_2	SG_WW_2	SG_WW_2	SG_WS_2	SG_WS_2	SG_WS_2	MP_WW_2	MP_WW_2	MP_WW_2	MP_WS_2	MP_WS_2	MP_WS_2	SG_WW_3	SG_WW_3	SG_WW_3	SG_WS_3	SG_WS_3	SG_WS_3	MP_WW_3	MP_WW_3	MP_WW_3	MP_WS_3	MP_WS_3	MP_WS_3
