# Supplementary material for: Distinct transcriptome responses to water limitation in isohydric and anisohydric grapevine cultivars
Source: BMC Genomics. 2016 Oct 20;17:815. doi: 10.1186/s12864-016-3136-x (PMC5073746; doi:10.1186/s12864-016-3136-x)
Supplement: Additional file 10: — List of the 269 annotated genes significantly modulated in berries with a FC value >2 in at least one cultivar under WS. (XLSX 48 kb) [file 12864_2016_3136_MOESM10_ESM.xlsx]

## Sheet: SuppInfo_Data Set S7
Gene ID	Functional Annotation	Network	MP T1	MP T2	MP T3		SG T1	SG T2	SG T3	Found in the WS leaves Supplemental Data Set S2
VIT_02s0012g00170	1,4-alpha-D-glucan maltohydrolase	vv10500Starch_and_sucrose_metabolism	-1.18519	1.16389	1.20545		-1.04094	1.25064	-2.08841	ü
VIT_19s0014g00450	PMR5 (powdery mildew resistant 5)	0	-1.18482	1.40254	-2.05149		-1.1603	-1.07711	-1.6817	ü
VIT_07s0031g01790	glucan endo-1,3-beta-glucosidase 5 precursor	vv10500Starch_and_sucrose_metabolism	-2.45842	-1.48091	-1.41908		-1.24643	1.11105	-1.20775	û
VIT_07s0005g01980	glycosyl transferase family 8 protein	0	1.70223	1.48241	1.08826		1.04151	-2.37797	1.05063	û
VIT_07s0005g01970	galactinol synthase	vv10052Galactose_metabolism	1.73338	1.49185	1.13463		1.24733	-2.71109	1.17238	û
VIT_00s1290g00010	chitinase Class I	vv10530Aminosugars_metabolism	1.22931	-1.35705	6.47586		-1.03396	1.0124	1.31881	û
VIT_11s0016g02800	Myo-inositol oxygenase	vv10562Inositol_phosphate_metabolism	1.12428	-1.1629	-1.08796		1.04142	1.94389	2.24334	û
VIT_14s0066g00810	raffinose synthase	vv10052Galactose_metabolism	-1.01004	-1.0595	1.41531		1.04102	2.15741	2.3488	û
VIT_17s0000g08010	trehalose 6-phosphate synthase	vv10500Starch_and_sucrose_metabolism	1.07753	-1.49385	1.2727		1.06681	1.10621	2.68083	ü
VIT_14s0060g00770	glycosyl transferase family 8 protein	0	1.08387	1.09354	3.39862		1.06454	2.30795	3.13042	ü
VIT_14s0060g00810	galactinol synthase	vv10052Galactose_metabolism	-1.28715	1.01351	3.32196		1.0664	2.37091	3.15907	ü
VIT_05s0077g00840	galactinol-raffinose galactosyltransferase	vv10052Galactose_metabolism	-1.17818	-1.18015	5.0931		1.2808	1.68573	3.71194	ü
VIT_14s0060g00730	galactinol synthase	vv10052Galactose_metabolism	-1.05528	-1.02294	3.06348		1.32917	2.40875	3.8247	ü
VIT_14s0060g00760	galactinol synthase	vv10052Galactose_metabolism	-1.05738	1.02115	2.92103		1.13927	2.45804	3.92321	ü
VIT_14s0060g00740	galactinol synthase [Vitis riparia]	vv10052Galactose_metabolism	1.35763	1.17101	4.93598		1.12937	2.85198	4.53058	ü
VIT_14s0060g00790	galactinol synthase	vv10052Galactose_metabolism	-1.02842	1.38093	5.29894		-1.01292	3.26169	5.20417	ü
VIT_05s0062g01160	pectinesterase family	vv40006Cell_wall	-1.47558	-1.08784	-2.48754		-1.08617	-1.03188	-6.02957	ü
VIT_12s0059g01010	Cellulose synthase CSLB04	vv40006Cell_wall	-1.08528	-1.17009	-1.31039		1.11191	1.03153	-3.25311	û
VIT_16s0022g00870	invertase/pectin methylesterase inhibitor	vv40006Cell_wall	1.13496	2.23688	-1.44632		-1.22145	-1.15612	-1.36081	û
VIT_01s0137g00240	pectate lyase	vv40006Cell_wall	-1.02707	1.02939	-2.52855		-1.12339	1.00143	-1.3373	û
VIT_06s0004g07970	Expansin (VvEXPA7)	vv30003Auxin_signaling	1.19719	1.83305	-2.32987		-1.24441	1.19318	-1.31091	û
VIT_03s0063g01410	expp1 protein precursor	0	-1.32327	-1.18523	-2.0153		-1.40658	1.29005	-1.28728	û
VIT_04s0044g01030	pectinesterase family	vv40006Cell_wall	-1.19197	-1.29656	-2.06816		-1.05947	-1.27387	-1.26557	û
VIT_19s0090g01050	endo-beta-1,4-glucanase	vv40006Cell_wall	1.03463	-1.12801	-2.01648		-1.24748	-1.16574	-1.24493	û
VIT_07s0005g00740	Endo-1,4-beta-glucanase	vv40006Cell_wall	-1.04562	-1.19902	-2.53604		1.16758	1.31209	1.10356	û
VIT_07s0005g01030	Cellulose synthase CSLD5	vv40006Cell_wall	-1.01251	-1.00587	-2.21165		1.00699	1.13074	1.15964	û
VIT_09s0002g08510	Expansin (VvEXPB1)	vv30003Auxin_signaling	-1.35094	1.15979	-2.10525		-1.29622	1.316	1.22407	û
VIT_05s0077g00890	pectinesterase family	vv40006Cell_wall	-1.3221	2.27689	-1.14077		-1.13894	1.06597	1.30553	û
VIT_08s0007g06060	Beta 1-3 glucanase	0	-1.23146	-1.09615	-2.09032		-1.01249	1.30426	1.52702	ü
VIT_18s0041g00750	xyloglucan endotransglucosylase/hydrolase XTHB	vv40006Cell_wall	1.02576	-1.03753	2.57849		1.11921	-1.11341	2.51207	û
VIT_00s0309g00090	Expansin (VvEXLB3)	vv30003Auxin_signaling	-1.04653	-1.29524	6.69355		1.43739	1.58119	2.97083	û
VIT_00s1455g00010	Expansin (VvEXLB4)	vv30003Auxin_signaling	1.3626	-1.1823	7.98127		1.15926	1.45486	3.7966	û
VIT_00s0309g00050	Expansin (VvEXLB2)	vv30003Auxin_signaling	1.25222	-1.33075	6.72915		1.20361	1.43149	4.52827	û
VIT_18s0001g12900	S-adenosyl-L-methionine:salicylic acid carboxyl methyltransferase	vv10360Phenylalanine_metabolism	-1.11519	1.28723	-1.46753		1.04581	1.26501	-3.24515	û
VIT_13s0064g00420	Steroid sulfotransferase	vv10272Cysteine_metabolism	1.09134	-1.05266	-1.888		-1.0407	-1.18862	-2.46016	û
VIT_13s0019g02140	tropinone reductase	vv10220Urea_cycle_and_metabolism_of_amino_groups	-1.2086	1.12924	-2.65159		1.00815	-1.16069	-1.85142	û
VIT_16s0100g00090	cationic peroxidase	vv10360Phenylalanine_metabolism vv10680Methane_metabolism	-1.00661	1.09309	-6.53696		1.01495	-1.25801	-1.38668	û
VIT_16s0022g02470	cationic peroxidase	vv10360Phenylalanine_metabolism vv10680Methane_metabolism	1.26652	1.25744	-4.82724		-1.08399	-1.15643	-1.24996	û
VIT_04s0008g05360	serine hydrolase [Vitis vinifera]	vv10260Glycine_serine_and_threonine_metabolism	-1.6333	-1.5338	-2.35946		1.15072	1.23957	-1.22152	û
VIT_03s0038g04730	polyphenol oxidase	vv10350Tyrosine_metabolism vv50109Incompletely_characterized_transport_systems	1.15482	-1.26623	2.27693		1.33085	-1.00737	-1.15257	û
VIT_10s0003g04240	tyrosine decarboxylase	vv10350Tyrosine_metabolism vv10950Alkaloid_biosynthesis_I	-1.05291	-1.12585	-2.11284		-1.00919	1.06651	-1.08897	û
VIT_18s0164g00170	diphenol oxidase	vv10350Tyrosine_metabolism vv50109Incompletely_characterized_transport_systems	-1.03972	-1.28481	-2.12773		-1.06775	1.03925	-1.02345	û
VIT_13s0064g01400	anthranilate phosphoribosyltransferase	vv10400Phenylalanine_tyrosine_and_tryptophan_biosynthesis	1.02127	-1.23835	-2.01975		1.01867	-1.04162	1.22808	û
VIT_13s0019g01020	Ring-H2 finger protein ATL3A	0	-1.25147	-1.28434	-1.87913		-1.4062	-1.60637	-2.5919	û
VIT_19s0085g01110	Aspartic Protease (VvAP46)	0	1.05234	-1.13326	-1.21196		-1.0747	-1.0045	-2.18872	û
VIT_13s0047g00200	subtilisin	0	1.04408	-1.06196	-2.60494		-1.00879	-1.2614	-1.78591	û
VIT_10s0116g00470	Ubiquitin family	0	-1.81722	-1.06698	-2.07212		1.04967	-1.20718	-1.50895	û
VIT_13s0073g00520	glutaredoxin family protein	0	-1.1191	-1.14385	-2.28105		1.2648	1.08209	-1.32973	û
VIT_01s0146g00150	BCL-2-associated athanogene 5	0	1.05439	1.16935	-1.03052		-1.03022	-2.21089	-1.28804	ü
VIT_18s0001g03090	Aspartic Protease (VvAP41)	0	-1.43336	1.04142	-2.24776		1.08583	1.11418	-1.2629	û
VIT_14s0068g01570	glutaredoxin-like	0	-1.01883	1.32959	1.76737		-1.31097	1.01714	2.27323	û
VIT_01s0011g05100	Bet v I allergen family	0	-1.85959	-1.05242	-1.03349		-1.44628	1.05249	-2.21418	ü
VIT_13s0067g02910	Non-specific lipid-transfer protein	0	-1.0847	1.0996	-1.43243		-1.06923	-1.09065	-2.05747	û
VIT_14s0060g01570	kinesin motor protein	vv44810Regulation_of_actin_cytoskeleton	1.2516	2.01348	-1.40852		1.06794	-1.06607	-1.86761	û
VIT_00s0313g00010	centromere protein	vv44110Cell_cycle	-1.23116	-1.16518	-2.13131		1.0349	1.25049	-1.46235	û
VIT_08s0007g08800	kinesin motor protein	vv44810Regulation_of_actin_cytoskeleton	-1.08423	1.03207	-2.13877		1.12084	1.31383	-1.2419	û
VIT_19s0090g01600	kinesin motor protein	vv44810Regulation_of_actin_cytoskeleton	-1.16994	-1.08343	-2.16019		1.08896	1.31044	-1.21064	û
VIT_07s0151g00630	globulin-1 S allele precursor	0	-1.18769	1.31545	2.38602		-1.10189	1.03359	-1.15406	û
VIT_17s0000g03290	Kinesin motor HIK (HINKEL)	vv44110Cell_cycle vv44810Regulation_of_actin_cytoskeleton	-1.05833	1.02842	-2.05493		1.08233	1.24604	-1.1351	û
VIT_00s1365g00010	fimbrin 1	vv44810Regulation_of_actin_cytoskeleton	-1.29192	-1.17909	-2.00013		-1.00025	-1.18834	-1.10662	û
VIT_13s0067g01420	cyclin 1b (CYC1b)	vv44110Cell_cycle	-1.05568	1.09098	-2.13597		1.09951	1.44004	-1.04384	û
VIT_07s0005g03400	Globulin 11S	0	-1.04945	1.01034	6.05623		1.09677	1.24246	-1.01667	û
VIT_14s0006g02430	germin-like protein 3 [Vitis vinifera]	0	-1.28023	2.17854	-1.0005		-1.38804	-1.94301	-1.01002	û
VIT_07s0005g03410	Globulin 11S	0	-2.08381	-1.07533	1.20583		1.02332	-1.19157	-1.00781	û
VIT_14s0006g02440	germin-like protein 3 [Vitis vinifera]	0	-1.36874	2.07532	-1.12931		1.2238	-1.68218	1.02537	û
VIT_00s0301g00040	glycine-rich protein	0	1.11074	1.08787	2.00901		1.11817	1.11342	1.06851	û
VIT_09s0018g01360	cuticle protein	0	-1.23073	1.06333	2.03668		-1.19733	-1.12506	1.13154	ü
VIT_09s0018g01340	cuticle protein	0	-1.02974	-1.12618	2.10301		-1.30317	-1.09817	1.14712	ü
VIT_07s0151g00640	globulin-1 S allele precursor	0	-1.31603	1.07586	2.09802		1.35584	1.53209	1.15543	û
VIT_14s0128g00200	7S globulin precursor, basic	0	1.40216	-1.135	4.56501		1.03535	-1.14984	1.24122	û
VIT_12s0028g01180	Non-specific lipid-transfer protein	0	1.10189	-1.16996	6.2876		1.01525	-1.06482	1.38422	û
VIT_14s0060g02730	germin	0	1.12175	3.18339	1.07859		1.41084	1.61742	1.47167	û
VIT_00s0203g00080	MOTHER of FT (MFT)	0	-1.22691	1.24578	1.42209		1.05394	2.21733	1.49925	ü
VIT_14s0128g00630	germin-like protein 3 [Vitis vinifera]	0	-1.04374	3.483	1.1898		1.37098	1.31733	1.51009	û
VIT_19s0015g02190	WD-40 repeat family protein / beige-related	0	1.0078	-1.28965	1.12921		-1.19632	-1.17245	2.00572	ü
VIT_05s0094g01080	ankyrin protein kinase	vv50108Accessory_factors_involved_in_transport	-1.06063	1.0846	1.78232		-1.01643	1.1239	2.00742	û
VIT_14s0128g00680	germin	0	-1.45081	1.7418	1.00039		1.45769	1.00768	2.03996	û
VIT_01s0011g00560	DREPP plasma membrane polypeptide	0	-1.12152	1.04084	-1.18752		-1.14081	1.02199	-2.53757	û
VIT_03s0063g02360	Epicotyl-specific tissue protein	0	1.00665	-1.00472	-1.07512		-1.05977	2.397	-1.38373	û
VIT_03s0063g02350	Organ-specific protein S2	0	1.50054	-1.12116	-2.15765		1.01964	1.27332	-1.09196	û
VIT_00s0941g00020	Constans interacting protein 6	vv30009Flower_development	1.09351	-1.04814	-2.08536		1.05787	1.01893	-1.0626	û
VIT_13s0047g00110	Ripening regulated protein DDTFR8	0	1.67219	1.55801	1.19065		1.02832	-2.50977	-1.02625	ü
VIT_01s0146g00260	nodulin MtN3	0	1.45511	2.12206	1.05057		1.30427	1.51166	1.12708	û
VIT_10s0003g01470	auxin-independent growth promoter (axi 1)	vv30003Auxin_signaling	-1.23687	-1.10397	1.01238		-1.08976	1.07767	2.12804	û
VIT_13s0074g00780	late embryogenic abundant protein	0	1.03373	-1.01847	-1.39693		1.17869	-1.04795	2.96067	û
VIT_02s0154g00300	small nuclear ribonucleoprotein Sm D3	0	-1.07392	1.21586	-1.08023		-1.17215	1.23275	-2.62748	ü
VIT_16s0050g02330	Regulator of nonsense transcripts 1	vv23013RNA_transport vv23015mRNA_surveillance_pathway	1.12848	1.15555	-1.19643		1.07865	-1.10974	-2.05699	û
VIT_14s0068g02000	ribonucleotide reductase R2	vv10230Purine_metabolism vv10240Pyrimidine_metabolism	-1.10934	1.09677	-2.14306		1.02642	-1.05595	-1.38628	û
VIT_17s0000g02690	Exonuclease	0	-1.29179	-1.16584	-2.06815		-1.0169	-1.05148	-1.19005	û
VIT_00s0179g00340	Histone H2A variant 1 HTA11	0	-1.20392	1.18318	-2.23387		1.17624	1.14088	-1.10229	û
VIT_10s0003g03080	Minichromosome maintenance protein 3	vv23030DNA_replication vv44110Cell_cycle	-1.20443	-1.19753	-2.09849		-1.07813	1.07634	-1.01032	û
VIT_03s0091g00860	DNA polymerase kappa subunit	vv23030DNA_replication	1.03818	-1.12779	2.0355		-1.03237	1.20026	1.54444	û
VIT_13s0067g03120	DNA-directed RNA polymerase II subunit A	vv23020RNA_polymerase	1.06002	-1.81116	-1.04113		-1.05443	-1.20756	2.07449	û
VIT_18s0001g03910	nitrate reductase 2 (NR2)	vv10910Nitrogen_metabolism vv34020Calcium_signaling_pathway	-1.01695	-1.20801	-1.42294		-1.12446	-1.03582	-2.89177	û
VIT_17s0000g05690	isochorismate synthase 1, chloroplast precursor	vv10130Ubiquinone_biosynthesis vv50101Channels_and_pores	-1.06598	1.48282	-1.9214		-1.03261	-1.28246	-2.02936	û
VIT_18s0001g12890	jasmonate O-methyltransferase	vv10592alpha-Linolenic_acid_metabolism	-1.10685	1.10741	-1.44419		1.07755	1.16526	-3.01286	û
VIT_05s0077g00870	lipase GDSL	0	-1.11472	-1.01167	-1.00329		1.00481	1.1535	-2.01766	û
VIT_10s0003g02110	lipase GDSL	0	1.33377	1.31474	-2.37618		-1.35236	-1.14897	-1.70474	û
VIT_09s0054g00880	lipase GDSL	0	-1.09799	1.01474	-2.479		-1.26166	1.05032	1.1065	û
VIT_09s0054g00860	lipase GDSL	0	-1.03872	-1.29283	-2.17092		-1.5192	-1.12544	1.11776	û
VIT_02s0025g02630	lipase GDSL	0	1.15791	1.46659	-3.53384		-1.25313	-1.08459	1.28292	û
VIT_18s0001g14790	lipase 3 (EXL3) family II extracellular	0	-1.02816	-1.14259	2.10436		1.08501	1.14221	1.49977	ü
VIT_03s0088g01140	squalene monooxygenase 2	vv10100Biosynthesis_of_steroids vv10900Terpenoid_biosynthesis	1.28581	1.0579	-1.20477		1.15093	1.06002	2.07147	û
VIT_17s0000g02700	Alpha-dioxygenase 2	vv10592alpha-Linolenic_acid_metabolism	-1.01462	-1.06179	1.12653		-1.03494	1.27753	2.39931	ü
VIT_07s0255g00030	lipase GDSL	0	-1.65675	1.30375	2.062		1.13751	1.2363	2.61264	û
VIT_10s0003g05760	pentatricopeptide repeat-containing protein	0	-2.19576	-1.46141	-1.09543		-1.10407	-1.13248	1.33228	û
VIT_13s0074g00380	pentatricopeptide (PPR) repeat-containing protein	0	-2.08255	-1.27554	1.21808		1.03246	-1.0899	1.35132	û
VIT_15s0046g00070	PBP1 (pinoid-binding protein 1)	vv50004Auxin_transport	-1.07451	1.23298	-1.41228		1.00851	-1.24657	-3.62889	û
VIT_07s0031g02740	Auxin-responsive SAUR12	vv30003Auxin_signaling	-1.03291	1.54328	-1.59781		-1.03593	-1.24022	-2.86123	û
VIT_01s0150g00300	Indole-3-acetic acid amido synthetase	vv11002Auxin_biosynthesis	1.11688	-1.00386	-1.63302		-1.50824	-1.37824	-2.73171	û
VIT_15s0048g00530	Auxin-responsive SAUR11	vv30003Auxin_signaling	1.22498	-1.06874	-1.15591		-1.06224	-1.18167	-2.66891	û
VIT_03s0038g00940	auxin-responsive	vv30003Auxin_signaling	1.02297	1.34822	-1.3175		-1.04104	-1.2355	-2.45882	û
VIT_17s0000g06210	GASA like	vv30010Gibberellin_signaling	1.02677	1.22966	-1.46703		-1.12845	-1.21503	-2.02671	û
VIT_14s0030g02310	Auxin-induced protein 22D	vv30003Auxin_signaling vv60008AUXIAA	-1.20357	-1.04984	-1.42012		-2.0264	-2.16337	-1.79659	û
VIT_03s0038g01130	auxin-responsive	vv30003Auxin_signaling	-1.0736	-1.02633	-2.47408		1.34664	-1.23754	-1.49319	ü
VIT_08s0007g05860	GASA like	vv30010Gibberellin_signaling	-1.00835	2.04844	-1.27249		-1.11976	1.20139	-1.46403	û
VIT_12s0035g00900	TIFY gene family (VvJAZI 0)	vv60069ZIM	-1.2331	1.035	-2.29712		-1.0929	-1.12913	-1.3535	û
VIT_03s0063g01290	gibberellin 20 oxidase 2	vv10904Diterpenoid_biosynthesis	-1.05184	-1.00994	1.28427		1.24076	1.06867	2.10468	û
VIT_00s1355g00020	Expansin-like B1	vv30003Auxin_signaling	1.14852	-1.6025	6.22942		1.10463	1.36917	3.26003	û
VIT_10s0071g00360	GRAM domain-containing protein / ABA-responsive	0	-1.22034	1.055	1.37365		1.10191	1.43372	3.4035	û
VIT_01s0011g05110	major latex protein 22	0	1.07819	-1.11265	1.2593		-1.0611	1.09291	-10.5197	û
VIT_11s0052g00630	Metallothionein	0	1.06638	-1.01705	-2.07328		-1.01733	1.00051	-3.17967	û
VIT_14s0060g02320	respiratory burst oxidase protein B (ATRBOHB)	vv34626Plant-pathogen_interaction vv50105Transport_electron_carriers	1.09866	-1.13425	1.20201		-1.26485	-1.21478	-2.76628	û
VIT_01s0150g00440	respiratory burst oxidase protein D (RBOHD)	vv34626Plant-pathogen_interaction vv50105Transport_electron_carriers	1.09308	1.18225	-1.52139		-1.29304	-1.06548	-2.1393	û
VIT_06s0080g01200	Harpin-induced family protein	0	1.01848	-1.24405	-2.28919		1.05142	1.08601	-1.88353	û
VIT_14s0081g00030	Pathogenesis-related protein-4 (Chitinase )	vv10530Aminosugars_metabolism	-1.05236	1.12911	-1.16169		1.32347	2.92033	-1.60182	ü
VIT_16s0039g01770	major pollen allergen Car b 1 isoforms 1A and 1B	0	1.16275	1.4753	2.33802		-1.02103	1.01244	-1.20619	û
VIT_02s0154g00480	Heat shock protein MTSHP	vv24141Protein_processing_in_endoplasmic_reticulum	1.11174	1.60901	-1.05294		1.01785	-2.7004	-1.19148	ü
VIT_04s0023g01390	Cupin family protein	0	-1.04545	-1.18899	2.60133		1.29571	1.22414	-1.14184	û
VIT_04s0008g01570	Heat shock protein 17.6 kDa class II	vv24141Protein_processing_in_endoplasmic_reticulum	-1.09865	1.47477	-1.06346		-1.01673	-2.164	-1.05532	ü
VIT_13s0019g00860	small heat-shock protein HSP17.5 Cytosolic class I	0	1.39555	2.31279	1.15818		1.06799	-1.63025	-1.01514	ü
VIT_12s0035g01910	Heat shock protein 18.2 kDa class II	vv24141Protein_processing_in_endoplasmic_reticulum	1.76377	1.92672	-1.04771		-1.42357	-2.66561	1.00614	ü
VIT_13s0019g03160	Heat shock protein 17.6 kDa class I	vv24141Protein_processing_in_endoplasmic_reticulum	1.41346	2.05406	1.02168		1.10989	-1.96517	1.01866	ü
VIT_19s0085g01050	Heat shock protein 17.6 kDa class I	vv24141Protein_processing_in_endoplasmic_reticulum	1.53994	2.18043	1.27386		-1.16739	-2.58312	1.019	ü
VIT_13s0019g03090	Heat shock protein class I (HSP17.8-CI)	vv24141Protein_processing_in_endoplasmic_reticulum	1.25697	1.92369	-1.02335		1.07236	-2.11095	1.02546	û
VIT_04s0008g01510	Heat shock protein 17.6 kDa class II	vv24141Protein_processing_in_endoplasmic_reticulum	1.16495	1.54285	-1.13199		1.21574	-2.59404	1.03318	ü
VIT_13s0019g02820	Heat shock protein 18.2 kDa class I	vv24141Protein_processing_in_endoplasmic_reticulum	1.28671	1.40178	1.11512		-1.31978	-2.31986	1.07207	ü
VIT_18s0089g01270	Heat shock protein precursor 22.0 kDa class IV	vv24141Protein_processing_in_endoplasmic_reticulum	2.20874	2.54041	-1.01487		-1.29305	-3.92587	1.08489	ü
VIT_04s0008g01590	Heat shock protein 17.6 kDa class II	vv24141Protein_processing_in_endoplasmic_reticulum	1.3585	1.815	1.11189		-1.01091	-2.16539	1.11347	ü
VIT_06s0004g05770	Heat shock protein 17.6 kDa class I	vv24141Protein_processing_in_endoplasmic_reticulum	2.05917	1.55089	1.12966		-1.26386	-1.56629	1.1347	û
VIT_04s0023g02480	Dehydrin 1b	0	1.15493	1.17928	3.42593		-1.28186	1.35971	1.62515	ü
VIT_12s0028g01370	PMR5 (powdery mildew resistant 5)	0	2.06573	1.30259	1.64045		-1.01124	1.22823	1.98054	û
VIT_12s0034g01700	R protein disease resistance protein	vv34627R_proteins_from_Plant-pathogen_interaction	-1.15578	-1.35726	1.02896		1.2894	-1.25977	2.09152	û
VIT_12s0035g00520	disease resistance protein	0	1.00104	-1.71895	1.2054		1.27121	-1.24398	2.169	û
VIT_10s0042g00460	RPS2 (resistant to p. syringae 2)	vv34626Plant-pathogen_interaction	-1.14467	1.22986	1.0721		-1.05154	-1.22643	2.33481	û
VIT_19s0014g04880	(-)-germacrene D synthase	vv10900Terpenoid_biosynthesis	-1.15263	-1.14043	-1.17309		1.54186	1.38035	-2.34349	û
VIT_19s0015g02070	(-)-germacrene D synthase	vv10900Terpenoid_biosynthesis	-1.06681	1.72217	-8.1646		-1.44144	1.10008	-1.25112	û
VIT_19s0014g04900	(-)-germacrene D synthase (VvTPS27)	vv10900Terpenoid_biosynthesis	-1.19156	-1.27881	-1.98053		1.0413	1.1843	-2.8482	û
VIT_19s0093g00550	11,12 9-cis epoxycarotenoid dioxygenase (NCED3) (VvNCED3)	vv10906Carotenoid_biosynthesis vv11013ABA_biosynthesis vv30001ABA_signaling	1.06876	-1.08812	3.44106		1.04797	1.16399	2.95582	û
VIT_05s0020g03000	2-Hydroxyisoflavanone dehydratase	vv10943Isoflavonoid_biosynthesis	-1.06568	1.19378	-1.32291		-1.11047	1.01456	-2.50301	û
VIT_07s0031g00690	ABA 8'-hydroxylase CYP707A2	vv10906Carotenoid_biosynthesis vv11013ABA_biosynthesis vv30001ABA_signaling	-1.20404	-1.23049	-2.15201		-1.19786	-1.17222	1.16067	û
VIT_12s0034g00130	anthocyanidin 3-O-glucosyltransferase	vv10942Anthocyanin_biosynthesis	-1.09032	1.09405	-1.27426		-1.18458	-1.24975	-2.91359	û
VIT_12s0059g01750	Caffeic acid O-methyltransferase	vv10940Phenylpropanoid_biosynthesis	-1.75742	-1.59402	1.22929		1.03884	-1.18317	2.10428	û
VIT_18s0041g01510	CYP706A12	0	-1.27656	-1.49563	-1.08481		-1.09963	1.31981	2.04863	û
VIT_18s0041g01580	CYP706A12	0	-1.05462	1.33306	-1.21486		1.05938	-1.10571	2.83388	û
VIT_15s0024g01830	CYP706A12	0	1.23298	1.19362	-1.09831		1.13153	1.27057	2.93884	û
VIT_07s0031g01570	CYP78A11	0	1.23795	-1.13593	-2.02607		-1.2057	-1.13854	-1.45686	û
VIT_01s0011g00350	CYP78A5	0	-1.25459	-1.23806	-1.12582		-1.19977	-1.05892	-2.10981	û
VIT_18s0001g11470	CyP82A3	0	-2.36363	-1.72558	-1.1927		1.15283	-1.74478	-1.18481	û
VIT_06s0004g06210	CYP86A1	0	-1.63974	1.20108	2.45039		-1.05431	1.3341	2.92898	û
VIT_08s0040g00820	CYP94A1	0	-1.01335	-1.15376	-1.28415		-1.00116	-1.29353	-2.60575	û
VIT_07s0031g01370	flavonoid 3-monooxygenase	vv10941Flavonoid_biosynthesis	1.14825	1.41523	1.40416		-1.3515	-1.07491	-2.16514	û
VIT_13s0106g00550	flavonol 3-sulfotransferase	vv10941Flavonoid_biosynthesis	1.09411	1.02856	-2.39055		1.03025	-1.24295	-1.94617	û
VIT_07s0104g01820	glutathione S-transferase 11 GSTF7	vv10480Glutathione_metabolism	-1.09185	1.13098	-1.0488		1.1196	1.18917	-2.24243	û
VIT_18s0164g00100	Laccase	vv11000Single_reactions vv50109Incompletely_characterized_transport_systems	-1.03173	-1.08159	-2.79045		-1.09503	-1.06899	1.08529	û
VIT_18s0122g00420	Laccase	vv11000Single_reactions vv50109Incompletely_characterized_transport_systems	-1.08158	2.30476	-1.03502		-1.42359	1.44033	1.29695	û
VIT_08s0007g00690	Laccase	vv11000Single_reactions vv50109Incompletely_characterized_transport_systems	1.15275	-1.51758	1.00994		1.33323	2.0021	1.52558	û
VIT_00s0522g00010	linalool synthase	vv10900Terpenoid_biosynthesis	1.36741	1.50777	-1.38805		1.16734	1.5058	-2.36548	û
VIT_00s0572g00010	linalool synthase	vv10900Terpenoid_biosynthesis	1.24348	1.22205	-1.44414		1.17168	1.47869	-2.20141	û
VIT_00s0266g00010	Linalool synthase (VvTPS53)	vv10902Monoterpenoid_biosynthesis	1.43299	1.30481	-1.26766		1.19091	1.49569	-2.10282	û
VIT_00s0372g00040	Linalool synthase (VvTPS57)	vv10902Monoterpenoid_biosynthesis	1.42738	1.43988	-1.26205		1.26796	1.5937	-2.03275	û
VIT_00s0372g00070	Linalool synthase (VvTPS58)	vv10900Terpenoid_biosynthesis	1.49131	1.26912	-1.31952		1.19362	1.5594	-2.37012	û
VIT_00s0572g00020	Linalool synthase (VvTPS62)	vv10902Monoterpenoid_biosynthesis	1.45389	1.28563	-1.35091		1.1945	1.65852	-2.5825	û
VIT_13s0067g00370	pinene synthase	vv10902Monoterpenoid_biosynthesis	1.01494	1.188	-3.04502		1.37728	1.84322	-1.2417	ü
VIT_00s0724g00010	Pinene synthase	vv10902Monoterpenoid_biosynthesis	-1.02567	1.12866	-2.66719		1.4107	1.92389	-1.09783	ü
VIT_13s0067g00380	pinene synthase	vv10902Monoterpenoid_biosynthesis	1.05357	1.08837	-2.13835		1.10476	1.64812	-1.06576	û
VIT_16s0100g00540	S-N-methylcoclaurine 3'-hydroxylase	vv10950Alkaloid_biosynthesis_I	-1.13256	-1.23714	-1.15075		-1.25272	-1.23741	-2.03443	û
VIT_13s0064g00430	Steroid sulfotransferase	vv11000Single_reactions	-1.13789	-1.182	-2.59508		-1.12184	-1.3556	-2.52044	û
VIT_04s0210g00030	strictosidine synthase	vv10900Terpenoid_biosynthesis vv10902Monoterpenoid_biosynthesis	-1.13534	-1.12239	1.36439		1.14446	1.23467	2.12849	û
VIT_02s0025g00240	β-carotene hydroxylase (BCH1) (VvBCH1)	vv10906Carotenoid_biosynthesis	1.40365	1.31217	3.49066		-1.06595	1.54849	1.28428	ü
VIT_02s0087g00720	Receptor protein kinase	0	-1.15477	1.03027	-2.11073		1.37575	1.1592	-4.22807	û
VIT_04s0023g01100	Calmodulin	vv34020Calcium_signaling_pathway vv34626Plant-pathogen_interaction	-1.07176	1.14208	-1.21073		1.07093	-1.11597	-2.8893	û
VIT_05s0020g03980	calmodulin-binding region IQD19	0	-1.20159	-1.16358	-1.12316		-1.07891	-1.11331	-2.33523	û
VIT_04s0008g00740	protein phosphatase 2C	0	1.0327	-1.09358	-1.08521		-1.01674	-1.12038	-2.28896	û
VIT_15s0048g00520	receptor-like protein kinase	0	1.02444	1.14686	-1.38907		-1.22495	-1.09372	-2.27861	û
VIT_10s0116g00170	S-locus lectin protein kinase	0	-1.35123	-1.12572	-1.59479		1.0899	-1.56337	-2.26935	û
VIT_03s0038g03660	armadillo/beta-catenin repeat protein / U-box domain-containing	0	-1.07837	-1.04586	-2.00085		-1.07605	-1.13434	-2.24692	ü
VIT_13s0019g01490	C2 domain-containing protein	0	-1.17435	1.32362	-1.2099		-1.01936	-1.04963	-2.15028	ü
VIT_14s0006g00250	Cysteine-rich repeat secretory protein 60	0	1.03623	1.14683	-2.18725		-1.30009	-1.29263	-2.11915	û
VIT_03s0180g00150	Receptor protein kinase	0	-1.10797	-2.29274	-1.85315		1.08479	-1.40042	-1.2765	û
VIT_04s0008g01080	calmodulin-binding region IQD6	0	-1.19418	-1.19754	-2.2505		1.10483	1.16014	1.11095	û
VIT_16s0022g01620	Receptor protein kinase	0	-1.2597	-1.12751	-2.16817		1.03361	1.0797	1.2607	û
VIT_00s1404g00010	calmodulin-binding	0	-1.17542	-1.47356	-2.07389		1.09753	1.10696	1.31975	û
VIT_00s0704g00040	calmodulin-binding	0	-1.20458	-2.09122	-1.83719		1.15711	1.00128	2.01759	û
VIT_16s0050g02680	protein phosphatase 2C	0	1.20149	1.3532	4.74158		1.47152	1.50627	2.36254	ü
VIT_19s0027g00910	NAC domain-containing protein (VvNAC28)	vv60046NAC	1.037	1.12956	-1.28683		1.1338	-1.22582	-3.46386	û
VIT_04s0023g01910	myb family	vv60045MYBrelated	1.01917	1.5232	-1.1715		-1.1783	1.14054	-2.96604	û
VIT_18s0001g01060	zinc finger (C3HC4-type RING finger)	vv60078Other_zf-C3HC4	1.06707	1.43254	-1.07641		-1.02608	-1.08217	-2.68953	û
VIT_09s0002g06110	zinc finger (Ran-binding)	vv60080Other_zf	1.12657	1.28069	-1.47229		-1.07424	-1.34752	-2.64509	û
VIT_07s0005g01210	VvMybF1	vv60044MYB	1.04134	1.04747	-1.63204		1.08204	1.05211	-2.58957	û
VIT_19s0014g01780	Basic Leucine Zipper Transcription Factor (VvbZIP52)	vv60012BZIP	-1.05064	1.1395	-2.37756		1.06946	-1.03999	-2.52119	û
VIT_14s0108g00390	Homeobox-leucine zipper protein HB13	vv60034HB	-1.0029	-1.05875	-1.55982		-1.02097	-1.06139	-2.41753	û
VIT_04s0023g01490	ovate family protein 7 OFP7	vv60086OFP	-1.11486	-1.08757	-1.27987		-1.04909	-1.13649	-2.40531	û
VIT_13s0067g02280	basic helix-loop-helix (bHLH) family	vv60011BHLH	-1.20976	-1.01739	-1.35765		-1.05729	-1.06562	-2.39581	û
VIT_16s0050g02530	myb TRIPTYCHON	vv44110Cell_cycle vv60045MYBrelated	-1.00562	1.13821	-1.34167		-1.06541	1.08986	-2.1747	û
VIT_14s0030g01420	GCN5 N-acetyltransferase (GNAT)	0	-1.11929	1.19838	-1.25879		-1.07691	1.11885	-2.12209	û
VIT_19s0014g02350	Squamosa promoter-binding protein (VvSBP18)	vv60055SBP	1.10211	1.00891	-1.43774		1.00088	1.1091	-2.08089	û
VIT_04s0008g05150	zinc finger (Ran-binding)	vv60080Other_zf	1.0426	-1.04591	-1.79091		-1.00357	-1.08667	-2.01907	û
VIT_09s0002g06680	Embryo-specific 3	0	1.48247	1.66763	-1.25139		-1.37136	-2.12874	-1.43547	û
VIT_10s0116g00080	tetratricopeptide repeat (TPR)-containing SET domain protein	vv60056SET_PCG	-1.01585	1.19475	-2.41961		1.25652	1.33459	-1.19207	û
VIT_18s0001g05860	transparent testa 1	vv60017C2H2	1.08911	2.1642	1.1831		-1.22814	1.14679	-1.06971	û
VIT_07s0005g02580	zinc finger (DHHC type)	vv60079Other_zf-DHHC	-1.16375	1.09201	-2.03161		1.14971	1.22063	1.01741	û
VIT_01s0011g03720	BEE1 (BR ENHANCED EXPRESSION 1)	vv60011BHLH	1.00969	1.22166	2.07879		1.15566	1.54237	1.07328	û
VIT_02s0025g02590	Homeobox-leucine zipper protein ATHB-12	vv60034HB	1.03545	1.08169	2.03706		1.10596	1.19568	1.13476	ü
VIT_00s0233g00100	PLATZ transcription factor	vv60049PLATZ	-1.02016	1.22678	-1.04411		-1.29598	-2.06704	1.17126	û
VIT_15s0048g02870	homeobox-leucine zipper protein HB-7	vv60034HB	-1.03437	-1.00469	2.16971		-1.08647	1.1469	1.56939	û
VIT_19s0014g03290	NAC domain-containing protein (VvNAC17)	vv60046NAC	1.23497	-1.02822	2.59172		1.06778	1.6298	1.5975	ü
VIT_08s0040g02900	Aluminum sensitive 3	vv52010ABC_transporters	1.18655	1.12344	-1.33063		1.22339	1.02161	-3.25722	û
VIT_08s0058g00140	Ammonium transporter 2	vv50101Channels_and_pores	-1.03855	1.23626	-1.02049		-1.20707	-1.10618	-2.27138	ü
VIT_19s0015g00320	KCO1 (two pore K channel)	vv50101Channels_and_pores	-1.05767	1.05193	-1.38568		-1.1101	1.14355	-2.12007	ü
VIT_02s0025g03140	Nodulin MtN21 family	vv50122Porters_cat_7_to_17	-1.03868	1.19829	1.27602		-1.15103	1.05223	-2.08384	û
VIT_04s0044g00360	MTN21	vv50122Porters_cat_7_to_17	-1.06109	1.20961	-1.14919		-1.0722	-1.46593	-2.08298	û
VIT_02s0025g03120	nodulin MtN21 family	vv50122Porters_cat_7_to_17	-1.05738	-1.12125	1.35009		1.13225	1.08495	-2.0668	û
VIT_05s0051g00820	nitrate transporter	vv50122Porters_cat_7_to_17	-1.19419	1.31116	-1.21668		1.03679	1.022	-2.02704	û
VIT_17s0119g00260	nitrate transporter 2	vv50122Porters_cat_7_to_17	-1.10892	1.0954	-1.13784		-1.05393	-1.07181	-2.00245	û
VIT_03s0110g00360	Copper transporter 2	vv50101Channels_and_pores	-1.21447	1.14583	-2.16668		-1.05673	-1.17092	-1.73077	û
VIT_16s0098g01160	Subtilisin protease	vv50101Channels_and_pores	-1.19082	-1.07146	-2.04728		1.25251	1.70838	-1.22999	û
VIT_04s0008g02770	Syntaxin-related protein KNOLLE	vv24130SNARE_interactions_in_vesicular_transport vv44110Cell_cycle vv50101Channels_and_pores	-1.06369	-1.03227	-2.05249		1.067	1.16236	-1.17152	û
VIT_03s0038g04720	Syntaxin 1B/2/3/4	vv24130SNARE_interactions_in_vesicular_transport vv50101Channels_and_pores	-1.16438	1.06245	-2.10173		1.13662	1.29622	-1.08325	û
VIT_14s0060g00090	SNARE YKT6 1	vv24130SNARE_interactions_in_vesicular_transport	-1.12593	1.12171	2.69086		1.17535	-1.02482	-1.05147	û
VIT_18s0001g04800	Hyperosmotically inducible periplasmic protein	vv50131Primary_active_transporter_cat_A2_to_A4	-1.10291	1.0527	3.20546		1.03598	1.50468	1.50431	ü
VIT_00s0216g00060	nuclear transport factor 2 (NTF2)	vv50133Primary_active_transporter_cat_A9_to_A18	1.05677	1.06763	2.24754		1.16791	1.58443	1.60324	û
VIT_09s0002g05380	ABC transporter g family pleiotropic drug resistance 12 PDR12	vv52010ABC_transporters	-1.29435	-2.56687	-1.17		1.05417	-1.23866	1.87666	û
VIT_06s0080g00770	ABC transporter B member 14	vv52010ABC_transporters	-1.45188	-1.52161	1.09958		1.46228	-1.17498	2.08956	û
VIT_00s2438g00020	Ca2+-ATPase 2 ACA2, plasma membrane	vv50131Primary_active_transporter_cat_A2_to_A4	-1.09428	-1.5092	-1.02134		-1.07706	-1.36787	2.10002	ü
VIT_19s0085g00740	ZIP family transporter	vv50121Porters_cat_1_to_6	1.11124	-1.05118	-1.51776		-1.01182	1.10707	2.29409	û
VIT_03s0017g02190	ZIP family transporter	vv50121Porters_cat_1_to_6	1.06416	-1.02856	-1.08841		1.37427	1.25454	2.44477	û
VIT_02s0154g00260	Nitrate transporter	vv50122Porters_cat_7_to_17	1.11318	-1.08443	1.3556		-1.1286	1.45433	2.94932	û
VIT_03s0038g04110	AT-hook DNA-binding protein	0	-1.39734	-1.02022	-2.74961		-1.13416	-1.34699	-1.30782	û
VIT_00s0291g00050	octicosapeptide/Phox/Bem1p (PB1) domain-containing protein	0	1.21049	1.37427	2.92329		-1.22745	-1.01425	1.05062	û
VIT_15s0024g01380	Gag-pol polyprotein	0	1.05025	-1.03444	1.10659		-1.29977	-1.29071	2.62578	û
VIT_00s2733g00010	gag-pol polyprotein	0	-1.11047	-1.03933	-1.02733		-1.06099	-1.4237	2.71188	û
VIT_15s0048g00200	gag-pol polyprotein	0	-1.08115	-1.17544	-1.01589		-1.23177	-1.26787	2.92193	û
VIT_18s0086g00270	gag-pol polyprotein	0	-1.15772	-1.17759	1.07667		-1.30869	-1.38198	2.9651	û
VIT_12s0055g00470	gag-pol polyprotein	0	-1.1594	-1.20867	1.08461		-1.35887	-1.31132	3.27233	û
VIT_03s0088g00420	gag-pol polyprotein	0	-1.00764	1.02751	1.05929		-1.13693	-1.58834	3.42139	û
VIT_01s0011g05140	Major latex-like protein ripening protein [grip61]	0	-1.09231	1.13996	1.21581		-1.08214	-1.24578	-5.0625	û
VIT_09s0002g06890	Dicyanin blue copper protein	0	-1.18312	1.17298	-1.26737		-1.08524	-1.22725	-3.26571	û
VIT_05s0020g01310	SRG1 (senescence-related gene 1)	0	1.0431	1.05978	1.87543		-1.03333	-1.10886	-2.92187	û
VIT_09s0002g06900	NtEIG-A1	0	-1.06868	-1.01669	-1.5009		1.0816	-1.13277	-2.91307	û
VIT_03s0038g03860	Phosphate-induced protein 1	0	-1.21858	-1.20696	-2.22081		-1.04911	-1.12343	-2.86484	û
VIT_07s0129g01070	Leucine-rich repeat protein kinase	0	1.09095	1.31465	-1.88547		1.01036	-1.01247	-2.45159	û
VIT_12s0035g00260	Mlo4	0	1.07928	1.07138	-1.23082		1.11025	-1.07325	-2.29482	û
VIT_11s0052g00790	serine carboxypeptidase SCPL9	0	-1.14398	1.54781	-1.28667		-1.08512	-1.02569	-2.10586	û
VIT_14s0060g02390	SRC2/SRC2 (soybean gene regulated BY cold-2)	0	1.20065	-1.07917	-1.0742		-1.02368	-1.29905	-2.1039	û
VIT_03s0063g02380	specific tissue protein 2	0	1.00758	-1.05252	-1.03642		1.15027	2.2154	-2.08695	û
VIT_15s0046g03430	Metal ion binding	0	1.48263	-1.21153	-1.08313		-1.03209	-1.13833	-2.07818	û
VIT_18s0001g11100	serine carboxypeptidase	0	-1.02979	1.14872	-1.92464		-1.25291	-1.1538	-2.04224	û
VIT_14s0128g00210	xyloglucanase inhibitor	0	1.09347	1.12429	-3.05718		1.00644	-1.10259	-1.61824	û
VIT_12s0028g03330	targeting protein	0	-1.11809	-1.04811	-2.14521		1.07295	1.20396	-1.21803	û
VIT_13s0067g02030	IMK2 (inflorescence meristem receptor-like kinase 2)	0	-1.0822	-1.0917	-2.70771		1.13503	1.09221	-1.14321	û
VIT_08s0058g00540	IMK2 (inflorescence meristem receptor-like kinase 2)	0	-1.01514	-1.12934	-2.35544		1.16226	1.12741	-1.04782	û
VIT_12s0028g03190	Reticulon family protein	0	-1.20448	-1.04483	-2.20791		1.27887	1.24921	1.05929	û
VIT_07s0005g05720	Tetratricopeptide repeat domain male sterility MS5	0	-2.1198	1.20776	1.22047		-1.10645	-1.08729	1.16575	û
VIT_04s0023g03720	Tetratricopeptide repeat domain male sterility MS5	0	-1.11226	-1.15652	-2.06075		1.07589	-1.00425	1.17548	û
VIT_01s0011g06590	protease inhibitor/seed storage/lipid transfer protein (LTP)	0	-1.08858	1.62526	2.36754		1.10665	1.24856	1.53965	û
VIT_03s0038g01960	proline-rich family protein	0	1.01505	1.00411	2.2042		1.0133	1.04385	1.66029	ü
VIT_01s0127g00560	Protein disulfide isomerase	0	-1.13748	-1.71953	-1.24787		1.60875	1.15993	2.46685	û
VIT_09s0096g00980	retrotransposon protein, unclassified	0	1.05224	1.0689	1.19244		-1.28337	-1.89457	3.26488	û
