# Supplementary material for: Distinct transcriptome responses to water limitation in isohydric and anisohydric grapevine cultivars
Source: BMC Genomics. 2016 Oct 20;17:815. doi: 10.1186/s12864-016-3136-x (PMC5073746; doi:10.1186/s12864-016-3136-x)
Supplement: Additional file 11: — STEM analysis on the 269 modulated genes in berries. (XLSX 959 kb) [file 12864_2016_3136_MOESM11_ESM.xlsx]

## Sheet: SG25
Gene ID	Functional Annotation	Cluster in MP	Cluster in SG	MP1	MP2	MP3		SG1	SG2	SG3
VIT_14S0060G00760	Galactinol synthase	SG25	MP8	1.13927	2.45804	3.92321		-1.05738	1.02115	2.92103
VIT_14S0060G00730	Galactinol synthase	SG25	MP8	1.32917	2.40875	3.8247		-1.05528	-1.02294	3.06348
VIT_14S0060G00810	Galactinol synthase	SG25	MP8	1.0664	2.37091	3.15907		-1.28715	1.01351	3.32196
VIT_05S0077G00840	Galactinol-raffinose galactosyltransferase	SG25	MP8	1.2808	1.68573	3.71194		-1.17818	-1.18015	5.0931
VIT_14S0066G00810	Raffinose synthase	SG25	MP8	1.04102	2.15741	2.3488		-1.01004	-1.0595	1.41531
VIT_00S0309G00090	VvEXLB3	SG25	MP8	1.43739	1.58119	2.97083		-1.04653	-1.29524	6.69355
VIT_18S0001G14790	Lipase 3 (EXL3) family II extracellular	SG25	MP8	1.08501	1.14221	1.49977		-1.02816	-1.14259	2.10436
VIT_03S0063G01290	Gibberellin 20 oxidase 2	SG25	MP8	1.24076	1.06867	2.10468		-1.05184	-1.00994	1.28427
VIT_04S0210G00030	Strictosidine synthase	SG25	MP8	1.14446	1.23467	2.12849		-1.13534	-1.12239	1.36439
VIT_14S0060G00740	Galactinol synthase [Vitis riparia]	SG25	MP23	1.12937	2.85198	4.53058		1.35763	1.17101	4.93598
VIT_00S0309G00050	VvEXLB2	SG25	MP23	1.20361	1.43149	4.52827		1.25222	-1.33075	6.72915
VIT_00S1455G00010	VvEXLB4	SG25	MP23	1.15926	1.45486	3.7966		1.3626	-1.1823	7.98127
VIT_00S1355G00020	Expansin-like B1	SG25	MP23	1.10463	1.36917	3.26003		1.14852	-1.6025	6.22942
VIT_19S0093G00550	VvNCED3_11,12 9-cis epoxycarotenoid dioxygenase (NCED3)	SG25	MP23	1.04797	1.16399	2.95582		1.06876	-1.08812	3.44106
VIT_14S0060G00770	Glycosyl transferase family 8 protein	SG25		1.06454	2.30795	3.13042		1.08387	1.09354	3.39862
VIT_11S0016G02800	Myo-inositol oxygenase	SG25		1.04142	1.94389	2.24334		1.12428	-1.1629	-1.08796
VIT_17S0000G08010	Trehalose 6-phosphate synthase	SG25		1.06681	1.10621	2.68083		1.07753	-1.49385	1.2727
VIT_07S0255G00030	Lipase GDSL	SG25		1.13751	1.2363	2.61264		-1.65675	1.30375	2.062
VIT_03S0088G01140	Squalene monooxygenase 2	SG25		1.15093	1.06002	2.07147		1.28581	1.0579	-1.20477
VIT_10S0071G00360	GRAM domain-containing protein / ABA-responsive	SG25		1.10191	1.43372	3.4035		-1.22034	1.055	1.37365
VIT_15S0024G01830	CYP706A12	SG25		1.13153	1.27057	2.93884		1.23298	1.19362	-1.09831
VIT_00S0704G00040	Calmodulin-binding	SG25		1.15711	1.00128	2.01759		-1.20458	-2.09122	-1.83719
VIT_16S0050G02680	Protein phosphatase 2C	SG25		1.47152	1.50627	2.36254		1.20149	1.3532	4.74158
VIT_03S0017G02190	ZIP family transporter	SG25		1.37427	1.25454	2.44477		1.06416	-1.02856	-1.08841
VIT_03S0038G01960	Proline-rich family protein	SG25		1.0133	1.04385	1.66029		1.01505	1.00411	2.2042
VIT_01S0011G06590	Protease inhibitor/seed storage/lipid transfer protein (LTP)	SG25		1.10665	1.24856	1.53965		-1.08858	1.62526	2.36754

## Sheet: SG14
Gene ID	Functional Annotation	Cluster in MP	Cluster in SG	MP1	MP2	MP3		SG1	SG2	SG3
VIT_19S0085G01050	Heat shock protein 17.6 kDa class I	SG14	MP29	-1.16739	-2.58312	1.019		1.53994	2.18043	1.27386
VIT_04S0008G01590	Heat shock protein 17.6 kDa class II	SG14	MP29	-1.01091	-2.16539	1.11347		1.3585	1.815	1.11189
VIT_13S0019G02820	Heat shock protein 18.2 kDa class I	SG14	MP29	-1.31978	-2.31986	1.07207		1.28671	1.40178	1.11512
VIT_09S0096G00980	Retrotransposon protein, Unclassified	SG14	MP29	-1.28337	-1.89457	3.26488		1.05224	1.0689	1.19244
VIT_12S0035G01910	Heat shock protein 18.2 kDa class II	SG14	MP24	-1.42357	-2.66561	1.00614		1.76377	1.92672	-1.04771
VIT_18S0089G01270	Heat shock protein precursor 22.0 kDa class IV	SG14	MP24	-1.29305	-3.92587	1.08489		2.20874	2.54041	-1.01487
VIT_12S0059G01750	Caffeic acid O-methyltransferase	SG14		1.03884	-1.18317	2.10428		-1.75742	-1.59402	1.22929
VIT_00S0233G00100	PLATZ transcription factor	SG14		-1.29598	-2.06704	1.17126		-1.02016	1.22678	-1.04411

## Sheet: SG29
Gene ID	Functional Annotation	Cluster in MP	Cluster in SG	MP1	MP2	MP3		SG1	SG2	SG3
VIT_00S0301G00040	Glycine-rich protein	SG29	MP25	1.11817	1.11342	1.06851		1.11074	1.08787	2.00901
VIT_01S0011G03720	BEE1 (BR Enhanced expression 1)	SG29	MP25	1.15566	1.54237	1.07328		1.00969	1.22166	2.07879
VIT_02S0025G02590	Homeobox-leucine zipper protein ATHB-12	SG29	MP25	1.10596	1.19568	1.13476		1.03545	1.08169	2.03706
VIT_00S0216G00060	Nuclear transport factor 2 (NTF2)	SG29	MP25	1.16791	1.58443	1.60324		1.05677	1.06763	2.24754
VIT_07S0005G01030	Cellulose synthase CSLD5	SG29	MP4	1.00699	1.13074	1.15964		-1.01251	-1.00587	-2.21165
VIT_07S0005G00740	Endo-1,4-beta-glucanase	SG29	MP4	1.16758	1.31209	1.10356		-1.04562	-1.19902	-2.53604
VIT_04S0008G01080	Calmodulin-binding region IQD6	SG29	MP4	1.10483	1.16014	1.11095		-1.19418	-1.19754	-2.2505
VIT_16S0022G01620	Receptor protein kinase	SG29	MP4	1.03361	1.0797	1.2607		-1.2597	-1.12751	-2.16817
VIT_12S0028G03190	Reticulon family protein	SG29	MP4	1.27887	1.24921	1.05929		-1.20448	-1.04483	-2.20791
VIT_14S0060G02730	Germin	SG29		1.41084	1.61742	1.47167		1.12175	3.18339	1.07859
VIT_07S0151G00640	Globulin-1 S allele precursor	SG29		1.35584	1.53209	1.15543		-1.31603	1.07586	2.09802
VIT_00S0203G00080	Mother of ft (MFT)	SG29		1.05394	2.21733	1.49925		-1.22691	1.24578	1.42209
VIT_01S0146G00260	Nodulin MtN3	SG29		1.30427	1.51166	1.12708		1.45511	2.12206	1.05057
VIT_08S0007G00690	Laccase	SG29		1.33323	2.0021	1.52558		1.15275	-1.51758	1.00994
VIT_19S0014G03290	VvNAC17_NAC domain-containing protein	SG29		1.06778	1.6298	1.5975		1.23497	-1.02822	2.59172
VIT_07S0005G02580	Zinc finger (DHHC type)	SG29		1.14971	1.22063	1.01741		-1.16375	1.09201	-2.03161
VIT_18S0001G04800	Hyperosmotically inducible periplasmic protein	SG29		1.03598	1.50468	1.50431		-1.10291	1.0527	3.20546

## Sheet: SG20
Gene ID	Functional Annotation	Cluster in MP	Cluster in SG	MP1	MP2	MP3		SG1	SG2	SG3
VIT_07S0005G01970	Galactinol synthase	SG20	SG27	1.24733	-2.71109	1.17238		1.73338	1.49185	1.13463
VIT_07S0005G01980	Glycosyl transferase family 8 protein	SG20	SG27	1.04151	-2.37797	1.05063		1.70223	1.48241	1.08826
VIT_12S0034G01700	R protein disease resistance protein	SG20	SG5	1.2894	-1.25977	2.09152		-1.15578	-1.35726	1.02896
VIT_06S0080G00770	ABC transporter B member 14	SG20	SG5	1.46228	-1.17498	2.08956		-1.45188	-1.52161	1.09958
VIT_13S0064G01400	Anthranilate phosphoribosyltransferase	SG20		1.01867	-1.04162	1.22808		1.02127	-1.23835	-2.01975
VIT_14S0128G00200	7S globulin precursor, basic	SG20		1.03535	-1.14984	1.24122		1.40216	-1.135	4.56501
VIT_14S0006G02440	Germin-like protein 3 [Vitis vinifera]	SG20		1.2238	-1.68218	1.02537		-1.36874	2.07532	-1.12931
VIT_12S0028G01180	Non-specific lipid-transfer protein	SG20		1.01525	-1.06482	1.38422		1.10189	-1.16996	6.2876
VIT_13S0074G00380	Pentatricopeptide (PPR) repeat-containing protein	SG20		1.03246	-1.0899	1.35132		-2.08255	-1.27554	1.21808
VIT_12S0035G00520	Disease resistance protein	SG20		1.27121	-1.24398	2.169		1.00104	-1.71895	1.2054
VIT_13S0019G03160	Heat shock protein 17.6 kDa class I	SG20		1.10989	-1.96517	1.01866		1.41346	2.05406	1.02168
VIT_04S0008G01510	Heat shock protein 17.6 kDa class II	SG20		1.21574	-2.59404	1.03318		1.16495	1.54285	-1.13199
VIT_13S0019G03090	Heat shock protein class I (HSP17.8-CI)	SG20		1.07236	-2.11095	1.02546		1.25697	1.92369	-1.02335
VIT_09S0002G05380	ABC transporter g family pleiotropic drug resistance 12 PDR12	SG20		1.05417	-1.23866	1.87666		-1.29435	-2.56687	-1.17
VIT_04S0023G03720	Tetratricopeptide repeat domain male sterility MS5	SG20		1.07589	-1.00425	1.17548		-1.11226	-1.15652	-2.06075

## Sheet: SG4
Gene ID	Functional Annotation	Cluster in MP	Cluster in SG	MP1	MP2	MP3		SG1	SG2	SG3
VIT_13S0067G02910	Non-specific lipid-transfer protein	SG4	MP9	-1.06923	-1.09065	-2.05747		-1.0847	1.0996	-1.43243
VIT_17S0000G05690	Isochorismate synthase 1, chloroplast precursor	SG4	MP9	-1.03261	-1.28246	-2.02936		-1.06598	1.48282	-1.9214
VIT_07S0031G02740	Auxin-responsive SAUR12	SG4	MP9	-1.03593	-1.24022	-2.86123		-1.03291	1.54328	-1.59781
VIT_12S0034G00130	Anthocyanidin 3-O-glucosyltransferase	SG4	MP9	-1.18458	-1.24975	-2.91359		-1.09032	1.09405	-1.27426
VIT_13S0019G01490	C2 domain-containing protein	SG4	MP9	-1.01936	-1.04963	-2.15028		-1.17435	1.32362	-1.2099
VIT_08S0058G00140	Ammonium transporter 2	SG4	MP9	-1.20707	-1.10618	-2.27138		-1.03855	1.23626	-1.02049
VIT_03S0110G00360	Copper transporter 2	SG4	MP9	-1.05673	-1.17092	-1.73077		-1.21447	1.14583	-2.16668
VIT_04S0044G00360	MTN21	SG4	MP9	-1.0722	-1.46593	-2.08298		-1.06109	1.20961	-1.14919
VIT_17S0119G00260	Nitrate transporter 2	SG4	MP9	-1.05393	-1.07181	-2.00245		-1.10892	1.0954	-1.13784
VIT_09S0002G06890	Dicyanin blue copper protein	SG4	MP9	-1.08524	-1.22725	-3.26571		-1.18312	1.17298	-1.26737
VIT_18S0001G11100	Serine carboxypeptidase	SG4	MP9	-1.25291	-1.1538	-2.04224		-1.02979	1.14872	-1.92464
VIT_11S0052G00790	Serine carboxypeptidase SCPL9	SG4	MP9	-1.08512	-1.02569	-2.10586		-1.14398	1.54781	-1.28667
VIT_13S0064G00420	Steroid sulfotransferase	SG4	MP18	-1.0407	-1.18862	-2.46016		1.09134	-1.05266	-1.888
VIT_19S0085G01110	Aspartyl protease	SG4	MP18	-1.0747	-1.0045	-2.18872		1.05234	-1.13326	-1.21196
VIT_15S0048G00530	Auxin-responsive SAUR11	SG4	MP18	-1.06224	-1.18167	-2.66891		1.22498	-1.06874	-1.15591
VIT_01S0150G00300	Indole-3-acetic acid amido synthetase	SG4	MP18	-1.50824	-1.37824	-2.73171		1.11688	-1.00386	-1.63302
VIT_04S0008G00740	Protein phosphatase 2C	SG4	MP18	-1.01674	-1.12038	-2.28896		1.0327	-1.09358	-1.08521
VIT_04S0008G05150	Zinc finger (Ran-binding)	SG4	MP18	-1.00357	-1.08667	-2.01907		1.0426	-1.04591	-1.79091
VIT_15S0046G03430	Metal ion binding	SG4	MP18	-1.03209	-1.13833	-2.07818		1.48263	-1.21153	-1.08313
VIT_14S0060G02390	SRC2/SRC2 (soybean gene regulated BY cold-2)	SG4	MP18	-1.02368	-1.29905	-2.1039		1.20065	-1.07917	-1.0742
VIT_13S0019G01020	Ring-H2 finger protein ATL3A	SG4		-1.4062	-1.60637	-2.5919		-1.25147	-1.28434	-1.87913
VIT_13S0047G00200	Subtilisin	SG4		-1.00879	-1.2614	-1.78591		1.04408	-1.06196	-2.60494
VIT_18S0001G03910	Nitrate reductase 2 (NR2)	SG4		-1.12446	-1.03582	-2.89177		-1.01695	-1.20801	-1.42294
VIT_03S0038G00940	Auxin-responsive	SG4		-1.04104	-1.2355	-2.45882		1.02297	1.34822	-1.3175
VIT_17S0000G06210	GASA like	SG4		-1.12845	-1.21503	-2.02671		1.02677	1.22966	-1.46703
VIT_14S0060G02320	Respiratory burst oxidase protein B (ATRBOHB)	SG4		-1.26485	-1.21478	-2.76628		1.09866	-1.13425	1.20201
VIT_01S0011G00350	CYP78A5	SG4		-1.19977	-1.05892	-2.10981		-1.25459	-1.23806	-1.12582
VIT_08S0040G00820	CYP94A1	SG4		-1.00116	-1.29353	-2.60575		-1.01335	-1.15376	-1.28415
VIT_16S0100G00540	S-N-methylcoclaurine 3'-hydroxylase	SG4		-1.25272	-1.23741	-2.03443		-1.13256	-1.23714	-1.15075
VIT_13S0064G00430	Steroid sulfotransferase	SG4		-1.12184	-1.3556	-2.52044		-1.13789	-1.182	-2.59508
VIT_03S0038G03660	Armadillo/beta-catenin repeat protein / U-box domain-containing	SG4		-1.07605	-1.13434	-2.24692		-1.07837	-1.04586	-2.00085
VIT_05S0020G03980	Calmodulin-binding region IQD19	SG4		-1.07891	-1.11331	-2.33523		-1.20159	-1.16358	-1.12316
VIT_14S0006G00250	Cysteine-rich repeat secretory protein 60	SG4		-1.30009	-1.29263	-2.11915		1.03623	1.14683	-2.18725
VIT_15S0048G00520	Receptor-like protein kinase	SG4		-1.22495	-1.09372	-2.27861		1.02444	1.14686	-1.38907
VIT_13S0067G02280	Basic helix-loop-helix (bHLH) family	SG4		-1.05729	-1.06562	-2.39581		-1.20976	-1.01739	-1.35765
VIT_14S0108G00390	Homeobox-leucine zipper protein HB13	SG4		-1.02097	-1.06139	-2.41753		-1.0029	-1.05875	-1.55982
VIT_04S0023G01490	Ovate family protein 7 OFP7	SG4		-1.04909	-1.13649	-2.40531		-1.11486	-1.08757	-1.27987
VIT_18S0001G01060	Zinc finger (C3HC4-type ring finger)	SG4		-1.02608	-1.08217	-2.68953		1.06707	1.43254	-1.07641
VIT_09S0002G06110	Zinc finger (Ran-binding)	SG4		-1.07424	-1.34752	-2.64509		1.12657	1.28069	-1.47229
VIT_01S0011G05140	Major latex-like protein ripening protein [grip61]	SG4		-1.08214	-1.24578	-5.0625		-1.09231	1.13996	1.21581
VIT_03S0038G03860	Phosphate-induced protein 1	SG4		-1.04911	-1.12343	-2.86484		-1.21858	-1.20696	-2.22081
VIT_05S0020G01310	SRG1 (senescence-related gene 1)	SG4		-1.03333	-1.10886	-2.92187		1.0431	1.05978	1.87543

## Sheet: SG24
Gene ID	Functional Annotation	Cluster in MP	Cluster in SG	MP1	MP2	MP3		SG1	SG2	SG3
VIT_19S0090G01600	Kinesin motor protein	SG24	MP4	1.08896	1.31044	-1.21064		-1.16994	-1.08343	-2.16019
VIT_16S0098G01160	Subtilisin protease	SG24	MP4	1.25251	1.70838	-1.22999		-1.19082	-1.07146	-2.04728
VIT_04S0008G02770	Syntaxin-related protein KNOLLE	SG24	MP4	1.067	1.16236	-1.17152		-1.06369	-1.03227	-2.05249
VIT_08S0058G00540	IMK2 (inflorescence meristem receptor-like kinase 2)	SG24	MP4	1.16226	1.12741	-1.04782		-1.01514	-1.12934	-2.35544
VIT_12S0028G03330	Targeting protein	SG24	MP4	1.07295	1.20396	-1.21803		-1.11809	-1.04811	-2.14521
VIT_13S0067G01420	Cyclin 1b (CYC1b)	SG24	MP15	1.09951	1.44004	-1.04384		-1.05568	1.09098	-2.13597
VIT_00S0724G00010	Pinene synthase	SG24	MP15	1.4107	1.92389	-1.09783		-1.02567	1.12866	-2.66719
VIT_10S0116G00080	Tetratricopeptide repeat (TPR)-containing SET domain protein	SG24	MP15	1.25652	1.33459	-1.19207		-1.01585	1.19475	-2.41961
VIT_04S0008G05360	Serine hydrolase [Vitis vinifera]	SG24		1.15072	1.23957	-1.22152		-1.6333	-1.5338	-2.35946
VIT_07S0005G03400	Globulin 11S	SG24		1.09677	1.24246	-1.01667		-1.04945	1.01034	6.05623
VIT_17S0000G03290	Kinesin motor HIK (HINKEL)	SG24		1.08233	1.24604	-1.1351		-1.05833	1.02842	-2.05493
VIT_08S0007G08800	Kinesin motor protein	SG24		1.12084	1.31383	-1.2419		-1.08423	1.03207	-2.13877
VIT_03S0063G02350	Organ-specific protein S2	SG24		1.01964	1.27332	-1.09196		1.50054	-1.12116	-2.15765
VIT_00S0179G00340	Histone H2A variant 1 HTA11	SG24		1.17624	1.14088	-1.10229		-1.20392	1.18318	-2.23387
VIT_04S0023G01390	Cupin family protein	SG24		1.29571	1.22414	-1.14184		-1.04545	-1.18899	2.60133
VIT_13S0067G00370	Pinene synthase	SG24		1.37728	1.84322	-1.2417		1.01494	1.188	-3.04502
VIT_03S0038G04720	Syntaxin 1B/2/3/4	SG24		1.13662	1.29622	-1.08325		-1.16438	1.06245	-2.10173

## Sheet: SG21
Gene ID	Functional Annotation	Cluster in MP	Cluster in SG	MP1	MP2	MP3		SG1	SG2	SG3
VIT_18S0001G12900	S-adenosyl-L-methionine:salicylic acid carboxyl methyltransferase	SG21	MP9	1.04581	1.26501	-3.24515		-1.11519	1.28723	-1.46753
VIT_18S0001G03090	Aspartyl protease	SG21	MP9	1.08583	1.11418	-1.2629		-1.43336	1.04142	-2.24776
VIT_18S0001G12890	Jasmonate O-methyltransferase	SG21	MP9	1.07755	1.16526	-3.01286		-1.10685	1.10741	-1.44419
VIT_15S0046G00070	PBP1 (pinoid-binding protein 1)	SG21	MP9	1.00851	-1.24657	-3.62889		-1.07451	1.23298	-1.41228
VIT_07S0104G01820	Glutathione S-transferase 11 GSTF7	SG21	MP9	1.1196	1.18917	-2.24243		-1.09185	1.13098	-1.0488
VIT_04S0023G01100	Calmodulin	SG21	MP9	1.07093	-1.11597	-2.8893		-1.07176	1.14208	-1.21073
VIT_02S0087G00720	Receptor protein kinase	SG21	MP9	1.37575	1.1592	-4.22807		-1.15477	1.03027	-2.11073
VIT_05S0051G00820	Nitrate transporter	SG21	MP9	1.03679	1.022	-2.02704		-1.19419	1.31116	-1.21668
VIT_00S0572G00010	Linalool synthase	SG21	MP21	1.17168	1.47869	-2.20141		1.24348	1.22205	-1.44414
VIT_19S0027G00910	VvNAC28_NAC domain-containing protein	SG21	MP21	1.1338	-1.22582	-3.46386		1.037	1.12956	-1.28683
VIT_19S0014G02350	VvSBP18_Squamosa promoter-binding protein	SG21	MP21	1.00088	1.1091	-2.08089		1.10211	1.00891	-1.43774
VIT_07S0005G01210	Myb domain protein 12	SG21	MP21	1.08204	1.05211	-2.58957		1.04134	1.04747	-1.63204
VIT_08S0040G02900	Aluminum sensitive 3	SG21	MP21	1.22339	1.02161	-3.25722		1.18655	1.12344	-1.33063
VIT_07S0129G01070	Leucine-rich repeat protein kinase	SG21	MP21	1.01036	-1.01247	-2.45159		1.09095	1.31465	-1.88547
VIT_12S0059G01010	Cellulose synthase CSLB04	SG21		1.11191	1.03153	-3.25311		-1.08528	-1.17009	-1.31039
VIT_13S0073G00520	Glutaredoxin family protein	SG21		1.2648	1.08209	-1.32973		-1.1191	-1.14385	-2.28105
VIT_00S0941G00020	Constans interacting protein 6	SG21		1.05787	1.01893	-1.0626		1.09351	-1.04814	-2.08536
VIT_05S0077G00870	Lipase GDSL	SG21		1.00481	1.1535	-2.01766		-1.11472	-1.01167	-1.00329
VIT_06S0080G01200	Harpin-induced family protein	SG21		1.05142	1.08601	-1.88353		1.01848	-1.24405	-2.28919
VIT_19S0014G04880	(-)-germacrene D synthase	SG21		1.54186	1.38035	-2.34349		-1.15263	-1.14043	-1.17309
VIT_19S0014G04900	VvTPS27_(-)-germacrene D synthase	SG21		1.0413	1.1843	-2.8482		-1.19156	-1.27881	-1.98053
VIT_00S0522G00010	Linalool synthase	SG21		1.16734	1.5058	-2.36548		1.36741	1.50777	-1.38805
VIT_19S0014G01780	BZIP transcription factor	SG21		1.06946	-1.03999	-2.52119		-1.05064	1.1395	-2.37756
VIT_02S0025G03120	Nodulin MtN21 family	SG21		1.13225	1.08495	-2.0668		-1.05738	-1.12125	1.35009
VIT_13S0067G02030	IMK2 (inflorescence meristem receptor-like kinase 2)	SG21		1.13503	1.09221	-1.14321		-1.0822	-1.0917	-2.70771
VIT_09S0002G06900	NtEIG-A1	SG21		1.0816	-1.13277	-2.91307		-1.06868	-1.01669	-1.5009

## Sheet: SG9
Gene ID	Functional Annotation	Cluster in MP	Cluster in SG	MP1	MP2	MP3		SG1	SG2	SG3
VIT_07S0031G01790	Glucan endo-1,3-beta-glucosidase 5 precursor	SG9	MP2	-1.24643	1.11105	-1.20775		-2.45842	-1.48091	-1.41908
VIT_01S0011G05100	Bet v I allergen family	SG9	MP2	-1.44628	1.05249	-2.21418		-1.85959	-1.05242	-1.03349
VIT_06S0004G07970	VvEXPA7	SG9		-1.24441	1.19318	-1.31091		1.19719	1.83305	-2.32987
VIT_03S0063G01410	Expp1 protein precursor	SG9		-1.40658	1.29005	-1.28728		-1.32327	-1.18523	-2.0153
VIT_01S0137G00240	Pectate lyase	SG9		-1.12339	1.00143	-1.3373		-1.02707	1.02939	-2.52855
VIT_18S0164G00170	Diphenol oxidase	SG9		-1.06775	1.03925	-1.02345		-1.03972	-1.28481	-2.12773
VIT_10S0003G04240	Tyrosine decarboxylase	SG9		-1.00919	1.06651	-1.08897		-1.05291	-1.12585	-2.11284
VIT_07S0151G00630	Globulin-1 S allele precursor	SG9		-1.10189	1.03359	-1.15406		-1.18769	1.31545	2.38602
VIT_03S0063G02360	Epicotyl-specific tissue protein	SG9		-1.05977	2.397	-1.38373		1.00665	-1.00472	-1.07512
VIT_10S0003G03080	Minichromosome maintenance protein 3	SG9		-1.07813	1.07634	-1.01032		-1.20443	-1.19753	-2.09849
VIT_08S0007G05860	GASA like	SG9		-1.11976	1.20139	-1.46403		-1.00835	2.04844	-1.27249
VIT_16S0039G01770	Major pollen allergen Car b 1 isoforms 1A and 1B	SG9		-1.02103	1.01244	-1.20619		1.16275	1.4753	2.33802
VIT_19S0015G02070	(-)-germacrene D synthase	SG9		-1.44144	1.10008	-1.25112		-1.06681	1.72217	-8.1646
VIT_18S0001G05860	Transparent testa 1	SG9		-1.22814	1.14679	-1.06971		1.08911	2.1642	1.1831
VIT_19S0015G00320	KCO1 (two pore K channel)	SG9		-1.1101	1.14355	-2.12007		-1.05767	1.05193	-1.38568
VIT_02S0025G03140	Nodulin MtN21 family	SG9		-1.15103	1.05223	-2.08384		-1.03868	1.19829	1.27602

## Sheet: SG8
Gene ID	Functional Annotation	Cluster in MP	Cluster in SG	MP1	MP2	MP3		SG1	SG2	SG3
VIT_10S0042G00460	RPS2 (resistant to p. syringae 2)	SG8	MP11	-1.05154	-1.22643	2.33481		-1.14467	1.22986	1.0721
VIT_06S0004G06210	CYP86A1	SG8	MP11	-1.05431	1.3341	2.92898		-1.63974	1.20108	2.45039
VIT_03S0088G00420	Gag-pol polyprotein	SG8	MP11	-1.13693	-1.58834	3.42139		-1.00764	1.02751	1.05929
VIT_07S0005G05720	Tetratricopeptide repeat domain male sterility MS5	SG8	MP11	-1.10645	-1.08729	1.16575		-2.1198	1.20776	1.22047
VIT_19S0015G02190	WD-40 repeat family protein / beige-related	SG8	MP20	-1.19632	-1.17245	2.00572		1.0078	-1.28965	1.12921
VIT_02S0154G00260	Nitrate transporter	SG8	MP21	-1.1286	1.45433	2.94932		1.11318	-1.08443	1.3556
VIT_15S0024G01380	Gag-pol polyprotein	SG8	MP22	-1.29977	-1.29071	2.62578		1.05025	-1.03444	1.10659
VIT_09S0018G01340	Cuticle protein	SG8		-1.30317	-1.09817	1.14712		-1.02974	-1.12618	2.10301
VIT_13S0067G03120	DNA-directed RNA polymerase II subunit A	SG8		-1.05443	-1.20756	2.07449		1.06002	-1.81116	-1.04113
VIT_02S0025G02630	Lipase GDSL	SG8		-1.25313	-1.08459	1.28292		1.15791	1.46659	-3.53384
VIT_09S0054G00860	Lipase GDSL	SG8		-1.5192	-1.12544	1.11776		-1.03872	-1.29283	-2.17092
VIT_10S0003G05760	Pentatricopeptide repeat-containing protein	SG8		-1.10407	-1.13248	1.33228		-2.19576	-1.46141	-1.09543
VIT_00S2438G00020	Ca2+-ATPase 2 ACA2, plasma membrane	SG8		-1.07706	-1.36787	2.10002		-1.09428	-1.5092	-1.02134
VIT_12S0055G00470	Gag-pol polyprotein	SG8		-1.35887	-1.31132	3.27233		-1.1594	-1.20867	1.08461
VIT_18S0086G00270	Gag-pol polyprotein	SG8		-1.30869	-1.38198	2.9651		-1.15772	-1.17759	1.07667
VIT_15S0048G00200	Gag-pol polyprotein	SG8		-1.23177	-1.26787	2.92193		-1.08115	-1.17544	-1.01589
VIT_00S2733G00010	Gag-pol polyprotein	SG8		-1.06099	-1.4237	2.71188		-1.11047	-1.03933	-1.02733
VIT_00S0291G00050	Octicosapeptide/Phox/Bem1p (PB1) domain-containing protein	SG8		-1.22745	-1.01425	1.05062		1.21049	1.37427	2.92329
